# Supplementary material for: Annulated Radical Cations with a C4E2‐Core (E = P, As, Sb): Stable Pnictogen Analogs of Elusive Aryl Radical Anions of Birch Reduction Reactions
Source: Angew Chem Int Ed Engl. 2025 May 19;64(25):e202505142. doi: 10.1002/anie.202505142 (PMC12171318; doi:10.1002/anie.202505142)
Supplement: Supplementary file 2 — Supporting Information S2 [file ANIE-64-e202505142-s003.cif]

data_3-As_C7H8

_database_code_depnum_ccdc_archive   2376456


# was steffen54


_vrf_PLAT910_3-As_C7H8
;
PROBLEM: Missing # of FCF Reflection(s) Below Theta(Min).         79 Note  
RESPONSE: Can be expected if a beam catcher is used.
;


_audit_creation_date               2024-02-05
_audit_creation_method
;
Olex2 1.5-alpha
(compiled 2023.11.24 svn.r209d9fb2 for OlexSys, GUI svn.r6869)
;
_shelx_SHELXL_version_number       '2018/3'
_audit_contact_author_address      ?
_audit_contact_author_email        ?
_audit_contact_author_name         ''
_audit_contact_author_phone        ?
_publ_contact_author_id_orcid      ?
_publ_section_references
;
Dolomanov, O.V., Bourhis, L.J., Gildea, R.J, Howard, J.A.K. & Puschmann, H.
 (2009), J. Appl. Cryst. 42, 339-341.

Sheldrick, G.M. (2015). Acta Cryst. A71, 3-8.

Sheldrick, G.M. (2015). Acta Cryst. C71, 3-8.
;
_chemical_name_common              ?
_chemical_name_systematic          ?
_chemical_formula_moiety          
 'C66 H78 As2 N4, C66 H77 As2 N4, 2(B C24 F20), C7 H8, 0.5[C7H8], 1.5[C6H6], 0.5[C6H6]'
_chemical_formula_sum              'C202.50 H179 As4 B2 F40 N8'
_chemical_formula_weight           3805.83
_chemical_melting_point            ?
_chemical_oxdiff_formula           'C186 H162 As4 B2 F40 N8'
_chemical_oxdiff_usercomment       'mounted by Henric'
loop_
  _atom_type_symbol
  _atom_type_description
  _atom_type_scat_dispersion_real
  _atom_type_scat_dispersion_imag
  _atom_type_scat_source
 'C' 'C' 0.0033 0.0016 'International Tables Vol C Tables 4.2.6.8 and 6.1.1.4'
 'H' 'H' 0.0000 0.0000 'International Tables Vol C Tables 4.2.6.8 and 6.1.1.4'
 'As' 'As' 0.0499 2.0058 'International Tables Vol C Tables 4.2.6.8 and 6.1.1.4'
 'B' 'B' 0.0013 0.0007 'International Tables Vol C Tables 4.2.6.8 and 6.1.1.4'
 'F' 'F' 0.0171 0.0103 'International Tables Vol C Tables 4.2.6.8 and 6.1.1.4'
 'N' 'N' 0.0061 0.0033 'International Tables Vol C Tables 4.2.6.8 and 6.1.1.4'

_shelx_space_group_comment
;
The symmetry employed for this shelxl refinement is uniquely defined
by the following loop, which should always be used as a source of
symmetry information in preference to the above space-group names.
They are only intended as comments.
;
_space_group_crystal_system        'triclinic'
_space_group_IT_number             2
_space_group_name_H-M_alt          'P -1'
_space_group_name_Hall             '-P 1'
loop_
  _space_group_symop_operation_xyz
 'x, y, z'
 '-x, -y, -z'

_cell_length_a                     16.8327(3)
_cell_length_b                     18.6631(3)
_cell_length_c                     29.8456(6)
_cell_angle_alpha                  96.4326(16)
_cell_angle_beta                   96.6223(16)
_cell_angle_gamma                  90.5850(14)
_cell_volume                       9252.3(3)
_cell_formula_units_Z              2
_cell_measurement_reflns_used      54944
_cell_measurement_temperature      99.97(10)
_cell_measurement_theta_max        31.7470
_cell_measurement_theta_min        3.5800
_shelx_estimated_absorpt_T_max     0.902
_shelx_estimated_absorpt_T_min     0.799
_exptl_absorpt_coefficient_mu      0.812
_exptl_absorpt_correction_T_max    1.000
_exptl_absorpt_correction_T_min    0.766
_exptl_absorpt_correction_type     gaussian
_exptl_absorpt_process_details
;
CrysAlisPro 1.171.43.104a (Rigaku Oxford Diffraction, 2023)
Numerical absorption correction based on gaussian integration over
a multifaceted crystal model
Empirical absorption correction using spherical harmonics,
implemented in SCALE3 ABSPACK scaling algorithm.
;
_exptl_absorpt_special_details     ?
_exptl_crystal_colour              'metallic dark blue'
_exptl_crystal_density_diffrn      1.366
_exptl_crystal_density_meas        ?
_exptl_crystal_density_method      ?
_exptl_crystal_description         irregular
_exptl_crystal_F_000               3904
loop_
  _exptl_crystal_face_index_h
  _exptl_crystal_face_index_k
  _exptl_crystal_face_index_l
  _exptl_crystal_face_perp_dist
 -18 -16 4 0.1022
 -2 -1 -41 0.1400
 -22 1 -11 0.0924
 23 -2 3 0.0500
 -5 25 7 0.0821
 -23 6 -2 0.0640
 2 -2 41 0.1368
 17 17 -17 0.0991
 -11 -13 34 0.1262
 11 13 -34 0.1210
 0 -26 -1 0.1060
 18 -17 6 0.0875
 -18 17 -6 0.0756
 24 2 -4 0.0479
 4 -22 -18 0.1305
 12 1 -38 0.1267
 17 15 9 0.0918
 1 -19 32 0.1326
 7 22 -24 0.1136
 -20 -3 27 0.1119
 -22 -9 8 0.0821

_exptl_crystal_size_max            0.29
_exptl_crystal_size_mid            0.2
_exptl_crystal_size_min            0.13
loop_
  _exptl_oxdiff_crystal_face_indexfrac_h
  _exptl_oxdiff_crystal_face_indexfrac_k
  _exptl_oxdiff_crystal_face_indexfrac_l
  _exptl_oxdiff_crystal_face_x
  _exptl_oxdiff_crystal_face_y
  _exptl_oxdiff_crystal_face_z
 -18.4773 -16.1734 3.5078 0.0631 0.2562 -0.9645
 -1.9395 -1.2359 -40.7136 -0.2099 -0.8805 -0.4249
 -21.9586 0.9981 -11.3494 0.5515 -0.2610 -0.7923
 23.3100 -1.8199 2.9089 -0.6576 0.0847 0.7486
 -4.9653 24.8488 7.3775 0.8660 -0.1142 0.4868
 -23.0046 5.7940 -1.5638 0.7676 -0.0994 -0.6331
 1.5620 -2.3808 41.3747 0.1230 0.9352 0.3320
 16.8888 17.0395 -17.1314 -0.0726 -0.5651 0.8218
 -11.2017 -13.4282 34.4509 0.1178 0.9056 -0.4075
 11.2661 13.4771 -34.3416 -0.1176 -0.9037 0.4117
 0.0800 -26.0264 -1.3998 -0.7348 0.2584 -0.6271
 17.8420 -17.0170 6.1322 -0.9167 0.3242 0.2336
 -17.7303 17.1769 -6.0791 0.9184 -0.3249 -0.2257
 23.6346 1.9824 -4.0398 -0.5992 -0.1101 0.7930
 4.2860 -22.0933 -18.2753 -0.8319 -0.1558 -0.5325
 12.0581 0.6125 -38.3464 -0.5194 -0.8487 0.0995
 17.2058 15.2079 8.7584 0.0125 0.0239 0.9996
 1.0301 -18.9958 31.9208 -0.3784 0.9122 -0.1573
 6.5365 22.4266 -23.6431 0.3178 -0.7683 0.5556
 -19.9134 -3.3671 26.5866 0.5870 0.6208 -0.5196
 -22.2893 -8.6828 8.2591 0.4002 0.2773 -0.8735

_exptl_transmission_factor_max     ?
_exptl_transmission_factor_min     ?
_diffrn_reflns_av_R_equivalents    0.0491
_diffrn_reflns_av_unetI/netI       0.0523
_diffrn_reflns_Laue_measured_fraction_full  0.997
_diffrn_reflns_Laue_measured_fraction_max  0.998
_diffrn_reflns_limit_h_max         23
_diffrn_reflns_limit_h_min         -23
_diffrn_reflns_limit_k_max         26
_diffrn_reflns_limit_k_min         -26
_diffrn_reflns_limit_l_max         41
_diffrn_reflns_limit_l_min         -42
_diffrn_reflns_number              236407
_diffrn_reflns_point_group_measured_fraction_full  0.997
_diffrn_reflns_point_group_measured_fraction_max  0.998
_diffrn_reflns_theta_full          25.242
_diffrn_reflns_theta_max           30.034
_diffrn_reflns_theta_min           3.296
_diffrn_ambient_environment        N~2~
_diffrn_ambient_temperature        99.97(10)
_diffrn_detector                   'CCD plate'
_diffrn_detector_area_resol_mean   5.1773
_diffrn_detector_type              Atlas
_diffrn_measured_fraction_theta_full  0.997
_diffrn_measured_fraction_theta_max  0.998
_diffrn_measurement_details
;
List of Runs (angles in degrees, time in seconds):

  # Type    Start    End  Width  t~exp~   \w     \q     \k     \f   Frames
--------------------------------------------------------------------------
  1  \w    -56.00  15.00   1.00   85.00    --  -17.25  97.00 -50.00   71
  2  \w     -2.00  26.00   1.00   85.00    --   17.88 -97.00-158.00   28
  3  \w    -35.00  15.00   1.00   85.00    --  -17.25 -77.00  90.00   50
  4  \w    -50.00  40.00   1.00   85.00    --  -17.25  77.00 -60.00   90
  5  \w    -87.00   3.00   1.00   85.00    --  -17.25 -38.00 -60.00   90
  6  \w     22.00  94.00   1.00   85.00    --   17.88-154.00 -31.02   72
  7  \w     11.00  80.00   1.00   85.00    --   17.88-135.00 116.56   69
  8  \w     21.00  87.00   1.00   85.00    --   17.88-145.00-147.62   66
  9  \w     -5.00  90.00   1.00   85.00    --   17.88  38.00-120.00   95
 10  \w     -7.00  89.00   1.00   85.00    --   17.88  57.00  90.00   96
 11  \w     -7.00  88.00   1.00   85.00    --   17.88  38.00 -30.00   95
;
_diffrn_measurement_device         'four-circle diffractometer'
_diffrn_measurement_device_type   
 'SuperNova, Single source at offset/far, Atlas'
_diffrn_measurement_method         '\w scans'
_diffrn_orient_matrix_type        
 'CrysAlisPro convention (1999,Acta A55,543-557)'
_diffrn_orient_matrix_UB_11        -0.0267334000
_diffrn_orient_matrix_UB_12        0.0278509000
_diffrn_orient_matrix_UB_13        0.0055837000
_diffrn_orient_matrix_UB_21        0.0000272000
_diffrn_orient_matrix_UB_22        -0.0111112000
_diffrn_orient_matrix_UB_23        0.0219638000
_diffrn_orient_matrix_UB_31        0.0329526000
_diffrn_orient_matrix_UB_32        0.0237581000
_diffrn_orient_matrix_UB_33        0.0081465000
_diffrn_radiation_monochromator    mirror
_diffrn_radiation_probe            x-ray
_diffrn_radiation_type             'Mo K\a'
_diffrn_radiation_wavelength       0.71073
_diffrn_source                     'micro-focus sealed X-ray tube'
_diffrn_source_type                'SuperNova (Mo) X-ray Source'
_reflns_Friedel_coverage           0.000
_reflns_Friedel_fraction_full      .
_reflns_Friedel_fraction_max       .
_reflns_number_gt                  38993
_reflns_number_total               54060
_reflns_special_details
;
 Reflections were merged by SHELXL according to the crystal
 class for the calculation of statistics and refinement.
 
 Structure factors included contributions from the .fab file.
 
 _reflns_Friedel_fraction is defined as the number of unique
 Friedel pairs measured divided by the number that would be
 possible theoretically, ignoring centric projections and
 systematic absences.
;
_reflns_threshold_expression       'I > 2\s(I)'
_computing_cell_refinement         'CrysAlisPro 1.171.43.104a (Rigaku OD, 2023)'
_computing_data_collection        
 'CrysAlisPro system (CCD 42.90a 64-bit (release 14-04-2023))'
_computing_data_reduction          'CrysAlisPro 1.171.43.104a (Rigaku OD, 2023)'
_computing_molecular_graphics      'Olex2 1.5-alpha (Dolomanov et al., 2009)'
_computing_publication_material    'Olex2 1.5-alpha (Dolomanov et al., 2009)'
_computing_structure_refinement    'SHELXL 2018/3 (Sheldrick, 2015)'
_computing_structure_solution      'SHELXT  (Sheldrick, 2015)'
_refine_diff_density_max           0.952
_refine_diff_density_min           -0.545
_refine_diff_density_rms           0.074
_refine_ls_extinction_coef         .
_refine_ls_extinction_method       none
_refine_ls_goodness_of_fit_ref     1.015
_refine_ls_hydrogen_treatment      constr
_refine_ls_matrix_type             full
_refine_ls_number_parameters       2289
_refine_ls_number_reflns           54060
_refine_ls_number_restraints       228
_refine_ls_R_factor_all            0.0785
_refine_ls_R_factor_gt             0.0491
_refine_ls_restrained_S_all        1.016
_refine_ls_shift/su_max            0.002
_refine_ls_shift/su_mean           0.000
_refine_ls_structure_factor_coef   Fsqd
_refine_ls_weighting_details      
 'w=1/[\s^2^(Fo^2^)+(0.0342P)^2^+11.7666P] where P=(Fo^2^+2Fc^2^)/3'
_refine_ls_weighting_scheme        calc
_refine_ls_wR_factor_gt            0.1018
_refine_ls_wR_factor_ref           0.1142
_refine_special_details
;
Disorder over two sites of C50, C51 with ratio 67:33, of C108 with ratio 67:33 and of one toluene with ratio 72:28. Furhter highly disordered toluene could not refined reliably, therefore a solvent mask was calculated and 229 electrons were 
found in a volume of 1314\%A^3^ in 4 voids per unit cell. This is consistent with the presence of 
0.5[C7H8], 1.5[C6H6], 0.5[C6H6] per Asymmetric Unit 
which account for 218 electrons per unit cell.
;
_olex2_refinement_description
;
1. Fixed Uiso
 At 1.2 times of:
  All C(H) groups, All C(H,H) groups
 At 1.5 times of:
  All C(H,H,H) groups
2. Uiso/Uaniso restraints and constraints
C181 \\sim C182 \\sim C183 \\sim C184 \\sim C185 \\sim C186 \\sim C187: within
2A with sigma of 0.01 and sigma for terminal atoms of 0.02 within 2A
C188 \\sim C189 \\sim C190 \\sim C191 \\sim C192 \\sim C193 \\sim C194: within
2A with sigma of 0.01 and sigma for terminal atoms of 0.02 within 2A
C49 \\sim C50A \\sim C50B \\sim C51A \\sim C51B: within 2A with sigma of 0.001
and sigma for terminal atoms of 0.002 within 2A
Uanis(C08B) = Uanis(C108)
3. Rigid body (RIGU) restrains
 C181, C182, C183, C184, C185, C186, C187
 with sigma for 1-2 distances of 0.01 and sigma for 1-3 distances of 0.01
 C188, C189, C190, C191, C192, C193, C194
 with sigma for 1-2 distances of 0.01 and sigma for 1-3 distances of 0.01
 C49, C50A, C50B, C51A, C51B
 with sigma for 1-2 distances of 0.001 and sigma for 1-3 distances of 0.001
4. Others
 Sof(H49A)=Sof(C50B)=Sof(H50D)=Sof(H50E)=Sof(H50F)=Sof(C51B)=Sof(H51D)=
 Sof(H51E)=Sof(H51F)=1-FVAR(1)
 Sof(H49)=Sof(C50A)=Sof(H50A)=Sof(H50B)=Sof(H50C)=Sof(C51A)=Sof(H51A)=
 Sof(H51B)=Sof(H51C)=FVAR(1)
 Sof(C08B)=Sof(H08A)=Sof(H08B)=Sof(H08C)=1-FVAR(2)
 Sof(C108)=Sof(H10J)=Sof(H10K)=Sof(H10L)=FVAR(2)
 Sof(C188)=Sof(H18D)=Sof(H18E)=Sof(H18F)=Sof(C189)=Sof(C190)=Sof(H190)=
 Sof(C191)=Sof(H191)=Sof(C192)=Sof(H192)=Sof(C193)=Sof(H193)=Sof(C194)=
 Sof(H194)=1-FVAR(3)
 Sof(C181)=Sof(H18A)=Sof(H18B)=Sof(H18C)=Sof(C182)=Sof(C183)=Sof(H183)=
 Sof(C184)=Sof(H184)=Sof(C185)=Sof(H185)=Sof(C186)=Sof(H186)=Sof(C187)=
 Sof(H187)=FVAR(3)
5.a Ternary CH refined with riding coordinates:
 C25(H25), C28(H28), C37(H37), C40(H40), C49(H49), C49(H49A), C52(H52),
 C61(H61), C64(H64), C91(H91), C94(H94), C103(H103), C115(H115), C118(H118),
 C127(H127), C130(H130)
5.b Me refined with riding coordinates:
 C50A(H50A,H50B,H50C), C50B(H50D,H50E,H50F), C51A(H51A,H51B,H51C), C51B(H51D,
 H51E,H51F), C08B(H08A,H08B,H08C)
5.c Aromatic/amide H refined with riding coordinates:
 C8(H8), C9(H9), C10(H10), C11(H11), C12(H12), C14(H14), C15(H15), C16(H16),
 C17(H17), C18(H18), C21(H21), C22(H22), C23(H23), C33(H33), C34(H34), C35(H35),
  C45(H45), C46(H46), C47(H47), C57(H57), C58(H58), C59(H59), C74(H74),
 C75(H75), C76(H76), C77(H77), C78(H78), C80(H80), C81(H81), C82(H82), C83(H83),
  C84(H84), C87(H87), C88(H88), C89(H89), C99(H99), C100(H100), C101(H101),
 C111(H111), C112(H112), C113(H113), C123(H123), C124(H124), C125(H125),
 C183(H183), C184(H184), C185(H185), C186(H186), C187(H187), C190(H190),
 C191(H191), C192(H192), C193(H193), C194(H194)
5.d Idealised Me refined as rotating group:
 C26(H26A,H26B,H26C), C27(H27A,H27B,H27C), C29(H29A,H29B,H29C), C30(H30A,H30B,
 H30C), C38(H38A,H38B,H38C), C39(H39A,H39B,H39C), C41(H41A,H41B,H41C), C42(H42A,
 H42B,H42C), C53(H53A,H53B,H53C), C54(H54A,H54B,H54C), C62(H62A,H62B,H62C),
 C63(H63A,H63B,H63C), C65(H65A,H65B,H65C), C66(H66A,H66B,H66C), C92(H92A,H92B,
 H92C), C93(H93A,H93B,H93C), C95(H95A,H95B,H95C), C96(H96A,H96B,H96C),
 C104(H10A,H10B,H10C), C105(H10D,H10E,H10F), C107(H10G,H10H,H10I), C108(H10J,
 H10K,H10L), C116(H11A,H11B,H11C), C117(H11D,H11E,H11F), C119(H11G,H11H,H11I),
 C120(H12A,H12B,H12C), C128(H12D,H12E,H12F), C129(H12G,H12H,H12I), C131(H13A,
 H13B,H13C), C132(H13D,H13E,H13F), C181(H18A,H18B,H18C), C188(H18D,H18E,H18F)
;
_atom_sites_solution_hydrogens     geom
_atom_sites_solution_primary       dual
_atom_sites_solution_secondary     ?
loop_
  _atom_site_label
  _atom_site_type_symbol
  _atom_site_fract_x
  _atom_site_fract_y
  _atom_site_fract_z
  _atom_site_U_iso_or_equiv
  _atom_site_adp_type
  _atom_site_occupancy
  _atom_site_site_symmetry_order
  _atom_site_calc_flag
  _atom_site_refinement_flags_posn
  _atom_site_refinement_flags_adp
  _atom_site_refinement_flags_occupancy
  _atom_site_disorder_assembly
  _atom_site_disorder_group
 As1 As 0.88595(2) 0.81539(2) 0.28776(2) 0.02182(5) Uani 1 1 d . . . . .
 As2 As 0.77987(2) 0.63074(2) 0.22727(2) 0.01653(5) Uani 1 1 d . . . . .
 N1 N 0.74104(10) 0.84918(8) 0.23360(6) 0.0134(3) Uani 1 1 d . . . . .
 N2 N 0.68348(10) 0.74891(8) 0.20159(6) 0.0132(3) Uani 1 1 d . . . . .
 N3 N 0.97343(10) 0.69645(9) 0.32039(6) 0.0174(3) Uani 1 1 d . . . . .
 N4 N 0.92433(10) 0.59782(9) 0.28179(6) 0.0151(3) Uani 1 1 d . . . . .
 C1 C 0.67575(12) 0.82156(10) 0.20550(7) 0.0133(4) Uani 1 1 d . . . . .
 C2 C 0.79029(12) 0.79372(10) 0.24756(7) 0.0150(4) Uani 1 1 d . . . . .
 C3 C 0.75310(11) 0.72958(10) 0.22731(7) 0.0134(4) Uani 1 1 d . . . . .
 C4 C 0.98357(12) 0.62425(11) 0.31416(7) 0.0167(4) Uani 1 1 d . . . . .
 C5 C 0.90836(12) 0.71661(10) 0.29098(7) 0.0163(4) Uani 1 1 d . . . . .
 C6 C 0.87562(12) 0.65312(10) 0.26745(7) 0.0147(4) Uani 1 1 d . . . . .
 C7 C 0.60834(12) 0.86246(10) 0.18610(7) 0.0151(4) Uani 1 1 d . . . . .
 C8 C 0.59625(13) 0.93406(11) 0.20360(8) 0.0197(4) Uani 1 1 d . . . . .
 H8 H 0.633709 0.957183 0.227162 0.024 Uiso 1 1 calc R U . . .
 C9 C 0.53063(13) 0.97153(12) 0.18709(8) 0.0237(5) Uani 1 1 d . . . . .
 H9 H 0.523947 1.020051 0.199264 0.028 Uiso 1 1 calc R U . . .
 C10 C 0.47477(14) 0.93909(12) 0.15308(8) 0.0254(5) Uani 1 1 d . . . . .
 H10 H 0.429132 0.964538 0.142375 0.030 Uiso 1 1 calc R U . . .
 C11 C 0.48631(14) 0.86903(12) 0.13487(8) 0.0260(5) Uani 1 1 d . . . . .
 H11 H 0.448485 0.846586 0.111251 0.031 Uiso 1 1 calc R U . . .
 C12 C 0.55227(13) 0.83101(11) 0.15054(7) 0.0203(4) Uani 1 1 d . . . . .
 H12 H 0.559633 0.783285 0.137139 0.024 Uiso 1 1 calc R U . . .
 C13 C 1.04782(13) 0.58362(11) 0.33668(8) 0.0193(4) Uani 1 1 d . . . . .
 C14 C 1.07627(15) 0.52164(13) 0.31361(9) 0.0289(5) Uani 1 1 d . . . . .
 H14 H 1.052758 0.505174 0.283700 0.035 Uiso 1 1 calc R U . . .
 C15 C 1.13859(16) 0.48379(14) 0.33393(9) 0.0367(6) Uani 1 1 d . . . . .
 H15 H 1.157254 0.441662 0.317850 0.044 Uiso 1 1 calc R U . . .
 C16 C 1.17357(17) 0.50707(14) 0.37737(9) 0.0362(6) Uani 1 1 d . . . . .
 H16 H 1.216403 0.481358 0.391156 0.043 Uiso 1 1 calc R U . . .
 C17 C 1.14555(17) 0.56825(14) 0.40058(9) 0.0371(6) Uani 1 1 d . . . . .
 H17 H 1.169250 0.584314 0.430509 0.044 Uiso 1 1 calc R U . . .
 C18 C 1.08350(16) 0.60630(13) 0.38075(8) 0.0302(5) Uani 1 1 d . . . . .
 H18 H 1.064950 0.648156 0.397177 0.036 Uiso 1 1 calc R U . . .
 C19 C 0.76960(12) 0.92363(10) 0.24037(7) 0.0167(4) Uani 1 1 d . . . . .
 C20 C 0.76588(13) 0.96342(11) 0.28311(8) 0.0209(4) Uani 1 1 d . . . . .
 C21 C 0.79340(14) 1.03531(12) 0.28744(9) 0.0275(5) Uani 1 1 d . . . . .
 H21 H 0.791960 1.064617 0.315482 0.033 Uiso 1 1 calc R U . . .
 C22 C 0.82261(14) 1.06454(12) 0.25183(9) 0.0289(5) Uani 1 1 d . . . . .
 H22 H 0.840166 1.113619 0.255635 0.035 Uiso 1 1 calc R U . . .
 C23 C 0.82654(14) 1.02309(12) 0.21075(9) 0.0255(5) Uani 1 1 d . . . . .
 H23 H 0.847075 1.043979 0.186727 0.031 Uiso 1 1 calc R U . . .
 C24 C 0.80063(12) 0.95072(11) 0.20410(8) 0.0200(4) Uani 1 1 d . . . . .
 C25 C 0.73172(14) 0.93211(12) 0.32177(8) 0.0240(5) Uani 1 1 d . . . . .
 H25 H 0.736152 0.878489 0.316803 0.029 Uiso 1 1 calc R U . . .
 C26 C 0.64296(16) 0.94936(18) 0.32251(10) 0.0415(7) Uani 1 1 d . . . . .
 H26A H 0.636783 1.001775 0.326244 0.062 Uiso 1 1 calc R U . . .
 H26B H 0.622726 0.928639 0.347857 0.062 Uiso 1 1 calc R U . . .
 H26C H 0.612654 0.928695 0.293883 0.062 Uiso 1 1 calc R U . . .
 C27 C 0.77826(16) 0.95870(15) 0.36807(9) 0.0348(6) Uani 1 1 d . . . . .
 H27A H 0.835281 0.949439 0.367118 0.052 Uiso 1 1 calc R U . . .
 H27B H 0.758430 0.933028 0.391598 0.052 Uiso 1 1 calc R U . . .
 H27C H 0.770777 1.010588 0.375026 0.052 Uiso 1 1 calc R U . . .
 C28 C 0.80817(14) 0.90544(12) 0.15934(8) 0.0240(5) Uani 1 1 d . . . . .
 H28 H 0.787989 0.855549 0.161622 0.029 Uiso 1 1 calc R U . . .
 C29 C 0.89571(18) 0.9005(2) 0.15057(12) 0.0548(9) Uani 1 1 d . . . . .
 H29A H 0.899538 0.869711 0.122111 0.082 Uiso 1 1 calc R U . . .
 H29B H 0.926706 0.879875 0.175660 0.082 Uiso 1 1 calc R U . . .
 H29C H 0.917047 0.948891 0.148310 0.082 Uiso 1 1 calc R U . . .
 C30 C 0.75700(19) 0.93472(14) 0.11995(9) 0.0381(6) Uani 1 1 d . . . . .
 H30A H 0.775881 0.983552 0.116815 0.057 Uiso 1 1 calc R U . . .
 H30B H 0.701014 0.936059 0.126025 0.057 Uiso 1 1 calc R U . . .
 H30C H 0.761329 0.903299 0.091782 0.057 Uiso 1 1 calc R U . . .
 C31 C 0.62854(12) 0.69488(10) 0.17613(7) 0.0145(4) Uani 1 1 d . . . . .
 C32 C 0.64689(12) 0.66476(10) 0.13346(7) 0.0162(4) Uani 1 1 d . . . . .
 C33 C 0.59128(13) 0.61527(11) 0.10894(8) 0.0212(4) Uani 1 1 d . . . . .
 H33 H 0.601590 0.592861 0.080069 0.025 Uiso 1 1 calc R U . . .
 C34 C 0.52117(14) 0.59817(12) 0.12592(8) 0.0258(5) Uani 1 1 d . . . . .
 H34 H 0.482785 0.566208 0.107910 0.031 Uiso 1 1 calc R U . . .
 C35 C 0.50640(13) 0.62709(12) 0.16884(8) 0.0237(5) Uani 1 1 d . . . . .
 H35 H 0.458801 0.613451 0.180305 0.028 Uiso 1 1 calc R U . . .
 C36 C 0.56056(12) 0.67614(11) 0.19560(7) 0.0178(4) Uani 1 1 d . . . . .
 C37 C 0.72197(13) 0.68623(11) 0.11370(7) 0.0193(4) Uani 1 1 d . . . . .
 H37 H 0.761593 0.707131 0.139532 0.023 Uiso 1 1 calc R U . . .
 C38 C 0.76067(16) 0.62196(13) 0.08895(9) 0.0313(6) Uani 1 1 d . . . . .
 H38A H 0.725939 0.604074 0.061229 0.047 Uiso 1 1 calc R U . . .
 H38B H 0.768214 0.583512 0.108763 0.047 Uiso 1 1 calc R U . . .
 H38C H 0.812674 0.637107 0.080993 0.047 Uiso 1 1 calc R U . . .
 C39 C 0.70416(15) 0.74475(13) 0.08193(9) 0.0300(5) Uani 1 1 d . . . . .
 H39A H 0.754118 0.760746 0.071837 0.045 Uiso 1 1 calc R U . . .
 H39B H 0.679729 0.785804 0.098173 0.045 Uiso 1 1 calc R U . . .
 H39C H 0.667272 0.725073 0.055497 0.045 Uiso 1 1 calc R U . . .
 C40 C 0.54627(13) 0.70604(12) 0.24330(8) 0.0224(4) Uani 1 1 d . . . . .
 H40 H 0.587368 0.745007 0.254388 0.027 Uiso 1 1 calc R U . . .
 C41 C 0.46408(16) 0.73880(15) 0.24482(10) 0.0368(6) Uani 1 1 d . . . . .
 H41A H 0.457614 0.775925 0.224000 0.055 Uiso 1 1 calc R U . . .
 H41B H 0.459012 0.760570 0.275770 0.055 Uiso 1 1 calc R U . . .
 H41C H 0.422689 0.701013 0.235668 0.055 Uiso 1 1 calc R U . . .
 C42 C 0.5575(2) 0.64680(18) 0.27504(10) 0.0458(8) Uani 1 1 d . . . . .
 H42A H 0.516001 0.609124 0.265818 0.069 Uiso 1 1 calc R U . . .
 H42B H 0.553325 0.667612 0.306294 0.069 Uiso 1 1 calc R U . . .
 H42C H 0.610337 0.625827 0.273281 0.069 Uiso 1 1 calc R U . . .
 C43 C 1.01427(12) 0.74820(10) 0.35573(7) 0.0170(4) Uani 1 1 d . . . . .
 C44 C 0.97529(13) 0.76747(11) 0.39419(8) 0.0202(4) Uani 1 1 d . . . . .
 C45 C 1.01399(15) 0.81891(12) 0.42708(8) 0.0255(5) Uani 1 1 d . . . . .
 H45 H 0.989520 0.833871 0.453606 0.031 Uiso 1 1 calc R U . . .
 C46 C 1.08735(15) 0.84856(13) 0.42177(8) 0.0288(5) Uani 1 1 d . . . . .
 H46 H 1.112745 0.883298 0.444811 0.035 Uiso 1 1 calc R U . . .
 C47 C 1.12420(14) 0.82861(13) 0.38368(8) 0.0260(5) Uani 1 1 d . . . . .
 H47 H 1.174820 0.849508 0.380842 0.031 Uiso 1 1 calc R U . . .
 C48 C 1.08812(13) 0.77787(11) 0.34899(8) 0.0206(4) Uani 1 1 d . . . . .
 C49 C 0.89588(15) 0.73328(14) 0.40136(9) 0.0307(5) Uani 1 1 d . U . . .
 H49 H 0.877722 0.700496 0.373103 0.037 Uiso 0.666(6) 1 calc R U P A 1
 H49A H 0.863045 0.721421 0.371256 0.037 Uiso 0.334(6) 1 calc R U P A 2
 C50A C 0.8317(3) 0.7877(2) 0.40726(18) 0.0357(7) Uani 0.666(6) 1 d . U P A 1
 H50A H 0.781999 0.763036 0.411742 0.054 Uiso 0.666(6) 1 calc R U P A 1
 H50B H 0.848431 0.822622 0.433792 0.054 Uiso 0.666(6) 1 calc R U P A 1
 H50C H 0.822686 0.812939 0.380107 0.054 Uiso 0.666(6) 1 calc R U P A 1
 C50B C 0.8475(5) 0.7897(5) 0.4334(4) 0.0354(8) Uani 0.334(6) 1 d . U P A 2
 H50D H 0.839643 0.834580 0.419450 0.053 Uiso 0.334(6) 1 calc R U P A 2
 H50E H 0.795340 0.768387 0.436733 0.053 Uiso 0.334(6) 1 calc R U P A 2
 H50F H 0.878422 0.800123 0.463409 0.053 Uiso 0.334(6) 1 calc R U P A 2
 C51A C 0.9055(3) 0.6863(3) 0.44032(18) 0.0350(7) Uani 0.666(6) 1 d . U P A 1
 H51A H 0.947722 0.651489 0.435413 0.052 Uiso 0.666(6) 1 calc R U P A 1
 H51B H 0.919958 0.716853 0.469072 0.052 Uiso 0.666(6) 1 calc R U P A 1
 H51C H 0.854973 0.660358 0.441465 0.052 Uiso 0.666(6) 1 calc R U P A 1
 C51B C 0.9060(6) 0.6662(5) 0.4244(4) 0.0324(8) Uani 0.334(6) 1 d . U P A 2
 H51D H 0.853302 0.646421 0.428163 0.049 Uiso 0.334(6) 1 calc R U P A 2
 H51E H 0.934245 0.630463 0.405863 0.049 Uiso 0.334(6) 1 calc R U P A 2
 H51F H 0.937049 0.677630 0.454248 0.049 Uiso 0.334(6) 1 calc R U P A 2
 C52 C 1.12950(14) 0.75862(13) 0.30669(9) 0.0291(5) Uani 1 1 d . . . . .
 H52 H 1.095718 0.721111 0.286303 0.035 Uiso 1 1 calc R U . . .
 C53 C 1.13652(18) 0.82459(15) 0.28098(10) 0.0401(7) Uani 1 1 d . . . . .
 H53A H 1.082916 0.841282 0.271288 0.060 Uiso 1 1 calc R U . . .
 H53B H 1.164370 0.811440 0.254264 0.060 Uiso 1 1 calc R U . . .
 H53C H 1.166748 0.863238 0.300936 0.060 Uiso 1 1 calc R U . . .
 C54 C 1.21179(18) 0.7267(2) 0.31855(13) 0.0549(9) Uani 1 1 d . . . . .
 H54A H 1.246262 0.762780 0.338282 0.082 Uiso 1 1 calc R U . . .
 H54B H 1.236061 0.712964 0.290625 0.082 Uiso 1 1 calc R U . . .
 H54C H 1.205678 0.684063 0.334345 0.082 Uiso 1 1 calc R U . . .
 C55 C 0.90483(12) 0.52425(10) 0.26211(7) 0.0184(4) Uani 1 1 d . . . . .
 C56 C 0.85141(14) 0.48474(12) 0.28286(9) 0.0269(5) Uani 1 1 d . . . . .
 C57 C 0.82341(16) 0.41891(13) 0.25916(12) 0.0406(7) Uani 1 1 d . . . . .
 H57 H 0.788244 0.389480 0.272344 0.049 Uiso 1 1 calc R U . . .
 C58 C 0.84565(18) 0.39576(13) 0.21716(12) 0.0465(9) Uani 1 1 d . . . . .
 H58 H 0.823716 0.351809 0.201159 0.056 Uiso 1 1 calc R U . . .
 C59 C 0.89944(17) 0.43559(14) 0.19796(10) 0.0407(7) Uani 1 1 d . . . . .
 H59 H 0.915099 0.417971 0.169250 0.049 Uiso 1 1 calc R U . . .
 C60 C 0.93141(15) 0.50161(12) 0.22006(8) 0.0272(5) Uani 1 1 d . . . . .
 C61 C 0.82530(17) 0.51125(15) 0.32864(10) 0.0377(6) Uani 1 1 d . . . . .
 H61 H 0.838478 0.564071 0.334698 0.045 Uiso 1 1 calc R U . . .
 C62 C 0.8718(2) 0.4746(2) 0.36661(11) 0.0543(8) Uani 1 1 d . . . . .
 H62A H 0.859033 0.497113 0.396109 0.081 Uiso 1 1 calc R U . . .
 H62B H 0.929312 0.479989 0.364954 0.081 Uiso 1 1 calc R U . . .
 H62C H 0.856763 0.423228 0.363065 0.081 Uiso 1 1 calc R U . . .
 C63 C 0.7349(2) 0.5018(2) 0.32954(14) 0.0675(11) Uani 1 1 d . . . . .
 H63A H 0.720803 0.450287 0.326888 0.101 Uiso 1 1 calc R U . . .
 H63B H 0.706179 0.523399 0.304103 0.101 Uiso 1 1 calc R U . . .
 H63C H 0.719907 0.525645 0.358206 0.101 Uiso 1 1 calc R U . . .
 C64 C 0.99071(17) 0.54488(16) 0.19916(9) 0.0369(6) Uani 1 1 d . . . . .
 H64 H 1.011212 0.585962 0.222154 0.044 Uiso 1 1 calc R U . . .
 C65 C 1.0631(2) 0.4993(2) 0.18697(11) 0.0559(9) Uani 1 1 d . . . . .
 H65A H 1.088407 0.479973 0.214195 0.084 Uiso 1 1 calc R U . . .
 H65B H 1.101854 0.529611 0.175213 0.084 Uiso 1 1 calc R U . . .
 H65C H 1.044737 0.459296 0.163795 0.084 Uiso 1 1 calc R U . . .
 C66 C 0.9513(2) 0.57670(19) 0.15689(10) 0.0486(8) Uani 1 1 d . . . . .
 H66A H 0.925187 0.537855 0.135203 0.073 Uiso 1 1 calc R U . . .
 H66B H 0.992232 0.600837 0.142715 0.073 Uiso 1 1 calc R U . . .
 H66C H 0.911357 0.611670 0.165830 0.073 Uiso 1 1 calc R U . . .
 As3 As 0.25844(2) 0.30024(2) 0.25397(2) 0.02029(5) Uani 1 1 d . . . . .
 As4 As 0.37933(2) 0.12519(2) 0.21303(2) 0.02007(5) Uani 1 1 d . . . . .
 N5 N 0.17550(10) 0.17332(9) 0.27321(6) 0.0178(4) Uani 1 1 d . . . . .
 N6 N 0.24114(10) 0.07898(9) 0.25139(6) 0.0170(3) Uani 1 1 d . . . . .
 N7 N 0.40392(10) 0.34624(9) 0.22194(6) 0.0163(3) Uani 1 1 d . . . . .
 N8 N 0.46325(10) 0.25114(9) 0.19523(6) 0.0165(3) Uani 1 1 d . . . . .
 C67 C 0.17655(12) 0.10109(11) 0.27122(7) 0.0167(4) Uani 1 1 d . . . . .
 C68 C 0.24171(12) 0.19901(10) 0.25467(7) 0.0161(4) Uani 1 1 d . . . . .
 C69 C 0.28370(12) 0.13863(10) 0.24058(7) 0.0165(4) Uani 1 1 d . . . . .
 C70 C 0.46765(12) 0.32407(10) 0.20091(7) 0.0165(4) Uani 1 1 d . . . . .
 C71 C 0.35721(12) 0.28681(10) 0.22937(7) 0.0165(4) Uani 1 1 d . . . . .
 C72 C 0.39635(12) 0.22603(10) 0.21323(7) 0.0164(4) Uani 1 1 d . . . . .
 C73 C 0.12146(12) 0.05523(10) 0.29136(8) 0.0178(4) Uani 1 1 d . . . . .
 C74 C 0.05167(14) 0.02537(13) 0.26687(9) 0.0283(5) Uani 1 1 d . . . . .
 H74 H 0.038774 0.033013 0.235957 0.034 Uiso 1 1 calc R U . . .
 C75 C 0.00057(14) -0.01588(13) 0.28775(9) 0.0296(5) Uani 1 1 d . . . . .
 H75 H -0.047440 -0.036127 0.271067 0.036 Uiso 1 1 calc R U . . .
 C76 C 0.01924(14) -0.02744(12) 0.33241(9) 0.0274(5) Uani 1 1 d . . . . .
 H76 H -0.015812 -0.055700 0.346462 0.033 Uiso 1 1 calc R U . . .
 C77 C 0.08877(16) 0.00192(13) 0.35682(9) 0.0319(6) Uani 1 1 d . . . . .
 H77 H 0.101473 -0.005964 0.387698 0.038 Uiso 1 1 calc R U . . .
 C78 C 0.14033(15) 0.04309(13) 0.33624(8) 0.0284(5) Uani 1 1 d . . . . .
 H78 H 0.188493 0.062878 0.352989 0.034 Uiso 1 1 calc R U . . .
 C79 C 0.53110(12) 0.36941(11) 0.18761(8) 0.0185(4) Uani 1 1 d . . . . .
 C80 C 0.56930(14) 0.34794(12) 0.14942(8) 0.0242(5) Uani 1 1 d . . . . .
 H80 H 0.553384 0.304032 0.131145 0.029 Uiso 1 1 calc R U . . .
 C81 C 0.63052(14) 0.39036(13) 0.13792(9) 0.0277(5) Uani 1 1 d . . . . .
 H81 H 0.655764 0.375361 0.111674 0.033 Uiso 1 1 calc R U . . .
 C82 C 0.65495(14) 0.45391(13) 0.16416(9) 0.0284(5) Uani 1 1 d . . . . .
 H82 H 0.697761 0.482085 0.156625 0.034 Uiso 1 1 calc R U . . .
 C83 C 0.61652(16) 0.47616(13) 0.20153(11) 0.0363(6) Uani 1 1 d . . . . .
 H83 H 0.632325 0.520450 0.219398 0.044 Uiso 1 1 calc R U . . .
 C84 C 0.55499(15) 0.43454(12) 0.21331(10) 0.0310(6) Uani 1 1 d . . . . .
 H84 H 0.529006 0.450641 0.239101 0.037 Uiso 1 1 calc R U . . .
 C85 C 0.11013(13) 0.21799(11) 0.28684(9) 0.0226(5) Uani 1 1 d . . . . .
 C86 C 0.10946(15) 0.24397(13) 0.33260(9) 0.0293(5) Uani 1 1 d . . . . .
 C87 C 0.04531(19) 0.28717(18) 0.34349(12) 0.0496(8) Uani 1 1 d . . . . .
 H87 H 0.042264 0.305444 0.374239 0.059 Uiso 1 1 calc R U . . .
 C88 C -0.0132(2) 0.3035(2) 0.31055(13) 0.0631(11) Uani 1 1 d . . . . .
 H88 H -0.055950 0.333178 0.318707 0.076 Uiso 1 1 calc R U . . .
 C89 C -0.01047(17) 0.27737(18) 0.26568(12) 0.0488(8) Uani 1 1 d . . . . .
 H89 H -0.051927 0.289101 0.243495 0.059 Uiso 1 1 calc R U . . .
 C90 C 0.05151(14) 0.23413(13) 0.25197(9) 0.0293(5) Uani 1 1 d . . . . .
 C91 C 0.17389(15) 0.22978(13) 0.36990(9) 0.0297(5) Uani 1 1 d . . . . .
 H91 H 0.210274 0.193098 0.356828 0.036 Uiso 1 1 calc R U . . .
 C92 C 0.2236(2) 0.29850(16) 0.38704(11) 0.0455(7) Uani 1 1 d . . . . .
 H92A H 0.247317 0.316084 0.361718 0.068 Uiso 1 1 calc R U . . .
 H92B H 0.266251 0.287972 0.410465 0.068 Uiso 1 1 calc R U . . .
 H92C H 0.189147 0.335463 0.399909 0.068 Uiso 1 1 calc R U . . .
 C93 C 0.13997(18) 0.19965(16) 0.40968(10) 0.0398(6) Uani 1 1 d . . . . .
 H93A H 0.110228 0.237208 0.425788 0.060 Uiso 1 1 calc R U . . .
 H93B H 0.183980 0.184068 0.430567 0.060 Uiso 1 1 calc R U . . .
 H93C H 0.104035 0.158409 0.398104 0.060 Uiso 1 1 calc R U . . .
 C94 C 0.05359(15) 0.20897(13) 0.20208(9) 0.0317(6) Uani 1 1 d . . . . .
 H94 H 0.103505 0.181210 0.198870 0.038 Uiso 1 1 calc R U . . .
 C95 C 0.0554(2) 0.27286(16) 0.17430(11) 0.0454(7) Uani 1 1 d . . . . .
 H95A H 0.004265 0.297521 0.174084 0.068 Uiso 1 1 calc R U . . .
 H95B H 0.064274 0.255450 0.143098 0.068 Uiso 1 1 calc R U . . .
 H95C H 0.098851 0.306575 0.187909 0.068 Uiso 1 1 calc R U . . .
 C96 C -0.01828(19) 0.15923(17) 0.18267(14) 0.0567(10) Uani 1 1 d . . . . .
 H96A H -0.019572 0.118080 0.200309 0.085 Uiso 1 1 calc R U . . .
 H96B H -0.013377 0.141811 0.150916 0.085 Uiso 1 1 calc R U . . .
 H96C H -0.067796 0.186055 0.184395 0.085 Uiso 1 1 calc R U . . .
 C97 C 0.26142(12) 0.00448(10) 0.23838(8) 0.0188(4) Uani 1 1 d . . . . .
 C98 C 0.31566(13) -0.02942(11) 0.26777(8) 0.0218(4) Uani 1 1 d . . . . .
 C99 C 0.33717(15) -0.09939(12) 0.25239(10) 0.0307(6) Uani 1 1 d . . . . .
 H99 H 0.373749 -0.124436 0.271344 0.037 Uiso 1 1 calc R U . . .
 C100 C 0.30630(16) -0.13274(13) 0.21023(11) 0.0377(7) Uani 1 1 d . . . . .
 H100 H 0.322638 -0.179891 0.200338 0.045 Uiso 1 1 calc R U . . .
 C101 C 0.25212(15) -0.09823(14) 0.18247(10) 0.0352(6) Uani 1 1 d . . . . .
 H101 H 0.230776 -0.122312 0.153811 0.042 Uiso 1 1 calc R U . . .
 C102 C 0.22786(14) -0.02842(12) 0.19562(9) 0.0257(5) Uani 1 1 d . . . . .
 C103 C 0.35234(14) 0.00563(12) 0.31377(8) 0.0252(5) Uani 1 1 d . . . . .
 H103 H 0.328915 0.054376 0.319431 0.030 Uiso 1 1 calc R U . . .
 C104 C 0.3333(2) -0.03915(16) 0.35155(10) 0.0426(7) Uani 1 1 d . . . . .
 H10A H 0.275231 -0.044603 0.350829 0.064 Uiso 1 1 calc R U . . .
 H10B H 0.355875 -0.014568 0.381094 0.064 Uiso 1 1 calc R U . . .
 H10C H 0.356822 -0.086854 0.346831 0.064 Uiso 1 1 calc R U . . .
 C105 C 0.44332(16) 0.01511(16) 0.31491(9) 0.0372(6) Uani 1 1 d . . . . .
 H10D H 0.467261 -0.032266 0.309511 0.056 Uiso 1 1 calc R U . . .
 H10E H 0.465760 0.038893 0.344689 0.056 Uiso 1 1 calc R U . . .
 H10F H 0.454996 0.044748 0.291253 0.056 Uiso 1 1 calc R U . . .
 C106 C 0.16816(17) 0.00847(16) 0.16396(10) 0.0389(7) Uani 1 1 d . . . . .
 C107 C 0.09521(17) -0.03997(18) 0.14599(13) 0.0519(9) Uani 1 1 d . . . . .
 H10G H 0.111090 -0.080321 0.125225 0.078 Uiso 1 1 calc R U . . .
 H10H H 0.054645 -0.012032 0.129757 0.078 Uiso 1 1 calc R U . . .
 H10I H 0.073043 -0.058663 0.171451 0.078 Uiso 1 1 calc R U . . .
 C108 C 0.2014(3) 0.0431(3) 0.12715(17) 0.0454(12) Uani 0.669(8) 1 d . . P B
 1
 H10J H 0.226207 0.006440 0.107445 0.068 Uiso 0.669(8) 1 calc R U P B 1
 H10K H 0.241662 0.079960 0.140650 0.068 Uiso 0.669(8) 1 calc R U P B 1
 H10L H 0.158143 0.065599 0.109195 0.068 Uiso 0.669(8) 1 calc R U P B 1
 C08B C 0.2180(7) 0.0042(7) 0.1171(4) 0.0454(12) Uani 0.331(8) 1 d . . P B 2
 H08A H 0.186123 0.026503 0.093027 0.068 Uiso 0.331(8) 1 calc R U P B 2
 H08B H 0.269664 0.029986 0.124873 0.068 Uiso 0.331(8) 1 calc R U P B 2
 H08C H 0.226989 -0.046366 0.106461 0.068 Uiso 0.331(8) 1 calc R U P B 2
 C109 C 0.37641(12) 0.41967(10) 0.22959(8) 0.0169(4) Uani 1 1 d . . . . .
 C110 C 0.33457(13) 0.44834(11) 0.19263(8) 0.0202(4) Uani 1 1 d . . . . .
 C111 C 0.30691(14) 0.51840(12) 0.20086(9) 0.0280(5) Uani 1 1 d . . . . .
 H111 H 0.279159 0.540371 0.176613 0.034 Uiso 1 1 calc R U . . .
 C112 C 0.31923(15) 0.55619(12) 0.24363(9) 0.0304(5) Uani 1 1 d . . . . .
 H112 H 0.299618 0.603653 0.248385 0.036 Uiso 1 1 calc R U . . .
 C113 C 0.35964(14) 0.52608(12) 0.27961(9) 0.0252(5) Uani 1 1 d . . . . .
 H113 H 0.367065 0.552905 0.308831 0.030 Uiso 1 1 calc R U . . .
 C114 C 0.38977(13) 0.45655(11) 0.27354(8) 0.0195(4) Uani 1 1 d . . . . .
 C115 C 0.31852(14) 0.40737(12) 0.14543(8) 0.0239(5) Uani 1 1 d . . . . .
 H115 H 0.336863 0.356857 0.147186 0.029 Uiso 1 1 calc R U . . .
 C116 C 0.22885(15) 0.40411(16) 0.12867(9) 0.0356(6) Uani 1 1 d . . . . .
 H11A H 0.210498 0.452741 0.124188 0.053 Uiso 1 1 calc R U . . .
 H11B H 0.199379 0.384682 0.151257 0.053 Uiso 1 1 calc R U . . .
 H11C H 0.219344 0.372831 0.099842 0.053 Uiso 1 1 calc R U . . .
 C117 C 0.36580(15) 0.44121(14) 0.11183(9) 0.0315(5) Uani 1 1 d . . . . .
 H11D H 0.355234 0.413417 0.081815 0.047 Uiso 1 1 calc R U . . .
 H11E H 0.423120 0.440771 0.122353 0.047 Uiso 1 1 calc R U . . .
 H11F H 0.349260 0.491062 0.109857 0.047 Uiso 1 1 calc R U . . .
 C118 C 0.43473(16) 0.42438(13) 0.31350(8) 0.0300(5) Uani 1 1 d . . . . .
 H118 H 0.450463 0.374322 0.302975 0.036 Uiso 1 1 calc R U . . .
 C119 C 0.3824(2) 0.42104(19) 0.35162(10) 0.0501(8) Uani 1 1 d . . . . .
 H11G H 0.372212 0.470109 0.364803 0.075 Uiso 1 1 calc R U . . .
 H11H H 0.409744 0.394409 0.375132 0.075 Uiso 1 1 calc R U . . .
 H11I H 0.331410 0.396472 0.339441 0.075 Uiso 1 1 calc R U . . .
 C120 C 0.51025(18) 0.4687(2) 0.33327(11) 0.0595(10) Uani 1 1 d . . . . .
 H12A H 0.545393 0.471755 0.309519 0.089 Uiso 1 1 calc R U . . .
 H12B H 0.538352 0.445470 0.358169 0.089 Uiso 1 1 calc R U . . .
 H12C H 0.495319 0.517413 0.344759 0.089 Uiso 1 1 calc R U . . .
 C121 C 0.51983(13) 0.20294(11) 0.17512(8) 0.0196(4) Uani 1 1 d . . . . .
 C122 C 0.50006(15) 0.17286(12) 0.13000(8) 0.0256(5) Uani 1 1 d . . . . .
 C123 C 0.55667(17) 0.12827(13) 0.11108(10) 0.0341(6) Uani 1 1 d . . . . .
 H123 H 0.545999 0.106982 0.080499 0.041 Uiso 1 1 calc R U . . .
 C124 C 0.62763(17) 0.11485(14) 0.13618(11) 0.0380(7) Uani 1 1 d . . . . .
 H124 H 0.665741 0.085171 0.122483 0.046 Uiso 1 1 calc R U . . .
 C125 C 0.64430(15) 0.14374(13) 0.18085(10) 0.0332(6) Uani 1 1 d . . . . .
 H125 H 0.693394 0.133123 0.197605 0.040 Uiso 1 1 calc R U . . .
 C126 C 0.58986(13) 0.18866(11) 0.20202(9) 0.0237(5) Uani 1 1 d . . . . .
 C127 C 0.42157(17) 0.18622(14) 0.10168(9) 0.0336(6) Uani 1 1 d . . . . .
 H127 H 0.386696 0.214274 0.121904 0.040 Uiso 1 1 calc R U . . .
 C128 C 0.4338(2) 0.23008(19) 0.06250(12) 0.0601(10) Uani 1 1 d . . . . .
 H12D H 0.453840 0.278650 0.074765 0.090 Uiso 1 1 calc R U . . .
 H12E H 0.382749 0.233382 0.043514 0.090 Uiso 1 1 calc R U . . .
 H12F H 0.472709 0.206247 0.044143 0.090 Uiso 1 1 calc R U . . .
 C129 C 0.37846(19) 0.11483(16) 0.08320(11) 0.0434(7) Uani 1 1 d . . . . .
 H12G H 0.408035 0.089319 0.060096 0.065 Uiso 1 1 calc R U . . .
 H12H H 0.324309 0.124245 0.069598 0.065 Uiso 1 1 calc R U . . .
 H12I H 0.375362 0.085100 0.108029 0.065 Uiso 1 1 calc R U . . .
 C130 C 0.60770(14) 0.21847(12) 0.25146(9) 0.0280(5) Uani 1 1 d . . . . .
 H130 H 0.561695 0.248640 0.259766 0.034 Uiso 1 1 calc R U . . .
 C131 C 0.68338(19) 0.26711(17) 0.25950(12) 0.0506(8) Uani 1 1 d . . . . .
 H13A H 0.690913 0.288916 0.291175 0.076 Uiso 1 1 calc R U . . .
 H13B H 0.677588 0.305217 0.239361 0.076 Uiso 1 1 calc R U . . .
 H13C H 0.729886 0.238210 0.253098 0.076 Uiso 1 1 calc R U . . .
 C132 C 0.61495(16) 0.15722(14) 0.28190(10) 0.0340(6) Uani 1 1 d . . . . .
 H13D H 0.658642 0.125882 0.273747 0.051 Uiso 1 1 calc R U . . .
 H13E H 0.564682 0.129013 0.277636 0.051 Uiso 1 1 calc R U . . .
 H13F H 0.626154 0.177676 0.313741 0.051 Uiso 1 1 calc R U . . .
 F1 F 0.34876(8) 0.76528(7) 0.05149(5) 0.0294(3) Uani 1 1 d . . . . .
 F2 F 0.50522(8) 0.75314(7) 0.04664(5) 0.0322(3) Uani 1 1 d . . . . .
 F3 F 0.56267(8) 0.63478(8) -0.00114(5) 0.0301(3) Uani 1 1 d . . . . .
 F4 F 0.45811(9) 0.52988(7) -0.04372(5) 0.0299(3) Uani 1 1 d . . . . .
 F5 F 0.30269(8) 0.54116(7) -0.04114(5) 0.0271(3) Uani 1 1 d . . . . .
 F6 F 0.24133(9) 0.52866(7) 0.04040(5) 0.0300(3) Uani 1 1 d . . . . .
 F7 F 0.15291(10) 0.40859(7) 0.01520(5) 0.0364(4) Uani 1 1 d . . . . .
 F8 F 0.01841(10) 0.40973(8) -0.04529(5) 0.0381(4) Uani 1 1 d . . . . .
 F9 F -0.02501(8) 0.53543(8) -0.07904(5) 0.0331(3) Uani 1 1 d . . . . .
 F10 F 0.06519(8) 0.65318(7) -0.05834(4) 0.0254(3) Uani 1 1 d . . . . .
 F11 F 0.31595(10) 0.65279(8) 0.10356(5) 0.0355(3) Uani 1 1 d . . . . .
 F12 F 0.25977(12) 0.67894(8) 0.18292(5) 0.0472(4) Uani 1 1 d . . . . .
 F13 F 0.10641(13) 0.72179(11) 0.18815(6) 0.0592(5) Uani 1 1 d . . . . .
 F14 F 0.01216(11) 0.74583(10) 0.11064(6) 0.0523(5) Uani 1 1 d . . . . .
 F15 F 0.06873(9) 0.72347(8) 0.03051(5) 0.0321(3) Uani 1 1 d . . . . .
 F16 F 0.19642(10) 0.83041(7) 0.03891(5) 0.0358(4) Uani 1 1 d . . . . .
 F17 F 0.18037(11) 0.93143(8) -0.01662(6) 0.0483(4) Uani 1 1 d . . . . .
 F18 F 0.17814(10) 0.89768(8) -0.10822(6) 0.0448(4) Uani 1 1 d . . . . .
 F19 F 0.19793(9) 0.75849(8) -0.14266(5) 0.0362(4) Uani 1 1 d . . . . .
 F20 F 0.21492(8) 0.65502(7) -0.08768(5) 0.0254(3) Uani 1 1 d . . . . .
 C133 C 0.31586(14) 0.65308(11) 0.00735(8) 0.0215(4) Uani 1 1 d . . . . .
 C134 C 0.37305(14) 0.70502(11) 0.02782(8) 0.0234(5) Uani 1 1 d . . . . .
 C135 C 0.45420(14) 0.70014(12) 0.02561(8) 0.0253(5) Uani 1 1 d . . . . .
 C136 C 0.48382(14) 0.64075(12) 0.00181(8) 0.0243(5) Uani 1 1 d . . . . .
 C137 C 0.43035(15) 0.58792(12) -0.01969(8) 0.0239(5) Uani 1 1 d . . . . .
 C138 C 0.34933(14) 0.59517(11) -0.01708(8) 0.0227(5) Uani 1 1 d . . . . .
 C139 C 0.16124(14) 0.59732(11) -0.00888(7) 0.0208(4) Uani 1 1 d . . . . .
 C140 C 0.17670(14) 0.53238(12) 0.00919(8) 0.0232(5) Uani 1 1 d . . . . .
 C141 C 0.13148(16) 0.46967(12) -0.00279(8) 0.0270(5) Uani 1 1 d . . . . .
 C142 C 0.06434(15) 0.47006(12) -0.03330(8) 0.0270(5) Uani 1 1 d . . . . .
 C143 C 0.04325(14) 0.53318(13) -0.05065(8) 0.0246(5) Uani 1 1 d . . . . .
 C144 C 0.09144(14) 0.59454(12) -0.03869(8) 0.0220(4) Uani 1 1 d . . . . .
 C145 C 0.19547(15) 0.68813(11) 0.06199(8) 0.0249(5) Uani 1 1 d . . . . .
 C146 C 0.24011(16) 0.67723(12) 0.10275(9) 0.0292(5) Uani 1 1 d . . . . .
 C147 C 0.21191(19) 0.68945(13) 0.14467(8) 0.0351(6) Uani 1 1 d . . . . .
 C148 C 0.1350(2) 0.71212(15) 0.14763(9) 0.0397(7) Uani 1 1 d . . . . .
 C149 C 0.08755(18) 0.72352(14) 0.10863(10) 0.0366(6) Uani 1 1 d . . . . .
 C150 C 0.11849(16) 0.71139(12) 0.06744(8) 0.0279(5) Uani 1 1 d . . . . .
 C151 C 0.20471(13) 0.73602(11) -0.02140(8) 0.0221(4) Uani 1 1 d . . . . .
 C152 C 0.19648(15) 0.80830(12) -0.00578(9) 0.0272(5) Uani 1 1 d . . . . .
 C153 C 0.18797(16) 0.86249(12) -0.03423(10) 0.0333(6) Uani 1 1 d . . . . .
 C154 C 0.18772(15) 0.84600(13) -0.08024(9) 0.0317(6) Uani 1 1 d . . . . .
 C155 C 0.19741(14) 0.77548(13) -0.09762(9) 0.0276(5) Uani 1 1 d . . . . .
 C156 C 0.20580(13) 0.72319(12) -0.06799(8) 0.0230(5) Uani 1 1 d . . . . .
 B1 B 0.21950(16) 0.66850(13) 0.00987(9) 0.0215(5) Uani 1 1 d . . . . .
 F21 F 0.56671(8) 0.11044(8) 0.56130(5) 0.0285(3) Uani 1 1 d . . . . .
 F22 F 0.53255(11) 0.19167(10) 0.63494(5) 0.0487(4) Uani 1 1 d . . . . .
 F23 F 0.55061(14) 0.33779(11) 0.64205(7) 0.0688(6) Uani 1 1 d . . . . .
 F24 F 0.59774(13) 0.40168(9) 0.57142(7) 0.0618(6) Uani 1 1 d . . . . .
 F25 F 0.62909(10) 0.32122(7) 0.49588(5) 0.0359(4) Uani 1 1 d . . . . .
 F26 F 0.56638(8) 0.03092(7) 0.41458(4) 0.0251(3) Uani 1 1 d . . . . .
 F27 F 0.60581(9) -0.10375(7) 0.42542(5) 0.0290(3) Uani 1 1 d . . . . .
 F28 F 0.71007(9) -0.13378(7) 0.49691(5) 0.0329(3) Uani 1 1 d . . . . .
 F29 F 0.77129(8) -0.02428(8) 0.56024(5) 0.0308(3) Uani 1 1 d . . . . .
 F30 F 0.73089(8) 0.11161(7) 0.55116(4) 0.0270(3) Uani 1 1 d . . . . .
 F31 F 0.63029(9) 0.26298(7) 0.40013(5) 0.0312(3) Uani 1 1 d . . . . .
 F32 F 0.50788(10) 0.27672(9) 0.33878(5) 0.0405(4) Uani 1 1 d . . . . .
 F33 F 0.36397(9) 0.21006(9) 0.34222(5) 0.0409(4) Uani 1 1 d . . . . .
 F34 F 0.34636(8) 0.12928(9) 0.41134(5) 0.0343(3) Uani 1 1 d . . . . .
 F35 F 0.47080(8) 0.11074(8) 0.47280(4) 0.0269(3) Uani 1 1 d . . . . .
 F36 F 0.76448(9) 0.26191(8) 0.54041(5) 0.0311(3) Uani 1 1 d . . . . .
 F37 F 0.90120(10) 0.30227(10) 0.51593(6) 0.0496(5) Uani 1 1 d . . . . .
 F38 F 0.94203(12) 0.25841(13) 0.43174(7) 0.0791(8) Uani 1 1 d . . . . .
 F39 F 0.83866(11) 0.17097(11) 0.37161(6) 0.0586(6) Uani 1 1 d . . . . .
 F40 F 0.69899(8) 0.12868(7) 0.39518(4) 0.0248(3) Uani 1 1 d . . . . .
 C157 C 0.60416(14) 0.21138(13) 0.52526(8) 0.0238(5) Uani 1 1 d . . . . .
 C158 C 0.57637(14) 0.18216(14) 0.56170(8) 0.0273(5) Uani 1 1 d . . . . .
 C159 C 0.55788(17) 0.22325(16) 0.60044(9) 0.0379(6) Uani 1 1 d . . . . .
 C160 C 0.56629(19) 0.29705(17) 0.60399(10) 0.0450(8) Uani 1 1 d . . . . .
 C161 C 0.59012(19) 0.32919(15) 0.56863(11) 0.0441(7) Uani 1 1 d . . . . .
 C162 C 0.60640(16) 0.28632(14) 0.53015(9) 0.0309(5) Uani 1 1 d . . . . .
 C163 C 0.64546(12) 0.07980(11) 0.48292(7) 0.0183(4) Uani 1 1 d . . . . .
 C164 C 0.61650(13) 0.02132(12) 0.45208(7) 0.0194(4) Uani 1 1 d . . . . .
 C165 C 0.63628(13) -0.04968(12) 0.45650(8) 0.0219(4) Uani 1 1 d . . . . .
 C166 C 0.68875(14) -0.06535(12) 0.49260(8) 0.0227(4) Uani 1 1 d . . . . .
 C167 C 0.71963(13) -0.00994(13) 0.52435(8) 0.0228(5) Uani 1 1 d . . . . .
 C168 C 0.69772(13) 0.05962(12) 0.51879(7) 0.0211(4) Uani 1 1 d . . . . .
 C169 C 0.55902(13) 0.18221(11) 0.43898(7) 0.0201(4) Uani 1 1 d . . . . .
 C170 C 0.56241(14) 0.22609(12) 0.40462(8) 0.0238(5) Uani 1 1 d . . . . .
 C171 C 0.49871(15) 0.23539(13) 0.37224(8) 0.0277(5) Uani 1 1 d . . . . .
 C172 C 0.42581(15) 0.20235(14) 0.37393(8) 0.0283(5) Uani 1 1 d . . . . .
 C173 C 0.41767(14) 0.16116(13) 0.40857(8) 0.0259(5) Uani 1 1 d . . . . .
 C174 C 0.48324(13) 0.15248(12) 0.43991(8) 0.0214(4) Uani 1 1 d . . . . .
 C175 C 0.72119(13) 0.19469(12) 0.46841(8) 0.0210(4) Uani 1 1 d . . . . .
 C176 C 0.77752(14) 0.23758(13) 0.49755(8) 0.0254(5) Uani 1 1 d . . . . .
 C177 C 0.85054(16) 0.25926(15) 0.48609(10) 0.0365(6) Uani 1 1 d . . . . .
 C178 C 0.87102(17) 0.23756(18) 0.44356(11) 0.0490(9) Uani 1 1 d . . . . .
 C179 C 0.81883(17) 0.19343(16) 0.41323(10) 0.0392(7) Uani 1 1 d . . . . .
 C180 C 0.74723(14) 0.17270(12) 0.42644(8) 0.0244(5) Uani 1 1 d . . . . .
 B2 B 0.63159(15) 0.16678(13) 0.47884(8) 0.0190(5) Uani 1 1 d . . . . .
 C181 C 0.0147(5) 0.0609(5) 0.0301(4) 0.159(4) Uani 0.722(4) 1 d . U P C 1
 H18A H -0.025786 0.054582 0.003470 0.239 Uiso 0.722(4) 1 calc R U P C 1
 H18B H -0.011670 0.071930 0.057569 0.239 Uiso 0.722(4) 1 calc R U P C 1
 H18C H 0.044545 0.016313 0.032071 0.239 Uiso 0.722(4) 1 calc R U P C 1
 C182 C 0.0730(5) 0.1237(4) 0.0255(3) 0.090(2) Uani 0.722(4) 1 d . U P C 1
 C183 C 0.1425(4) 0.1111(3) 0.0088(2) 0.0805(18) Uani 0.722(4) 1 d . U P C 1
 H183 H 0.154951 0.063158 -0.001881 0.097 Uiso 0.722(4) 1 calc R U P C 1
 C184 C 0.1967(4) 0.1668(3) 0.00673(17) 0.0645(14) Uani 0.722(4) 1 d . U P C
 1
 H184 H 0.246581 0.157311 -0.004423 0.077 Uiso 0.722(4) 1 calc R U P C 1
 C185 C 0.1762(5) 0.2365(3) 0.0213(2) 0.0621(16) Uani 0.722(4) 1 d . U P C 1
 H185 H 0.211614 0.276081 0.020466 0.075 Uiso 0.722(4) 1 calc R U P C 1
 C186 C 0.1025(4) 0.2468(3) 0.03723(19) 0.0584(13) Uani 0.722(4) 1 d . U P C
 1
 H186 H 0.089084 0.294411 0.048007 0.070 Uiso 0.722(4) 1 calc R U P C 1
 C187 C 0.0484(3) 0.1927(3) 0.0383(2) 0.0639(15) Uani 0.722(4) 1 d . U P C 1
 H187 H -0.003206 0.201742 0.047336 0.077 Uiso 0.722(4) 1 calc R U P C 1
 C188 C 0.2106(9) 0.2164(9) 0.1134(6) 0.082(5) Uani 0.278(4) 1 d . U P C 2
 H18D H 0.231031 0.174413 0.127611 0.123 Uiso 0.278(4) 1 calc R U P C 2
 H18E H 0.186343 0.249233 0.135629 0.123 Uiso 0.278(4) 1 calc R U P C 2
 H18F H 0.254784 0.241533 0.102481 0.123 Uiso 0.278(4) 1 calc R U P C 2
 C189 C 0.1520(9) 0.1933(8) 0.0760(5) 0.066(3) Uani 0.278(4) 1 d . U P C 2
 C190 C 0.0917(9) 0.1445(8) 0.0785(6) 0.073(3) Uani 0.278(4) 1 d . U P C 2
 H190 H 0.090536 0.121747 0.105379 0.088 Uiso 0.278(4) 1 calc R U P C 2
 C191 C 0.0305(13) 0.1272(10) 0.0414(6) 0.076(4) Uani 0.278(4) 1 d . U P C 2
 H191 H -0.016745 0.101805 0.045668 0.091 Uiso 0.278(4) 1 calc R U P C 2
 C192 C 0.0400(12) 0.1472(9) 0.0003(6) 0.083(4) Uani 0.278(4) 1 d . U P C 2
 H192 H 0.008612 0.125597 -0.026372 0.099 Uiso 0.278(4) 1 calc R U P C 2
 C193 C 0.0989(11) 0.2019(9) -0.0016(6) 0.080(4) Uani 0.278(4) 1 d . U P C 2
 H193 H 0.099246 0.224268 -0.028653 0.096 Uiso 0.278(4) 1 calc R U P C 2
 C194 C 0.1539(15) 0.2227(12) 0.0340(7) 0.072(4) Uani 0.278(4) 1 d . U P C 2
 H194 H 0.194399 0.257205 0.031090 0.087 Uiso 0.278(4) 1 calc R U P C 2

loop_
  _atom_site_aniso_label
  _atom_site_aniso_U_11
  _atom_site_aniso_U_22
  _atom_site_aniso_U_33
  _atom_site_aniso_U_23
  _atom_site_aniso_U_13
  _atom_site_aniso_U_12
 As1 0.01878(11) 0.01062(9) 0.03205(13) -0.00124(8) -0.01047(9) -0.00017(8)
 As2 0.01605(10) 0.00980(9) 0.02168(11) -0.00141(8) -0.00346(8) 0.00026(7)
 N1 0.0124(8) 0.0103(7) 0.0164(8) 0.0000(6) -0.0020(6) 0.0001(6)
 N2 0.0134(8) 0.0107(7) 0.0146(8) -0.0010(6) 0.0002(6) -0.0005(6)
 N3 0.0158(8) 0.0141(8) 0.0204(9) 0.0002(7) -0.0043(7) 0.0017(6)
 N4 0.0160(8) 0.0118(7) 0.0170(9) 0.0008(6) 0.0006(6) 0.0024(6)
 C1 0.0149(9) 0.0121(8) 0.0123(9) -0.0006(7) 0.0006(7) -0.0006(7)
 C2 0.0156(9) 0.0112(8) 0.0173(10) 0.0000(7) -0.0010(7) 0.0014(7)
 C3 0.0142(9) 0.0115(8) 0.0139(9) 0.0002(7) -0.0001(7) 0.0016(7)
 C4 0.0166(9) 0.0153(9) 0.0171(10) -0.0008(8) 0.0002(8) 0.0016(7)
 C5 0.0152(9) 0.0141(9) 0.0183(10) 0.0002(7) -0.0018(8) 0.0015(7)
 C6 0.0138(9) 0.0128(8) 0.0171(10) 0.0010(7) -0.0002(7) 0.0016(7)
 C7 0.0140(9) 0.0145(9) 0.0169(10) 0.0025(7) 0.0011(7) 0.0014(7)
 C8 0.0176(10) 0.0170(9) 0.0228(11) -0.0022(8) -0.0013(8) 0.0029(8)
 C9 0.0233(11) 0.0178(10) 0.0286(12) -0.0003(9) -0.0002(9) 0.0066(8)
 C10 0.0211(11) 0.0234(11) 0.0313(13) 0.0058(9) -0.0017(9) 0.0068(9)
 C11 0.0226(11) 0.0233(11) 0.0284(13) 0.0007(9) -0.0102(9) 0.0009(9)
 C12 0.0228(11) 0.0157(9) 0.0208(11) 0.0007(8) -0.0031(8) 0.0012(8)
 C13 0.0197(10) 0.0163(9) 0.0216(11) 0.0031(8) -0.0004(8) 0.0032(8)
 C14 0.0297(12) 0.0288(12) 0.0247(12) -0.0045(10) -0.0054(10) 0.0113(10)
 C15 0.0369(14) 0.0330(13) 0.0355(15) -0.0070(11) -0.0077(11) 0.0208(11)
 C16 0.0379(15) 0.0335(13) 0.0342(15) 0.0032(11) -0.0098(11) 0.0177(11)
 C17 0.0458(16) 0.0341(13) 0.0269(14) 0.0000(11) -0.0128(12) 0.0169(12)
 C18 0.0388(14) 0.0244(11) 0.0245(13) -0.0026(9) -0.0047(10) 0.0133(10)
 C19 0.0139(9) 0.0095(8) 0.0247(11) -0.0009(7) -0.0034(8) 0.0007(7)
 C20 0.0201(10) 0.0157(9) 0.0241(12) -0.0027(8) -0.0048(8) 0.0040(8)
 C21 0.0277(12) 0.0156(10) 0.0340(14) -0.0067(9) -0.0099(10) 0.0031(9)
 C22 0.0264(12) 0.0122(9) 0.0436(15) 0.0008(9) -0.0119(10) -0.0039(8)
 C23 0.0211(11) 0.0198(10) 0.0345(13) 0.0085(9) -0.0060(9) -0.0039(8)
 C24 0.0153(10) 0.0155(9) 0.0280(12) 0.0020(8) -0.0020(8) -0.0018(8)
 C25 0.0270(12) 0.0226(10) 0.0204(11) -0.0040(9) 0.0005(9) 0.0048(9)
 C26 0.0298(14) 0.069(2) 0.0273(14) 0.0077(14) 0.0052(11) 0.0056(13)
 C27 0.0375(14) 0.0369(14) 0.0260(13) -0.0057(11) -0.0047(11) 0.0107(11)
 C28 0.0244(11) 0.0239(11) 0.0241(12) 0.0025(9) 0.0049(9) -0.0037(9)
 C29 0.0340(16) 0.076(2) 0.053(2) -0.0087(18) 0.0149(14) 0.0001(16)
 C30 0.0597(19) 0.0249(12) 0.0292(14) 0.0071(10) -0.0007(13) -0.0061(12)
 C31 0.0139(9) 0.0108(8) 0.0171(10) 0.0008(7) -0.0038(7) -0.0017(7)
 C32 0.0165(9) 0.0128(8) 0.0188(10) 0.0025(7) -0.0007(8) 0.0001(7)
 C33 0.0271(11) 0.0169(9) 0.0180(11) -0.0022(8) -0.0001(9) -0.0033(8)
 C34 0.0244(11) 0.0205(10) 0.0296(13) -0.0022(9) -0.0030(9) -0.0084(9)
 C35 0.0202(11) 0.0211(10) 0.0292(13) 0.0013(9) 0.0028(9) -0.0075(8)
 C36 0.0169(10) 0.0162(9) 0.0201(11) 0.0031(8) 0.0009(8) -0.0001(7)
 C37 0.0203(10) 0.0198(10) 0.0171(10) -0.0006(8) 0.0028(8) -0.0016(8)
 C38 0.0341(13) 0.0270(12) 0.0340(14) -0.0037(10) 0.0156(11) 0.0027(10)
 C39 0.0316(13) 0.0289(12) 0.0319(14) 0.0090(10) 0.0093(10) -0.0051(10)
 C40 0.0211(11) 0.0256(11) 0.0215(11) 0.0022(9) 0.0066(9) -0.0010(9)
 C41 0.0341(14) 0.0385(14) 0.0382(16) -0.0010(12) 0.0101(12) 0.0132(11)
 C42 0.0560(19) 0.0567(19) 0.0321(15) 0.0180(14) 0.0216(14) 0.0263(15)
 C43 0.0158(9) 0.0133(9) 0.0197(11) -0.0011(8) -0.0047(8) 0.0019(7)
 C44 0.0190(10) 0.0180(9) 0.0231(11) 0.0033(8) -0.0003(8) 0.0035(8)
 C45 0.0322(13) 0.0229(11) 0.0203(12) -0.0023(9) 0.0027(9) 0.0015(9)
 C46 0.0342(13) 0.0256(11) 0.0229(12) -0.0060(9) -0.0036(10) -0.0059(10)
 C47 0.0228(11) 0.0280(11) 0.0248(12) -0.0007(9) -0.0036(9) -0.0066(9)
 C48 0.0183(10) 0.0206(10) 0.0207(11) -0.0029(8) -0.0018(8) 0.0021(8)
 C49 0.0244(10) 0.0364(11) 0.0324(12) 0.0051(9) 0.0073(9) -0.0001(8)
 C50A 0.0289(13) 0.0420(14) 0.0378(17) 0.0047(14) 0.0096(13) 0.0049(11)
 C50B 0.0283(16) 0.0408(16) 0.0381(18) 0.0029(16) 0.0093(15) 0.0027(14)
 C51A 0.0308(13) 0.0401(16) 0.0355(17) 0.0080(13) 0.0068(14) -0.0025(13)
 C51B 0.0281(15) 0.0373(16) 0.0334(19) 0.0054(14) 0.0085(16) -0.0013(15)
 C52 0.0231(12) 0.0307(12) 0.0307(13) -0.0098(10) 0.0050(10) -0.0038(9)
 C53 0.0476(17) 0.0421(15) 0.0309(15) -0.0038(12) 0.0145(12) -0.0129(13)
 C54 0.0287(15) 0.069(2) 0.066(2) -0.0076(18) 0.0129(15) 0.0170(15)
 C55 0.0190(10) 0.0105(8) 0.0229(11) -0.0012(8) -0.0058(8) 0.0039(7)
 C56 0.0243(11) 0.0176(10) 0.0381(14) 0.0070(9) -0.0031(10) 0.0002(9)
 C57 0.0294(14) 0.0177(11) 0.071(2) 0.0078(12) -0.0133(13) -0.0032(10)
 C58 0.0459(17) 0.0156(11) 0.066(2) -0.0117(12) -0.0297(15) 0.0079(11)
 C59 0.0444(16) 0.0318(13) 0.0355(15) -0.0192(11) -0.0191(12) 0.0237(12)
 C60 0.0314(13) 0.0232(11) 0.0243(12) -0.0022(9) -0.0055(10) 0.0137(9)
 C61 0.0371(15) 0.0345(14) 0.0456(17) 0.0132(12) 0.0141(12) -0.0021(11)
 C62 0.055(2) 0.068(2) 0.0428(19) 0.0144(17) 0.0072(15) 0.0035(17)
 C63 0.0401(19) 0.096(3) 0.077(3) 0.039(2) 0.0255(18) 0.0115(19)
 C64 0.0370(15) 0.0517(17) 0.0235(13) 0.0037(12) 0.0085(11) 0.0195(13)
 C65 0.0481(19) 0.088(3) 0.0342(17) 0.0067(17) 0.0127(14) 0.0353(18)
 C66 0.0539(19) 0.065(2) 0.0331(16) 0.0171(15) 0.0192(14) 0.0305(16)
 As3 0.01735(10) 0.01151(9) 0.03504(13) 0.00581(9) 0.01263(9) 0.00335(8)
 As4 0.01772(10) 0.01000(9) 0.03441(13) 0.00256(8) 0.01105(9) 0.00172(7)
 N5 0.0133(8) 0.0142(8) 0.0281(10) 0.0081(7) 0.0061(7) 0.0034(6)
 N6 0.0129(8) 0.0113(7) 0.0276(10) 0.0043(7) 0.0035(7) 0.0006(6)
 N7 0.0177(8) 0.0103(7) 0.0222(9) 0.0026(6) 0.0071(7) 0.0011(6)
 N8 0.0167(8) 0.0110(7) 0.0232(9) 0.0021(7) 0.0088(7) 0.0012(6)
 C67 0.0112(9) 0.0144(9) 0.0249(11) 0.0048(8) 0.0010(8) 0.0004(7)
 C68 0.0128(9) 0.0147(9) 0.0223(11) 0.0073(8) 0.0038(8) 0.0009(7)
 C69 0.0134(9) 0.0120(8) 0.0249(11) 0.0047(8) 0.0028(8) -0.0010(7)
 C70 0.0166(9) 0.0115(8) 0.0223(11) 0.0013(7) 0.0064(8) 0.0018(7)
 C71 0.0157(9) 0.0120(8) 0.0231(11) 0.0043(8) 0.0059(8) 0.0009(7)
 C72 0.0172(10) 0.0109(8) 0.0222(11) 0.0030(7) 0.0067(8) 0.0001(7)
 C73 0.0134(9) 0.0124(9) 0.0284(12) 0.0051(8) 0.0028(8) 0.0012(7)
 C74 0.0208(11) 0.0300(12) 0.0345(14) 0.0159(10) -0.0056(10) -0.0054(9)
 C75 0.0173(11) 0.0300(12) 0.0424(15) 0.0182(11) -0.0062(10) -0.0066(9)
 C76 0.0257(12) 0.0227(11) 0.0354(14) 0.0067(10) 0.0079(10) -0.0066(9)
 C77 0.0385(14) 0.0307(12) 0.0262(13) 0.0059(10) 0.0013(11) -0.0150(11)
 C78 0.0268(12) 0.0301(12) 0.0273(13) 0.0059(10) -0.0021(10) -0.0138(10)
 C79 0.0159(10) 0.0136(9) 0.0276(12) 0.0051(8) 0.0062(8) 0.0017(7)
 C80 0.0242(11) 0.0238(11) 0.0263(12) 0.0044(9) 0.0085(9) -0.0011(9)
 C81 0.0227(11) 0.0327(12) 0.0313(13) 0.0115(10) 0.0108(10) 0.0020(9)
 C82 0.0224(11) 0.0234(11) 0.0437(15) 0.0144(10) 0.0113(10) -0.0009(9)
 C83 0.0303(13) 0.0199(11) 0.0600(19) -0.0027(11) 0.0181(13) -0.0082(10)
 C84 0.0303(13) 0.0200(11) 0.0444(16) -0.0037(10) 0.0195(11) -0.0049(9)
 C85 0.0146(10) 0.0182(10) 0.0396(14) 0.0127(9) 0.0127(9) 0.0048(8)
 C86 0.0276(12) 0.0267(11) 0.0396(15) 0.0142(10) 0.0180(11) 0.0107(10)
 C87 0.0498(18) 0.0568(19) 0.0511(19) 0.0183(15) 0.0299(15) 0.0298(15)
 C88 0.052(2) 0.076(2) 0.073(3) 0.029(2) 0.0342(18) 0.0466(19)
 C89 0.0315(15) 0.0586(19) 0.064(2) 0.0293(17) 0.0144(14) 0.0284(14)
 C90 0.0176(11) 0.0282(12) 0.0471(16) 0.0195(11) 0.0094(10) 0.0069(9)
 C91 0.0311(13) 0.0271(12) 0.0344(14) 0.0053(10) 0.0161(11) 0.0024(10)
 C92 0.0574(19) 0.0348(15) 0.0466(18) 0.0006(13) 0.0206(15) -0.0039(13)
 C93 0.0464(17) 0.0421(15) 0.0357(16) 0.0129(12) 0.0167(13) 0.0051(13)
 C94 0.0229(12) 0.0276(12) 0.0444(16) 0.0113(11) -0.0039(11) 0.0013(10)
 C95 0.0557(19) 0.0387(15) 0.0418(17) 0.0118(13) 0.0003(14) -0.0084(14)
 C96 0.0368(16) 0.0422(17) 0.088(3) 0.0291(17) -0.0264(17) -0.0111(13)
 C97 0.0153(9) 0.0101(8) 0.0313(12) 0.0015(8) 0.0055(8) -0.0003(7)
 C98 0.0179(10) 0.0161(9) 0.0328(13) 0.0048(9) 0.0071(9) 0.0004(8)
 C99 0.0247(12) 0.0178(10) 0.0507(17) 0.0058(10) 0.0069(11) 0.0047(9)
 C100 0.0293(13) 0.0169(11) 0.065(2) -0.0079(12) 0.0117(13) 0.0002(10)
 C101 0.0279(13) 0.0280(12) 0.0462(17) -0.0147(11) 0.0085(11) -0.0085(10)
 C102 0.0202(11) 0.0228(11) 0.0337(13) -0.0002(9) 0.0054(9) -0.0076(9)
 C103 0.0255(12) 0.0231(11) 0.0287(13) 0.0097(9) 0.0033(9) 0.0054(9)
 C104 0.0583(19) 0.0374(15) 0.0373(16) 0.0150(12) 0.0164(14) 0.0108(13)
 C105 0.0285(13) 0.0498(16) 0.0310(14) 0.0013(12) -0.0030(11) 0.0011(12)
 C106 0.0320(14) 0.0436(15) 0.0375(16) 0.0059(12) -0.0114(12) -0.0144(12)
 C107 0.0270(14) 0.0506(18) 0.072(2) -0.0034(16) -0.0111(14) -0.0074(13)
 C108 0.036(2) 0.063(4) 0.035(2) 0.009(2) -0.0059(18) -0.002(2)
 C08B 0.036(2) 0.063(4) 0.035(2) 0.009(2) -0.0059(18) -0.002(2)
 C109 0.0155(9) 0.0098(8) 0.0271(11) 0.0028(8) 0.0083(8) 0.0009(7)
 C110 0.0187(10) 0.0138(9) 0.0280(12) 0.0021(8) 0.0034(9) 0.0013(8)
 C111 0.0272(12) 0.0185(10) 0.0372(14) 0.0041(10) -0.0019(10) 0.0076(9)
 C112 0.0333(13) 0.0154(10) 0.0415(15) -0.0006(10) 0.0037(11) 0.0093(9)
 C113 0.0281(12) 0.0162(10) 0.0304(13) -0.0035(9) 0.0057(10) 0.0023(9)
 C114 0.0213(10) 0.0163(9) 0.0224(11) 0.0027(8) 0.0080(8) 0.0008(8)
 C115 0.0267(12) 0.0204(10) 0.0247(12) 0.0033(9) 0.0025(9) 0.0017(9)
 C116 0.0277(13) 0.0462(16) 0.0313(14) -0.0004(12) 0.0026(11) -0.0079(11)
 C117 0.0283(13) 0.0354(13) 0.0328(14) 0.0081(11) 0.0073(10) 0.0029(10)
 C118 0.0446(15) 0.0228(11) 0.0240(12) 0.0045(9) 0.0073(11) 0.0091(10)
 C119 0.059(2) 0.064(2) 0.0291(15) 0.0134(14) 0.0060(14) -0.0252(16)
 C120 0.0298(15) 0.113(3) 0.0414(18) 0.039(2) -0.0006(13) -0.0032(17)
 C121 0.0209(10) 0.0119(9) 0.0286(12) 0.0037(8) 0.0130(9) 0.0041(8)
 C122 0.0348(13) 0.0158(10) 0.0279(13) 0.0011(9) 0.0120(10) 0.0034(9)
 C123 0.0458(16) 0.0227(11) 0.0371(15) -0.0015(10) 0.0228(12) 0.0042(11)
 C124 0.0376(15) 0.0243(12) 0.0571(19) 0.0026(12) 0.0280(13) 0.0098(11)
 C125 0.0225(12) 0.0227(11) 0.0575(18) 0.0079(11) 0.0141(11) 0.0077(9)
 C126 0.0200(11) 0.0137(9) 0.0399(14) 0.0063(9) 0.0105(10) 0.0017(8)
 C127 0.0462(16) 0.0272(12) 0.0255(13) -0.0030(10) 0.0016(11) 0.0061(11)
 C128 0.077(3) 0.054(2) 0.0448(19) 0.0197(16) -0.0202(17) -0.0212(18)
 C129 0.0451(17) 0.0379(15) 0.0453(18) -0.0061(13) 0.0087(14) -0.0032(13)
 C130 0.0224(11) 0.0216(11) 0.0395(15) 0.0047(10) 0.0001(10) 0.0020(9)
 C131 0.0433(17) 0.0416(16) 0.064(2) 0.0125(15) -0.0104(15) -0.0180(14)
 C132 0.0330(14) 0.0304(13) 0.0412(16) 0.0119(11) 0.0076(11) 0.0052(11)
 F1 0.0317(8) 0.0177(6) 0.0342(8) -0.0082(6) -0.0049(6) 0.0007(5)
 F2 0.0298(8) 0.0269(7) 0.0351(8) -0.0068(6) -0.0065(6) -0.0069(6)
 F3 0.0262(7) 0.0340(8) 0.0288(8) 0.0007(6) 0.0002(6) -0.0004(6)
 F4 0.0344(8) 0.0242(7) 0.0290(8) -0.0061(6) 0.0033(6) 0.0019(6)
 F5 0.0316(7) 0.0194(6) 0.0277(7) -0.0056(5) 0.0001(6) -0.0053(5)
 F6 0.0411(8) 0.0224(7) 0.0251(7) 0.0058(6) -0.0049(6) 0.0006(6)
 F7 0.0593(10) 0.0175(6) 0.0346(8) 0.0060(6) 0.0120(7) -0.0032(6)
 F8 0.0476(9) 0.0286(7) 0.0372(9) -0.0077(6) 0.0147(7) -0.0200(7)
 F9 0.0265(7) 0.0415(8) 0.0285(8) -0.0053(6) 0.0014(6) -0.0080(6)
 F10 0.0256(7) 0.0259(7) 0.0238(7) 0.0035(5) -0.0011(5) 0.0012(5)
 F11 0.0471(9) 0.0294(7) 0.0273(8) 0.0044(6) -0.0087(7) 0.0040(7)
 F12 0.0858(13) 0.0309(8) 0.0208(8) 0.0015(6) -0.0092(8) 0.0012(8)
 F13 0.0907(15) 0.0616(12) 0.0254(9) -0.0081(8) 0.0196(9) 0.0035(11)
 F14 0.0553(11) 0.0614(12) 0.0415(10) -0.0055(9) 0.0212(9) 0.0134(9)
 F15 0.0345(8) 0.0348(8) 0.0260(8) 0.0002(6) 0.0022(6) 0.0051(6)
 F16 0.0517(10) 0.0193(7) 0.0336(8) -0.0040(6) 0.0000(7) 0.0014(6)
 F17 0.0639(12) 0.0143(7) 0.0637(12) 0.0045(7) -0.0056(9) 0.0015(7)
 F18 0.0482(10) 0.0311(8) 0.0570(11) 0.0280(8) -0.0079(8) -0.0067(7)
 F19 0.0401(9) 0.0435(9) 0.0270(8) 0.0151(7) 0.0013(6) -0.0047(7)
 F20 0.0296(7) 0.0235(6) 0.0235(7) 0.0034(5) 0.0043(6) 0.0001(5)
 C133 0.0278(11) 0.0158(9) 0.0198(11) 0.0020(8) -0.0027(9) -0.0010(8)
 C134 0.0299(12) 0.0159(9) 0.0218(11) -0.0010(8) -0.0048(9) 0.0005(9)
 C135 0.0302(12) 0.0195(10) 0.0232(12) -0.0012(9) -0.0053(9) -0.0039(9)
 C136 0.0248(11) 0.0255(11) 0.0217(12) 0.0040(9) -0.0024(9) -0.0005(9)
 C137 0.0333(12) 0.0181(10) 0.0194(11) -0.0006(8) 0.0014(9) 0.0039(9)
 C138 0.0311(12) 0.0160(9) 0.0187(11) -0.0001(8) -0.0040(9) -0.0042(9)
 C139 0.0263(11) 0.0179(10) 0.0179(11) -0.0005(8) 0.0034(8) -0.0015(8)
 C140 0.0311(12) 0.0204(10) 0.0183(11) 0.0021(8) 0.0038(9) -0.0009(9)
 C141 0.0429(14) 0.0163(10) 0.0242(12) 0.0031(9) 0.0132(10) -0.0024(9)
 C142 0.0360(13) 0.0222(11) 0.0227(12) -0.0062(9) 0.0123(10) -0.0098(10)
 C143 0.0223(11) 0.0320(12) 0.0182(11) -0.0061(9) 0.0062(9) -0.0053(9)
 C144 0.0270(11) 0.0208(10) 0.0181(11) 0.0001(8) 0.0045(9) -0.0006(9)
 C145 0.0368(13) 0.0148(9) 0.0216(12) -0.0008(8) -0.0001(10) -0.0012(9)
 C146 0.0421(15) 0.0166(10) 0.0267(13) -0.0002(9) -0.0027(11) -0.0007(10)
 C147 0.0648(19) 0.0207(11) 0.0168(12) -0.0007(9) -0.0046(12) -0.0022(12)
 C148 0.067(2) 0.0312(13) 0.0204(13) -0.0048(10) 0.0130(13) -0.0012(13)
 C149 0.0471(16) 0.0308(13) 0.0319(15) -0.0031(11) 0.0111(12) 0.0024(12)
 C150 0.0368(14) 0.0221(11) 0.0232(12) -0.0022(9) 0.0020(10) 0.0010(10)
 C151 0.0214(11) 0.0170(10) 0.0270(12) 0.0030(9) -0.0007(9) -0.0015(8)
 C152 0.0317(13) 0.0200(10) 0.0286(13) 0.0016(9) -0.0009(10) -0.0021(9)
 C153 0.0346(14) 0.0140(10) 0.0498(17) 0.0052(10) -0.0040(12) 0.0007(9)
 C154 0.0287(13) 0.0248(11) 0.0421(15) 0.0175(11) -0.0062(11) -0.0052(10)
 C155 0.0227(11) 0.0312(12) 0.0295(13) 0.0116(10) -0.0015(9) -0.0051(9)
 C156 0.0211(11) 0.0186(10) 0.0294(12) 0.0056(9) 0.0009(9) -0.0020(8)
 B1 0.0286(13) 0.0139(10) 0.0204(12) 0.0000(9) -0.0024(10) -0.0013(9)
 F21 0.0310(7) 0.0347(8) 0.0208(7) 0.0031(6) 0.0079(6) -0.0020(6)
 F22 0.0572(11) 0.0658(12) 0.0245(8) -0.0044(8) 0.0204(8) -0.0061(9)
 F23 0.0927(16) 0.0646(13) 0.0477(12) -0.0310(10) 0.0400(11) -0.0126(11)
 F24 0.0854(15) 0.0322(9) 0.0674(13) -0.0214(9) 0.0348(11) -0.0051(9)
 F25 0.0481(9) 0.0231(7) 0.0383(9) -0.0017(6) 0.0170(7) -0.0003(6)
 F26 0.0282(7) 0.0266(7) 0.0179(7) 0.0001(5) -0.0055(5) -0.0006(5)
 F27 0.0376(8) 0.0229(7) 0.0245(7) -0.0020(5) 0.0001(6) -0.0056(6)
 F28 0.0422(9) 0.0256(7) 0.0326(8) 0.0086(6) 0.0051(7) 0.0073(6)
 F29 0.0267(7) 0.0414(8) 0.0238(7) 0.0094(6) -0.0050(6) 0.0030(6)
 F30 0.0250(7) 0.0330(7) 0.0201(7) -0.0026(6) -0.0043(5) -0.0062(6)
 F31 0.0322(8) 0.0273(7) 0.0372(8) 0.0110(6) 0.0100(6) -0.0023(6)
 F32 0.0483(10) 0.0407(9) 0.0383(9) 0.0240(7) 0.0097(7) 0.0155(7)
 F33 0.0342(8) 0.0565(10) 0.0311(8) 0.0094(7) -0.0055(7) 0.0168(7)
 F34 0.0200(7) 0.0501(9) 0.0316(8) 0.0039(7) -0.0012(6) -0.0012(6)
 F35 0.0224(7) 0.0378(8) 0.0216(7) 0.0080(6) 0.0030(5) -0.0038(6)
 F36 0.0328(8) 0.0382(8) 0.0195(7) -0.0086(6) 0.0039(6) -0.0101(6)
 F37 0.0339(9) 0.0614(11) 0.0468(10) -0.0225(9) 0.0069(7) -0.0262(8)
 F38 0.0505(12) 0.1063(17) 0.0743(15) -0.0453(13) 0.0403(11) -0.0505(12)
 F39 0.0522(11) 0.0754(13) 0.0448(11) -0.0340(9) 0.0336(9) -0.0326(10)
 F40 0.0251(7) 0.0255(7) 0.0217(7) -0.0077(5) 0.0042(5) -0.0046(5)
 C157 0.0218(11) 0.0286(11) 0.0199(11) -0.0034(9) 0.0034(9) -0.0020(9)
 C158 0.0251(12) 0.0366(13) 0.0186(11) -0.0039(10) 0.0028(9) -0.0021(10)
 C159 0.0384(15) 0.0505(17) 0.0246(14) -0.0065(12) 0.0132(11) -0.0072(13)
 C160 0.0525(18) 0.0487(17) 0.0318(16) -0.0193(13) 0.0201(13) -0.0048(14)
 C161 0.0513(18) 0.0323(14) 0.0471(18) -0.0169(13) 0.0204(14) -0.0035(13)
 C162 0.0339(13) 0.0298(12) 0.0290(13) -0.0044(10) 0.0114(11) -0.0009(10)
 C163 0.0169(10) 0.0236(10) 0.0143(10) 0.0017(8) 0.0030(8) -0.0033(8)
 C164 0.0174(10) 0.0258(10) 0.0150(10) 0.0025(8) 0.0015(8) -0.0015(8)
 C165 0.0237(11) 0.0242(10) 0.0174(11) -0.0003(8) 0.0032(8) -0.0046(9)
 C166 0.0238(11) 0.0244(11) 0.0222(11) 0.0068(9) 0.0082(9) 0.0020(9)
 C167 0.0174(10) 0.0334(12) 0.0181(11) 0.0066(9) 0.0006(8) -0.0005(9)
 C168 0.0166(10) 0.0281(11) 0.0175(11) -0.0013(9) 0.0013(8) -0.0039(8)
 C169 0.0234(11) 0.0195(10) 0.0174(11) -0.0016(8) 0.0056(8) 0.0026(8)
 C170 0.0256(11) 0.0197(10) 0.0272(12) 0.0026(9) 0.0080(9) 0.0029(9)
 C171 0.0355(13) 0.0253(11) 0.0246(12) 0.0085(9) 0.0065(10) 0.0117(10)
 C172 0.0281(12) 0.0334(13) 0.0222(12) 0.0003(10) -0.0001(9) 0.0116(10)
 C173 0.0198(11) 0.0334(12) 0.0236(12) -0.0014(10) 0.0026(9) 0.0022(9)
 C174 0.0232(11) 0.0235(10) 0.0179(11) 0.0013(8) 0.0047(8) 0.0013(8)
 C175 0.0216(11) 0.0204(10) 0.0203(11) -0.0007(8) 0.0028(8) -0.0014(8)
 C176 0.0251(11) 0.0286(11) 0.0210(12) -0.0054(9) 0.0048(9) -0.0045(9)
 C177 0.0282(13) 0.0414(15) 0.0358(15) -0.0141(12) 0.0055(11) -0.0139(11)
 C178 0.0306(14) 0.0603(19) 0.0530(19) -0.0220(15) 0.0215(13) -0.0242(14)
 C179 0.0369(15) 0.0462(16) 0.0325(15) -0.0187(12) 0.0188(12) -0.0152(12)
 C180 0.0220(11) 0.0250(11) 0.0244(12) -0.0058(9) 0.0036(9) -0.0042(9)
 B2 0.0198(11) 0.0229(11) 0.0138(11) -0.0014(9) 0.0038(9) -0.0024(9)
 C181 0.101(6) 0.083(5) 0.283(12) 0.008(7) -0.009(7) -0.029(5)
 C182 0.087(4) 0.056(3) 0.117(5) -0.001(4) -0.019(4) 0.000(3)
 C183 0.106(4) 0.036(2) 0.089(4) -0.013(2) -0.016(3) 0.029(3)
 C184 0.098(4) 0.051(3) 0.042(3) 0.003(2) 0.000(3) 0.028(3)
 C185 0.085(4) 0.039(3) 0.066(4) 0.004(2) 0.023(3) 0.007(3)
 C186 0.067(3) 0.038(2) 0.071(3) -0.001(2) 0.018(3) 0.001(2)
 C187 0.068(3) 0.044(2) 0.074(3) 0.011(2) -0.018(3) -0.003(2)
 C188 0.060(8) 0.075(9) 0.104(11) -0.012(8) 0.005(7) 0.008(7)
 C189 0.062(6) 0.068(6) 0.064(6) -0.004(5) 0.000(5) 0.022(5)
 C190 0.077(7) 0.058(6) 0.080(7) 0.007(6) -0.008(6) 0.005(5)
 C191 0.089(8) 0.057(7) 0.073(7) 0.004(6) -0.016(6) -0.014(6)
 C192 0.109(8) 0.067(7) 0.068(7) 0.015(6) -0.016(7) 0.002(6)
 C193 0.103(8) 0.070(7) 0.063(7) 0.014(6) -0.007(6) 0.013(6)
 C194 0.086(8) 0.066(7) 0.065(7) 0.013(6) 0.000(6) 0.010(7)

_geom_special_details
;
 All esds (except the esd in the dihedral angle between two l.s. planes)
 are estimated using the full covariance matrix.  The cell esds are taken
 into account individually in the estimation of esds in distances, angles
 and torsion angles; correlations between esds in cell parameters are only
 used when they are defined by crystal symmetry.  An approximate (isotropic)
 treatment of cell esds is used for estimating esds involving l.s. planes.
;
loop_
  _geom_bond_atom_site_label_1
  _geom_bond_atom_site_label_2
  _geom_bond_distance
  _geom_bond_site_symmetry_2
  _geom_bond_publ_flag
 As1 C2 1.905(2) . ?
 As1 C5 1.896(2) . ?
 As2 C3 1.9033(19) . ?
 As2 C6 1.907(2) . ?
 N1 C1 1.363(2) . ?
 N1 C2 1.402(2) . ?
 N1 C19 1.450(2) . ?
 N2 C1 1.357(2) . ?
 N2 C3 1.399(2) . ?
 N2 C31 1.448(2) . ?
 N3 C4 1.355(2) . ?
 N3 C5 1.405(3) . ?
 N3 C43 1.452(3) . ?
 N4 C4 1.354(3) . ?
 N4 C6 1.399(3) . ?
 N4 C55 1.450(2) . ?
 C1 C7 1.473(3) . ?
 C2 C3 1.388(3) . ?
 C4 C13 1.470(3) . ?
 C5 C6 1.383(3) . ?
 C7 C8 1.405(3) . ?
 C7 C12 1.407(3) . ?
 C8 H8 0.9500 . ?
 C8 C9 1.385(3) . ?
 C9 H9 0.9500 . ?
 C9 C10 1.383(3) . ?
 C10 H10 0.9500 . ?
 C10 C11 1.383(3) . ?
 C11 H11 0.9500 . ?
 C11 C12 1.388(3) . ?
 C12 H12 0.9500 . ?
 C13 C14 1.397(3) . ?
 C13 C18 1.399(3) . ?
 C14 H14 0.9500 . ?
 C14 C15 1.390(3) . ?
 C15 H15 0.9500 . ?
 C15 C16 1.382(4) . ?
 C16 H16 0.9500 . ?
 C16 C17 1.384(4) . ?
 C17 H17 0.9500 . ?
 C17 C18 1.383(3) . ?
 C18 H18 0.9500 . ?
 C19 C20 1.411(3) . ?
 C19 C24 1.396(3) . ?
 C20 C21 1.402(3) . ?
 C20 C25 1.517(3) . ?
 C21 H21 0.9500 . ?
 C21 C22 1.384(4) . ?
 C22 H22 0.9500 . ?
 C22 C23 1.383(4) . ?
 C23 H23 0.9500 . ?
 C23 C24 1.401(3) . ?
 C24 C28 1.518(3) . ?
 C25 H25 1.0000 . ?
 C25 C26 1.534(3) . ?
 C25 C27 1.535(3) . ?
 C26 H26A 0.9800 . ?
 C26 H26B 0.9800 . ?
 C26 H26C 0.9800 . ?
 C27 H27A 0.9800 . ?
 C27 H27B 0.9800 . ?
 C27 H27C 0.9800 . ?
 C28 H28 1.0000 . ?
 C28 C29 1.528(4) . ?
 C28 C30 1.531(4) . ?
 C29 H29A 0.9800 . ?
 C29 H29B 0.9800 . ?
 C29 H29C 0.9800 . ?
 C30 H30A 0.9800 . ?
 C30 H30B 0.9800 . ?
 C30 H30C 0.9800 . ?
 C31 C32 1.402(3) . ?
 C31 C36 1.400(3) . ?
 C32 C33 1.392(3) . ?
 C32 C37 1.523(3) . ?
 C33 H33 0.9500 . ?
 C33 C34 1.385(3) . ?
 C34 H34 0.9500 . ?
 C34 C35 1.384(3) . ?
 C35 H35 0.9500 . ?
 C35 C36 1.399(3) . ?
 C36 C40 1.516(3) . ?
 C37 H37 1.0000 . ?
 C37 C38 1.529(3) . ?
 C37 C39 1.535(3) . ?
 C38 H38A 0.9800 . ?
 C38 H38B 0.9800 . ?
 C38 H38C 0.9800 . ?
 C39 H39A 0.9800 . ?
 C39 H39B 0.9800 . ?
 C39 H39C 0.9800 . ?
 C40 H40 1.0000 . ?
 C40 C41 1.522(3) . ?
 C40 C42 1.534(4) . ?
 C41 H41A 0.9800 . ?
 C41 H41B 0.9800 . ?
 C41 H41C 0.9800 . ?
 C42 H42A 0.9800 . ?
 C42 H42B 0.9800 . ?
 C42 H42C 0.9800 . ?
 C43 C44 1.401(3) . ?
 C43 C48 1.400(3) . ?
 C44 C45 1.392(3) . ?
 C44 C49 1.523(3) . ?
 C45 H45 0.9500 . ?
 C45 C46 1.381(3) . ?
 C46 H46 0.9500 . ?
 C46 C47 1.374(4) . ?
 C47 H47 0.9500 . ?
 C47 C48 1.400(3) . ?
 C48 C52 1.522(3) . ?
 C49 H49 1.0000 . ?
 C49 H49A 1.0000 . ?
 C49 C50A 1.502(5) . ?
 C49 C50B 1.631(9) . ?
 C49 C51A 1.528(5) . ?
 C49 C51B 1.497(10) . ?
 C50A H50A 0.9800 . ?
 C50A H50B 0.9800 . ?
 C50A H50C 0.9800 . ?
 C50B H50D 0.9800 . ?
 C50B H50E 0.9800 . ?
 C50B H50F 0.9800 . ?
 C51A H51A 0.9800 . ?
 C51A H51B 0.9800 . ?
 C51A H51C 0.9800 . ?
 C51B H51D 0.9800 . ?
 C51B H51E 0.9800 . ?
 C51B H51F 0.9800 . ?
 C52 H52 1.0000 . ?
 C52 C53 1.532(4) . ?
 C52 C54 1.533(4) . ?
 C53 H53A 0.9800 . ?
 C53 H53B 0.9800 . ?
 C53 H53C 0.9800 . ?
 C54 H54A 0.9800 . ?
 C54 H54B 0.9800 . ?
 C54 H54C 0.9800 . ?
 C55 C56 1.397(3) . ?
 C55 C60 1.403(3) . ?
 C56 C57 1.396(3) . ?
 C56 C61 1.515(4) . ?
 C57 H57 0.9500 . ?
 C57 C58 1.374(5) . ?
 C58 H58 0.9500 . ?
 C58 C59 1.379(5) . ?
 C59 H59 0.9500 . ?
 C59 C60 1.402(3) . ?
 C60 C64 1.509(4) . ?
 C61 H61 1.0000 . ?
 C61 C62 1.531(4) . ?
 C61 C63 1.534(4) . ?
 C62 H62A 0.9800 . ?
 C62 H62B 0.9800 . ?
 C62 H62C 0.9800 . ?
 C63 H63A 0.9800 . ?
 C63 H63B 0.9800 . ?
 C63 H63C 0.9800 . ?
 C64 H64 1.0000 . ?
 C64 C65 1.547(4) . ?
 C64 C66 1.538(4) . ?
 C65 H65A 0.9800 . ?
 C65 H65B 0.9800 . ?
 C65 H65C 0.9800 . ?
 C66 H66A 0.9800 . ?
 C66 H66B 0.9800 . ?
 C66 H66C 0.9800 . ?
 As3 C68 1.9100(19) . ?
 As3 C71 1.901(2) . ?
 As4 C69 1.897(2) . ?
 As4 C72 1.9001(19) . ?
 N5 C67 1.343(2) . ?
 N5 C68 1.403(3) . ?
 N5 C85 1.455(3) . ?
 N6 C67 1.344(3) . ?
 N6 C69 1.405(2) . ?
 N6 C97 1.456(2) . ?
 N7 C70 1.350(3) . ?
 N7 C71 1.405(2) . ?
 N7 C109 1.453(2) . ?
 N8 C70 1.353(2) . ?
 N8 C72 1.401(3) . ?
 N8 C121 1.451(3) . ?
 C67 C73 1.477(3) . ?
 C68 C69 1.387(3) . ?
 C70 C79 1.473(3) . ?
 C71 C72 1.385(3) . ?
 C73 C74 1.386(3) . ?
 C73 C78 1.385(3) . ?
 C74 H74 0.9500 . ?
 C74 C75 1.392(3) . ?
 C75 H75 0.9500 . ?
 C75 C76 1.375(4) . ?
 C76 H76 0.9500 . ?
 C76 C77 1.379(3) . ?
 C77 H77 0.9500 . ?
 C77 C78 1.391(3) . ?
 C78 H78 0.9500 . ?
 C79 C80 1.395(3) . ?
 C79 C84 1.392(3) . ?
 C80 H80 0.9500 . ?
 C80 C81 1.390(3) . ?
 C81 H81 0.9500 . ?
 C81 C82 1.377(4) . ?
 C82 H82 0.9500 . ?
 C82 C83 1.379(4) . ?
 C83 H83 0.9500 . ?
 C83 C84 1.389(3) . ?
 C84 H84 0.9500 . ?
 C85 C86 1.398(4) . ?
 C85 C90 1.410(3) . ?
 C86 C87 1.401(3) . ?
 C86 C91 1.510(4) . ?
 C87 H87 0.9500 . ?
 C87 C88 1.371(5) . ?
 C88 H88 0.9500 . ?
 C88 C89 1.379(5) . ?
 C89 H89 0.9500 . ?
 C89 C90 1.396(4) . ?
 C90 C94 1.515(4) . ?
 C91 H91 1.0000 . ?
 C91 C92 1.529(4) . ?
 C91 C93 1.533(4) . ?
 C92 H92A 0.9800 . ?
 C92 H92B 0.9800 . ?
 C92 H92C 0.9800 . ?
 C93 H93A 0.9800 . ?
 C93 H93B 0.9800 . ?
 C93 H93C 0.9800 . ?
 C94 H94 1.0000 . ?
 C94 C95 1.529(4) . ?
 C94 C96 1.535(4) . ?
 C95 H95A 0.9800 . ?
 C95 H95B 0.9800 . ?
 C95 H95C 0.9800 . ?
 C96 H96A 0.9800 . ?
 C96 H96B 0.9800 . ?
 C96 H96C 0.9800 . ?
 C97 C98 1.398(3) . ?
 C97 C102 1.406(3) . ?
 C98 C99 1.400(3) . ?
 C98 C103 1.513(3) . ?
 C99 H99 0.9500 . ?
 C99 C100 1.381(4) . ?
 C100 H100 0.9500 . ?
 C100 C101 1.375(4) . ?
 C101 H101 0.9500 . ?
 C101 C102 1.397(3) . ?
 C102 C106 1.522(4) . ?
 C103 H103 1.0000 . ?
 C103 C104 1.537(3) . ?
 C103 C105 1.536(3) . ?
 C104 H10A 0.9800 . ?
 C104 H10B 0.9800 . ?
 C104 H10C 0.9800 . ?
 C105 H10D 0.9800 . ?
 C105 H10E 0.9800 . ?
 C105 H10F 0.9800 . ?
 C106 C107 1.526(4) . ?
 C106 C108 1.494(6) . ?
 C106 C08B 1.708(12) . ?
 C107 H10G 0.9800 . ?
 C107 H10H 0.9800 . ?
 C107 H10I 0.9800 . ?
 C108 H10J 0.9800 . ?
 C108 H10K 0.9800 . ?
 C108 H10L 0.9800 . ?
 C08B H08A 0.9800 . ?
 C08B H08B 0.9800 . ?
 C08B H08C 0.9800 . ?
 C109 C110 1.400(3) . ?
 C109 C114 1.404(3) . ?
 C110 C111 1.398(3) . ?
 C110 C115 1.519(3) . ?
 C111 H111 0.9500 . ?
 C111 C112 1.380(4) . ?
 C112 H112 0.9500 . ?
 C112 C113 1.381(3) . ?
 C113 H113 0.9500 . ?
 C113 C114 1.399(3) . ?
 C114 C118 1.522(3) . ?
 C115 H115 1.0000 . ?
 C115 C116 1.533(3) . ?
 C115 C117 1.534(3) . ?
 C116 H11A 0.9800 . ?
 C116 H11B 0.9800 . ?
 C116 H11C 0.9800 . ?
 C117 H11D 0.9800 . ?
 C117 H11E 0.9800 . ?
 C117 H11F 0.9800 . ?
 C118 H118 1.0000 . ?
 C118 C119 1.524(4) . ?
 C118 C120 1.532(4) . ?
 C119 H11G 0.9800 . ?
 C119 H11H 0.9800 . ?
 C119 H11I 0.9800 . ?
 C120 H12A 0.9800 . ?
 C120 H12B 0.9800 . ?
 C120 H12C 0.9800 . ?
 C121 C122 1.401(3) . ?
 C121 C126 1.393(3) . ?
 C122 C123 1.398(3) . ?
 C122 C127 1.523(4) . ?
 C123 H123 0.9500 . ?
 C123 C124 1.376(4) . ?
 C124 H124 0.9500 . ?
 C124 C125 1.377(4) . ?
 C125 H125 0.9500 . ?
 C125 C126 1.404(3) . ?
 C126 C130 1.512(4) . ?
 C127 H127 1.0000 . ?
 C127 C128 1.532(4) . ?
 C127 C129 1.526(4) . ?
 C128 H12D 0.9800 . ?
 C128 H12E 0.9800 . ?
 C128 H12F 0.9800 . ?
 C129 H12G 0.9800 . ?
 C129 H12H 0.9800 . ?
 C129 H12I 0.9800 . ?
 C130 H130 1.0000 . ?
 C130 C131 1.537(3) . ?
 C130 C132 1.535(3) . ?
 C131 H13A 0.9800 . ?
 C131 H13B 0.9800 . ?
 C131 H13C 0.9800 . ?
 C132 H13D 0.9800 . ?
 C132 H13E 0.9800 . ?
 C132 H13F 0.9800 . ?
 F1 C134 1.352(3) . ?
 F2 C135 1.352(2) . ?
 F3 C136 1.345(3) . ?
 F4 C137 1.349(3) . ?
 F5 C138 1.356(2) . ?
 F6 C140 1.356(3) . ?
 F7 C141 1.349(3) . ?
 F8 C142 1.350(2) . ?
 F9 C143 1.351(3) . ?
 F10 C144 1.353(3) . ?
 F11 C146 1.359(3) . ?
 F12 C147 1.354(3) . ?
 F13 C148 1.347(3) . ?
 F14 C149 1.345(3) . ?
 F15 C150 1.347(3) . ?
 F16 C152 1.352(3) . ?
 F17 C153 1.347(3) . ?
 F18 C154 1.344(3) . ?
 F19 C155 1.347(3) . ?
 F20 C156 1.358(3) . ?
 C133 C134 1.397(3) . ?
 C133 C138 1.396(3) . ?
 C133 B1 1.659(4) . ?
 C134 C135 1.379(3) . ?
 C135 C136 1.378(3) . ?
 C136 C137 1.379(3) . ?
 C137 C138 1.382(3) . ?
 C139 C140 1.396(3) . ?
 C139 C144 1.386(3) . ?
 C139 B1 1.649(3) . ?
 C140 C141 1.379(3) . ?
 C141 C142 1.368(4) . ?
 C142 C143 1.373(3) . ?
 C143 C144 1.385(3) . ?
 C145 C146 1.391(3) . ?
 C145 C150 1.392(4) . ?
 C145 B1 1.655(4) . ?
 C146 C147 1.385(4) . ?
 C147 C148 1.376(4) . ?
 C148 C149 1.372(4) . ?
 C149 C150 1.386(4) . ?
 C151 C152 1.391(3) . ?
 C151 C156 1.386(3) . ?
 C151 B1 1.655(3) . ?
 C152 C153 1.390(3) . ?
 C153 C154 1.373(4) . ?
 C154 C155 1.378(4) . ?
 C155 C156 1.386(3) . ?
 F21 C158 1.345(3) . ?
 F22 C159 1.350(3) . ?
 F23 C160 1.348(3) . ?
 F24 C161 1.350(3) . ?
 F25 C162 1.360(3) . ?
 F26 C164 1.352(2) . ?
 F27 C165 1.346(2) . ?
 F28 C166 1.346(3) . ?
 F29 C167 1.352(2) . ?
 F30 C168 1.357(2) . ?
 F31 C170 1.355(3) . ?
 F32 C171 1.350(3) . ?
 F33 C172 1.344(3) . ?
 F34 C173 1.349(3) . ?
 F35 C174 1.353(3) . ?
 F36 C176 1.352(3) . ?
 F37 C177 1.347(3) . ?
 F38 C178 1.350(3) . ?
 F39 C179 1.346(3) . ?
 F40 C180 1.358(2) . ?
 C157 C158 1.394(3) . ?
 C157 C162 1.389(3) . ?
 C157 B2 1.650(3) . ?
 C158 C159 1.383(3) . ?
 C159 C160 1.374(4) . ?
 C160 C161 1.367(4) . ?
 C161 C162 1.380(4) . ?
 C163 C164 1.392(3) . ?
 C163 C168 1.393(3) . ?
 C163 B2 1.658(3) . ?
 C164 C165 1.386(3) . ?
 C165 C166 1.372(3) . ?
 C166 C167 1.376(3) . ?
 C167 C168 1.376(3) . ?
 C169 C170 1.388(3) . ?
 C169 C174 1.390(3) . ?
 C169 B2 1.655(3) . ?
 C170 C171 1.384(3) . ?
 C171 C172 1.376(4) . ?
 C172 C173 1.374(4) . ?
 C173 C174 1.385(3) . ?
 C175 C176 1.391(3) . ?
 C175 C180 1.395(3) . ?
 C175 B2 1.665(3) . ?
 C176 C177 1.382(3) . ?
 C177 C178 1.372(4) . ?
 C178 C179 1.380(4) . ?
 C179 C180 1.375(3) . ?
 C181 H18A 0.9800 . ?
 C181 H18B 0.9800 . ?
 C181 H18C 0.9800 . ?
 C181 C182 1.550(11) . ?
 C182 C183 1.336(11) . ?
 C182 C187 1.383(9) . ?
 C183 H183 0.9500 . ?
 C183 C184 1.386(9) . ?
 C184 H184 0.9500 . ?
 C184 C185 1.385(8) . ?
 C185 H185 0.9500 . ?
 C185 C186 1.385(9) . ?
 C186 H186 0.9500 . ?
 C186 C187 1.358(7) . ?
 C187 H187 0.9500 . ?
 C188 H18D 0.9800 . ?
 C188 H18E 0.9800 . ?
 C188 H18F 0.9800 . ?
 C188 C189 1.43(2) . ?
 C189 C190 1.37(2) . ?
 C189 C194 1.43(2) . ?
 C190 H190 0.9500 . ?
 C190 C191 1.43(2) . ?
 C191 H191 0.9500 . ?
 C191 C192 1.35(3) . ?
 C192 H192 0.9500 . ?
 C192 C193 1.43(2) . ?
 C193 H193 0.9500 . ?
 C193 C194 1.34(3) . ?
 C194 H194 0.9500 . ?

loop_
  _geom_angle_atom_site_label_1
  _geom_angle_atom_site_label_2
  _geom_angle_atom_site_label_3
  _geom_angle
  _geom_angle_site_symmetry_1
  _geom_angle_site_symmetry_3
  _geom_angle_publ_flag
 C5 As1 C2 92.84(8) . . ?
 C3 As2 C6 92.66(8) . . ?
 C1 N1 C2 110.67(15) . . ?
 C1 N1 C19 126.72(16) . . ?
 C2 N1 C19 120.95(16) . . ?
 C1 N2 C3 111.17(15) . . ?
 C1 N2 C31 127.44(16) . . ?
 C3 N2 C31 121.36(15) . . ?
 C4 N3 C5 110.85(16) . . ?
 C4 N3 C43 127.56(17) . . ?
 C5 N3 C43 121.12(16) . . ?
 C4 N4 C6 110.92(16) . . ?
 C4 N4 C55 130.36(17) . . ?
 C6 N4 C55 118.71(16) . . ?
 N1 C1 C7 126.60(17) . . ?
 N2 C1 N1 105.78(16) . . ?
 N2 C1 C7 127.49(17) . . ?
 N1 C2 As1 120.55(13) . . ?
 C3 C2 As1 133.16(15) . . ?
 C3 C2 N1 106.28(16) . . ?
 N2 C3 As2 120.11(13) . . ?
 C2 C3 As2 133.76(15) . . ?
 C2 C3 N2 106.10(16) . . ?
 N3 C4 C13 126.82(18) . . ?
 N4 C4 N3 105.91(17) . . ?
 N4 C4 C13 127.23(18) . . ?
 N3 C5 As1 120.40(14) . . ?
 C6 C5 As1 133.59(16) . . ?
 C6 C5 N3 105.90(17) . . ?
 N4 C6 As2 120.22(14) . . ?
 C5 C6 As2 133.18(15) . . ?
 C5 C6 N4 106.33(17) . . ?
 C8 C7 C1 120.89(18) . . ?
 C8 C7 C12 117.41(18) . . ?
 C12 C7 C1 121.67(18) . . ?
 C7 C8 H8 119.4 . . ?
 C9 C8 C7 121.1(2) . . ?
 C9 C8 H8 119.4 . . ?
 C8 C9 H9 119.6 . . ?
 C10 C9 C8 120.7(2) . . ?
 C10 C9 H9 119.6 . . ?
 C9 C10 H10 120.5 . . ?
 C9 C10 C11 119.0(2) . . ?
 C11 C10 H10 120.5 . . ?
 C10 C11 H11 119.5 . . ?
 C10 C11 C12 121.0(2) . . ?
 C12 C11 H11 119.5 . . ?
 C7 C12 H12 119.7 . . ?
 C11 C12 C7 120.6(2) . . ?
 C11 C12 H12 119.7 . . ?
 C14 C13 C4 120.0(2) . . ?
 C14 C13 C18 118.2(2) . . ?
 C18 C13 C4 121.75(19) . . ?
 C13 C14 H14 119.6 . . ?
 C15 C14 C13 120.7(2) . . ?
 C15 C14 H14 119.6 . . ?
 C14 C15 H15 119.8 . . ?
 C16 C15 C14 120.4(2) . . ?
 C16 C15 H15 119.8 . . ?
 C15 C16 H16 120.4 . . ?
 C15 C16 C17 119.3(2) . . ?
 C17 C16 H16 120.3 . . ?
 C16 C17 H17 119.6 . . ?
 C18 C17 C16 120.8(2) . . ?
 C18 C17 H17 119.6 . . ?
 C13 C18 H18 119.7 . . ?
 C17 C18 C13 120.5(2) . . ?
 C17 C18 H18 119.7 . . ?
 C20 C19 N1 118.36(19) . . ?
 C24 C19 N1 117.35(18) . . ?
 C24 C19 C20 124.28(19) . . ?
 C19 C20 C25 122.79(19) . . ?
 C21 C20 C19 115.8(2) . . ?
 C21 C20 C25 121.4(2) . . ?
 C20 C21 H21 119.2 . . ?
 C22 C21 C20 121.5(2) . . ?
 C22 C21 H21 119.2 . . ?
 C21 C22 H22 119.6 . . ?
 C23 C22 C21 120.7(2) . . ?
 C23 C22 H22 119.6 . . ?
 C22 C23 H23 119.6 . . ?
 C22 C23 C24 120.9(2) . . ?
 C24 C23 H23 119.6 . . ?
 C19 C24 C23 116.8(2) . . ?
 C19 C24 C28 123.15(18) . . ?
 C23 C24 C28 120.0(2) . . ?
 C20 C25 H25 107.9 . . ?
 C20 C25 C26 111.4(2) . . ?
 C20 C25 C27 112.1(2) . . ?
 C26 C25 H25 107.9 . . ?
 C26 C25 C27 109.6(2) . . ?
 C27 C25 H25 107.9 . . ?
 C25 C26 H26A 109.5 . . ?
 C25 C26 H26B 109.5 . . ?
 C25 C26 H26C 109.5 . . ?
 H26A C26 H26B 109.5 . . ?
 H26A C26 H26C 109.5 . . ?
 H26B C26 H26C 109.5 . . ?
 C25 C27 H27A 109.5 . . ?
 C25 C27 H27B 109.5 . . ?
 C25 C27 H27C 109.5 . . ?
 H27A C27 H27B 109.5 . . ?
 H27A C27 H27C 109.5 . . ?
 H27B C27 H27C 109.5 . . ?
 C24 C28 H28 107.8 . . ?
 C24 C28 C29 110.7(2) . . ?
 C24 C28 C30 111.4(2) . . ?
 C29 C28 H28 107.8 . . ?
 C29 C28 C30 111.1(2) . . ?
 C30 C28 H28 107.8 . . ?
 C28 C29 H29A 109.5 . . ?
 C28 C29 H29B 109.5 . . ?
 C28 C29 H29C 109.5 . . ?
 H29A C29 H29B 109.5 . . ?
 H29A C29 H29C 109.5 . . ?
 H29B C29 H29C 109.5 . . ?
 C28 C30 H30A 109.5 . . ?
 C28 C30 H30B 109.5 . . ?
 C28 C30 H30C 109.5 . . ?
 H30A C30 H30B 109.5 . . ?
 H30A C30 H30C 109.5 . . ?
 H30B C30 H30C 109.5 . . ?
 C32 C31 N2 117.77(17) . . ?
 C36 C31 N2 117.99(18) . . ?
 C36 C31 C32 124.24(18) . . ?
 C31 C32 C37 122.54(17) . . ?
 C33 C32 C31 116.47(19) . . ?
 C33 C32 C37 120.96(19) . . ?
 C32 C33 H33 119.5 . . ?
 C34 C33 C32 121.1(2) . . ?
 C34 C33 H33 119.5 . . ?
 C33 C34 H34 119.6 . . ?
 C35 C34 C33 120.8(2) . . ?
 C35 C34 H34 119.6 . . ?
 C34 C35 H35 119.5 . . ?
 C34 C35 C36 121.0(2) . . ?
 C36 C35 H35 119.5 . . ?
 C31 C36 C40 122.38(18) . . ?
 C35 C36 C31 116.3(2) . . ?
 C35 C36 C40 121.29(19) . . ?
 C32 C37 H37 107.6 . . ?
 C32 C37 C38 112.66(18) . . ?
 C32 C37 C39 111.00(18) . . ?
 C38 C37 H37 107.6 . . ?
 C38 C37 C39 110.1(2) . . ?
 C39 C37 H37 107.6 . . ?
 C37 C38 H38A 109.5 . . ?
 C37 C38 H38B 109.5 . . ?
 C37 C38 H38C 109.5 . . ?
 H38A C38 H38B 109.5 . . ?
 H38A C38 H38C 109.5 . . ?
 H38B C38 H38C 109.5 . . ?
 C37 C39 H39A 109.5 . . ?
 C37 C39 H39B 109.5 . . ?
 C37 C39 H39C 109.5 . . ?
 H39A C39 H39B 109.5 . . ?
 H39A C39 H39C 109.5 . . ?
 H39B C39 H39C 109.5 . . ?
 C36 C40 H40 107.9 . . ?
 C36 C40 C41 112.3(2) . . ?
 C36 C40 C42 110.0(2) . . ?
 C41 C40 H40 107.9 . . ?
 C41 C40 C42 110.6(2) . . ?
 C42 C40 H40 107.9 . . ?
 C40 C41 H41A 109.5 . . ?
 C40 C41 H41B 109.5 . . ?
 C40 C41 H41C 109.5 . . ?
 H41A C41 H41B 109.5 . . ?
 H41A C41 H41C 109.5 . . ?
 H41B C41 H41C 109.5 . . ?
 C40 C42 H42A 109.5 . . ?
 C40 C42 H42B 109.5 . . ?
 C40 C42 H42C 109.5 . . ?
 H42A C42 H42B 109.5 . . ?
 H42A C42 H42C 109.5 . . ?
 H42B C42 H42C 109.5 . . ?
 C44 C43 N3 117.29(18) . . ?
 C48 C43 N3 118.89(19) . . ?
 C48 C43 C44 123.78(19) . . ?
 C43 C44 C49 122.9(2) . . ?
 C45 C44 C43 116.6(2) . . ?
 C45 C44 C49 120.4(2) . . ?
 C44 C45 H45 119.5 . . ?
 C46 C45 C44 121.1(2) . . ?
 C46 C45 H45 119.5 . . ?
 C45 C46 H46 119.5 . . ?
 C47 C46 C45 121.0(2) . . ?
 C47 C46 H46 119.5 . . ?
 C46 C47 H47 119.6 . . ?
 C46 C47 C48 120.9(2) . . ?
 C48 C47 H47 119.6 . . ?
 C43 C48 C47 116.6(2) . . ?
 C43 C48 C52 123.91(19) . . ?
 C47 C48 C52 119.5(2) . . ?
 C44 C49 H49 106.8 . . ?
 C44 C49 H49A 109.1 . . ?
 C44 C49 C50B 109.8(4) . . ?
 C44 C49 C51A 111.7(3) . . ?
 C50A C49 C44 112.7(2) . . ?
 C50A C49 H49 106.8 . . ?
 C50A C49 C51A 111.6(3) . . ?
 C50B C49 H49A 109.1 . . ?
 C51A C49 H49 106.8 . . ?
 C51B C49 C44 112.8(4) . . ?
 C51B C49 H49A 109.1 . . ?
 C51B C49 C50B 107.0(5) . . ?
 C49 C50A H50A 109.5 . . ?
 C49 C50A H50B 109.5 . . ?
 C49 C50A H50C 109.5 . . ?
 H50A C50A H50B 109.5 . . ?
 H50A C50A H50C 109.5 . . ?
 H50B C50A H50C 109.5 . . ?
 C49 C50B H50D 109.5 . . ?
 C49 C50B H50E 109.5 . . ?
 C49 C50B H50F 109.5 . . ?
 H50D C50B H50E 109.5 . . ?
 H50D C50B H50F 109.5 . . ?
 H50E C50B H50F 109.5 . . ?
 C49 C51A H51A 109.5 . . ?
 C49 C51A H51B 109.5 . . ?
 C49 C51A H51C 109.5 . . ?
 H51A C51A H51B 109.5 . . ?
 H51A C51A H51C 109.5 . . ?
 H51B C51A H51C 109.5 . . ?
 C49 C51B H51D 109.5 . . ?
 C49 C51B H51E 109.5 . . ?
 C49 C51B H51F 109.5 . . ?
 H51D C51B H51E 109.5 . . ?
 H51D C51B H51F 109.5 . . ?
 H51E C51B H51F 109.5 . . ?
 C48 C52 H52 108.0 . . ?
 C48 C52 C53 110.7(2) . . ?
 C48 C52 C54 111.2(2) . . ?
 C53 C52 H52 108.0 . . ?
 C53 C52 C54 110.9(2) . . ?
 C54 C52 H52 108.0 . . ?
 C52 C53 H53A 109.5 . . ?
 C52 C53 H53B 109.5 . . ?
 C52 C53 H53C 109.5 . . ?
 H53A C53 H53B 109.5 . . ?
 H53A C53 H53C 109.5 . . ?
 H53B C53 H53C 109.5 . . ?
 C52 C54 H54A 109.5 . . ?
 C52 C54 H54B 109.5 . . ?
 C52 C54 H54C 109.5 . . ?
 H54A C54 H54B 109.5 . . ?
 H54A C54 H54C 109.5 . . ?
 H54B C54 H54C 109.5 . . ?
 C56 C55 N4 117.6(2) . . ?
 C56 C55 C60 124.3(2) . . ?
 C60 C55 N4 117.4(2) . . ?
 C55 C56 C61 122.2(2) . . ?
 C57 C56 C55 116.3(3) . . ?
 C57 C56 C61 121.5(2) . . ?
 C56 C57 H57 119.3 . . ?
 C58 C57 C56 121.4(3) . . ?
 C58 C57 H57 119.3 . . ?
 C57 C58 H58 119.6 . . ?
 C57 C58 C59 120.8(2) . . ?
 C59 C58 H58 119.6 . . ?
 C58 C59 H59 119.4 . . ?
 C58 C59 C60 121.2(3) . . ?
 C60 C59 H59 119.4 . . ?
 C55 C60 C64 122.9(2) . . ?
 C59 C60 C55 116.0(3) . . ?
 C59 C60 C64 121.1(2) . . ?
 C56 C61 H61 107.4 . . ?
 C56 C61 C62 111.1(2) . . ?
 C56 C61 C63 112.6(3) . . ?
 C62 C61 H61 107.4 . . ?
 C62 C61 C63 110.6(3) . . ?
 C63 C61 H61 107.4 . . ?
 C61 C62 H62A 109.5 . . ?
 C61 C62 H62B 109.5 . . ?
 C61 C62 H62C 109.5 . . ?
 H62A C62 H62B 109.5 . . ?
 H62A C62 H62C 109.5 . . ?
 H62B C62 H62C 109.5 . . ?
 C61 C63 H63A 109.5 . . ?
 C61 C63 H63B 109.5 . . ?
 C61 C63 H63C 109.5 . . ?
 H63A C63 H63B 109.5 . . ?
 H63A C63 H63C 109.5 . . ?
 H63B C63 H63C 109.5 . . ?
 C60 C64 H64 107.8 . . ?
 C60 C64 C65 111.5(3) . . ?
 C60 C64 C66 111.7(2) . . ?
 C65 C64 H64 107.8 . . ?
 C66 C64 H64 107.8 . . ?
 C66 C64 C65 110.0(2) . . ?
 C64 C65 H65A 109.5 . . ?
 C64 C65 H65B 109.5 . . ?
 C64 C65 H65C 109.5 . . ?
 H65A C65 H65B 109.5 . . ?
 H65A C65 H65C 109.5 . . ?
 H65B C65 H65C 109.5 . . ?
 C64 C66 H66A 109.5 . . ?
 C64 C66 H66B 109.5 . . ?
 C64 C66 H66C 109.5 . . ?
 H66A C66 H66B 109.5 . . ?
 H66A C66 H66C 109.5 . . ?
 H66B C66 H66C 109.5 . . ?
 C71 As3 C68 92.55(8) . . ?
 C69 As4 C72 92.44(8) . . ?
 C67 N5 C68 110.18(17) . . ?
 C67 N5 C85 125.11(17) . . ?
 C68 N5 C85 124.23(16) . . ?
 C67 N6 C69 110.12(16) . . ?
 C67 N6 C97 126.12(17) . . ?
 C69 N6 C97 123.50(17) . . ?
 C70 N7 C71 110.58(16) . . ?
 C70 N7 C109 126.94(17) . . ?
 C71 N7 C109 121.68(16) . . ?
 C70 N8 C72 110.69(16) . . ?
 C70 N8 C121 126.72(17) . . ?
 C72 N8 C121 122.55(16) . . ?
 N5 C67 N6 107.48(17) . . ?
 N5 C67 C73 126.02(18) . . ?
 N6 C67 C73 126.23(18) . . ?
 N5 C68 As3 120.17(14) . . ?
 C69 C68 As3 133.67(15) . . ?
 C69 C68 N5 106.14(16) . . ?
 N6 C69 As4 120.28(14) . . ?
 C68 C69 As4 133.64(15) . . ?
 C68 C69 N6 106.07(17) . . ?
 N7 C70 N8 106.44(17) . . ?
 N7 C70 C79 127.41(17) . . ?
 N8 C70 C79 126.13(18) . . ?
 N7 C71 As3 120.83(14) . . ?
 C72 C71 As3 132.98(15) . . ?
 C72 C71 N7 106.09(17) . . ?
 N8 C72 As4 119.44(14) . . ?
 C71 C72 As4 134.37(15) . . ?
 C71 C72 N8 106.15(16) . . ?
 C74 C73 C67 121.9(2) . . ?
 C78 C73 C67 118.31(19) . . ?
 C78 C73 C74 119.8(2) . . ?
 C73 C74 H74 120.1 . . ?
 C73 C74 C75 119.7(2) . . ?
 C75 C74 H74 120.1 . . ?
 C74 C75 H75 119.8 . . ?
 C76 C75 C74 120.3(2) . . ?
 C76 C75 H75 119.8 . . ?
 C75 C76 H76 120.0 . . ?
 C75 C76 C77 120.1(2) . . ?
 C77 C76 H76 120.0 . . ?
 C76 C77 H77 120.0 . . ?
 C76 C77 C78 120.0(2) . . ?
 C78 C77 H77 120.0 . . ?
 C73 C78 C77 120.0(2) . . ?
 C73 C78 H78 120.0 . . ?
 C77 C78 H78 120.0 . . ?
 C80 C79 C70 121.05(19) . . ?
 C84 C79 C70 120.5(2) . . ?
 C84 C79 C80 118.4(2) . . ?
 C79 C80 H80 119.8 . . ?
 C81 C80 C79 120.4(2) . . ?
 C81 C80 H80 119.8 . . ?
 C80 C81 H81 119.7 . . ?
 C82 C81 C80 120.7(2) . . ?
 C82 C81 H81 119.7 . . ?
 C81 C82 H82 120.4 . . ?
 C81 C82 C83 119.2(2) . . ?
 C83 C82 H82 120.4 . . ?
 C82 C83 H83 119.6 . . ?
 C82 C83 C84 120.7(2) . . ?
 C84 C83 H83 119.6 . . ?
 C79 C84 H84 119.8 . . ?
 C83 C84 C79 120.5(2) . . ?
 C83 C84 H84 119.8 . . ?
 C86 C85 N5 119.5(2) . . ?
 C86 C85 C90 123.7(2) . . ?
 C90 C85 N5 116.7(2) . . ?
 C85 C86 C87 116.7(3) . . ?
 C85 C86 C91 124.1(2) . . ?
 C87 C86 C91 119.1(3) . . ?
 C86 C87 H87 119.4 . . ?
 C88 C87 C86 121.2(3) . . ?
 C88 C87 H87 119.4 . . ?
 C87 C88 H88 119.7 . . ?
 C87 C88 C89 120.6(3) . . ?
 C89 C88 H88 119.7 . . ?
 C88 C89 H89 119.1 . . ?
 C88 C89 C90 121.8(3) . . ?
 C90 C89 H89 119.1 . . ?
 C85 C90 C94 124.2(2) . . ?
 C89 C90 C85 115.9(3) . . ?
 C89 C90 C94 119.9(2) . . ?
 C86 C91 H91 107.9 . . ?
 C86 C91 C92 110.5(2) . . ?
 C86 C91 C93 112.5(2) . . ?
 C92 C91 H91 107.9 . . ?
 C92 C91 C93 109.9(2) . . ?
 C93 C91 H91 107.9 . . ?
 C91 C92 H92A 109.5 . . ?
 C91 C92 H92B 109.5 . . ?
 C91 C92 H92C 109.5 . . ?
 H92A C92 H92B 109.5 . . ?
 H92A C92 H92C 109.5 . . ?
 H92B C92 H92C 109.5 . . ?
 C91 C93 H93A 109.5 . . ?
 C91 C93 H93B 109.5 . . ?
 C91 C93 H93C 109.5 . . ?
 H93A C93 H93B 109.5 . . ?
 H93A C93 H93C 109.5 . . ?
 H93B C93 H93C 109.5 . . ?
 C90 C94 H94 108.2 . . ?
 C90 C94 C95 111.3(2) . . ?
 C90 C94 C96 111.7(2) . . ?
 C95 C94 H94 108.2 . . ?
 C95 C94 C96 109.2(2) . . ?
 C96 C94 H94 108.2 . . ?
 C94 C95 H95A 109.5 . . ?
 C94 C95 H95B 109.5 . . ?
 C94 C95 H95C 109.5 . . ?
 H95A C95 H95B 109.5 . . ?
 H95A C95 H95C 109.5 . . ?
 H95B C95 H95C 109.5 . . ?
 C94 C96 H96A 109.5 . . ?
 C94 C96 H96B 109.5 . . ?
 C94 C96 H96C 109.5 . . ?
 H96A C96 H96B 109.5 . . ?
 H96A C96 H96C 109.5 . . ?
 H96B C96 H96C 109.5 . . ?
 C98 C97 N6 118.82(19) . . ?
 C98 C97 C102 123.5(2) . . ?
 C102 C97 N6 117.65(19) . . ?
 C97 C98 C99 116.6(2) . . ?
 C97 C98 C103 123.84(19) . . ?
 C99 C98 C103 119.6(2) . . ?
 C98 C99 H99 119.3 . . ?
 C100 C99 C98 121.4(2) . . ?
 C100 C99 H99 119.3 . . ?
 C99 C100 H100 119.7 . . ?
 C101 C100 C99 120.5(2) . . ?
 C101 C100 H100 119.7 . . ?
 C100 C101 H101 119.4 . . ?
 C100 C101 C102 121.2(2) . . ?
 C102 C101 H101 119.4 . . ?
 C97 C102 C106 123.2(2) . . ?
 C101 C102 C97 116.8(2) . . ?
 C101 C102 C106 119.9(2) . . ?
 C98 C103 H103 108.4 . . ?
 C98 C103 C104 110.9(2) . . ?
 C98 C103 C105 110.7(2) . . ?
 C104 C103 H103 108.4 . . ?
 C105 C103 H103 108.4 . . ?
 C105 C103 C104 109.9(2) . . ?
 C103 C104 H10A 109.5 . . ?
 C103 C104 H10B 109.5 . . ?
 C103 C104 H10C 109.5 . . ?
 H10A C104 H10B 109.5 . . ?
 H10A C104 H10C 109.5 . . ?
 H10B C104 H10C 109.5 . . ?
 C103 C105 H10D 109.5 . . ?
 C103 C105 H10E 109.5 . . ?
 C103 C105 H10F 109.5 . . ?
 H10D C105 H10E 109.5 . . ?
 H10D C105 H10F 109.5 . . ?
 H10E C105 H10F 109.5 . . ?
 C102 C106 C107 111.9(2) . . ?
 C102 C106 C08B 99.9(4) . . ?
 C107 C106 C08B 100.9(4) . . ?
 C108 C106 C102 116.4(3) . . ?
 C108 C106 C107 112.2(3) . . ?
 C106 C107 H10G 109.5 . . ?
 C106 C107 H10H 109.5 . . ?
 C106 C107 H10I 109.5 . . ?
 H10G C107 H10H 109.5 . . ?
 H10G C107 H10I 109.5 . . ?
 H10H C107 H10I 109.5 . . ?
 C106 C108 H10J 109.5 . . ?
 C106 C108 H10K 109.5 . . ?
 C106 C108 H10L 109.5 . . ?
 H10J C108 H10K 109.5 . . ?
 H10J C108 H10L 109.5 . . ?
 H10K C108 H10L 109.5 . . ?
 C106 C08B H08A 109.5 . . ?
 C106 C08B H08B 109.5 . . ?
 C106 C08B H08C 109.5 . . ?
 H08A C08B H08B 109.5 . . ?
 H08A C08B H08C 109.5 . . ?
 H08B C08B H08C 109.5 . . ?
 C110 C109 N7 117.37(18) . . ?
 C110 C109 C114 123.74(19) . . ?
 C114 C109 N7 118.83(19) . . ?
 C109 C110 C115 123.44(19) . . ?
 C111 C110 C109 116.6(2) . . ?
 C111 C110 C115 120.0(2) . . ?
 C110 C111 H111 119.5 . . ?
 C112 C111 C110 121.1(2) . . ?
 C112 C111 H111 119.5 . . ?
 C111 C112 H112 119.5 . . ?
 C111 C112 C113 121.0(2) . . ?
 C113 C112 H112 119.5 . . ?
 C112 C113 H113 119.6 . . ?
 C112 C113 C114 120.8(2) . . ?
 C114 C113 H113 119.6 . . ?
 C109 C114 C118 123.13(19) . . ?
 C113 C114 C109 116.8(2) . . ?
 C113 C114 C118 120.1(2) . . ?
 C110 C115 H115 108.0 . . ?
 C110 C115 C116 111.0(2) . . ?
 C110 C115 C117 110.97(19) . . ?
 C116 C115 H115 108.0 . . ?
 C116 C115 C117 110.6(2) . . ?
 C117 C115 H115 108.0 . . ?
 C115 C116 H11A 109.5 . . ?
 C115 C116 H11B 109.5 . . ?
 C115 C116 H11C 109.5 . . ?
 H11A C116 H11B 109.5 . . ?
 H11A C116 H11C 109.5 . . ?
 H11B C116 H11C 109.5 . . ?
 C115 C117 H11D 109.5 . . ?
 C115 C117 H11E 109.5 . . ?
 C115 C117 H11F 109.5 . . ?
 H11D C117 H11E 109.5 . . ?
 H11D C117 H11F 109.5 . . ?
 H11E C117 H11F 109.5 . . ?
 C114 C118 H118 108.8 . . ?
 C114 C118 C119 110.9(2) . . ?
 C114 C118 C120 112.0(2) . . ?
 C119 C118 H118 108.8 . . ?
 C119 C118 C120 107.5(2) . . ?
 C120 C118 H118 108.8 . . ?
 C118 C119 H11G 109.5 . . ?
 C118 C119 H11H 109.5 . . ?
 C118 C119 H11I 109.5 . . ?
 H11G C119 H11H 109.5 . . ?
 H11G C119 H11I 109.5 . . ?
 H11H C119 H11I 109.5 . . ?
 C118 C120 H12A 109.5 . . ?
 C118 C120 H12B 109.5 . . ?
 C118 C120 H12C 109.5 . . ?
 H12A C120 H12B 109.5 . . ?
 H12A C120 H12C 109.5 . . ?
 H12B C120 H12C 109.5 . . ?
 C122 C121 N8 117.9(2) . . ?
 C126 C121 N8 118.1(2) . . ?
 C126 C121 C122 124.1(2) . . ?
 C121 C122 C127 123.5(2) . . ?
 C123 C122 C121 116.7(2) . . ?
 C123 C122 C127 119.8(2) . . ?
 C122 C123 H123 119.6 . . ?
 C124 C123 C122 120.8(3) . . ?
 C124 C123 H123 119.6 . . ?
 C123 C124 H124 119.5 . . ?
 C123 C124 C125 121.1(2) . . ?
 C125 C124 H124 119.5 . . ?
 C124 C125 H125 119.5 . . ?
 C124 C125 C126 121.0(2) . . ?
 C126 C125 H125 119.5 . . ?
 C121 C126 C125 116.3(2) . . ?
 C121 C126 C130 123.1(2) . . ?
 C125 C126 C130 120.6(2) . . ?
 C122 C127 H127 108.1 . . ?
 C122 C127 C128 112.2(2) . . ?
 C122 C127 C129 110.4(2) . . ?
 C128 C127 H127 108.1 . . ?
 C129 C127 H127 108.1 . . ?
 C129 C127 C128 109.9(2) . . ?
 C127 C128 H12D 109.5 . . ?
 C127 C128 H12E 109.5 . . ?
 C127 C128 H12F 109.5 . . ?
 H12D C128 H12E 109.5 . . ?
 H12D C128 H12F 109.5 . . ?
 H12E C128 H12F 109.5 . . ?
 C127 C129 H12G 109.5 . . ?
 C127 C129 H12H 109.5 . . ?
 C127 C129 H12I 109.5 . . ?
 H12G C129 H12H 109.5 . . ?
 H12G C129 H12I 109.5 . . ?
 H12H C129 H12I 109.5 . . ?
 C126 C130 H130 107.9 . . ?
 C126 C130 C131 111.2(2) . . ?
 C126 C130 C132 110.8(2) . . ?
 C131 C130 H130 107.9 . . ?
 C132 C130 H130 107.9 . . ?
 C132 C130 C131 111.1(2) . . ?
 C130 C131 H13A 109.5 . . ?
 C130 C131 H13B 109.5 . . ?
 C130 C131 H13C 109.5 . . ?
 H13A C131 H13B 109.5 . . ?
 H13A C131 H13C 109.5 . . ?
 H13B C131 H13C 109.5 . . ?
 C130 C132 H13D 109.5 . . ?
 C130 C132 H13E 109.5 . . ?
 C130 C132 H13F 109.5 . . ?
 H13D C132 H13E 109.5 . . ?
 H13D C132 H13F 109.5 . . ?
 H13E C132 H13F 109.5 . . ?
 C134 C133 B1 119.61(19) . . ?
 C138 C133 C134 112.7(2) . . ?
 C138 C133 B1 127.45(19) . . ?
 F1 C134 C133 119.1(2) . . ?
 F1 C134 C135 116.18(19) . . ?
 C135 C134 C133 124.8(2) . . ?
 F2 C135 C134 120.6(2) . . ?
 F2 C135 C136 119.5(2) . . ?
 C136 C135 C134 119.8(2) . . ?
 F3 C136 C135 121.1(2) . . ?
 F3 C136 C137 120.6(2) . . ?
 C135 C136 C137 118.3(2) . . ?
 F4 C137 C136 119.1(2) . . ?
 F4 C137 C138 120.7(2) . . ?
 C136 C137 C138 120.1(2) . . ?
 F5 C138 C133 121.2(2) . . ?
 F5 C138 C137 114.6(2) . . ?
 C137 C138 C133 124.3(2) . . ?
 C140 C139 B1 119.3(2) . . ?
 C144 C139 C140 112.96(19) . . ?
 C144 C139 B1 127.5(2) . . ?
 F6 C140 C139 119.03(19) . . ?
 F6 C140 C141 116.1(2) . . ?
 C141 C140 C139 124.9(2) . . ?
 F7 C141 C140 120.7(2) . . ?
 F7 C141 C142 120.2(2) . . ?
 C142 C141 C140 119.1(2) . . ?
 F8 C142 C141 120.5(2) . . ?
 F8 C142 C143 120.5(2) . . ?
 C141 C142 C143 119.0(2) . . ?
 F9 C143 C142 119.8(2) . . ?
 F9 C143 C144 120.1(2) . . ?
 C142 C143 C144 120.1(2) . . ?
 F10 C144 C139 121.42(19) . . ?
 F10 C144 C143 114.8(2) . . ?
 C143 C144 C139 123.8(2) . . ?
 C146 C145 C150 113.1(2) . . ?
 C146 C145 B1 128.0(2) . . ?
 C150 C145 B1 118.5(2) . . ?
 F11 C146 C145 120.9(2) . . ?
 F11 C146 C147 115.3(2) . . ?
 C147 C146 C145 123.8(3) . . ?
 F12 C147 C146 120.2(3) . . ?
 F12 C147 C148 119.6(2) . . ?
 C148 C147 C146 120.1(2) . . ?
 F13 C148 C147 120.4(3) . . ?
 F13 C148 C149 120.6(3) . . ?
 C149 C148 C147 119.0(2) . . ?
 F14 C149 C148 120.1(3) . . ?
 F14 C149 C150 120.9(3) . . ?
 C148 C149 C150 118.9(3) . . ?
 F15 C150 C145 119.1(2) . . ?
 F15 C150 C149 115.9(2) . . ?
 C149 C150 C145 125.0(2) . . ?
 C152 C151 B1 126.8(2) . . ?
 C156 C151 C152 113.7(2) . . ?
 C156 C151 B1 119.34(19) . . ?
 F16 C152 C151 121.3(2) . . ?
 F16 C152 C153 115.4(2) . . ?
 C153 C152 C151 123.3(2) . . ?
 F17 C153 C152 120.0(3) . . ?
 F17 C153 C154 119.9(2) . . ?
 C154 C153 C152 120.1(2) . . ?
 F18 C154 C153 120.8(2) . . ?
 F18 C154 C155 120.0(3) . . ?
 C153 C154 C155 119.2(2) . . ?
 F19 C155 C154 119.9(2) . . ?
 F19 C155 C156 121.4(2) . . ?
 C154 C155 C156 118.7(2) . . ?
 F20 C156 C151 119.84(19) . . ?
 F20 C156 C155 115.2(2) . . ?
 C155 C156 C151 124.9(2) . . ?
 C139 B1 C133 113.25(18) . . ?
 C139 B1 C145 101.81(18) . . ?
 C139 B1 C151 113.31(18) . . ?
 C145 B1 C133 114.24(19) . . ?
 C151 B1 C133 101.88(18) . . ?
 C151 B1 C145 112.86(18) . . ?
 C158 C157 B2 127.0(2) . . ?
 C162 C157 C158 113.5(2) . . ?
 C162 C157 B2 119.4(2) . . ?
 F21 C158 C157 121.1(2) . . ?
 F21 C158 C159 115.4(2) . . ?
 C159 C158 C157 123.5(2) . . ?
 F22 C159 C158 120.8(3) . . ?
 F22 C159 C160 119.7(2) . . ?
 C160 C159 C158 119.5(3) . . ?
 F23 C160 C159 120.2(3) . . ?
 F23 C160 C161 120.0(3) . . ?
 C161 C160 C159 119.8(2) . . ?
 F24 C161 C160 120.4(2) . . ?
 F24 C161 C162 120.7(3) . . ?
 C160 C161 C162 118.9(3) . . ?
 F25 C162 C157 119.1(2) . . ?
 F25 C162 C161 116.4(2) . . ?
 C161 C162 C157 124.5(3) . . ?
 C164 C163 C168 112.7(2) . . ?
 C164 C163 B2 127.95(19) . . ?
 C168 C163 B2 119.03(18) . . ?
 F26 C164 C163 120.93(19) . . ?
 F26 C164 C165 114.97(18) . . ?
 C165 C164 C163 124.1(2) . . ?
 F27 C165 C164 121.0(2) . . ?
 F27 C165 C166 119.2(2) . . ?
 C166 C165 C164 119.8(2) . . ?
 F28 C166 C165 120.7(2) . . ?
 F28 C166 C167 120.3(2) . . ?
 C165 C166 C167 119.0(2) . . ?
 F29 C167 C166 119.9(2) . . ?
 F29 C167 C168 120.9(2) . . ?
 C166 C167 C168 119.1(2) . . ?
 F30 C168 C163 118.8(2) . . ?
 F30 C168 C167 116.02(19) . . ?
 C167 C168 C163 125.2(2) . . ?
 C170 C169 C174 113.3(2) . . ?
 C170 C169 B2 127.6(2) . . ?
 C174 C169 B2 119.02(19) . . ?
 F31 C170 C169 121.5(2) . . ?
 F31 C170 C171 114.7(2) . . ?
 C171 C170 C169 123.8(2) . . ?
 F32 C171 C170 120.1(2) . . ?
 F32 C171 C172 119.7(2) . . ?
 C172 C171 C170 120.2(2) . . ?
 F33 C172 C171 120.6(2) . . ?
 F33 C172 C173 120.7(2) . . ?
 C173 C172 C171 118.7(2) . . ?
 F34 C173 C172 119.7(2) . . ?
 F34 C173 C174 121.0(2) . . ?
 C172 C173 C174 119.3(2) . . ?
 F35 C174 C169 119.4(2) . . ?
 F35 C174 C173 115.9(2) . . ?
 C173 C174 C169 124.7(2) . . ?
 C176 C175 C180 113.0(2) . . ?
 C176 C175 B2 127.8(2) . . ?
 C180 C175 B2 119.23(19) . . ?
 F36 C176 C175 121.7(2) . . ?
 F36 C176 C177 114.0(2) . . ?
 C177 C176 C175 124.3(2) . . ?
 F37 C177 C176 120.8(2) . . ?
 F37 C177 C178 119.7(2) . . ?
 C178 C177 C176 119.5(2) . . ?
 F38 C178 C177 120.3(2) . . ?
 F38 C178 C179 120.3(3) . . ?
 C177 C178 C179 119.4(2) . . ?
 F39 C179 C178 119.9(2) . . ?
 F39 C179 C180 121.1(2) . . ?
 C180 C179 C178 118.9(2) . . ?
 F40 C180 C175 119.12(19) . . ?
 F40 C180 C179 116.0(2) . . ?
 C179 C180 C175 124.9(2) . . ?
 C157 B2 C163 113.48(18) . . ?
 C157 B2 C169 103.44(17) . . ?
 C157 B2 C175 111.65(17) . . ?
 C163 B2 C175 102.21(17) . . ?
 C169 B2 C163 113.40(17) . . ?
 C169 B2 C175 113.02(18) . . ?
 H18A C181 H18B 109.5 . . ?
 H18A C181 H18C 109.5 . . ?
 H18B C181 H18C 109.5 . . ?
 C182 C181 H18A 109.5 . . ?
 C182 C181 H18B 109.5 . . ?
 C182 C181 H18C 109.5 . . ?
 C183 C182 C181 121.0(7) . . ?
 C183 C182 C187 122.3(7) . . ?
 C187 C182 C181 116.7(8) . . ?
 C182 C183 H183 119.4 . . ?
 C182 C183 C184 121.3(5) . . ?
 C184 C183 H183 119.4 . . ?
 C183 C184 H184 120.8 . . ?
 C185 C184 C183 118.3(6) . . ?
 C185 C184 H184 120.8 . . ?
 C184 C185 H185 120.9 . . ?
 C184 C185 C186 118.1(6) . . ?
 C186 C185 H185 120.9 . . ?
 C185 C186 H186 118.1 . . ?
 C187 C186 C185 123.8(5) . . ?
 C187 C186 H186 118.1 . . ?
 C182 C187 H187 122.0 . . ?
 C186 C187 C182 116.0(7) . . ?
 C186 C187 H187 122.0 . . ?
 H18D C188 H18E 109.5 . . ?
 H18D C188 H18F 109.5 . . ?
 H18E C188 H18F 109.5 . . ?
 C189 C188 H18D 109.5 . . ?
 C189 C188 H18E 109.5 . . ?
 C189 C188 H18F 109.5 . . ?
 C188 C189 C194 119.5(17) . . ?
 C190 C189 C188 123.1(16) . . ?
 C190 C189 C194 117.4(15) . . ?
 C189 C190 H190 119.4 . . ?
 C189 C190 C191 121.1(16) . . ?
 C191 C190 H190 119.4 . . ?
 C190 C191 H191 120.1 . . ?
 C192 C191 C190 119.8(19) . . ?
 C192 C191 H191 120.1 . . ?
 C191 C192 H192 121.2 . . ?
 C191 C192 C193 117.5(16) . . ?
 C193 C192 H192 121.2 . . ?
 C192 C193 H193 119.2 . . ?
 C194 C193 C192 121.6(17) . . ?
 C194 C193 H193 119.2 . . ?
 C189 C194 H194 119.8 . . ?
 C193 C194 C189 120.5(19) . . ?
 C193 C194 H194 119.8 . . ?

loop_
  _geom_torsion_atom_site_label_1
  _geom_torsion_atom_site_label_2
  _geom_torsion_atom_site_label_3
  _geom_torsion_atom_site_label_4
  _geom_torsion
  _geom_torsion_site_symmetry_1
  _geom_torsion_site_symmetry_2
  _geom_torsion_site_symmetry_3
  _geom_torsion_site_symmetry_4
  _geom_torsion_publ_flag
 As1 C2 C3 As2 -2.7(4) . . . . ?
 As1 C2 C3 N2 179.32(16) . . . . ?
 As1 C5 C6 As2 -13.1(4) . . . . ?
 As1 C5 C6 N4 173.12(17) . . . . ?
 N1 C1 C7 C8 -15.1(3) . . . . ?
 N1 C1 C7 C12 167.0(2) . . . . ?
 N1 C2 C3 As2 178.57(16) . . . . ?
 N1 C2 C3 N2 0.6(2) . . . . ?
 N1 C19 C20 C21 -179.24(18) . . . . ?
 N1 C19 C20 C25 -1.4(3) . . . . ?
 N1 C19 C24 C23 178.77(18) . . . . ?
 N1 C19 C24 C28 -2.2(3) . . . . ?
 N2 C1 C7 C8 160.3(2) . . . . ?
 N2 C1 C7 C12 -17.5(3) . . . . ?
 N2 C31 C32 C33 -177.32(18) . . . . ?
 N2 C31 C32 C37 0.7(3) . . . . ?
 N2 C31 C36 C35 176.17(18) . . . . ?
 N2 C31 C36 C40 -4.7(3) . . . . ?
 N3 C4 C13 C14 -147.5(2) . . . . ?
 N3 C4 C13 C18 30.8(4) . . . . ?
 N3 C5 C6 As2 170.89(17) . . . . ?
 N3 C5 C6 N4 -2.9(2) . . . . ?
 N3 C43 C44 C45 -177.93(19) . . . . ?
 N3 C43 C44 C49 3.9(3) . . . . ?
 N3 C43 C48 C47 178.71(19) . . . . ?
 N3 C43 C48 C52 -0.7(3) . . . . ?
 N4 C4 C13 C14 29.8(3) . . . . ?
 N4 C4 C13 C18 -151.9(2) . . . . ?
 N4 C55 C56 C57 169.7(2) . . . . ?
 N4 C55 C56 C61 -10.6(3) . . . . ?
 N4 C55 C60 C59 -168.52(19) . . . . ?
 N4 C55 C60 C64 11.4(3) . . . . ?
 C1 N1 C2 As1 -179.27(14) . . . . ?
 C1 N1 C2 C3 -0.4(2) . . . . ?
 C1 N1 C19 C20 113.1(2) . . . . ?
 C1 N1 C19 C24 -68.2(3) . . . . ?
 C1 N2 C3 As2 -178.97(14) . . . . ?
 C1 N2 C3 C2 -0.7(2) . . . . ?
 C1 N2 C31 C32 100.3(2) . . . . ?
 C1 N2 C31 C36 -79.6(3) . . . . ?
 C1 C7 C8 C9 -176.6(2) . . . . ?
 C1 C7 C12 C11 175.7(2) . . . . ?
 C2 As1 C5 N3 -174.99(17) . . . . ?
 C2 As1 C5 C6 9.4(2) . . . . ?
 C2 N1 C1 N2 0.0(2) . . . . ?
 C2 N1 C1 C7 176.22(19) . . . . ?
 C2 N1 C19 C20 -83.0(2) . . . . ?
 C2 N1 C19 C24 95.7(2) . . . . ?
 C3 N2 C1 N1 0.5(2) . . . . ?
 C3 N2 C1 C7 -175.75(19) . . . . ?
 C3 N2 C31 C32 -81.8(2) . . . . ?
 C3 N2 C31 C36 98.3(2) . . . . ?
 C4 N3 C5 As1 -173.88(15) . . . . ?
 C4 N3 C5 C6 2.8(2) . . . . ?
 C4 N3 C43 C44 -96.2(3) . . . . ?
 C4 N3 C43 C48 86.1(3) . . . . ?
 C4 N4 C6 As2 -172.59(15) . . . . ?
 C4 N4 C6 C5 2.2(2) . . . . ?
 C4 N4 C55 C56 90.4(3) . . . . ?
 C4 N4 C55 C60 -98.8(3) . . . . ?
 C4 C13 C14 C15 178.1(2) . . . . ?
 C4 C13 C18 C17 -178.0(2) . . . . ?
 C5 N3 C4 N4 -1.5(2) . . . . ?
 C5 N3 C4 C13 176.3(2) . . . . ?
 C5 N3 C43 C44 75.1(3) . . . . ?
 C5 N3 C43 C48 -102.6(2) . . . . ?
 C6 N4 C4 N3 -0.5(2) . . . . ?
 C6 N4 C4 C13 -178.2(2) . . . . ?
 C6 N4 C55 C56 -87.9(2) . . . . ?
 C6 N4 C55 C60 82.9(2) . . . . ?
 C7 C8 C9 C10 0.5(4) . . . . ?
 C8 C7 C12 C11 -2.3(3) . . . . ?
 C8 C9 C10 C11 -1.6(4) . . . . ?
 C9 C10 C11 C12 0.7(4) . . . . ?
 C10 C11 C12 C7 1.3(4) . . . . ?
 C12 C7 C8 C9 1.4(3) . . . . ?
 C13 C14 C15 C16 -0.1(4) . . . . ?
 C14 C13 C18 C17 0.4(4) . . . . ?
 C14 C15 C16 C17 0.4(5) . . . . ?
 C15 C16 C17 C18 -0.3(5) . . . . ?
 C16 C17 C18 C13 -0.1(5) . . . . ?
 C18 C13 C14 C15 -0.2(4) . . . . ?
 C19 N1 C1 N2 165.26(19) . . . . ?
 C19 N1 C1 C7 -18.5(3) . . . . ?
 C19 N1 C2 As1 14.5(3) . . . . ?
 C19 N1 C2 C3 -166.66(18) . . . . ?
 C19 C20 C21 C22 -0.3(3) . . . . ?
 C19 C20 C25 C26 -93.9(3) . . . . ?
 C19 C20 C25 C27 142.8(2) . . . . ?
 C19 C24 C28 C29 -118.3(3) . . . . ?
 C19 C24 C28 C30 117.6(2) . . . . ?
 C20 C19 C24 C23 -2.6(3) . . . . ?
 C20 C19 C24 C28 176.5(2) . . . . ?
 C20 C21 C22 C23 -0.9(4) . . . . ?
 C21 C20 C25 C26 83.8(3) . . . . ?
 C21 C20 C25 C27 -39.4(3) . . . . ?
 C21 C22 C23 C24 0.4(4) . . . . ?
 C22 C23 C24 C19 1.3(3) . . . . ?
 C22 C23 C24 C28 -177.8(2) . . . . ?
 C23 C24 C28 C29 60.8(3) . . . . ?
 C23 C24 C28 C30 -63.4(3) . . . . ?
 C24 C19 C20 C21 2.1(3) . . . . ?
 C24 C19 C20 C25 -180.0(2) . . . . ?
 C25 C20 C21 C22 -178.2(2) . . . . ?
 C31 N2 C1 N1 178.55(18) . . . . ?
 C31 N2 C1 C7 2.3(3) . . . . ?
 C31 N2 C3 As2 2.8(3) . . . . ?
 C31 N2 C3 C2 -178.93(18) . . . . ?
 C31 C32 C33 C34 1.0(3) . . . . ?
 C31 C32 C37 C38 140.3(2) . . . . ?
 C31 C32 C37 C39 -95.7(2) . . . . ?
 C31 C36 C40 C41 128.0(2) . . . . ?
 C31 C36 C40 C42 -108.4(2) . . . . ?
 C32 C31 C36 C35 -3.7(3) . . . . ?
 C32 C31 C36 C40 175.4(2) . . . . ?
 C32 C33 C34 C35 -3.4(4) . . . . ?
 C33 C32 C37 C38 -41.8(3) . . . . ?
 C33 C32 C37 C39 82.2(2) . . . . ?
 C33 C34 C35 C36 2.1(4) . . . . ?
 C34 C35 C36 C31 1.3(3) . . . . ?
 C34 C35 C36 C40 -177.8(2) . . . . ?
 C35 C36 C40 C41 -52.9(3) . . . . ?
 C35 C36 C40 C42 70.7(3) . . . . ?
 C36 C31 C32 C33 2.6(3) . . . . ?
 C36 C31 C32 C37 -179.43(19) . . . . ?
 C37 C32 C33 C34 -177.0(2) . . . . ?
 C43 N3 C4 N4 170.6(2) . . . . ?
 C43 N3 C4 C13 -11.7(4) . . . . ?
 C43 N3 C5 As1 13.5(3) . . . . ?
 C43 N3 C5 C6 -169.84(19) . . . . ?
 C43 C44 C45 C46 -0.5(3) . . . . ?
 C43 C44 C49 C50A -122.0(3) . . . . ?
 C43 C44 C49 C50B -153.0(4) . . . . ?
 C43 C44 C49 C51A 111.4(3) . . . . ?
 C43 C44 C49 C51B 87.8(5) . . . . ?
 C43 C48 C52 C53 116.1(2) . . . . ?
 C43 C48 C52 C54 -120.1(3) . . . . ?
 C44 C43 C48 C47 1.2(3) . . . . ?
 C44 C43 C48 C52 -178.2(2) . . . . ?
 C44 C45 C46 C47 0.5(4) . . . . ?
 C45 C44 C49 C50A 59.9(4) . . . . ?
 C45 C44 C49 C50B 28.9(5) . . . . ?
 C45 C44 C49 C51A -66.7(4) . . . . ?
 C45 C44 C49 C51B -90.3(5) . . . . ?
 C45 C46 C47 C48 0.4(4) . . . . ?
 C46 C47 C48 C43 -1.2(3) . . . . ?
 C46 C47 C48 C52 178.3(2) . . . . ?
 C47 C48 C52 C53 -63.3(3) . . . . ?
 C47 C48 C52 C54 60.5(3) . . . . ?
 C48 C43 C44 C45 -0.4(3) . . . . ?
 C48 C43 C44 C49 -178.5(2) . . . . ?
 C49 C44 C45 C46 177.7(2) . . . . ?
 C55 N4 C4 N3 -178.9(2) . . . . ?
 C55 N4 C4 C13 3.4(4) . . . . ?
 C55 N4 C6 As2 6.0(3) . . . . ?
 C55 N4 C6 C5 -179.19(18) . . . . ?
 C55 C56 C57 C58 -1.9(4) . . . . ?
 C55 C56 C61 C62 -100.0(3) . . . . ?
 C55 C56 C61 C63 135.3(3) . . . . ?
 C55 C60 C64 C65 126.0(3) . . . . ?
 C55 C60 C64 C66 -110.5(3) . . . . ?
 C56 C55 C60 C59 1.6(3) . . . . ?
 C56 C55 C60 C64 -178.5(2) . . . . ?
 C56 C57 C58 C59 3.0(4) . . . . ?
 C57 C56 C61 C62 79.6(3) . . . . ?
 C57 C56 C61 C63 -45.1(4) . . . . ?
 C57 C58 C59 C60 -1.7(4) . . . . ?
 C58 C59 C60 C55 -0.5(3) . . . . ?
 C58 C59 C60 C64 179.6(2) . . . . ?
 C59 C60 C64 C65 -54.1(3) . . . . ?
 C59 C60 C64 C66 69.4(3) . . . . ?
 C60 C55 C56 C57 -0.4(3) . . . . ?
 C60 C55 C56 C61 179.3(2) . . . . ?
 C61 C56 C57 C58 178.4(2) . . . . ?
 As3 C68 C69 As4 -0.4(4) . . . . ?
 As3 C68 C69 N6 178.63(17) . . . . ?
 As3 C71 C72 As4 -8.3(4) . . . . ?
 As3 C71 C72 N8 174.08(17) . . . . ?
 N5 C67 C73 C74 92.6(3) . . . . ?
 N5 C67 C73 C78 -86.4(3) . . . . ?
 N5 C68 C69 As4 -179.21(17) . . . . ?
 N5 C68 C69 N6 -0.2(2) . . . . ?
 N5 C85 C86 C87 179.5(2) . . . . ?
 N5 C85 C86 C91 1.0(3) . . . . ?
 N5 C85 C90 C89 -179.7(2) . . . . ?
 N5 C85 C90 C94 -1.0(3) . . . . ?
 N6 C67 C73 C74 -94.1(3) . . . . ?
 N6 C67 C73 C78 86.9(3) . . . . ?
 N6 C97 C98 C99 -175.94(19) . . . . ?
 N6 C97 C98 C103 2.9(3) . . . . ?
 N6 C97 C102 C101 175.9(2) . . . . ?
 N6 C97 C102 C106 -3.7(3) . . . . ?
 N7 C70 C79 C80 -148.7(2) . . . . ?
 N7 C70 C79 C84 32.0(3) . . . . ?
 N7 C71 C72 As4 175.48(17) . . . . ?
 N7 C71 C72 N8 -2.2(2) . . . . ?
 N7 C109 C110 C111 178.53(19) . . . . ?
 N7 C109 C110 C115 -1.4(3) . . . . ?
 N7 C109 C114 C113 -177.71(19) . . . . ?
 N7 C109 C114 C118 2.4(3) . . . . ?
 N8 C70 C79 C80 33.0(3) . . . . ?
 N8 C70 C79 C84 -146.3(2) . . . . ?
 N8 C121 C122 C123 178.21(19) . . . . ?
 N8 C121 C122 C127 -2.0(3) . . . . ?
 N8 C121 C126 C125 -177.88(19) . . . . ?
 N8 C121 C126 C130 2.7(3) . . . . ?
 C67 N5 C68 As3 -178.45(15) . . . . ?
 C67 N5 C68 C69 0.6(2) . . . . ?
 C67 N5 C85 C86 89.8(3) . . . . ?
 C67 N5 C85 C90 -91.9(3) . . . . ?
 C67 N6 C69 As4 178.94(15) . . . . ?
 C67 N6 C69 C68 -0.2(2) . . . . ?
 C67 N6 C97 C98 -97.0(3) . . . . ?
 C67 N6 C97 C102 85.9(3) . . . . ?
 C67 C73 C74 C75 -178.2(2) . . . . ?
 C67 C73 C78 C77 178.1(2) . . . . ?
 C68 N5 C67 N6 -0.7(2) . . . . ?
 C68 N5 C67 C73 173.6(2) . . . . ?
 C68 N5 C85 C86 -98.8(3) . . . . ?
 C68 N5 C85 C90 79.4(3) . . . . ?
 C69 N6 C67 N5 0.6(2) . . . . ?
 C69 N6 C67 C73 -173.7(2) . . . . ?
 C69 N6 C97 C98 89.5(3) . . . . ?
 C69 N6 C97 C102 -87.6(3) . . . . ?
 C70 N7 C71 As3 -174.90(15) . . . . ?
 C70 N7 C71 C72 1.9(2) . . . . ?
 C70 N7 C109 C110 77.0(3) . . . . ?
 C70 N7 C109 C114 -105.8(2) . . . . ?
 C70 N8 C72 As4 -176.27(15) . . . . ?
 C70 N8 C72 C71 1.8(2) . . . . ?
 C70 N8 C121 C122 -100.7(3) . . . . ?
 C70 N8 C121 C126 80.2(3) . . . . ?
 C70 C79 C80 C81 -178.3(2) . . . . ?
 C70 C79 C84 C83 178.0(2) . . . . ?
 C71 N7 C70 N8 -0.8(2) . . . . ?
 C71 N7 C70 C79 -179.4(2) . . . . ?
 C71 N7 C109 C110 -91.8(2) . . . . ?
 C71 N7 C109 C114 85.4(2) . . . . ?
 C72 As4 C69 N6 -177.85(17) . . . . ?
 C72 As4 C69 C68 1.0(2) . . . . ?
 C72 N8 C70 N7 -0.6(2) . . . . ?
 C72 N8 C70 C79 178.0(2) . . . . ?
 C72 N8 C121 C122 81.8(3) . . . . ?
 C72 N8 C121 C126 -97.3(2) . . . . ?
 C73 C74 C75 C76 -0.4(4) . . . . ?
 C74 C73 C78 C77 -0.9(4) . . . . ?
 C74 C75 C76 C77 0.1(4) . . . . ?
 C75 C76 C77 C78 -0.2(4) . . . . ?
 C76 C77 C78 C73 0.7(4) . . . . ?
 C78 C73 C74 C75 0.8(4) . . . . ?
 C79 C80 C81 C82 0.5(4) . . . . ?
 C80 C79 C84 C83 -1.3(4) . . . . ?
 C80 C81 C82 C83 -1.7(4) . . . . ?
 C81 C82 C83 C84 1.3(4) . . . . ?
 C82 C83 C84 C79 0.1(4) . . . . ?
 C84 C79 C80 C81 0.9(3) . . . . ?
 C85 N5 C67 N6 171.6(2) . . . . ?
 C85 N5 C67 C73 -14.0(3) . . . . ?
 C85 N5 C68 As3 9.1(3) . . . . ?
 C85 N5 C68 C69 -171.8(2) . . . . ?
 C85 C86 C87 C88 -0.7(5) . . . . ?
 C85 C86 C91 C92 108.7(3) . . . . ?
 C85 C86 C91 C93 -128.0(3) . . . . ?
 C85 C90 C94 C95 -120.4(3) . . . . ?
 C85 C90 C94 C96 117.3(3) . . . . ?
 C86 C85 C90 C89 -1.4(4) . . . . ?
 C86 C85 C90 C94 177.2(2) . . . . ?
 C86 C87 C88 C89 0.4(6) . . . . ?
 C87 C86 C91 C92 -69.7(3) . . . . ?
 C87 C86 C91 C93 53.6(3) . . . . ?
 C87 C88 C89 C90 -0.5(6) . . . . ?
 C88 C89 C90 C85 1.0(4) . . . . ?
 C88 C89 C90 C94 -177.7(3) . . . . ?
 C89 C90 C94 C95 58.2(3) . . . . ?
 C89 C90 C94 C96 -64.1(3) . . . . ?
 C90 C85 C86 C87 1.3(4) . . . . ?
 C90 C85 C86 C91 -177.1(2) . . . . ?
 C91 C86 C87 C88 177.8(3) . . . . ?
 C97 N6 C67 N5 -173.64(19) . . . . ?
 C97 N6 C67 C73 12.1(3) . . . . ?
 C97 N6 C69 As4 -6.7(3) . . . . ?
 C97 N6 C69 C68 174.19(19) . . . . ?
 C97 C98 C99 C100 0.2(4) . . . . ?
 C97 C98 C103 C104 121.9(2) . . . . ?
 C97 C98 C103 C105 -115.9(2) . . . . ?
 C97 C102 C106 C107 -131.3(3) . . . . ?
 C97 C102 C106 C108 97.8(4) . . . . ?
 C97 C102 C106 C08B 122.6(5) . . . . ?
 C98 C97 C102 C101 -1.0(3) . . . . ?
 C98 C97 C102 C106 179.3(2) . . . . ?
 C98 C99 C100 C101 -1.2(4) . . . . ?
 C99 C98 C103 C104 -59.3(3) . . . . ?
 C99 C98 C103 C105 62.9(3) . . . . ?
 C99 C100 C101 C102 1.1(4) . . . . ?
 C100 C101 C102 C97 0.0(4) . . . . ?
 C100 C101 C102 C106 179.6(2) . . . . ?
 C101 C102 C106 C107 49.1(4) . . . . ?
 C101 C102 C106 C108 -81.8(4) . . . . ?
 C101 C102 C106 C08B -57.1(5) . . . . ?
 C102 C97 C98 C99 0.9(3) . . . . ?
 C102 C97 C98 C103 179.8(2) . . . . ?
 C103 C98 C99 C100 -178.7(2) . . . . ?
 C109 N7 C70 N8 -170.62(19) . . . . ?
 C109 N7 C70 C79 10.8(4) . . . . ?
 C109 N7 C71 As3 -4.4(3) . . . . ?
 C109 N7 C71 C72 172.35(19) . . . . ?
 C109 C110 C111 C112 -1.3(3) . . . . ?
 C109 C110 C115 C116 124.9(2) . . . . ?
 C109 C110 C115 C117 -111.7(2) . . . . ?
 C109 C114 C118 C119 -121.1(2) . . . . ?
 C109 C114 C118 C120 118.8(3) . . . . ?
 C110 C109 C114 C113 -0.7(3) . . . . ?
 C110 C109 C114 C118 179.4(2) . . . . ?
 C110 C111 C112 C113 0.3(4) . . . . ?
 C111 C110 C115 C116 -55.0(3) . . . . ?
 C111 C110 C115 C117 68.4(3) . . . . ?
 C111 C112 C113 C114 0.5(4) . . . . ?
 C112 C113 C114 C109 -0.3(3) . . . . ?
 C112 C113 C114 C118 179.5(2) . . . . ?
 C113 C114 C118 C119 59.0(3) . . . . ?
 C113 C114 C118 C120 -61.1(3) . . . . ?
 C114 C109 C110 C111 1.5(3) . . . . ?
 C114 C109 C110 C115 -178.4(2) . . . . ?
 C115 C110 C111 C112 178.6(2) . . . . ?
 C121 N8 C70 N7 -178.4(2) . . . . ?
 C121 N8 C70 C79 0.2(4) . . . . ?
 C121 N8 C72 As4 1.6(3) . . . . ?
 C121 N8 C72 C71 179.67(19) . . . . ?
 C121 C122 C123 C124 0.5(4) . . . . ?
 C121 C122 C127 C128 112.7(3) . . . . ?
 C121 C122 C127 C129 -124.3(3) . . . . ?
 C121 C126 C130 C131 -118.5(2) . . . . ?
 C121 C126 C130 C132 117.5(2) . . . . ?
 C122 C121 C126 C125 3.0(3) . . . . ?
 C122 C121 C126 C130 -176.4(2) . . . . ?
 C122 C123 C124 C125 1.3(4) . . . . ?
 C123 C122 C127 C128 -67.5(3) . . . . ?
 C123 C122 C127 C129 55.4(3) . . . . ?
 C123 C124 C125 C126 -0.9(4) . . . . ?
 C124 C125 C126 C121 -1.2(3) . . . . ?
 C124 C125 C126 C130 178.3(2) . . . . ?
 C125 C126 C130 C131 62.1(3) . . . . ?
 C125 C126 C130 C132 -62.0(3) . . . . ?
 C126 C121 C122 C123 -2.7(3) . . . . ?
 C126 C121 C122 C127 177.1(2) . . . . ?
 C127 C122 C123 C124 -179.3(2) . . . . ?
 F1 C134 C135 F2 0.6(3) . . . . ?
 F1 C134 C135 C136 -179.4(2) . . . . ?
 F2 C135 C136 F3 -0.5(3) . . . . ?
 F2 C135 C136 C137 -179.3(2) . . . . ?
 F3 C136 C137 F4 0.1(3) . . . . ?
 F3 C136 C137 C138 -178.9(2) . . . . ?
 F4 C137 C138 F5 -1.6(3) . . . . ?
 F4 C137 C138 C133 179.4(2) . . . . ?
 F6 C140 C141 F7 -1.6(3) . . . . ?
 F6 C140 C141 C142 178.4(2) . . . . ?
 F7 C141 C142 F8 0.8(3) . . . . ?
 F7 C141 C142 C143 179.1(2) . . . . ?
 F8 C142 C143 F9 1.7(3) . . . . ?
 F8 C142 C143 C144 -179.0(2) . . . . ?
 F9 C143 C144 F10 -1.5(3) . . . . ?
 F9 C143 C144 C139 178.3(2) . . . . ?
 F11 C146 C147 F12 1.8(3) . . . . ?
 F11 C146 C147 C148 -178.0(2) . . . . ?
 F12 C147 C148 F13 -2.0(4) . . . . ?
 F12 C147 C148 C149 179.1(2) . . . . ?
 F13 C148 C149 F14 1.2(4) . . . . ?
 F13 C148 C149 C150 -178.5(2) . . . . ?
 F14 C149 C150 F15 0.2(4) . . . . ?
 F14 C149 C150 C145 -179.8(2) . . . . ?
 F16 C152 C153 F17 0.0(4) . . . . ?
 F16 C152 C153 C154 179.6(2) . . . . ?
 F17 C153 C154 F18 -1.5(4) . . . . ?
 F17 C153 C154 C155 178.5(2) . . . . ?
 F18 C154 C155 F19 0.5(4) . . . . ?
 F18 C154 C155 C156 -178.9(2) . . . . ?
 F19 C155 C156 F20 0.4(3) . . . . ?
 F19 C155 C156 C151 -179.0(2) . . . . ?
 C133 C134 C135 F2 -179.8(2) . . . . ?
 C133 C134 C135 C136 0.1(4) . . . . ?
 C134 C133 C138 F5 -176.7(2) . . . . ?
 C134 C133 C138 C137 2.2(3) . . . . ?
 C134 C133 B1 C139 -171.1(2) . . . . ?
 C134 C133 B1 C145 -55.1(3) . . . . ?
 C134 C133 B1 C151 66.9(2) . . . . ?
 C134 C135 C136 F3 179.6(2) . . . . ?
 C134 C135 C136 C137 0.7(4) . . . . ?
 C135 C136 C137 F4 179.0(2) . . . . ?
 C135 C136 C137 C138 0.0(3) . . . . ?
 C136 C137 C138 F5 177.4(2) . . . . ?
 C136 C137 C138 C133 -1.6(4) . . . . ?
 C138 C133 C134 F1 178.0(2) . . . . ?
 C138 C133 C134 C135 -1.5(3) . . . . ?
 C138 C133 B1 C139 15.4(3) . . . . ?
 C138 C133 B1 C145 131.4(2) . . . . ?
 C138 C133 B1 C151 -106.6(2) . . . . ?
 C139 C140 C141 F7 177.3(2) . . . . ?
 C139 C140 C141 C142 -2.6(4) . . . . ?
 C140 C139 C144 F10 177.7(2) . . . . ?
 C140 C139 C144 C143 -2.1(3) . . . . ?
 C140 C139 B1 C133 53.4(3) . . . . ?
 C140 C139 B1 C145 -69.8(3) . . . . ?
 C140 C139 B1 C151 168.8(2) . . . . ?
 C140 C141 C142 F8 -179.3(2) . . . . ?
 C140 C141 C142 C143 -0.9(4) . . . . ?
 C141 C142 C143 F9 -176.7(2) . . . . ?
 C141 C142 C143 C144 2.7(3) . . . . ?
 C142 C143 C144 F10 179.2(2) . . . . ?
 C142 C143 C144 C139 -1.1(4) . . . . ?
 C144 C139 C140 F6 -177.1(2) . . . . ?
 C144 C139 C140 C141 4.0(3) . . . . ?
 C144 C139 B1 C133 -133.2(2) . . . . ?
 C144 C139 B1 C145 103.7(3) . . . . ?
 C144 C139 B1 C151 -17.7(3) . . . . ?
 C145 C146 C147 F12 -178.6(2) . . . . ?
 C145 C146 C147 C148 1.6(4) . . . . ?
 C146 C145 C150 F15 -179.5(2) . . . . ?
 C146 C145 C150 C149 0.4(3) . . . . ?
 C146 C145 B1 C133 -16.2(3) . . . . ?
 C146 C145 B1 C139 106.3(3) . . . . ?
 C146 C145 B1 C151 -131.9(2) . . . . ?
 C146 C147 C148 F13 177.8(2) . . . . ?
 C146 C147 C148 C149 -1.1(4) . . . . ?
 C147 C148 C149 F14 -179.9(2) . . . . ?
 C147 C148 C149 C150 0.4(4) . . . . ?
 C148 C149 C150 F15 179.9(2) . . . . ?
 C148 C149 C150 C145 -0.1(4) . . . . ?
 C150 C145 C146 F11 178.4(2) . . . . ?
 C150 C145 C146 C147 -1.2(3) . . . . ?
 C150 C145 B1 C133 171.48(19) . . . . ?
 C150 C145 B1 C139 -66.1(2) . . . . ?
 C150 C145 B1 C151 55.7(3) . . . . ?
 C151 C152 C153 F17 -179.9(2) . . . . ?
 C151 C152 C153 C154 -0.3(4) . . . . ?
 C152 C151 C156 F20 178.9(2) . . . . ?
 C152 C151 C156 C155 -1.8(3) . . . . ?
 C152 C151 B1 C133 -104.4(3) . . . . ?
 C152 C151 B1 C139 133.7(2) . . . . ?
 C152 C151 B1 C145 18.6(3) . . . . ?
 C152 C153 C154 F18 178.8(2) . . . . ?
 C152 C153 C154 C155 -1.1(4) . . . . ?
 C153 C154 C155 F19 -179.5(2) . . . . ?
 C153 C154 C155 C156 1.1(4) . . . . ?
 C154 C155 C156 F20 179.9(2) . . . . ?
 C154 C155 C156 C151 0.5(4) . . . . ?
 C156 C151 C152 F16 -178.3(2) . . . . ?
 C156 C151 C152 C153 1.7(4) . . . . ?
 C156 C151 B1 C133 70.6(2) . . . . ?
 C156 C151 B1 C139 -51.4(3) . . . . ?
 C156 C151 B1 C145 -166.5(2) . . . . ?
 B1 C133 C134 F1 3.6(3) . . . . ?
 B1 C133 C134 C135 -175.9(2) . . . . ?
 B1 C133 C138 F5 -2.8(4) . . . . ?
 B1 C133 C138 C137 176.1(2) . . . . ?
 B1 C139 C140 F6 -2.7(3) . . . . ?
 B1 C139 C140 C141 178.4(2) . . . . ?
 B1 C139 C144 F10 3.8(4) . . . . ?
 B1 C139 C144 C143 -175.9(2) . . . . ?
 B1 C145 C146 F11 5.7(3) . . . . ?
 B1 C145 C146 C147 -173.9(2) . . . . ?
 B1 C145 C150 F15 -6.0(3) . . . . ?
 B1 C145 C150 C149 173.9(2) . . . . ?
 B1 C151 C152 F16 -3.1(4) . . . . ?
 B1 C151 C152 C153 176.8(2) . . . . ?
 B1 C151 C156 F20 3.3(3) . . . . ?
 B1 C151 C156 C155 -177.3(2) . . . . ?
 F21 C158 C159 F22 0.4(4) . . . . ?
 F21 C158 C159 C160 179.7(3) . . . . ?
 F22 C159 C160 F23 1.1(5) . . . . ?
 F22 C159 C160 C161 -178.5(3) . . . . ?
 F23 C160 C161 F24 -0.3(5) . . . . ?
 F23 C160 C161 C162 179.5(3) . . . . ?
 F24 C161 C162 F25 -0.8(4) . . . . ?
 F24 C161 C162 C157 176.5(3) . . . . ?
 F26 C164 C165 F27 -0.9(3) . . . . ?
 F26 C164 C165 C166 177.98(19) . . . . ?
 F27 C165 C166 F28 0.4(3) . . . . ?
 F27 C165 C166 C167 -179.9(2) . . . . ?
 F28 C166 C167 F29 -0.4(3) . . . . ?
 F28 C166 C167 C168 179.1(2) . . . . ?
 F29 C167 C168 F30 0.0(3) . . . . ?
 F29 C167 C168 C163 179.6(2) . . . . ?
 F31 C170 C171 F32 2.0(3) . . . . ?
 F31 C170 C171 C172 -178.2(2) . . . . ?
 F32 C171 C172 F33 0.9(4) . . . . ?
 F32 C171 C172 C173 -179.3(2) . . . . ?
 F33 C172 C173 F34 -1.4(4) . . . . ?
 F33 C172 C173 C174 178.0(2) . . . . ?
 F34 C173 C174 F35 -0.1(3) . . . . ?
 F34 C173 C174 C169 178.7(2) . . . . ?
 F36 C176 C177 F37 -1.5(4) . . . . ?
 F36 C176 C177 C178 179.5(3) . . . . ?
 F37 C177 C178 F38 0.8(5) . . . . ?
 F37 C177 C178 C179 179.9(3) . . . . ?
 F38 C178 C179 F39 0.0(5) . . . . ?
 F38 C178 C179 C180 179.5(3) . . . . ?
 F39 C179 C180 F40 0.2(4) . . . . ?
 F39 C179 C180 C175 -178.5(3) . . . . ?
 C157 C158 C159 F22 -178.8(2) . . . . ?
 C157 C158 C159 C160 0.5(4) . . . . ?
 C158 C157 C162 F25 -177.1(2) . . . . ?
 C158 C157 C162 C161 5.7(4) . . . . ?
 C158 C157 B2 C163 -14.4(3) . . . . ?
 C158 C157 B2 C169 108.9(3) . . . . ?
 C158 C157 B2 C175 -129.3(2) . . . . ?
 C158 C159 C160 F23 -178.2(3) . . . . ?
 C158 C159 C160 C161 2.3(5) . . . . ?
 C159 C160 C161 F24 179.2(3) . . . . ?
 C159 C160 C161 C162 -0.9(5) . . . . ?
 C160 C161 C162 F25 179.4(3) . . . . ?
 C160 C161 C162 C157 -3.3(5) . . . . ?
 C162 C157 C158 F21 176.6(2) . . . . ?
 C162 C157 C158 C159 -4.2(4) . . . . ?
 C162 C157 B2 C163 166.8(2) . . . . ?
 C162 C157 B2 C169 -69.9(3) . . . . ?
 C162 C157 B2 C175 52.0(3) . . . . ?
 C163 C164 C165 F27 179.8(2) . . . . ?
 C163 C164 C165 C166 -1.4(3) . . . . ?
 C164 C163 C168 F30 179.46(18) . . . . ?
 C164 C163 C168 C167 -0.2(3) . . . . ?
 C164 C163 B2 C157 132.1(2) . . . . ?
 C164 C163 B2 C169 14.4(3) . . . . ?
 C164 C163 B2 C175 -107.5(2) . . . . ?
 C164 C165 C166 F28 -178.5(2) . . . . ?
 C164 C165 C166 C167 1.3(3) . . . . ?
 C165 C166 C167 F29 179.8(2) . . . . ?
 C165 C166 C167 C168 -0.7(3) . . . . ?
 C166 C167 C168 F30 -179.51(19) . . . . ?
 C166 C167 C168 C163 0.1(3) . . . . ?
 C168 C163 C164 F26 -178.54(19) . . . . ?
 C168 C163 C164 C165 0.8(3) . . . . ?
 C168 C163 B2 C157 -54.4(3) . . . . ?
 C168 C163 B2 C169 -172.03(19) . . . . ?
 C168 C163 B2 C175 66.0(2) . . . . ?
 C169 C170 C171 F32 -177.2(2) . . . . ?
 C169 C170 C171 C172 2.5(4) . . . . ?
 C170 C169 C174 F35 -177.54(19) . . . . ?
 C170 C169 C174 C173 3.7(3) . . . . ?
 C170 C169 B2 C157 107.6(2) . . . . ?
 C170 C169 B2 C163 -129.1(2) . . . . ?
 C170 C169 B2 C175 -13.3(3) . . . . ?
 C170 C171 C172 F33 -178.9(2) . . . . ?
 C170 C171 C172 C173 0.9(4) . . . . ?
 C171 C172 C173 F34 178.9(2) . . . . ?
 C171 C172 C173 C174 -1.8(4) . . . . ?
 C172 C173 C174 F35 -179.5(2) . . . . ?
 C172 C173 C174 C169 -0.7(4) . . . . ?
 C174 C169 C170 F31 176.14(19) . . . . ?
 C174 C169 C170 C171 -4.6(3) . . . . ?
 C174 C169 B2 C157 -68.3(2) . . . . ?
 C174 C169 B2 C163 55.0(3) . . . . ?
 C174 C169 B2 C175 170.78(19) . . . . ?
 C175 C176 C177 F37 178.5(2) . . . . ?
 C175 C176 C177 C178 -0.5(5) . . . . ?
 C176 C175 C180 F40 178.0(2) . . . . ?
 C176 C175 C180 C179 -3.4(4) . . . . ?
 C176 C175 B2 C157 13.7(3) . . . . ?
 C176 C175 B2 C163 -107.9(3) . . . . ?
 C176 C175 B2 C169 129.8(2) . . . . ?
 C176 C177 C178 F38 179.8(3) . . . . ?
 C176 C177 C178 C179 -1.1(5) . . . . ?
 C177 C178 C179 F39 -179.1(3) . . . . ?
 C177 C178 C179 C180 0.4(5) . . . . ?
 C178 C179 C180 F40 -179.3(3) . . . . ?
 C178 C179 C180 C175 2.0(5) . . . . ?
 C180 C175 C176 F36 -177.5(2) . . . . ?
 C180 C175 C176 C177 2.6(4) . . . . ?
 C180 C175 B2 C157 -168.2(2) . . . . ?
 C180 C175 B2 C163 70.2(2) . . . . ?
 C180 C175 B2 C169 -52.0(3) . . . . ?
 B2 C157 C158 F21 -2.2(4) . . . . ?
 B2 C157 C158 C159 177.0(2) . . . . ?
 B2 C157 C162 F25 1.8(3) . . . . ?
 B2 C157 C162 C161 -175.4(3) . . . . ?
 B2 C163 C164 F26 -4.7(3) . . . . ?
 B2 C163 C164 C165 174.7(2) . . . . ?
 B2 C163 C168 F30 5.0(3) . . . . ?
 B2 C163 C168 C167 -174.6(2) . . . . ?
 B2 C169 C170 F31 0.1(3) . . . . ?
 B2 C169 C170 C171 179.3(2) . . . . ?
 B2 C169 C174 F35 -1.1(3) . . . . ?
 B2 C169 C174 C173 -179.8(2) . . . . ?
 B2 C175 C176 F36 0.8(4) . . . . ?
 B2 C175 C176 C177 -179.2(3) . . . . ?
 B2 C175 C180 F40 -0.4(3) . . . . ?
 B2 C175 C180 C179 178.2(3) . . . . ?
 C181 C182 C183 C184 -176.7(7) . . . . ?
 C181 C182 C187 C186 175.4(7) . . . . ?
 C182 C183 C184 C185 -1.7(10) . . . . ?
 C183 C182 C187 C186 -6.4(11) . . . . ?
 C183 C184 C185 C186 0.0(9) . . . . ?
 C184 C185 C186 C187 -1.7(10) . . . . ?
 C185 C186 C187 C182 4.7(10) . . . . ?
 C187 C182 C183 C184 5.1(12) . . . . ?
 C188 C189 C190 C191 174.9(16) . . . . ?
 C188 C189 C194 C193 -179.6(18) . . . . ?
 C189 C190 C191 C192 14(3) . . . . ?
 C190 C189 C194 C193 -1(3) . . . . ?
 C190 C191 C192 C193 -18(3) . . . . ?
 C191 C192 C193 C194 13(3) . . . . ?
 C192 C193 C194 C189 -4(3) . . . . ?
 C194 C189 C190 C191 -4(2) . . . . ?

_smtbx_masks_special_details       ?
loop_
  _smtbx_masks_void_nr
  _smtbx_masks_void_average_x
  _smtbx_masks_void_average_y
  _smtbx_masks_void_average_z
  _smtbx_masks_void_volume
  _smtbx_masks_void_count_electrons
  _smtbx_masks_void_content
 1 0.000 0.000 0.500 217.2 50.4 '1 toluene'
 2 0.077 0.253 0.815 17.8 0.8 ?
 3 -0.874 0.500 0.500 800.4 132.9 '3 benzene'
 4 -0.077 0.747 0.185 17.8 1.0 ?
 5 0.157 0.608 0.250 7.3 0.0 ?
 6 0.500 0.000 0.000 261.1 43.9 '1 benzene'
 7 0.843 0.392 0.750 7.3 0.0 ?

_smtbx_masks_void_probe_radius     1.2
_smtbx_masks_void_truncation_radius  1.2
_shelx_res_file
;
TITL steffen54_a.res in P-1
    steffen54.res
    created by SHELXL-2018/3 at 11:42:02 on 05-Feb-2024
REM Old TITL Steffen54 in P-1
REM SHELXT solution in P-1: R1 0.155, Rweak 0.007, Alpha 0.064
REM <I/s> 0.000 for 0 systematic absences, Orientation as input
REM Formula found by SHELXT: C189 B3 N15 F40 As4
CELL 0.71073 16.832706 18.663117 29.845613 96.4326 96.6223 90.585
ZERR 2 0.00029 0.000342 0.000631 0.0016 0.0016 0.0014
LATT 1
SFAC C H As B F N
UNIT 405 358 8 4 80 16
EADP C08B C108
RIGU 0.01 0.01 C181 > C187
SIMU 0.01 0.02 2 C181 > C187
RIGU 0.01 0.01 C188 > C194
SIMU 0.01 0.02 2 C188 > C194
RIGU 0.001 0.001 C49 > C51B
SIMU 0.001 0.002 2 C49 > C51B

L.S. 22 0 0
PLAN  11
SIZE 0.13 0.2 0.29
TEMP -173
CONF
BOND $H
list 4
ABIN
MORE -1
fmap 2 53
acta
SHEL 99 0.71
OMIT -6 -3 9
OMIT -3 3 6
OMIT 0 0 12
OMIT 3 -3 6
OMIT 3 1 2
REM <olex2.extras>
REM <HklSrc "%.\\Steffen54.hkl">
REM </olex2.extras>

WGHT    0.034200   11.766600
FVAR       1.17250   0.66602   0.66904   0.72162
AS1   3    0.885950    0.815395    0.287763    11.00000    0.01878    0.01062 =
         0.03205   -0.00124   -0.01047   -0.00017
AS2   3    0.779873    0.630738    0.227273    11.00000    0.01605    0.00980 =
         0.02168   -0.00141   -0.00346    0.00026
N1    6    0.741045    0.849179    0.233604    11.00000    0.01240    0.01034 =
         0.01637   -0.00003   -0.00198    0.00005
N2    6    0.683483    0.748912    0.201587    11.00000    0.01337    0.01075 =
         0.01461   -0.00103    0.00016   -0.00046
N3    6    0.973432    0.696451    0.320389    11.00000    0.01578    0.01407 =
         0.02042    0.00018   -0.00433    0.00167
N4    6    0.924328    0.597817    0.281792    11.00000    0.01603    0.01176 =
         0.01698    0.00075    0.00062    0.00238
C1    1    0.675747    0.821556    0.205495    11.00000    0.01489    0.01209 =
         0.01233   -0.00062    0.00057   -0.00060
C2    1    0.790294    0.793718    0.247562    11.00000    0.01555    0.01115 =
         0.01733    0.00000   -0.00104    0.00141
C3    1    0.753105    0.729579    0.227306    11.00000    0.01421    0.01151 =
         0.01392    0.00023   -0.00011    0.00155
C4    1    0.983571    0.624246    0.314161    11.00000    0.01660    0.01528 =
         0.01711   -0.00078    0.00017    0.00164
C5    1    0.908358    0.716606    0.290975    11.00000    0.01517    0.01415 =
         0.01833    0.00017   -0.00183    0.00153
C6    1    0.875621    0.653124    0.267445    11.00000    0.01382    0.01277 =
         0.01706    0.00101   -0.00016    0.00161
C7    1    0.608341    0.862462    0.186097    11.00000    0.01398    0.01451 =
         0.01690    0.00251    0.00111    0.00144
C8    1    0.596249    0.934063    0.203599    11.00000    0.01757    0.01700 =
         0.02276   -0.00222   -0.00133    0.00287
AFIX  43
H8    2    0.633709    0.957183    0.227162    11.00000   -1.20000
AFIX   0
C9    1    0.530632    0.971532    0.187086    11.00000    0.02334    0.01783 =
         0.02864   -0.00029   -0.00020    0.00661
AFIX  43
H9    2    0.523947    1.020051    0.199264    11.00000   -1.20000
AFIX   0
C10   1    0.474766    0.939088    0.153075    11.00000    0.02111    0.02340 =
         0.03128    0.00577   -0.00170    0.00679
AFIX  43
H10   2    0.429132    0.964538    0.142375    11.00000   -1.20000
AFIX   0
C11   1    0.486310    0.869032    0.134865    11.00000    0.02260    0.02334 =
         0.02842    0.00073   -0.01019    0.00089
AFIX  43
H11   2    0.448485    0.846586    0.111251    11.00000   -1.20000
AFIX   0
C12   1    0.552270    0.831007    0.150542    11.00000    0.02276    0.01568 =
         0.02076    0.00073   -0.00307    0.00121
AFIX  43
H12   2    0.559633    0.783285    0.137139    11.00000   -1.20000
AFIX   0
C13   1    1.047820    0.583621    0.336685    11.00000    0.01972    0.01631 =
         0.02162    0.00314   -0.00039    0.00323
C14   1    1.076265    0.521643    0.313610    11.00000    0.02968    0.02880 =
         0.02467   -0.00453   -0.00536    0.01134
AFIX  43
H14   2    1.052758    0.505174    0.283700    11.00000   -1.20000
AFIX   0
C15   1    1.138592    0.483794    0.333928    11.00000    0.03687    0.03301 =
         0.03546   -0.00697   -0.00767    0.02076
AFIX  43
H15   2    1.157254    0.441662    0.317850    11.00000   -1.20000
AFIX   0
C16   1    1.173569    0.507075    0.377366    11.00000    0.03785    0.03353 =
         0.03423    0.00318   -0.00982    0.01773
AFIX  43
H16   2    1.216403    0.481358    0.391156    11.00000   -1.20000
AFIX   0
C17   1    1.145551    0.568252    0.400576    11.00000    0.04580    0.03406 =
         0.02690    0.00003   -0.01284    0.01686
AFIX  43
H17   2    1.169250    0.584314    0.430509    11.00000   -1.20000
AFIX   0
C18   1    1.083497    0.606300    0.380751    11.00000    0.03882    0.02435 =
         0.02449   -0.00265   -0.00468    0.01331
AFIX  43
H18   2    1.064950    0.648156    0.397177    11.00000   -1.20000
AFIX   0
C19   1    0.769602    0.923631    0.240371    11.00000    0.01392    0.00951 =
         0.02474   -0.00089   -0.00341    0.00074
C20   1    0.765884    0.963416    0.283113    11.00000    0.02013    0.01568 =
         0.02413   -0.00267   -0.00481    0.00403
C21   1    0.793405    1.035306    0.287444    11.00000    0.02770    0.01557 =
         0.03398   -0.00669   -0.00994    0.00314
AFIX  43
H21   2    0.791960    1.064617    0.315482    11.00000   -1.20000
AFIX   0
C22   1    0.822614    1.064543    0.251832    11.00000    0.02641    0.01225 =
         0.04365    0.00083   -0.01189   -0.00389
AFIX  43
H22   2    0.840166    1.113619    0.255635    11.00000   -1.20000
AFIX   0
C23   1    0.826538    1.023087    0.210747    11.00000    0.02107    0.01979 =
         0.03446    0.00854   -0.00604   -0.00393
AFIX  43
H23   2    0.847075    1.043979    0.186727    11.00000   -1.20000
AFIX   0
C24   1    0.800633    0.950722    0.204098    11.00000    0.01530    0.01548 =
         0.02803    0.00201   -0.00203   -0.00177
C25   1    0.731723    0.932114    0.321774    11.00000    0.02696    0.02256 =
         0.02041   -0.00403    0.00046    0.00476
AFIX  13
H25   2    0.736152    0.878489    0.316803    11.00000   -1.20000
AFIX   0
C26   1    0.642960    0.949362    0.322506    11.00000    0.02976    0.06861 =
         0.02730    0.00767    0.00523    0.00560
AFIX 137
H26A  2    0.636783    1.001775    0.326244    11.00000   -1.50000
H26B  2    0.622726    0.928639    0.347857    11.00000   -1.50000
H26C  2    0.612654    0.928695    0.293883    11.00000   -1.50000
AFIX   0
C27   1    0.778261    0.958696    0.368065    11.00000    0.03754    0.03691 =
         0.02599   -0.00569   -0.00474    0.01070
AFIX 137
H27A  2    0.835281    0.949439    0.367118    11.00000   -1.50000
H27B  2    0.758430    0.933028    0.391598    11.00000   -1.50000
H27C  2    0.770777    1.010588    0.375026    11.00000   -1.50000
AFIX   0
C28   1    0.808167    0.905437    0.159338    11.00000    0.02444    0.02386 =
         0.02413    0.00247    0.00489   -0.00370
AFIX  13
H28   2    0.787989    0.855549    0.161622    11.00000   -1.20000
AFIX   0
C29   1    0.895714    0.900540    0.150569    11.00000    0.03396    0.07617 =
         0.05288   -0.00871    0.01492    0.00009
AFIX 137
H29A  2    0.899538    0.869711    0.122111    11.00000   -1.50000
H29B  2    0.926706    0.879875    0.175660    11.00000   -1.50000
H29C  2    0.917047    0.948891    0.148310    11.00000   -1.50000
AFIX   0
C30   1    0.756996    0.934720    0.119947    11.00000    0.05972    0.02487 =
         0.02917    0.00711   -0.00069   -0.00609
AFIX 137
H30A  2    0.775881    0.983552    0.116815    11.00000   -1.50000
H30B  2    0.701014    0.936059    0.126025    11.00000   -1.50000
H30C  2    0.761329    0.903299    0.091782    11.00000   -1.50000
AFIX   0
C31   1    0.628535    0.694875    0.176125    11.00000    0.01392    0.01078 =
         0.01714    0.00079   -0.00377   -0.00172
C32   1    0.646890    0.664762    0.133461    11.00000    0.01647    0.01280 =
         0.01879    0.00251   -0.00067    0.00014
C33   1    0.591281    0.615271    0.108935    11.00000    0.02706    0.01695 =
         0.01802   -0.00216   -0.00006   -0.00335
AFIX  43
H33   2    0.601590    0.592861    0.080069    11.00000   -1.20000
AFIX   0
C34   1    0.521174    0.598165    0.125924    11.00000    0.02445    0.02046 =
         0.02957   -0.00223   -0.00302   -0.00842
AFIX  43
H34   2    0.482785    0.566208    0.107910    11.00000   -1.20000
AFIX   0
C35   1    0.506405    0.627093    0.168843    11.00000    0.02020    0.02112 =
         0.02921    0.00133    0.00283   -0.00746
AFIX  43
H35   2    0.458801    0.613451    0.180305    11.00000   -1.20000
AFIX   0
C36   1    0.560562    0.676142    0.195603    11.00000    0.01686    0.01622 =
         0.02010    0.00312    0.00088   -0.00005
C37   1    0.721974    0.686228    0.113702    11.00000    0.02033    0.01984 =
         0.01712   -0.00059    0.00284   -0.00161
AFIX  13
H37   2    0.761593    0.707131    0.139532    11.00000   -1.20000
AFIX   0
C38   1    0.760673    0.621964    0.088951    11.00000    0.03408    0.02702 =
         0.03405   -0.00368    0.01561    0.00271
AFIX 137
H38A  2    0.725939    0.604074    0.061229    11.00000   -1.50000
H38B  2    0.768214    0.583512    0.108763    11.00000   -1.50000
H38C  2    0.812674    0.637107    0.080993    11.00000   -1.50000
AFIX   0
C39   1    0.704164    0.744750    0.081932    11.00000    0.03161    0.02889 =
         0.03193    0.00896    0.00930   -0.00513
AFIX 137
H39A  2    0.754118    0.760746    0.071837    11.00000   -1.50000
H39B  2    0.679729    0.785804    0.098173    11.00000   -1.50000
H39C  2    0.667272    0.725073    0.055497    11.00000   -1.50000
AFIX   0
C40   1    0.546267    0.706040    0.243303    11.00000    0.02107    0.02559 =
         0.02148    0.00222    0.00657   -0.00103
AFIX  13
H40   2    0.587368    0.745007    0.254388    11.00000   -1.20000
AFIX   0
C41   1    0.464082    0.738802    0.244820    11.00000    0.03406    0.03855 =
         0.03823   -0.00100    0.01008    0.01315
AFIX 137
H41A  2    0.457614    0.775925    0.224000    11.00000   -1.50000
H41B  2    0.459012    0.760570    0.275770    11.00000   -1.50000
H41C  2    0.422689    0.701013    0.235668    11.00000   -1.50000
AFIX   0
C42   1    0.557496    0.646803    0.275039    11.00000    0.05599    0.05669 =
         0.03207    0.01796    0.02163    0.02635
AFIX 137
H42A  2    0.516001    0.609124    0.265818    11.00000   -1.50000
H42B  2    0.553325    0.667612    0.306294    11.00000   -1.50000
H42C  2    0.610337    0.625827    0.273281    11.00000   -1.50000
AFIX   0
C43   1    1.014273    0.748201    0.355725    11.00000    0.01579    0.01326 =
         0.01967   -0.00107   -0.00475    0.00189
C44   1    0.975291    0.767473    0.394191    11.00000    0.01904    0.01800 =
         0.02315    0.00325   -0.00030    0.00347
C45   1    1.013986    0.818915    0.427077    11.00000    0.03216    0.02291 =
         0.02031   -0.00231    0.00273    0.00147
AFIX  43
H45   2    0.989520    0.833871    0.453606    11.00000   -1.20000
AFIX   0
C46   1    1.087354    0.848563    0.421769    11.00000    0.03417    0.02562 =
         0.02293   -0.00595   -0.00357   -0.00595
AFIX  43
H46   2    1.112745    0.883298    0.444811    11.00000   -1.20000
AFIX   0
C47   1    1.124204    0.828609    0.383681    11.00000    0.02283    0.02799 =
         0.02478   -0.00067   -0.00363   -0.00662
AFIX  43
H47   2    1.174820    0.849508    0.380842    11.00000   -1.20000
AFIX   0
C48   1    1.088115    0.777866    0.348995    11.00000    0.01826    0.02063 =
         0.02070   -0.00286   -0.00181    0.00212
C49   1    0.895876    0.733278    0.401359    11.00000    0.02440    0.03643 =
         0.03235    0.00512    0.00732   -0.00009
PART 1
AFIX  13
H49   2    0.877722    0.700496    0.373103    21.00000   -1.20000
AFIX  13
PART 2
H49A  2    0.863045    0.721421    0.371256   -21.00000   -1.20000
AFIX   0
PART 1
C50A  1    0.831667    0.787699    0.407263    21.00000    0.02885    0.04205 =
         0.03778    0.00467    0.00962    0.00490
AFIX  33
H50A  2    0.781999    0.763036    0.411742    21.00000   -1.50000
H50B  2    0.848431    0.822622    0.433792    21.00000   -1.50000
H50C  2    0.822686    0.812939    0.380107    21.00000   -1.50000
AFIX   0
PART 2
C50B  1    0.847490    0.789727    0.433440   -21.00000    0.02828    0.04083 =
         0.03806    0.00292    0.00932    0.00271
AFIX  33
H50D  2    0.839643    0.834580    0.419450   -21.00000   -1.50000
H50E  2    0.795340    0.768387    0.436733   -21.00000   -1.50000
H50F  2    0.878422    0.800123    0.463409   -21.00000   -1.50000
AFIX   0
PART 1
C51A  1    0.905495    0.686279    0.440322    21.00000    0.03084    0.04011 =
         0.03551    0.00801    0.00683   -0.00248
AFIX  33
H51A  2    0.947722    0.651489    0.435413    21.00000   -1.50000
H51B  2    0.919958    0.716853    0.469072    21.00000   -1.50000
H51C  2    0.854973    0.660358    0.441465    21.00000   -1.50000
AFIX   0
PART 2
C51B  1    0.905992    0.666150    0.424398   -21.00000    0.02807    0.03731 =
         0.03336    0.00543    0.00851   -0.00127
AFIX  33
H51D  2    0.853302    0.646421    0.428163   -21.00000   -1.50000
H51E  2    0.934245    0.630463    0.405863   -21.00000   -1.50000
H51F  2    0.937049    0.677630    0.454248   -21.00000   -1.50000
AFIX   0
PART 0
C52   1    1.129497    0.758615    0.306687    11.00000    0.02312    0.03071 =
         0.03068   -0.00981    0.00497   -0.00379
AFIX  13
H52   2    1.095718    0.721111    0.286303    11.00000   -1.20000
AFIX   0
C53   1    1.136515    0.824590    0.280976    11.00000    0.04756    0.04212 =
         0.03092   -0.00380    0.01445   -0.01287
AFIX 137
H53A  2    1.082916    0.841282    0.271288    11.00000   -1.50000
H53B  2    1.164370    0.811440    0.254264    11.00000   -1.50000
H53C  2    1.166748    0.863238    0.300936    11.00000   -1.50000
AFIX   0
C54   1    1.211795    0.726731    0.318555    11.00000    0.02865    0.06868 =
         0.06600   -0.00760    0.01286    0.01699
AFIX 137
H54A  2    1.246262    0.762780    0.338282    11.00000   -1.50000
H54B  2    1.236061    0.712964    0.290625    11.00000   -1.50000
H54C  2    1.205678    0.684063    0.334345    11.00000   -1.50000
AFIX   0
C55   1    0.904830    0.524246    0.262111    11.00000    0.01902    0.01052 =
         0.02294   -0.00119   -0.00580    0.00386
C56   1    0.851407    0.484745    0.282858    11.00000    0.02427    0.01761 =
         0.03811    0.00696   -0.00306    0.00020
C57   1    0.823413    0.418906    0.259157    11.00000    0.02939    0.01773 =
         0.07083    0.00781   -0.01334   -0.00325
AFIX  43
H57   2    0.788244    0.389480    0.272344    11.00000   -1.20000
AFIX   0
C58   1    0.845650    0.395760    0.217157    11.00000    0.04591    0.01565 =
         0.06598   -0.01166   -0.02969    0.00785
AFIX  43
H58   2    0.823716    0.351809    0.201159    11.00000   -1.20000
AFIX   0
C59   1    0.899436    0.435587    0.197958    11.00000    0.04440    0.03180 =
         0.03553   -0.01920   -0.01905    0.02367
AFIX  43
H59   2    0.915099    0.417971    0.169250    11.00000   -1.20000
AFIX   0
C60   1    0.931410    0.501612    0.220057    11.00000    0.03143    0.02316 =
         0.02425   -0.00222   -0.00546    0.01371
C61   1    0.825296    0.511252    0.328637    11.00000    0.03710    0.03454 =
         0.04558    0.01317    0.01409   -0.00208
AFIX  13
H61   2    0.838478    0.564071    0.334698    11.00000   -1.20000
AFIX   0
C62   1    0.871785    0.474597    0.366609    11.00000    0.05458    0.06769 =
         0.04275    0.01439    0.00722    0.00352
AFIX 137
H62A  2    0.859033    0.497113    0.396109    11.00000   -1.50000
H62B  2    0.929312    0.479989    0.364954    11.00000   -1.50000
H62C  2    0.856763    0.423228    0.363065    11.00000   -1.50000
AFIX   0
C63   1    0.734883    0.501792    0.329540    11.00000    0.04011    0.09613 =
         0.07744    0.03893    0.02548    0.01151
AFIX 137
H63A  2    0.720803    0.450287    0.326888    11.00000   -1.50000
H63B  2    0.706179    0.523399    0.304103    11.00000   -1.50000
H63C  2    0.719907    0.525645    0.358206    11.00000   -1.50000
AFIX   0
C64   1    0.990709    0.544885    0.199157    11.00000    0.03697    0.05168 =
         0.02347    0.00374    0.00853    0.01954
AFIX  13
H64   2    1.011212    0.585962    0.222154    11.00000   -1.20000
AFIX   0
C65   1    1.063059    0.499259    0.186973    11.00000    0.04811    0.08784 =
         0.03416    0.00666    0.01274    0.03529
AFIX 137
H65A  2    1.088407    0.479973    0.214195    11.00000   -1.50000
H65B  2    1.101854    0.529611    0.175213    11.00000   -1.50000
H65C  2    1.044737    0.459296    0.163795    11.00000   -1.50000
AFIX   0
C66   1    0.951294    0.576699    0.156891    11.00000    0.05386    0.06535 =
         0.03312    0.01708    0.01917    0.03052
AFIX 137
H66A  2    0.925187    0.537855    0.135203    11.00000   -1.50000
H66B  2    0.992232    0.600837    0.142715    11.00000   -1.50000
H66C  2    0.911357    0.611670    0.165830    11.00000   -1.50000
AFIX   0

AS3   3    0.258441    0.300236    0.253972    11.00000    0.01735    0.01151 =
         0.03504    0.00581    0.01263    0.00335
AS4   3    0.379330    0.125189    0.213025    11.00000    0.01772    0.01000 =
         0.03441    0.00256    0.01105    0.00172
N5    6    0.175497    0.173319    0.273207    11.00000    0.01325    0.01423 =
         0.02808    0.00811    0.00609    0.00342
N6    6    0.241143    0.078983    0.251394    11.00000    0.01295    0.01125 =
         0.02756    0.00432    0.00347    0.00058
N7    6    0.403923    0.346238    0.221938    11.00000    0.01772    0.01031 =
         0.02217    0.00263    0.00712    0.00106
N8    6    0.463249    0.251143    0.195226    11.00000    0.01672    0.01105 =
         0.02320    0.00209    0.00882    0.00117
C67   1    0.176547    0.101086    0.271219    11.00000    0.01124    0.01439 =
         0.02487    0.00480    0.00105    0.00035
C68   1    0.241715    0.199009    0.254672    11.00000    0.01276    0.01466 =
         0.02234    0.00727    0.00380    0.00088
C69   1    0.283697    0.138633    0.240584    11.00000    0.01336    0.01201 =
         0.02486    0.00471    0.00281   -0.00104
C70   1    0.467647    0.324074    0.200914    11.00000    0.01662    0.01152 =
         0.02232    0.00130    0.00643    0.00178
C71   1    0.357211    0.286806    0.229367    11.00000    0.01569    0.01197 =
         0.02314    0.00434    0.00594    0.00090
C72   1    0.396348    0.226034    0.213229    11.00000    0.01721    0.01094 =
         0.02220    0.00305    0.00668    0.00015
C73   1    0.121456    0.055229    0.291361    11.00000    0.01340    0.01239 =
         0.02837    0.00512    0.00277    0.00125
C74   1    0.051671    0.025366    0.266868    11.00000    0.02082    0.03000 =
         0.03452    0.01593   -0.00561   -0.00541
AFIX  43
H74   2    0.038774    0.033013    0.235957    11.00000   -1.20000
AFIX   0
C75   1    0.000565   -0.015878    0.287751    11.00000    0.01733    0.02999 =
         0.04240    0.01820   -0.00623   -0.00655
AFIX  43
H75   2   -0.047440   -0.036127    0.271067    11.00000   -1.20000
AFIX   0
C76   1    0.019238   -0.027442    0.332406    11.00000    0.02570    0.02274 =
         0.03544    0.00672    0.00789   -0.00658
AFIX  43
H76   2   -0.015812   -0.055700    0.346462    11.00000   -1.20000
AFIX   0
C77   1    0.088772    0.001924    0.356816    11.00000    0.03850    0.03073 =
         0.02624    0.00587    0.00134   -0.01496
AFIX  43
H77   2    0.101473   -0.005964    0.387698    11.00000   -1.20000
AFIX   0
C78   1    0.140329    0.043090    0.336245    11.00000    0.02678    0.03011 =
         0.02731    0.00586   -0.00213   -0.01382
AFIX  43
H78   2    0.188493    0.062878    0.352989    11.00000   -1.20000
AFIX   0
C79   1    0.531102    0.369406    0.187608    11.00000    0.01594    0.01363 =
         0.02756    0.00511    0.00621    0.00171
C80   1    0.569305    0.347941    0.149419    11.00000    0.02415    0.02381 =
         0.02626    0.00442    0.00848   -0.00109
AFIX  43
H80   2    0.553384    0.304032    0.131145    11.00000   -1.20000
AFIX   0
C81   1    0.630516    0.390360    0.137916    11.00000    0.02274    0.03268 =
         0.03129    0.01154    0.01081    0.00204
AFIX  43
H81   2    0.655764    0.375361    0.111674    11.00000   -1.20000
AFIX   0
C82   1    0.654952    0.453914    0.164165    11.00000    0.02238    0.02343 =
         0.04366    0.01443    0.01127   -0.00091
AFIX  43
H82   2    0.697761    0.482085    0.156625    11.00000   -1.20000
AFIX   0
C83   1    0.616524    0.476161    0.201525    11.00000    0.03027    0.01992 =
         0.05995   -0.00273    0.01808   -0.00820
AFIX  43
H83   2    0.632325    0.520450    0.219398    11.00000   -1.20000
AFIX   0
C84   1    0.554987    0.434542    0.213311    11.00000    0.03025    0.01999 =
         0.04441   -0.00367    0.01948   -0.00488
AFIX  43
H84   2    0.529006    0.450641    0.239101    11.00000   -1.20000
AFIX   0
C85   1    0.110132    0.217991    0.286844    11.00000    0.01463    0.01817 =
         0.03957    0.01267    0.01272    0.00480
C86   1    0.109462    0.243970    0.332603    11.00000    0.02756    0.02673 =
         0.03960    0.01421    0.01801    0.01072
C87   1    0.045306    0.287166    0.343486    11.00000    0.04979    0.05683 =
         0.05113    0.01827    0.02988    0.02977
AFIX  43
H87   2    0.042264    0.305444    0.374239    11.00000   -1.20000
AFIX   0
C88   1   -0.013164    0.303533    0.310550    11.00000    0.05179    0.07606 =
         0.07338    0.02884    0.03421    0.04662
AFIX  43
H88   2   -0.055950    0.333178    0.318707    11.00000   -1.20000
AFIX   0
C89   1   -0.010469    0.277373    0.265685    11.00000    0.03149    0.05855 =
         0.06405    0.02929    0.01441    0.02843
AFIX  43
H89   2   -0.051927    0.289101    0.243495    11.00000   -1.20000
AFIX   0
C90   1    0.051510    0.234126    0.251974    11.00000    0.01762    0.02820 =
         0.04710    0.01949    0.00941    0.00687
C91   1    0.173890    0.229783    0.369905    11.00000    0.03107    0.02707 =
         0.03439    0.00532    0.01605    0.00244
AFIX  13
H91   2    0.210274    0.193098    0.356828    11.00000   -1.20000
AFIX   0
C92   1    0.223617    0.298497    0.387038    11.00000    0.05739    0.03479 =
         0.04661    0.00060    0.02062   -0.00389
AFIX 137
H92A  2    0.247317    0.316084    0.361718    11.00000   -1.50000
H92B  2    0.266251    0.287972    0.410465    11.00000   -1.50000
H92C  2    0.189147    0.335463    0.399909    11.00000   -1.50000
AFIX   0
C93   1    0.139974    0.199649    0.409678    11.00000    0.04644    0.04207 =
         0.03569    0.01288    0.01668    0.00514
AFIX 137
H93A  2    0.110228    0.237208    0.425788    11.00000   -1.50000
H93B  2    0.183980    0.184068    0.430567    11.00000   -1.50000
H93C  2    0.104035    0.158409    0.398104    11.00000   -1.50000
AFIX   0
C94   1    0.053590    0.208975    0.202084    11.00000    0.02291    0.02760 =
         0.04443    0.01128   -0.00387    0.00132
AFIX  13
H94   2    0.103505    0.181210    0.198870    11.00000   -1.20000
AFIX   0
C95   1    0.055408    0.272863    0.174301    11.00000    0.05573    0.03874 =
         0.04181    0.01178    0.00031   -0.00839
AFIX 137
H95A  2    0.004265    0.297521    0.174084    11.00000   -1.50000
H95B  2    0.064274    0.255450    0.143098    11.00000   -1.50000
H95C  2    0.098851    0.306575    0.187909    11.00000   -1.50000
AFIX   0
C96   1   -0.018285    0.159234    0.182672    11.00000    0.03678    0.04216 =
         0.08788    0.02915   -0.02644   -0.01112
AFIX 137
H96A  2   -0.019572    0.118080    0.200309    11.00000   -1.50000
H96B  2   -0.013377    0.141811    0.150916    11.00000   -1.50000
H96C  2   -0.067796    0.186055    0.184395    11.00000   -1.50000
AFIX   0
C97   1    0.261420    0.004475    0.238381    11.00000    0.01532    0.01013 =
         0.03134    0.00146    0.00549   -0.00033
C98   1    0.315661   -0.029423    0.267766    11.00000    0.01785    0.01607 =
         0.03282    0.00484    0.00707    0.00036
C99   1    0.337169   -0.099389    0.252388    11.00000    0.02473    0.01778 =
         0.05070    0.00581    0.00691    0.00470
AFIX  43
H99   2    0.373749   -0.124436    0.271344    11.00000   -1.20000
AFIX   0
C100  1    0.306304   -0.132743    0.210230    11.00000    0.02927    0.01694 =
         0.06535   -0.00793    0.01171    0.00016
AFIX  43
H100  2    0.322638   -0.179891    0.200338    11.00000   -1.20000
AFIX   0
C101  1    0.252119   -0.098228    0.182472    11.00000    0.02787    0.02803 =
         0.04619   -0.01474    0.00847   -0.00853
AFIX  43
H101  2    0.230776   -0.122312    0.153811    11.00000   -1.20000
AFIX   0
C102  1    0.227858   -0.028419    0.195617    11.00000    0.02022    0.02282 =
         0.03368   -0.00016    0.00538   -0.00755
C103  1    0.352340    0.005627    0.313774    11.00000    0.02554    0.02314 =
         0.02872    0.00969    0.00334    0.00538
AFIX  13
H103  2    0.328915    0.054376    0.319431    11.00000   -1.20000
AFIX   0
C104  1    0.333347   -0.039154    0.351553    11.00000    0.05830    0.03740 =
         0.03725    0.01503    0.01639    0.01085
AFIX 137
H10A  2    0.275231   -0.044603    0.350829    11.00000   -1.50000
H10B  2    0.355875   -0.014568    0.381094    11.00000   -1.50000
H10C  2    0.356822   -0.086854    0.346831    11.00000   -1.50000
AFIX   0
C105  1    0.443322    0.015108    0.314909    11.00000    0.02849    0.04975 =
         0.03097    0.00132   -0.00304    0.00113
AFIX 137
H10D  2    0.467261   -0.032266    0.309511    11.00000   -1.50000
H10E  2    0.465760    0.038893    0.344689    11.00000   -1.50000
H10F  2    0.454996    0.044748    0.291253    11.00000   -1.50000
AFIX   0
C106  1    0.168165    0.008467    0.163964    11.00000    0.03195    0.04356 =
         0.03750    0.00587   -0.01136   -0.01444
C107  1    0.095207   -0.039972    0.145991    11.00000    0.02696    0.05056 =
         0.07177   -0.00341   -0.01109   -0.00736
AFIX 137
H10G  2    0.111090   -0.080321    0.125225    11.00000   -1.50000
H10H  2    0.054645   -0.012032    0.129757    11.00000   -1.50000
H10I  2    0.073043   -0.058663    0.171451    11.00000   -1.50000
AFIX   0
PART 1
C108  1    0.201402    0.043094    0.127147    31.00000    0.03590    0.06348 =
         0.03518    0.00879   -0.00585   -0.00187
AFIX 137
H10J  2    0.226207    0.006440    0.107445    31.00000   -1.50000
H10K  2    0.241662    0.079960    0.140650    31.00000   -1.50000
H10L  2    0.158143    0.065599    0.109195    31.00000   -1.50000
AFIX   0
PART 2
C08B  1    0.218049    0.004192    0.117088   -31.00000    0.03590    0.06348 =
         0.03518    0.00879   -0.00585   -0.00187
AFIX  33
H08A  2    0.186123    0.026503    0.093027   -31.00000   -1.50000
H08B  2    0.269664    0.029986    0.124873   -31.00000   -1.50000
H08C  2    0.226989   -0.046366    0.106461   -31.00000   -1.50000
AFIX   0
PART 0
C109  1    0.376405    0.419666    0.229590    11.00000    0.01549    0.00976 =
         0.02709    0.00278    0.00832    0.00090
C110  1    0.334568    0.448337    0.192626    11.00000    0.01873    0.01384 =
         0.02803    0.00207    0.00342    0.00126
C111  1    0.306907    0.518405    0.200864    11.00000    0.02725    0.01852 =
         0.03716    0.00407   -0.00186    0.00760
AFIX  43
H111  2    0.279159    0.540371    0.176613    11.00000   -1.20000
AFIX   0
C112  1    0.319234    0.556189    0.243626    11.00000    0.03333    0.01541 =
         0.04148   -0.00063    0.00368    0.00929
AFIX  43
H112  2    0.299618    0.603653    0.248385    11.00000   -1.20000
AFIX   0
C113  1    0.359641    0.526081    0.279612    11.00000    0.02813    0.01624 =
         0.03044   -0.00348    0.00569    0.00233
AFIX  43
H113  2    0.367065    0.552905    0.308831    11.00000   -1.20000
AFIX   0
C114  1    0.389767    0.456548    0.273539    11.00000    0.02128    0.01630 =
         0.02240    0.00267    0.00799    0.00075
C115  1    0.318520    0.407367    0.145428    11.00000    0.02674    0.02042 =
         0.02469    0.00330    0.00247    0.00166
AFIX  13
H115  2    0.336863    0.356857    0.147186    11.00000   -1.20000
AFIX   0
C116  1    0.228851    0.404112    0.128668    11.00000    0.02770    0.04623 =
         0.03130   -0.00036    0.00261   -0.00791
AFIX 137
H11A  2    0.210498    0.452741    0.124188    11.00000   -1.50000
H11B  2    0.199379    0.384682    0.151257    11.00000   -1.50000
H11C  2    0.219344    0.372831    0.099842    11.00000   -1.50000
AFIX   0
C117  1    0.365803    0.441210    0.111829    11.00000    0.02829    0.03542 =
         0.03279    0.00812    0.00728    0.00293
AFIX 137
H11D  2    0.355234    0.413417    0.081815    11.00000   -1.50000
H11E  2    0.423120    0.440771    0.122353    11.00000   -1.50000
H11F  2    0.349260    0.491062    0.109857    11.00000   -1.50000
AFIX   0
C118  1    0.434726    0.424377    0.313498    11.00000    0.04460    0.02284 =
         0.02397    0.00446    0.00729    0.00912
AFIX  13
H118  2    0.450463    0.374322    0.302975    11.00000   -1.20000
AFIX   0
C119  1    0.382351    0.421044    0.351619    11.00000    0.05857    0.06405 =
         0.02910    0.01339    0.00596   -0.02522
AFIX 137
H11G  2    0.372212    0.470109    0.364803    11.00000   -1.50000
H11H  2    0.409744    0.394409    0.375132    11.00000   -1.50000
H11I  2    0.331410    0.396472    0.339441    11.00000   -1.50000
AFIX   0
C120  1    0.510248    0.468749    0.333266    11.00000    0.02980    0.11308 =
         0.04136    0.03873   -0.00061   -0.00325
AFIX 137
H12A  2    0.545393    0.471755    0.309519    11.00000   -1.50000
H12B  2    0.538352    0.445470    0.358169    11.00000   -1.50000
H12C  2    0.495319    0.517413    0.344759    11.00000   -1.50000
AFIX   0
C121  1    0.519826    0.202941    0.175125    11.00000    0.02095    0.01191 =
         0.02862    0.00370    0.01300    0.00409
C122  1    0.500064    0.172860    0.130002    11.00000    0.03480    0.01577 =
         0.02788    0.00110    0.01203    0.00338
C123  1    0.556667    0.128275    0.111077    11.00000    0.04582    0.02271 =
         0.03705   -0.00155    0.02275    0.00417
AFIX  43
H123  2    0.545999    0.106982    0.080499    11.00000   -1.20000
AFIX   0
C124  1    0.627630    0.114849    0.136181    11.00000    0.03758    0.02429 =
         0.05711    0.00264    0.02805    0.00983
AFIX  43
H124  2    0.665741    0.085171    0.122483    11.00000   -1.20000
AFIX   0
C125  1    0.644299    0.143742    0.180849    11.00000    0.02245    0.02269 =
         0.05749    0.00793    0.01410    0.00767
AFIX  43
H125  2    0.693394    0.133123    0.197605    11.00000   -1.20000
AFIX   0
C126  1    0.589861    0.188659    0.202023    11.00000    0.01997    0.01371 =
         0.03987    0.00634    0.01054    0.00169
C127  1    0.421566    0.186223    0.101683    11.00000    0.04624    0.02721 =
         0.02550   -0.00299    0.00164    0.00608
AFIX  13
H127  2    0.386696    0.214274    0.121904    11.00000   -1.20000
AFIX   0
C128  1    0.433820    0.230075    0.062497    11.00000    0.07749    0.05424 =
         0.04479    0.01971   -0.02019   -0.02122
AFIX 137
H12D  2    0.453840    0.278650    0.074765    11.00000   -1.50000
H12E  2    0.382749    0.233382    0.043514    11.00000   -1.50000
H12F  2    0.472709    0.206247    0.044143    11.00000   -1.50000
AFIX   0
C129  1    0.378462    0.114835    0.083198    11.00000    0.04511    0.03794 =
         0.04534   -0.00613    0.00868   -0.00321
AFIX 137
H12G  2    0.408035    0.089319    0.060096    11.00000   -1.50000
H12H  2    0.324309    0.124245    0.069598    11.00000   -1.50000
H12I  2    0.375362    0.085100    0.108029    11.00000   -1.50000
AFIX   0
C130  1    0.607697    0.218468    0.251463    11.00000    0.02237    0.02157 =
         0.03946    0.00470    0.00014    0.00202
AFIX  13
H130  2    0.561695    0.248640    0.259766    11.00000   -1.20000
AFIX   0
C131  1    0.683375    0.267108    0.259502    11.00000    0.04330    0.04161 =
         0.06416    0.01252   -0.01042   -0.01796
AFIX 137
H13A  2    0.690913    0.288916    0.291175    11.00000   -1.50000
H13B  2    0.677588    0.305217    0.239361    11.00000   -1.50000
H13C  2    0.729886    0.238210    0.253098    11.00000   -1.50000
AFIX   0
C132  1    0.614949    0.157223    0.281898    11.00000    0.03298    0.03037 =
         0.04117    0.01189    0.00759    0.00520
AFIX 137
H13D  2    0.658642    0.125882    0.273747    11.00000   -1.50000
H13E  2    0.564682    0.129013    0.277636    11.00000   -1.50000
H13F  2    0.626154    0.177676    0.313741    11.00000   -1.50000
AFIX   0

F1    5    0.348758    0.765278    0.051492    11.00000    0.03168    0.01772 =
         0.03416   -0.00824   -0.00494    0.00068
F2    5    0.505221    0.753138    0.046643    11.00000    0.02982    0.02685 =
         0.03510   -0.00684   -0.00649   -0.00687
F3    5    0.562673    0.634776   -0.001136    11.00000    0.02618    0.03398 =
         0.02882    0.00073    0.00018   -0.00037
F4    5    0.458106    0.529880   -0.043723    11.00000    0.03438    0.02423 =
         0.02896   -0.00609    0.00332    0.00189
F5    5    0.302691    0.541158   -0.041142    11.00000    0.03155    0.01941 =
         0.02766   -0.00558    0.00015   -0.00530
F6    5    0.241325    0.528659    0.040399    11.00000    0.04109    0.02241 =
         0.02513    0.00576   -0.00487    0.00064
F7    5    0.152905    0.408586    0.015198    11.00000    0.05932    0.01752 =
         0.03462    0.00599    0.01200   -0.00322
F8    5    0.018409    0.409728   -0.045288    11.00000    0.04764    0.02859 =
         0.03721   -0.00766    0.01469   -0.01996
F9    5   -0.025008    0.535428   -0.079039    11.00000    0.02647    0.04148 =
         0.02854   -0.00535    0.00143   -0.00796
F10   5    0.065191    0.653180   -0.058344    11.00000    0.02562    0.02593 =
         0.02384    0.00345   -0.00108    0.00125
F11   5    0.315954    0.652794    0.103559    11.00000    0.04715    0.02936 =
         0.02728    0.00440   -0.00874    0.00403
F12   5    0.259771    0.678938    0.182924    11.00000    0.08584    0.03089 =
         0.02077    0.00148   -0.00921    0.00115
F13   5    0.106413    0.721785    0.188152    11.00000    0.09074    0.06156 =
         0.02537   -0.00812    0.01959    0.00350
F14   5    0.012156    0.745828    0.110635    11.00000    0.05531    0.06138 =
         0.04155   -0.00547    0.02116    0.01341
F15   5    0.068733    0.723471    0.030511    11.00000    0.03452    0.03483 =
         0.02605    0.00020    0.00218    0.00510
F16   5    0.196417    0.830405    0.038912    11.00000    0.05169    0.01934 =
         0.03363   -0.00398    0.00001    0.00140
F17   5    0.180370    0.931434   -0.016619    11.00000    0.06391    0.01434 =
         0.06374    0.00453   -0.00555    0.00148
F18   5    0.178137    0.897685   -0.108223    11.00000    0.04822    0.03114 =
         0.05697    0.02804   -0.00790   -0.00673
F19   5    0.197931    0.758490   -0.142665    11.00000    0.04006    0.04353 =
         0.02697    0.01515    0.00133   -0.00472
F20   5    0.214920    0.655018   -0.087681    11.00000    0.02963    0.02349 =
         0.02347    0.00344    0.00432    0.00012
C133  1    0.315857    0.653075    0.007349    11.00000    0.02776    0.01578 =
         0.01978    0.00198   -0.00271   -0.00101
C134  1    0.373054    0.705018    0.027820    11.00000    0.02989    0.01587 =
         0.02183   -0.00097   -0.00480    0.00048
C135  1    0.454201    0.700142    0.025613    11.00000    0.03020    0.01955 =
         0.02322   -0.00120   -0.00535   -0.00389
C136  1    0.483815    0.640746    0.001814    11.00000    0.02481    0.02552 =
         0.02167    0.00402   -0.00239   -0.00047
C137  1    0.430352    0.587918   -0.019686    11.00000    0.03326    0.01812 =
         0.01942   -0.00056    0.00142    0.00387
C138  1    0.349326    0.595166   -0.017075    11.00000    0.03115    0.01597 =
         0.01873   -0.00007   -0.00396   -0.00422
C139  1    0.161241    0.597319   -0.008882    11.00000    0.02625    0.01786 =
         0.01786   -0.00048    0.00341   -0.00147
C140  1    0.176701    0.532375    0.009188    11.00000    0.03108    0.02038 =
         0.01829    0.00213    0.00380   -0.00086
C141  1    0.131483    0.469666   -0.002788    11.00000    0.04294    0.01628 =
         0.02417    0.00307    0.01324   -0.00238
C142  1    0.064341    0.470065   -0.033296    11.00000    0.03605    0.02221 =
         0.02266   -0.00624    0.01225   -0.00981
C143  1    0.043248    0.533177   -0.050646    11.00000    0.02230    0.03200 =
         0.01821   -0.00608    0.00616   -0.00532
C144  1    0.091437    0.594539   -0.038687    11.00000    0.02700    0.02085 =
         0.01809    0.00012    0.00454   -0.00055
C145  1    0.195474    0.688134    0.061993    11.00000    0.03676    0.01480 =
         0.02157   -0.00079   -0.00006   -0.00118
C146  1    0.240107    0.677230    0.102754    11.00000    0.04210    0.01660 =
         0.02671   -0.00023   -0.00270   -0.00074
C147  1    0.211914    0.689446    0.144671    11.00000    0.06479    0.02072 =
         0.01684   -0.00072   -0.00458   -0.00221
C148  1    0.134981    0.712117    0.147631    11.00000    0.06744    0.03124 =
         0.02042   -0.00481    0.01296   -0.00118
C149  1    0.087552    0.723524    0.108629    11.00000    0.04714    0.03085 =
         0.03194   -0.00308    0.01105    0.00236
C150  1    0.118494    0.711389    0.067436    11.00000    0.03684    0.02208 =
         0.02321   -0.00217    0.00199    0.00099
C151  1    0.204705    0.736016   -0.021404    11.00000    0.02143    0.01702 =
         0.02704    0.00302   -0.00066   -0.00146
C152  1    0.196483    0.808297   -0.005783    11.00000    0.03170    0.02001 =
         0.02862    0.00163   -0.00088   -0.00206
C153  1    0.187972    0.862491   -0.034230    11.00000    0.03458    0.01395 =
         0.04978    0.00522   -0.00399    0.00067
C154  1    0.187716    0.845996   -0.080237    11.00000    0.02874    0.02476 =
         0.04212    0.01755   -0.00619   -0.00519
C155  1    0.197408    0.775476   -0.097620    11.00000    0.02268    0.03125 =
         0.02946    0.01160   -0.00145   -0.00508
C156  1    0.205804    0.723195   -0.067989    11.00000    0.02106    0.01859 =
         0.02937    0.00560    0.00086   -0.00201
B1    4    0.219500    0.668495    0.009872    11.00000    0.02862    0.01391 =
         0.02037    0.00004   -0.00236   -0.00133
F21   5    0.566707    0.110439    0.561297    11.00000    0.03100    0.03474 =
         0.02083    0.00306    0.00791   -0.00199
F22   5    0.532555    0.191666    0.634940    11.00000    0.05717    0.06581 =
         0.02454   -0.00435    0.02036   -0.00607
F23   5    0.550615    0.337785    0.642046    11.00000    0.09267    0.06462 =
         0.04775   -0.03105    0.04005   -0.01264
F24   5    0.597742    0.401685    0.571419    11.00000    0.08543    0.03225 =
         0.06741   -0.02143    0.03484   -0.00508
F25   5    0.629089    0.321224    0.495885    11.00000    0.04809    0.02308 =
         0.03826   -0.00170    0.01698   -0.00034
F26   5    0.566377    0.030917    0.414575    11.00000    0.02820    0.02664 =
         0.01793    0.00010   -0.00554   -0.00062
F27   5    0.605814   -0.103745    0.425420    11.00000    0.03761    0.02291 =
         0.02447   -0.00202    0.00008   -0.00565
F28   5    0.710066   -0.133775    0.496913    11.00000    0.04216    0.02557 =
         0.03260    0.00857    0.00512    0.00731
F29   5    0.771288   -0.024276    0.560243    11.00000    0.02674    0.04145 =
         0.02381    0.00941   -0.00502    0.00304
F30   5    0.730894    0.111608    0.551165    11.00000    0.02496    0.03299 =
         0.02010   -0.00257   -0.00432   -0.00623
F31   5    0.630290    0.262976    0.400128    11.00000    0.03217    0.02731 =
         0.03717    0.01101    0.01003   -0.00226
F32   5    0.507883    0.276716    0.338785    11.00000    0.04833    0.04074 =
         0.03831    0.02405    0.00974    0.01548
F33   5    0.363967    0.210059    0.342220    11.00000    0.03420    0.05655 =
         0.03106    0.00945   -0.00554    0.01677
F34   5    0.346360    0.129281    0.411343    11.00000    0.01999    0.05007 =
         0.03159    0.00386   -0.00123   -0.00125
F35   5    0.470798    0.110740    0.472801    11.00000    0.02238    0.03783 =
         0.02159    0.00801    0.00298   -0.00385
F36   5    0.764478    0.261912    0.540414    11.00000    0.03282    0.03818 =
         0.01953   -0.00857    0.00388   -0.01015
F37   5    0.901195    0.302268    0.515929    11.00000    0.03389    0.06142 =
         0.04676   -0.02249    0.00690   -0.02619
F38   5    0.942035    0.258413    0.431735    11.00000    0.05054    0.10631 =
         0.07434   -0.04533    0.04026   -0.05050
F39   5    0.838663    0.170975    0.371612    11.00000    0.05216    0.07542 =
         0.04482   -0.03397    0.03360   -0.03263
F40   5    0.698992    0.128678    0.395179    11.00000    0.02513    0.02550 =
         0.02172   -0.00766    0.00422   -0.00463
C157  1    0.604161    0.211384    0.525263    11.00000    0.02176    0.02860 =
         0.01992   -0.00338    0.00343   -0.00200
C158  1    0.576372    0.182156    0.561696    11.00000    0.02505    0.03662 =
         0.01862   -0.00386    0.00276   -0.00206
C159  1    0.557878    0.223250    0.600441    11.00000    0.03836    0.05049 =
         0.02458   -0.00651    0.01316   -0.00718
C160  1    0.566290    0.297046    0.603989    11.00000    0.05245    0.04867 =
         0.03176   -0.01932    0.02014   -0.00483
C161  1    0.590118    0.329194    0.568626    11.00000    0.05125    0.03232 =
         0.04713   -0.01691    0.02040   -0.00354
C162  1    0.606396    0.286320    0.530152    11.00000    0.03392    0.02979 =
         0.02899   -0.00441    0.01141   -0.00087
C163  1    0.645460    0.079803    0.482925    11.00000    0.01692    0.02363 =
         0.01431    0.00166    0.00303   -0.00328
C164  1    0.616500    0.021324    0.452075    11.00000    0.01737    0.02584 =
         0.01500    0.00252    0.00148   -0.00150
C165  1    0.636276   -0.049679    0.456503    11.00000    0.02375    0.02417 =
         0.01735   -0.00035    0.00320   -0.00455
C166  1    0.688747   -0.065351    0.492599    11.00000    0.02382    0.02442 =
         0.02220    0.00677    0.00817    0.00198
C167  1    0.719630   -0.009940    0.524354    11.00000    0.01737    0.03342 =
         0.01814    0.00655    0.00059   -0.00052
C168  1    0.697725    0.059622    0.518791    11.00000    0.01661    0.02805 =
         0.01754   -0.00130    0.00132   -0.00386
C169  1    0.559016    0.182207    0.438982    11.00000    0.02341    0.01954 =
         0.01743   -0.00156    0.00562    0.00256
C170  1    0.562414    0.226091    0.404618    11.00000    0.02562    0.01968 =
         0.02719    0.00262    0.00797    0.00286
C171  1    0.498707    0.235388    0.372236    11.00000    0.03553    0.02531 =
         0.02458    0.00850    0.00654    0.01169
C172  1    0.425808    0.202347    0.373930    11.00000    0.02813    0.03344 =
         0.02218    0.00029   -0.00010    0.01158
C173  1    0.417671    0.161165    0.408572    11.00000    0.01975    0.03343 =
         0.02363   -0.00137    0.00264    0.00221
C174  1    0.483236    0.152477    0.439912    11.00000    0.02317    0.02354 =
         0.01789    0.00131    0.00475    0.00128
C175  1    0.721192    0.194689    0.468411    11.00000    0.02162    0.02038 =
         0.02029   -0.00075    0.00280   -0.00135
C176  1    0.777523    0.237584    0.497548    11.00000    0.02508    0.02861 =
         0.02102   -0.00542    0.00477   -0.00447
C177  1    0.850544    0.259258    0.486088    11.00000    0.02818    0.04138 =
         0.03580   -0.01410    0.00545   -0.01394
C178  1    0.871019    0.237558    0.443564    11.00000    0.03060    0.06033 =
         0.05299   -0.02195    0.02145   -0.02420
C179  1    0.818827    0.193427    0.413229    11.00000    0.03686    0.04619 =
         0.03249   -0.01874    0.01881   -0.01521
C180  1    0.747234    0.172699    0.426438    11.00000    0.02198    0.02501 =
         0.02440   -0.00582    0.00363   -0.00422
B2    4    0.631586    0.166775    0.478841    11.00000    0.01984    0.02292 =
         0.01382   -0.00137    0.00383   -0.00240
PART 1
C181  1    0.014659    0.060855    0.030072    41.00000    0.10095    0.08285 =
         0.28314    0.00827   -0.00913   -0.02873
AFIX 137
H18A  2   -0.025786    0.054582    0.003470    41.00000   -1.50000
H18B  2   -0.011670    0.071930    0.057569    41.00000   -1.50000
H18C  2    0.044545    0.016313    0.032071    41.00000   -1.50000
AFIX   0
C182  1    0.072983    0.123688    0.025494    41.00000    0.08672    0.05628 =
         0.11740   -0.00122   -0.01907   -0.00016
C183  1    0.142453    0.111125    0.008788    41.00000    0.10607    0.03632 =
         0.08853   -0.01349   -0.01573    0.02877
AFIX  43
H183  2    0.154951    0.063158   -0.001881    41.00000   -1.20000
AFIX   0
C184  1    0.196654    0.166763    0.006726    41.00000    0.09842    0.05094 =
         0.04239    0.00294    0.00024    0.02768
AFIX  43
H184  2    0.246581    0.157311   -0.004423    41.00000   -1.20000
AFIX   0
C185  1    0.176168    0.236451    0.021328    41.00000    0.08466    0.03906 =
         0.06559    0.00368    0.02321    0.00713
AFIX  43
H185  2    0.211614    0.276081    0.020466    41.00000   -1.20000
AFIX   0
C186  1    0.102512    0.246750    0.037232    41.00000    0.06681    0.03821 =
         0.07109   -0.00087    0.01826    0.00086
AFIX  43
H186  2    0.089084    0.294411    0.048007    41.00000   -1.20000
AFIX   0
C187  1    0.048409    0.192708    0.038316    41.00000    0.06765    0.04426 =
         0.07433    0.01074   -0.01806   -0.00303
AFIX  43
H187  2   -0.003206    0.201742    0.047336    41.00000   -1.20000
AFIX   0
PART 2
C188  1    0.210612    0.216422    0.113354   -41.00000    0.06035    0.07466 =
         0.10399   -0.01236    0.00480    0.00794
AFIX 137
H18D  2    0.231031    0.174413    0.127611   -41.00000   -1.50000
H18E  2    0.186343    0.249233    0.135629   -41.00000   -1.50000
H18F  2    0.254784    0.241533    0.102481   -41.00000   -1.50000
AFIX   0
C189  1    0.151974    0.193279    0.076037   -41.00000    0.06185    0.06807 =
         0.06380   -0.00397   -0.00019    0.02221
C190  1    0.091674    0.144487    0.078524   -41.00000    0.07736    0.05820 =
         0.07993    0.00673   -0.00766    0.00466
AFIX  43
H190  2    0.090536    0.121747    0.105379   -41.00000   -1.20000
AFIX   0
C191  1    0.030463    0.127241    0.041385   -41.00000    0.08883    0.05750 =
         0.07327    0.00378   -0.01598   -0.01448
AFIX  43
H191  2   -0.016745    0.101805    0.045668   -41.00000   -1.20000
AFIX   0
C192  1    0.039959    0.147171    0.000332   -41.00000    0.10877    0.06683 =
         0.06812    0.01480   -0.01583    0.00190
AFIX  43
H192  2    0.008612    0.125597   -0.026372   -41.00000   -1.20000
AFIX   0
C193  1    0.098900    0.201945   -0.001589   -41.00000    0.10314    0.07030 =
         0.06324    0.01362   -0.00674    0.01300
AFIX  43
H193  2    0.099246    0.224268   -0.028653   -41.00000   -1.20000
AFIX   0
C194  1    0.153927    0.222718    0.033956   -41.00000    0.08566    0.06594 =
         0.06507    0.01258    0.00049    0.01029
AFIX  43
H194  2    0.194399    0.257205    0.031090   -41.00000   -1.20000
AFIX   0
HKLF 4


REM  steffen54_a.res in P-1
REM wR2 = 0.1142, GooF = S = 1.015, Restrained GooF = 1.016 for all data
REM R1 = 0.0491 for 38993 Fo > 4sig(Fo) and 0.0785 for all 54060 data
REM 2289 parameters refined using 228 restraints

END

WGHT      0.0338     11.6994

REM Highest difference peak  0.952,  deepest hole -0.545,  1-sigma level  0.074
Q1    1   0.9547  0.8273  0.2386  11.00000  0.05    0.95
Q2    1   0.1474  0.0556  0.1818  11.00000  0.05    0.58
Q3    1   0.1993  0.1029 -0.0002  11.00000  0.05    0.50
Q4    1   0.7772  0.5826  0.2214  11.00000  0.05    0.45
Q5    1   0.2519  0.2597  0.0392  11.00000  0.05    0.43
Q6    1   0.7159  0.6165  0.2792  11.00000  0.05    0.43
Q7    1   0.0868  0.1610  0.0189  11.00000  0.05    0.42
Q8    1   0.0170  0.1083 -0.0367  11.00000  0.05    0.42
Q9    1   0.3989  0.1800  0.2140  11.00000  0.05    0.41
Q10   1  -0.0006  0.0789 -0.0212  11.00000  0.05    0.41
Q11   1   0.6370  0.8405  0.1985  11.00000  0.05    0.40
;
_shelx_res_checksum                79945
_shelx_hkl_file
;
   0   0  -5 50991.3 403.498   8
   0   0   5 54274.5 408.745   8
   0   0  -5 49197.5 606.489   9
   0   0   5 50973.5 584.458  10
   0   0  -6 5684.90 139.636   4
   0   0   6 5817.28 152.866   8
   0   0   6 6794.85 205.517  11
   0   0  -6 6802.48 260.955  10
   0   0  -6 5848.48 235.298   9
   0   0   6 5781.29 224.860  10
   0   0   7 917.312 121.772   3
   0   0   7 958.103 121.846  10
   0   0   8 16004.0 418.836  10
   0   0  -8 17010.0 439.298  10
   0   0  -8 15386.2 432.230   9
   0   0   8 16894.7 356.307  11
   0   0  -8 16557.1 250.744   4
   0   0   8 16262.2 283.398   8
   0   0   8 16509.1 430.638   3
   0   0   9 7096.74 306.464  10
   0   0  -9 7189.78 314.481   9
   0   0  -9 8146.87 336.163  10
   0   0   9 7709.19 262.425  11
   0   0  -9 7772.44 182.958   4
   0   0   9 7471.92 206.228   8
   0   0   9 6909.07 309.619   3
   0   0  10 9022.29 297.059  11
   0   0 -10 8703.77 207.585   4
   0   0  10 8276.63 340.341  10
   0   0 -10 9481.84 370.885  10
   0   0 -10 8466.79 362.575   9
   0   0  10 8273.75 230.983   8
   0   0  10 8210.80 355.055   3
   0   0  11 6864.69 301.175  11
   0   0 -11 6228.51 191.168   4
   0   0  11 4386.95 281.834  10
   0   0 -11 6937.10 362.650  10
   0   0 -11 5512.07 318.733   9
   0   0  11 5373.18 208.696   8
   0   0  11 5550.45 323.290   3
   0   0 -12 9999.09 256.966   4
   0   0 -12 8424.80 403.561   9
   0   0  12 8603.30 266.179   8
   0   0  12 8549.40 417.657   3
   0   0  13 55558.6 836.424  11
   0   0 -13 52864.6 575.780   4
   0   0  13 52361.2 641.182   8
   0   0  13 50035.1 954.667  10
   0   0 -13 57363.5 1035.72  10
   0   0 -13 51950.2 1010.61   9
   0   0  13 53014.5 1009.44   3
   0   0 -14 10840.3 518.693  10
   0   0 -14 8530.68 446.977   9
   0   0  14 6908.61 391.207  10
   0   0  14 8801.11 292.812   8
   0   0 -14 10246.7 281.846   4
   0   0  14 8410.89 432.528   3
   0   0  15 4451.58 224.094   8
   0   0 -15 4286.41 332.495   9
   0   0  15 2820.16 275.408  10
   0   0 -15 5627.47 415.758  10
   0   0 -16 2946.82 301.100   9
   0   0  16 3216.11 190.708   8
   0   0  16 2860.03 280.465   3
   0   0 -17 4552.51 348.417   9
   0   0  17 3543.17 310.800  10
   0   0 -17 4808.78 358.922  10
   0   0  17 5754.23 312.293  11
   0   0  17 4607.91 226.324   8
   0   0 -17 4588.21 206.214   4
   0   0  17 4303.01 345.456   3
   0   0  18 989.113 172.932  10
   0   0 -18 1471.91 228.040  10
   0   0  18 2124.40 214.093  11
   0   0 -18 1422.78 215.149   9
   0   0  18 1453.00 148.617   8
   0   0  18 1225.79 204.802   3
   0   0 -18 1451.41 131.187   4
   0   0 -19 860.431 214.265  10
   0   0  19 906.634 124.169   8
   0   0 -19 990.152 120.616   4
   0   0  19 1317.65 181.557  11
   0   0 -20 2287.00 318.741  10
   0   0  20 2087.54 173.305   8
   0   0 -20 1954.93 146.518   4
   0   0  20 2499.42 239.107  11
   0   0 -21 6999.61 484.924  10
   0   0  21 7055.76 306.275   8
   0   0 -21 7106.26 256.379   4
   0   0  21 7688.02 394.340  11
   0   0 -22 213.588 148.201  10
   0   0  22 219.560 81.5670   8
   0   0 -22 318.147 84.2999   4
   0   0  22 390.775 143.901  11
   0   0 -23 47.5480 184.489  10
   0   0  23 218.585 86.1930   8
   0   0 -23 260.199 77.3497   4
   0   0  23 270.302 120.045  11
   0   0 -24 30.8331 204.337  10
   0   0  24 237.336 121.829  11
   0   0  24 248.343 81.6100   8
   0   0 -24 340.237 78.3044   4
   0   0  25 3576.43 239.532   8
   0   0  25 3904.87 315.033  11
   0   0 -25 3877.92 185.862   4
   0   0 -25 3460.47 384.881  10
   0   0  26 2900.81 215.228   8
   0   0  26 2859.67 276.152  11
   0   0 -26 2993.32 159.478   4
   0   0 -26 2764.45 370.074  10
   0   0  27 6059.91 312.620   8
   0   0  27 5917.27 399.311  11
   0   0 -27 6085.24 212.132   4
   0   0 -27 6022.86 535.658  10
   0   0  28 4846.27 283.441   8
   0   0  28 4647.84 370.101  11
   0   0 -28 4586.73 172.486   4
   0   0 -28 5031.55 501.651  10
   0   0  29 822.076 143.515   8
   0   0  29 545.889 162.713  11
   0   0 -29 595.956 63.6207   4
   0   0 -29 637.999 243.117  10
   0   0 -30 1467.13 318.844  10
   0   0  30 1757.86 257.009  11
   0   0  30 1414.58 168.646   8
   0   0 -31 619.864 278.034  10
   0   0  31 326.835 163.263  11
   0   0  31 260.859 100.898   8
   0   0  32 1306.33 222.552  11
   0   0 -32 1524.37 318.975  10
   0   0  33 3777.96 367.412  11
   0   0  33 2838.12 420.684   7
   0   0 -33 3558.92 463.604  10
   0   0  34 765.554 202.614  11
   0   0  34 240.795 243.342   7
   0   0 -34 705.337 278.593  10
   0   0  35 2368.55 308.373  11
   0   0  35 2654.84 421.955   7
   0   0 -35 2798.18 437.737  10
   0   0  36 365.654 173.779  11
   0   0  36 151.061 225.817   7
   0   0 -36 455.744 277.421  10
   0   0  37 1875.13 373.068   7
   0   0 -37 1719.87 389.027  10
   0   0  38 258.962 237.574   7
   0   0 -38 945.850 303.949  10
   0   0  39 350.138 254.973   7
   0   0 -39 712.388 305.373  10
   0   0  40-155.675 288.154   7
   0   0 -40 287.452 278.045  10
   0   0  41 598.353 304.213   7
   0   0 -41 347.286 288.837  10
   0   0  42-61.4482 252.331   7
   0  -1  42-465.630 337.065   7
   0   1 -42 95.3263 220.217  10
   0  -1  41-246.800 274.035   7
   0   1 -41 274.441 241.612  10
   0  -1  40 559.503 232.688   7
   0   1 -40 946.190 346.229  10
   0  -1  39-255.543 283.790   7
   0   1 -39 266.237 250.845  10
   0  -1  38 562.972 252.335   7
   0   1 -38 2063.64 410.133  10
   0  -1  37 906.297 226.192  11
   0  -1  37 365.863 257.621   7
   0   1 -37 1291.26 353.836  10
   0  -1  36 1102.70 236.401  11
   0  -1  36 932.387 302.053   7
   0   1 -36 1040.48 307.104  10
   0  -1  35 1579.09 259.939  11
   0  -1  35 1516.52 335.108   7
   0   1 -35 2071.12 387.241  10
   0  -1  34 2011.71 285.855  11
   0   1 -34 3182.45 450.259  10
   0  -1  33 3108.52 347.720  11
   0   1 -33 3390.31 450.018  10
   0  -1  32 169.025 145.355  11
   0  -1  32 228.767 102.773   8
   0   1 -32 234.994 226.075  10
   0  -1  31 2921.58 316.020  11
   0  -1  31 2966.85 230.603   8
   0   1 -31 3766.25 444.098  10
   0  -1  30 484.961 111.179   8
   0   1 -30 265.549 210.793  10
   0  -1  30 512.725 164.976  11
   0   1 -30 475.936 85.7076   4
   0  -1  29 57.6587 72.7354   8
   0  -1  29 59.4646 125.409  11
   0   1 -29 39.6132 61.2467   4
   0   1 -29-37.9374 182.096  10
   0  -1  28 655.631 163.956  11
   0  -1  28 864.150 138.201   8
   0   1 -28 741.898 110.978   4
   0   1 -28 1175.64 282.386  10
   0  -1  27 1392.70 219.610  11
   0   1 -27 1435.38 323.278  10
   0  -1  27 1384.26 161.313   8
   0   1 -27 1566.64 154.479   4
   0  -1  26 17810.9 527.327   8
   0   1 -26 18271.9 852.047  10
   0   1 -26 18886.7 481.383   4
   0  -1  26 18298.6 693.646  11
   0   1 -25 12262.7 696.488  10
   0  -1  25 12195.4 433.695   8
   0   1 -25 12221.4 395.257   4
   0  -1  25 12523.1 564.420  11
   0   1 -24 13475.0 708.640  10
   0  -1  24 13004.6 440.432   8
   0   1 -24 13348.2 411.140   4
   0  -1  24 13129.5 560.309  11
   0   1 -23 11090.4 637.276  10
   0  -1  23 9864.26 380.786   8
   0   1 -23 10069.4 368.530   4
   0  -1  23 11131.6 512.592  11
   0   1 -22 25558.0 912.509  10
   0  -1  22 25345.0 580.177   8
   0   1 -22 25088.2 555.968   4
   0  -1  22 24839.1 737.040  11
   0   1 -21 702.978 272.065  10
   0  -1  21 166.120 90.8461   8
   0   1 -21 288.308 93.2213   4
   0  -1  21 725.729 184.292  11
   0   1 -20 10530.7 559.184  10
   0  -1  20 11291.7 365.720   8
   0   1 -20 10825.3 360.719   4
   0  -1  20 11218.8 469.038  11
   0   1 -19 2778.11 329.779  10
   0  -1  19 2272.23 175.432   8
   0   1 -19 2217.52 171.568   4
   0  -1  19 2549.98 245.961  11
   0   1 -18 14412.0 638.414   9
   0  -1  18 13888.4 595.748  10
   0   1 -18 14903.1 625.191  10
   0  -1  18 14795.5 401.151   8
   0   1 -18 15470.9 408.659   4
   0  -1  18 15158.5 628.657   3
   0  -1  18 15615.2 528.598  11
   0   1 -17 9753.32 498.455  10
   0  -1  17 8410.45 451.632  10
   0   1 -17 8938.07 485.552   9
   0  -1  17 9827.44 413.441  11
   0  -1  17 8403.05 302.215   8
   0  -1  17 9098.98 469.996   3
   0   1 -17 8718.10 298.049   4
   0   1 -16 22820.8 759.265   9
   0   1 -16 24382.3 736.335  10
   0  -1  16 22553.2 716.184  10
   0  -1  16 22567.9 605.489  11
   0   1 -16 23945.3 481.143   4
   0  -1  16 23280.5 476.899   8
   0  -1  16 23342.4 739.220   3
   0   1 -15 2001.09 217.527   9
   0  -1  15 1839.45 206.411  10
   0  -1  15 2123.76 208.661  11
   0   1 -15 1844.43 143.218   4
   0  -1  15 1714.17 141.553   8
   0  -1  15 1597.57 199.114   3
   0   1 -14 2881.92 255.238   9
   0  -1  14 2654.48 237.379  10
   0   1 -14 2966.72 265.708  10
   0  -1  14 2958.68 215.848  11
   0   1 -14 2634.33 158.899   4
   0  -1  14 2373.97 157.011   8
   0  -1  14 2598.46 233.782   3
   0   1 -13 11525.3 480.536   9
   0   1 -13 11690.6 461.033  10
   0  -1  13 11184.7 444.492  10
   0  -1  13 11922.8 391.869  11
   0   1 -13 11359.4 308.764   4
   0  -1  13 11346.4 300.673   8
   0  -1  13 11308.6 454.346   3
   0   1 -12 2211.62 220.380  10
   0   1 -12 1943.91 202.100   9
   0  -1  12 1880.07 180.536  10
   0  -1  12 1927.81 173.072  11
   0   1 -12 1910.06 132.171   4
   0  -1  12 1682.42 119.703   8
   0  -1  12 1615.47 172.456   3
   0  -1  11 11.4051 64.7568  11
   0   1 -11 40.1144 44.5987   4
   0   1 -11 31.8669 86.6536  10
   0  -1  11 78.4334 52.5560  10
   0   1 -11 11.0677 53.2624   9
   0  -1  11 49.4077 42.8557   8
   0  -1  11 39.4638 58.7025   3
   0  -1  10 171.611 71.4159  11
   0   1 -10 43.5313 48.0983   4
   0  -1  10-16.1412 62.3643  10
   0   1 -10 29.4067 54.6849   9
   0   1 -10 182.523 102.555  10
   0  -1  10 14.8681 42.1497   8
   0  -1  10 20.9897 61.0167   3
   0   1  -9 8331.80 343.546   9
   0  -1   9 8433.39 316.759  10
   0   1  -9 8802.29 327.241  10
   0  -1   9 9098.40 293.759  11
   0   1  -9 8367.98 286.617  11
   0  -1   9 8325.62 327.515   3
   0   1  -9 8444.49 233.669   4
   0   1  -8 12428.0 365.621  10
   0  -1   8 10861.4 341.279  10
   0   1  -8 10319.1 356.078   9
   0  -1   8 11151.6 313.856  11
   0   1  -8 10530.7 307.658  11
   0  -1   8 11095.8 351.769   3
   0   1  -8 11093.6 256.613   4
   0   1  -7 5017.15 168.104   4
   0   1  -7 4392.72 188.489  11
   0  -1   7 5016.68 201.071  11
   0  -1   7 4419.06 210.066  10
   0   1  -7 5388.11 229.774  10
   0  -1   6 5007.78 160.566   4
   0   1  -6 4638.53 155.139   4
   0  -1   6 4798.83 185.987  11
   0   1  -6 4476.38 181.283  11
   0  -1   6 4554.07 196.044  10
   0   1  -6 5143.62 207.499  10
   0  -1   5 2050.85 102.197   4
   0  -1   5 1892.12 116.549  10
   0   1  -5 2110.84 116.345  11
   0  -1   5 2142.21 115.599  11
   0   1   5 2453.48 100.006   8
   0   1   5 2746.91 149.973   3
   0  -1  -5 2254.55 98.5185   8
   0   1   5 2415.05 137.655  10
   0  -1  -5 2631.38 143.868  10
   0   1   5 2459.31 134.929   9
   0  -1  -5 2221.05 141.547   9
   0   1   6 48247.6 460.872   8
   0   1   6 52717.6 682.368   3
   0  -1  -6 47229.5 458.966   8
   0   1   6 50276.3 646.679   9
   0   1   6 45874.5 628.932  10
   0  -1  -6 49612.1 666.405  10
   0  -1  -6 48554.5 646.073   9
   0   1   7 92062.4 672.640   8
   0   1   7 94789.0 979.794   3
   0   1   7 88707.8 939.010  10
   0  -1  -7 87777.5 938.529   9
   0  -1  -7 94171.9 977.269  10
   0  -1  -8 135.242 39.3434   8
   0   1   8 255.082 70.7077   8
   0   1   8 217.389 91.8407   3
   0   1   8 233.000 93.1026  10
   0  -1  -8 150.067 70.3419  10
   0  -1  -9 1491.15 104.279   8
   0   1   9 1895.59 111.572   8
   0   1   9 1648.68 150.598   3
   0  -1  -9 1638.31 158.233  10
   0  -1  -9 1664.78 152.075   9
   0   1   9 1694.30 147.436  10
   0   1  10 1449.90 120.336   8
   0  -1 -10 1119.21 96.2927   8
   0   1  10 1123.79 138.039   3
   0   1  10 1312.89 147.083  10
   0  -1 -10 1180.81 153.959  10
   0  -1 -10 1438.69 156.279   9
   0   1  11 20634.0 444.379  11
   0   1  11 20549.5 387.267   8
   0  -1 -11 18438.9 381.136   8
   0   1  11 20701.4 574.273   3
   0  -1 -11 20343.1 245.242   4
   0  -1 -11 20337.3 574.127   9
   0  -1 -11 21461.5 591.346  10
   0   1  11 20846.6 567.151  10
   0   1  12 3689.47 205.913  11
   0   1  12 3993.20 184.892   8
   0  -1 -12 3336.70 173.630   8
   0  -1 -12 3800.50 122.267   4
   0   1  12 3848.81 265.185   3
   0  -1 -12 3791.67 285.282  10
   0  -1 -12 3814.71 273.524   9
   0   1  12 4090.13 268.771  10
   0   1  13 19257.9 482.276  11
   0   1  13 20473.7 612.537  10
   0  -1 -13 20997.6 636.481  10
   0  -1 -13 20384.0 629.196   9
   0   1  13 20070.4 419.029   8
   0  -1 -13 19738.7 415.839   8
   0  -1 -13 20139.0 273.800   4
   0   1  13 20784.0 631.668   3
   0  -1 -14 27540.0 758.463  10
   0   1  14 27194.5 741.264  10
   0  -1 -14 28410.9 772.948   9
   0   1  14 27837.5 493.534   8
   0   1  14 28198.5 592.104  11
   0  -1 -14 27533.0 332.342   4
   0   1  14 28955.7 779.690   3
   0   1  15 1403.76 186.802  10
   0  -1 -15 1601.07 207.959   9
   0   1  15 1287.47 184.900   3
   0   1  15 1171.68 172.145  11
   0  -1 -15 1522.99 102.744   4
   0   1  16 41707.9 654.539   8
   0   1  16 40734.3 769.449  11
   0  -1 -16 41998.7 989.685  10
   0  -1 -16 41768.3 1001.36   9
   0  -1 -16 42727.1 434.157   4
   0   1  16 44183.1 1013.84   3
   0   1  17 10964.7 347.822   8
   0   1  17 11438.5 421.025  11
   0   1  17 11792.8 547.775   3
   0  -1 -17 11858.3 238.727   4
   0   1  17 11013.3 526.656  10
   0  -1 -17 11753.2 543.586  10
   0  -1 -17 12042.3 559.819   9
   0  -1 -18 693.434 177.441  10
   0   1  18 736.571 132.207  11
   0  -1 -18 843.296 172.525   9
   0   1  18 596.746 102.709   8
   0  -1 -18 861.139 73.1064   4
   0   1  18 739.229 141.147   3
   0   1  19 733.744 109.623   8
   0   1  19 719.131 145.757  11
   0  -1 -19 701.699 67.0810   4
   0  -1 -19 993.960 240.561  10
   0   1  20 7917.55 316.043   8
   0   1  20 7798.05 381.029  11
   0  -1 -20 7990.45 196.834   4
   0  -1 -20 7831.39 509.238  10
   0   1  21 9652.47 355.250   8
   0   1  21 9771.42 435.228  11
   0  -1 -21 9739.27 214.388   4
   0  -1 -21 9215.56 553.597  10
   0   1  22 91.9741 74.8841   8
   0   1  22 179.428 114.483  11
   0  -1 -22 136.934 39.4039   4
   0  -1 -22 10.4149 182.218  10
   0   1  23 261.002 95.0329   8
   0   1  23 153.672 108.181  11
   0  -1 -23 185.700 36.1744   4
   0  -1 -23 5.22239 205.893  10
   0  -1 -24 1763.23 276.616  10
   0   1  24 2297.91 250.263  11
   0   1  24 2218.52 196.002   8
   0  -1 -25 5646.25 479.902  10
   0   1  25 6103.23 380.888  11
   0   1  25 6210.92 314.394   8
   0  -1 -26 845.972 213.039  10
   0   1  26 1710.06 217.195  11
   0   1  26 1672.31 172.237   8
   0  -1 -27 143.264 182.627  10
   0   1  27 65.7500 134.566  11
   0   1  27 135.225 76.3328   8
   0  -1 -28 310.206 199.705  10
   0   1  28 388.609 129.792  11
   0   1  28 374.345 95.9813   8
   0  -1 -29 3458.31 446.825  10
   0   1  29 3241.22 308.116  11
   0   1  29 3392.87 254.155   8
   0  -1 -30 7474.25 620.040  10
   0   1  30 6816.82 444.018  11
   0   1  30 7310.73 352.674   8
   0   1  31 281.699 126.081  11
   0  -1 -31 8.26450 206.016  10
   0   1  32 764.613 170.928  11
   0   1  32 730.957 234.643   7
   0  -1 -32 416.470 219.518  10
   0   1  33 98.2209 121.531  11
   0   1  33-399.544 312.335   7
   0  -1 -33-284.422 292.719  10
   0   1  34 608.962 173.489  11
   0   1  34 264.747 218.569   7
   0  -1 -34 435.614 235.217  10
   0   1  35 282.846 135.658  11
   0   1  35 0.90750 240.098   7
   0   1  36-545.293 324.483   7
   0  -1 -36-28.8951 210.041  10
   0   1  37 30.9085 268.722   7
   0  -1 -37-185.672 237.484  10
   0   1  38 2343.71 409.118   7
   0  -1 -38 2070.69 431.666  10
   0   1  39-498.958 315.488   7
   0  -1 -39 345.114 279.617  10
   0   1  40-301.575 288.020   7
   0  -1 -40-122.460 231.082  10
   0   1  41-3.72182 243.818   7
   0  -1 -41 828.574 315.802  10
   0   1  42 445.601 274.927   7
   0  -2  43 273.781 250.229   7
   0  -2  42 1056.83 340.671   7
   0   2 -42 1925.78 428.252  10
   0  -2  41-45.2369 252.442   7
   0   2 -41 161.179 256.330  10
   0  -2  40-346.006 302.990   7
   0   2 -40 116.017 239.122  10
   0  -2  39-251.931 294.937   7
   0   2 -39 42.5544 212.446  10
   0  -2  38-37.3498 234.221   7
   0   2 -38 12.5194 238.733  10
   0  -2  37 969.348 239.293  11
   0  -2  37 366.085 205.872   7
   0   2 -37 1014.53 315.549  10
   0  -2  36 511.883 199.658  11
   0  -2  36 30.2502 247.042   7
   0   2 -36 582.613 287.218  10
   0   2 -35 3497.46 490.735  10
   0  -2  35 3234.74 365.918  11
   0   2 -34 226.597 235.834  10
   0  -2  34 33.4354 145.629  11
   0   2 -33 1012.21 313.469  10
   0  -2  33 866.581 217.786  11
   0  -2  32 1060.03 151.105   8
   0  -2  32 868.432 203.628  11
   0   2 -32 1061.52 314.794  10
   0  -2  31 137.474 144.460  11
   0   2 -31 33.7236 191.571  10
   0  -2  31 139.071 95.9928   8
   0   2 -31 138.781 83.7914   4
   0  -2  30 1713.23 184.830   8
   0   2 -30 1739.05 309.935  10
   0   2 -30 1639.18 173.586   4
   0  -2  30 1608.34 250.800  11
   0   2 -29 388.882 219.206  10
   0  -2  29 279.659 103.781   8
   0   2 -29 231.096 95.2793   4
   0  -2  29 193.260 134.267  11
   0   2 -28 3241.04 399.076  10
   0  -2  28 3272.75 242.126   8
   0   2 -28 3750.35 249.776   4
   0  -2  28 3225.79 324.575  11
   0   2 -27 2204.02 337.379  10
   0  -2  27 1788.26 184.020   8
   0   2 -27 1646.75 179.291   4
   0  -2  27 1809.51 241.219  11
   0   2 -26 1121.77 279.871  10
   0  -2  26 863.622 136.300   8
   0   2 -26 907.813 142.846   4
   0  -2  26 1017.17 177.988  11
   0   2 -25 1024.03 242.657  10
   0  -2  25 678.684 121.454   8
   0   2 -25 791.230 131.314   4
   0  -2  25 954.655 182.607  11
   0   2 -24 2097.63 298.455  10
   0  -2  24 2174.30 188.065   8
   0   2 -24 1827.76 169.572   4
   0  -2  24 1968.13 224.509  11
   0   2 -23 2055.94 292.368  10
   0  -2  23 1882.71 174.743   8
   0   2 -23 1977.20 174.637   4
   0  -2  23 1768.59 219.562  11
   0   2 -22 216.201 154.751  10
   0  -2  22 208.274 91.3208   8
   0   2 -22 98.9404 95.3190   4
   0  -2  22 117.264 105.551  11
   0   2 -21 7521.58 483.648  10
   0  -2  21 7372.05 312.529   8
   0   2 -21 7819.57 337.579   4
   0  -2  21 7499.51 406.897  11
   0   2 -20 564.816 218.619  10
   0  -2  20 488.264 150.169  11
   0  -2  20 264.122 90.7645   8
   0   2 -20 302.568 105.302   4
   0   2 -19 16282.5 475.659   4
   0  -2  19 16865.3 581.778  11
   0  -2  19 15982.9 443.321   8
   0   2 -19 17218.3 668.976  10
   0   2 -18 3943.42 363.251  10
   0   2 -18 3402.37 317.271   9
   0  -2  18 2826.95 280.453  10
   0  -2  18 3665.85 290.076  11
   0   2 -18 3216.57 222.690   4
   0  -2  18 3255.90 196.823   8
   0  -2  18 3443.14 308.275   3
   0   2 -17 21846.8 722.942  10
   0  -2  17 20642.2 699.307  10
   0   2 -17 22313.1 772.881   9
   0  -2  17 21423.8 617.226  11
   0   2 -17 20581.7 520.709   4
   0  -2  17 20614.5 469.904   8
   0  -2  17 20527.1 714.469   3
   0   2 -16 5928.28 383.019   9
   0   2 -16 6182.07 402.009  10
   0  -2  16 5920.68 364.917  10
   0  -2  16 6155.90 344.406  11
   0   2 -16 5293.79 270.237   4
   0  -2  16 5232.75 237.219   8
   0  -2  16 5684.27 365.217   3
   0   2 -15 1458.76 197.153  10
   0   2 -15 1425.96 189.653   9
   0  -2  15 1072.76 157.951  10
   0  -2  15 1394.95 166.582  11
   0   2 -15 1346.51 138.330   4
   0  -2  15 1200.70 118.092   8
   0  -2  15 1213.27 167.860   3
   0   2 -14 250.397 102.643   9
   0   2 -14 274.584 126.549  10
   0  -2  14 137.060 79.4455  10
   0  -2  14 187.155 89.8530  11
   0   2 -14 198.912 87.4488   4
   0  -2  14 266.652 67.5728   8
   0  -2  14 188.330 81.0368   3
   0   2 -14 230.690 36.1052   1
   0  -2  13 6409.31 311.682  11
   0   2 -13 6319.04 309.587  11
   0   2 -13 6485.18 265.667   4
   0  -2  13 6125.42 335.284  10
   0   2 -13 6428.59 366.008   9
   0   2 -13 6589.96 343.780  10
   0   2 -13 6544.43 146.737   1
   0  -2  13 6186.68 342.525   3
   0   2 -12 1606.82 154.456  11
   0  -2  12 1995.65 186.984  11
   0   2 -12 1667.78 143.636   4
   0   2 -12 1846.13 193.317   9
   0  -2  12 1746.23 173.715  10
   0   2 -12 1805.25 199.960  10
   0   2 -12 1565.49 80.6362   1
   0  -2  12 1654.41 174.089   3
   0  -2  11 8260.60 332.983  11
   0   2 -11 7833.46 321.725  11
   0   2 -11 7974.06 280.743   4
   0   2 -11 7800.54 369.976   9
   0  -2  11 7589.88 340.313  10
   0   2 -11 8263.44 352.105  10
   0   2 -11 7911.01 173.243   1
   0  -2  11 7928.47 353.284   3
   0   2 -10 7702.13 329.818  10
   0  -2  10 6471.51 309.088  10
   0  -2  10 7139.39 316.581   3
   0   2 -10 7013.92 167.479   1
   0  -2  10 7594.21 298.067  11
   0   2 -10 6726.64 289.484  11
   0   2 -10 7450.40 263.370   4
   0  -2   9 344.968 69.4157  10
   0   2  -9 555.991 109.830  10
   0  -2   9 509.730 101.237   3
   0   2  -9 507.738 54.6492   1
   0   2  -9 471.758 86.5804  11
   0  -2   9 744.044 127.504  11
   0   2  -9 589.009 101.259   4
   0  -2   8 23761.3 509.538  10
   0   2  -8 25457.0 519.449  10
   0   2  -8 23799.4 312.676   1
   0  -2   8 24791.0 494.638  11
   0   2  -8 23298.5 495.156  11
   0   2  -8 24084.0 438.376   4
   0  -2   7 17445.8 410.411  10
   0   2  -7 18919.0 422.929  10
   0   2  -7 17522.2 277.374   1
   0  -2   7 18908.8 415.787  11
   0   2  -7 18130.5 410.622  11
   0   2  -7 18824.1 419.394   5
   0   2  -7 18215.2 386.564   4
   0  -2   7 18436.9 369.482   4
   0   2  -6 127800. 1008.24  10
   0  -2   6 119011. 989.442  10
   0  -2   6 126545. 1004.33  11
   0   2  -6 122435. 1008.07  11
   0  -2   6 132400. 937.752   4
   0   2  -6 122465. 919.337   4
   0   2  -6 124822. 1001.54   5
   0   2  -5 1061.87 92.4310  10
   0  -2   5 917.314 88.1594  10
   0  -2   5 1017.85 89.9858   5
   0   2  -5 998.573 91.0790   5
   0   2  -5 1156.34 103.032   4
   0   2  -5 878.522 89.4271  11
   0  -2   5 1180.71 98.7613  11
   0   2  -5 1178.29 73.7681   1
   0   2  -4 1688.88 107.400   4
   0   2  -4 1344.34 99.7577  11
   0  -2  -4 27842.5 390.736   9
   0  -2  -4 28722.7 384.442   8
   0   2   4 30216.7 351.377   1
   0   2   4 29149.5 402.077   9
   0  -2  -4 29460.1 455.569  10
   0   2   4 30004.7 432.725   3
   0  -2  -5 40763.6 526.418   9
   0   2   5 43397.0 480.920   8
   0  -2  -5 40972.0 474.676   8
   0   2   5 41324.5 415.655   1
   0   2   5 40916.7 578.903  10
   0  -2  -5 43717.9 604.671  10
   0   2   5 42675.5 538.532   9
   0   2   5 42938.2 573.076   3
   0   2   6 82531.0 698.825   8
   0  -2  -6 80482.8 691.076   8
   0  -2  -6 80612.0 811.461   9
   0   2   6 81785.8 581.004   1
   0   2   6 83959.2 827.370   9
   0   2   6 80200.1 866.528  10
   0  -2  -6 84322.2 913.683  10
   0   2   6 85557.0 877.217   3
   0  -2  -7 22408.1 464.341   9
   0   2   7 23244.4 474.018   9
   0  -2  -7 23842.1 512.579  10
   0   2   7 21930.8 481.878  10
   0   2   7 23618.4 306.246   1
   0   2   7 23750.3 383.803   8
   0  -2  -7 22102.1 382.148   8
   0   2   7 24240.8 499.853   3
   0  -2  -8 2392.26 181.837   9
   0  -2  -8 2110.27 174.395  10
   0   2   8 2136.27 164.584   9
   0   2   8 2231.31 170.552  10
   0   2   8 2383.74 100.889   1
   0   2   8 2357.50 131.529   8
   0  -2  -8 2066.09 126.497   8
   0   2   8 2354.84 178.703   3
   0  -2  -9 32294.6 652.174   9
   0   2   9 33102.0 663.767  10
   0  -2  -9 35122.7 699.521  10
   0   2   9 34679.0 364.453   1
   0   2   9 34766.0 501.936   8
   0  -2  -9 33546.6 496.477   8
   0   2   9 34721.9 682.369   3
   0  -2 -10 2779.50 220.974  10
   0  -2 -10 3096.45 220.006   9
   0   2  10 2667.79 204.056  10
   0   2  10 2740.48 102.411   1
   0   2  10 3174.11 171.420   8
   0  -2 -10 2651.46 146.054   8
   0   2  10 2755.34 212.530   3
   0  -2 -11 17153.2 519.623   9
   0   2  11 16816.9 516.015  10
   0  -2 -11 17096.2 541.637  10
   0   2  11 16774.4 244.488   1
   0   2  11 16999.2 380.119   8
   0  -2 -11 17273.1 383.746   8
   0   2  11 17730.1 537.154   3
   0  -2 -12 2404.44 231.749  10
   0  -2 -12 2816.63 231.854   9
   0   2  12 2633.61 213.835  10
   0   2  12 2660.34 94.9828   1
   0   2  12 2736.27 165.257   8
   0  -2 -12 2343.72 155.203   8
   0   2  12 2712.37 233.946   3
   0   2  13 2487.90 223.966  10
   0  -2 -13 2831.69 232.043   9
   0  -2 -13 2522.12 235.462  10
   0   2  13 2636.26 88.5603   1
   0   2  13 2793.51 171.401   8
   0  -2 -13 2451.47 162.102   8
   0   2  13 2765.06 233.949   3
   0   2  14 1461.02 130.395   8
   0   2  14 1855.19 202.262   3
   0  -2 -14 1458.35 135.215   8
   0  -2 -14 1675.15 227.006  10
   0   2  14 1485.24 180.895  10
   0  -2 -14 1460.03 196.604   9
   0  -2 -15-30.6886 117.023  10
   0   2  15 60.7611 66.7574  10
   0   2  15 77.3600 74.2852  11
   0  -2 -15 179.822 95.6591   9
   0   2  15 152.265 78.6416   8
   0  -2 -15 140.566 65.9420   8
   0   2  15 123.924 93.8124   3
   0  -2 -16 43.0387 110.756  10
   0   2  16 95.7997 77.3527  10
   0   2  16 123.407 81.5116  11
   0   2  16 107.598 69.6034   8
   0  -2 -16 89.0006 81.5699   9
   0  -2 -16 64.0271 55.4442   8
   0   2  16 78.3236 88.2266   3
   0   2  17 781.343 145.629  10
   0  -2 -17 786.060 186.784  10
   0   2  17 843.237 128.780  11
   0  -2 -17 782.623 149.315   9
   0   2  17 799.015 115.153   8
   0  -2 -17 774.722 106.167   8
   0   2  17 834.333 150.936   3
   0   2  18 971.146 125.790   8
   0  -2 -18 1084.30 183.351   9
   0   2  18 1134.20 144.012  11
   0  -2 -18 995.000 122.749   8
   0  -2 -18 1117.67 218.555  10
   0  -2 -19 721.349 217.930  10
   0   2  19 829.542 152.534  11
   0   2  19 686.965 123.867   8
   0  -2 -19 885.526 182.488   9
   0  -2 -20 18540.3 767.904  10
   0   2  20 18633.5 574.212  11
   0   2  20 19175.0 505.272   8
   0  -2 -21 5305.40 439.990  10
   0   2  21 5296.23 318.061  11
   0   2  21 5468.95 282.575   8
   0  -2 -22 5038.42 437.424  10
   0   2  22 5310.06 321.968  11
   0   2  22 5326.38 280.789   8
   0  -2 -23 1708.35 296.717  10
   0   2  23 1208.91 179.148  11
   0   2  23 1327.32 151.277   8
   0  -2 -24 445.399 215.285  10
   0   2  24 387.399 145.781  11
   0   2  24 335.094 99.6261   8
   0  -2 -25 11193.3 662.732  10
   0   2  25 10866.0 494.780  11
   0   2  25 11296.7 426.935   8
   0  -2 -26 5131.56 480.313  10
   0   2  26 5499.84 367.096  11
   0   2  26 4903.21 295.146   8
   0  -2 -27 176.432 190.381  10
   0   2  27 249.927 136.227  11
   0   2  27 141.269 76.7866   8
   0   2  28 4606.13 352.006  11
   0  -2 -28 4573.88 476.672  10
   0   2  29 3338.34 298.567  11
   0   2  29 3226.52 415.435   7
   0  -2 -29 3391.07 437.300  10
   0   2  30 4779.82 368.352  11
   0   2  30 4664.16 493.361   7
   0  -2 -30 5277.59 541.740  10
   0   2  31-101.496 146.909  11
   0   2  31 35.0072 234.541   7
   0  -2 -31-161.180 263.159  10
   0   2  32 1460.11 222.823  11
   0   2  32 1215.38 284.637   7
   0  -2 -32 1199.72 289.214  10
   0   2  33 131.803 119.137  11
   0   2  33-481.976 277.693   7
   0  -2 -33-81.6719 226.668  10
   0   2  34 306.357 140.413  11
   0   2  34 145.272 266.312   7
   0  -2 -34 620.633 267.155  10
   0   2  35 1514.04 333.769   7
   0  -2 -35 1877.10 399.289  10
   0   2  36-257.872 284.196   7
   0  -2 -36-148.902 234.957  10
   0   2  37 41.4225 236.712   7
   0  -2 -37 21.3244 219.647  10
   0   2  38 137.394 258.674   7
   0  -2 -38-222.712 238.789  10
   0   2  39-17.3038 258.323   7
   0  -2 -39 94.0157 233.648  10
   0   2  40 643.025 309.339   7
   0  -2 -40 792.955 328.507  10
   0   2  41 123.110 252.737   7
   0  -2 -41 374.974 286.435  10
   0  -3  43-75.5920 229.276   7
   0  -3  42-90.8579 263.114   7
   0   3 -42-238.875 273.956  10
   0  -3  41 20.2477 258.578   7
   0   3 -41-145.502 274.791  10
   0  -3  40-236.641 322.378   7
   0   3 -40-315.405 273.373  10
   0  -3  39 193.118 248.590   7
   0   3 -39 320.939 243.480  10
   0  -3  38 120.761 138.807  11
   0   3 -38 568.795 294.544  10
   0  -3  37 363.221 170.280  11
   0   3 -37 479.200 256.117  10
   0  -3  36 221.919 160.185  11
   0   3 -36 525.944 272.024  10
   0  -3  35 872.465 242.264  11
   0   3 -35 1006.11 321.880  10
   0  -3  34 1278.12 251.727  11
   0   3 -34 2065.05 390.192  10
   0  -3  33 1834.06 295.403  11
   0   3 -33 2145.24 391.650  10
   0  -3  32 1058.40 225.691  11
   0  -3  32 1029.49 150.410   8
   0   3 -32 1075.10 168.377   4
   0   3 -32 1205.59 298.954  10
   0  -3  31 1806.62 280.038  11
   0  -3  31 1994.99 204.238   8
   0   3 -31 1987.39 213.001   4
   0   3 -31 2318.97 357.973  10
   0  -3  30 1254.96 226.126  11
   0  -3  30 1321.66 172.621   8
   0   3 -30 1450.11 193.079   4
   0   3 -30 1464.99 313.010  10
   0  -3  29-64.4128 154.964  11
   0  -3  29 117.485 92.2250   8
   0   3 -29 128.210 97.6685   4
   0   3 -29 228.804 214.260  10
   0  -3  28 882.750 195.898  11
   0  -3  28 811.316 136.665   8
   0   3 -28 886.209 154.531   4
   0   3 -28 1047.05 271.263  10
   0  -3  27 1774.53 231.057  11
   0  -3  27 1892.21 192.809   8
   0   3 -27 2010.08 206.584   4
   0   3 -27 2536.66 356.659  10
   0  -3  26 6331.22 436.044  11
   0  -3  26 6365.25 322.527   8
   0   3 -26 6256.04 357.008   4
   0   3 -26 6813.34 536.622  10
   0  -3  25 5403.23 402.848  11
   0  -3  25 6030.95 315.493   8
   0   3 -25 5541.77 340.985   4
   0   3 -25 6044.93 515.670  10
   0  -3  24 14612.7 638.545  11
   0  -3  24 14902.9 482.934   8
   0   3 -24 14309.7 522.015   4
   0   3 -24 15352.1 726.584  10
   0  -3  23 358.979 155.123  11
   0  -3  23 75.5246 91.9629   8
   0   3 -23 233.788 135.713   4
   0   3 -23 519.575 247.809  10
   0  -3  22 406.463 148.338  11
   0   3 -22 454.029 189.080  10
   0  -3  22 264.943 85.9017   8
   0   3 -22 372.952 138.937   4
   0   3 -21 3379.97 337.227  10
   0  -3  21 2842.20 211.072   8
   0  -3  21 3467.08 294.008  11
   0   3 -21 3148.00 242.583   4
   0   3 -20 3076.28 336.271  10
   0  -3  20 2766.47 204.026   8
   0  -3  20 2828.78 278.032  11
   0   3 -20 2726.30 230.082   4
   0   3 -19 2332.79 295.705  10
   0   3 -19 1963.51 201.479   4
   0  -3  19 2032.05 173.868   8
   0  -3  19 2269.18 238.301  11
   0  -3  18 1258.08 189.753  11
   0   3 -18 1278.14 209.162   9
   0  -3  18 1152.56 192.453  10
   0   3 -18 1505.58 236.641  10
   0   3 -18 1272.09 74.4795   1
   0   3 -18 1140.61 162.060   4
   0  -3  18 1093.87 128.066   8
   0  -3  18 1323.70 198.870   3
   0   3 -17 396.424 109.795   4
   0  -3  17 462.427 138.385  11
   0   3 -17 473.238 54.7977   1
   0  -3  17 446.310 133.834   3
   0  -3  17 328.400 110.771  10
   0   3 -17 381.837 138.748   9
   0   3 -17 631.669 183.711  10
   0  -3  16 5310.22 350.796  10
   0   3 -16 5350.80 380.793   9
   0   3 -16 5244.14 347.139  10
   0   3 -16 5507.62 332.626  11
   0  -3  16 5374.35 312.992  11
   0   3 -16 5205.82 332.300   5
   0   3 -16 5279.69 282.417   4
   0  -3  16 5224.58 349.482   3
   0   3 -16 5092.30 164.711   1
   0   3 -15 6783.73 410.511   9
   0  -3  15 6270.38 369.517  10
   0   3 -15 7251.50 404.296  10
   0  -3  15 6960.01 357.861  11
   0   3 -15 6281.79 355.042  11
   0   3 -15 6567.09 361.552   5
   0   3 -15 6003.08 299.672   4
   0  -3  15 6367.98 374.835   3
   0   3 -15 6243.89 189.901   1
   0   3 -14 17024.1 614.943   9
   0  -3  14 14578.5 538.059  10
   0   3 -14 15909.9 555.595  10
   0   3 -14 14464.6 518.646  11
   0  -3  14 15127.2 506.799  11
   0   3 -14 14277.8 444.091   4
   0   3 -14 14845.3 528.176   5
   0  -3  14 15211.9 555.071   3
   0   3 -14 14286.0 293.803   1
   0   3 -13 11222.9 462.883  10
   0  -3  13 10579.9 446.812  10
   0   3 -13 11881.7 499.149   9
   0  -3  13 11826.1 440.092  11
   0   3 -13 10655.8 434.107  11
   0   3 -13 11254.6 391.521   4
   0   3 -13 11605.9 447.969   5
   0  -3  13 11755.0 459.905   3
   0   3 -13 10758.8 256.978   1
   0   3 -12 16374.8 522.254  10
   0  -3  12 16045.3 520.180  10
   0   3 -12 15284.8 496.838  11
   0  -3  12 17131.5 515.010  11
   0   3 -12 15627.0 447.271   4
   0   3 -12 16818.2 513.793   5
   0  -3  12 14643.2 508.411   3
   0   3 -12 15123.5 313.182   1
   0  -3  11 76678.0 1096.21  10
   0   3 -11 77844.4 1076.27  10
   0  -3  11 80695.7 1054.87  11
   0   3 -11 76209.7 1070.29  11
   0   3 -11 76206.4 943.967   4
   0   3 -11 79346.5 1079.23   5
   0  -3  11 78751.0 1087.84   3
   0   3 -11 77945.7 693.840   1
   0   3 -10 9902.75 366.637   5
   0   3 -10 10079.4 365.842   4
   0  -3  10 9633.64 369.952  10
   0   3 -10 10348.0 388.699  10
   0  -3  10 10521.2 385.321   3
   0   3 -10 10276.6 256.192   1
   0  -3  10 10672.5 408.211  11
   0   3 -10 9927.14 369.260  11
   0   3  -9 21582.8 514.626   5
   0   3  -9 20904.4 485.757   4
   0   3  -9 20612.2 517.842  10
   0  -3   9 20380.7 512.700  10
   0   3  -9 20954.9 370.950   1
   0  -3   9 20496.0 512.716   3
   0  -3   9 22838.8 528.470  11
   0   3  -9 21164.1 519.632  11
   0   3  -8 7185.68 283.086   4
   0   3  -8 6713.24 272.504   5
   0   3  -8 6377.91 268.436  10
   0  -3   8 6101.17 265.582  10
   0  -3   8 7100.55 281.262   3
   0   3  -8 6389.27 212.279   1
   0   3  -8 6551.87 274.313  11
   0  -3   8 7112.94 293.246  11
   0  -3   7 12403.8 358.862   5
   0  -3   7 12928.7 348.436   4
   0   3  -7 13091.5 360.195   4
   0   3  -7 12588.7 349.243   5
   0   3  -7 13289.1 361.911  10
   0  -3   7 12050.2 350.281  10
   0   3  -7 12474.7 292.312   1
   0  -3   7 13132.2 370.659  11
   0   3  -7 12752.6 367.987  11
   0   3  -6 9886.98 307.654   4
   0  -3   6 10175.3 305.741   5
   0  -3   6 10964.9 312.693   4
   0   3  -6 10245.3 295.833   5
   0  -3   6 9168.54 298.653  10
   0   3  -6 9701.87 253.643   1
   0   3  -6 9727.74 309.174  11
   0   3  -6 10467.2 302.632  10
   0  -3   6 10580.6 321.274  11
   0   3  -5 801.251 101.739   4
   0   3  -5 762.720 86.7170   5
   0  -3   5 948.003 112.994   4
   0  -3   5 715.806 86.0405   5
   0  -3   5 657.097 79.1365  10
   0   3  -5 753.071 89.8891  10
   0   3  -5 650.542 84.1240  11
   0  -3   5 715.818 92.5901  11
   0   3  -5 750.092 81.0083   1
   0  -3   4 30357.2 491.311  11
   0  -3   4 27733.5 443.239  10
   0   3  -4 27534.5 479.375  11
   0   3  -4 29226.9 440.855   5
   0  -3   4 28790.0 479.294   4
   0  -3   4 29378.0 439.857   5
   0   3  -4 30214.4 479.570   4
   0   3  -4 29667.6 427.600   1
   0   3  -3 4276.99 194.573  11
   0   3  -3 5466.23 213.663   1
   0   3  -3 5612.67 245.850   4
   0  -3   3 3919.02 209.985   4
   0   3  -2 10840.0 262.321   1
   0  -3   2 10173.9 235.541   5
   0   3  -2 10360.1 235.331   5
   0  -3   0 1404.74 90.7855   5
   0  -3  -1 16114.6 297.616   5
   0   3   2 22893.0 283.741   3
   0  -3  -2 22558.1 318.526  11
   0   3   2 23752.8 325.084  11
   0   3   2 24383.9 337.897   4
   0   3   2 24775.5 398.977   1
   0   3   2 24451.6 258.903   9
   0  -3  -2 22682.5 245.396   9
   0   3   2 24276.5 362.145   7
   0  -3  -2 23809.2 381.010   5
   0  -3  -2 22877.5 363.310   7
   0  -3  -2 23067.7 298.014   6
   0   3   3 34623.4 416.718   3
   0   3   3 32346.8 379.198  11
   0   3   3 35204.6 388.248   4
   0   3   3 34085.3 471.167   1
   0   3   3 35698.8 378.372   9
   0   3   3 34898.3 486.806   7
   0   3   4 5455.38 195.099   1
   0   3   4 4747.63 146.068  11
   0   3   4 5095.82 137.656   4
   0   3   4 5004.76 166.338   9
   0  -3  -4 4577.45 155.709   9
   0   3   4 4875.12 199.118   7
   0   3   4 5250.27 187.592   3
   0   3   5 53015.3 698.865   7
   0  -3  -5 52844.2 716.518  10
   0   3   5 53902.2 598.014   9
   0   3   5 52555.2 407.608   4
   0  -3  -5 50372.6 611.831   8
   0  -3  -5 49310.6 573.575   9
   0   3   5 54829.1 647.795   3
   0   3   5 51507.6 572.072   1
   0  -3  -6 7518.57 289.294  10
   0   3   6 7502.50 245.855   9
   0   3   6 6983.63 219.713   1
   0  -3  -6 6573.53 240.092   9
   0  -3  -6 6909.52 233.971   8
   0   3   6 7516.73 286.662   7
   0   3   6 7824.97 270.209   3
   0  -3  -7 11053.8 329.635   9
   0  -3  -7 11194.2 302.013   8
   0   3   7 10992.8 277.371   1
   0   3   7 11213.7 362.170  10
   0   3   7 11746.8 339.575   9
   0  -3  -7 11941.1 392.321  10
   0   3   7 12739.7 363.594   3
   0  -3  -8 31541.0 522.252   8
   0  -3  -8 31034.7 588.298   9
   0   3   8 33262.8 447.883   1
   0   3   8 30354.1 620.417  10
   0   3   8 32916.1 600.435   9
   0  -3  -8 34393.7 684.182  10
   0   3   8 33242.4 633.392   3
   0   3   9 17249.4 466.199   9
   0   3   9 16813.5 486.773  10
   0  -3  -9 17263.9 516.535  10
   0   3   9 15423.2 315.948   1
   0   3   9 16888.3 387.550   8
   0  -3  -9 15948.3 447.588   9
   0  -3  -9 16045.7 378.868   8
   0   3   9 16888.3 486.814   3
   0   3  10 1027.19 139.951  10
   0  -3 -10 1173.60 159.991  10
   0   3  10 1098.85 92.0724   1
   0  -3 -10 1235.94 162.428   9
   0  -3 -10 1024.00 106.892   8
   0   3  10 1297.97 157.731   3
   0  -3 -11 63428.8 1064.84  10
   0   3  11 61018.5 1013.07  10
   0   3  11 61645.8 600.458   1
   0  -3 -11 61580.1 978.086   9
   0   3  11 64191.9 787.597   8
   0  -3 -11 60039.8 776.679   8
   0   3  11 62544.4 1028.69   3
   0  -3 -12 57874.0 1068.29  10
   0   3  12 55779.2 1010.11  10
   0   3  12 56047.5 570.578   1
   0   3  12 58213.9 774.217   8
   0  -3 -12 57563.9 987.666   9
   0  -3 -12 56483.9 768.293   8
   0   3  12 58657.4 1035.07   3
   0  -3 -13 12145.3 506.299  10
   0   3  13 11698.6 482.042  10
   0   3  13 11761.0 256.899   1
   0  -3 -13 13065.7 492.641   9
   0   3  13 12635.2 372.890   8
   0  -3 -13 11523.8 363.559   8
   0   3  13 12599.6 507.261   3
   0   3  14 2069.46 217.060  10
   0  -3 -14 2066.56 234.019  10
   0   3  14 2061.63 106.451   1
   0   3  14 2386.07 180.590   8
   0  -3 -14 2401.23 226.078   9
   0  -3 -14 2017.95 158.120   8
   0   3  14 1837.25 214.096   3
   0  -3 -15 3408.22 295.950  10
   0   3  15 3532.04 286.494  10
   0   3  15 3739.26 136.812   1
   0  -3 -15 4167.49 301.927   9
   0   3  15 4044.91 226.737   8
   0  -3 -15 3676.89 217.061   8
   0   3  15 3801.49 304.627   3
   0  -3 -16 10709.3 534.041  10
   0   3  16 10491.6 497.253  10
   0   3  16 10713.5 211.850   1
   0   3  16 11010.2 365.586   8
   0  -3 -16 10521.4 503.213   9
   0  -3 -16 10718.8 373.284   8
   0   3  16 11330.3 520.086   3
   0   3  17 4532.58 266.011  11
   0  -3 -17 4739.26 402.832  10
   0   3  17 4640.62 128.969   1
   0  -3 -17 5056.10 362.529   9
   0   3  17 5347.16 278.577   8
   0  -3 -17 4561.70 250.501   8
   0   3  17 4899.98 363.379   3
   0   3  18 6879.83 311.458   8
   0  -3 -18 6644.82 423.749   9
   0   3  18 6645.14 319.569  11
   0  -3 -18 6048.48 295.936   8
   0  -3 -18 6904.71 479.410  10
   0  -3 -19 1531.27 236.071   9
   0   3  19 1462.86 176.946   8
   0   3  19 1465.69 202.877  11
   0  -3 -19 1185.27 145.175   8
   0  -3 -19 1134.14 285.291  10
   0   3  20 3319.90 242.567   8
   0   3  20 3339.04 272.356  11
   0  -3 -20 2781.95 221.055   8
   0  -3 -20 3370.40 408.037  10
   0   3  21 4504.48 275.355   8
   0   3  21 4653.89 306.690  11
   0  -3 -21 3389.03 243.890   8
   0  -3 -21 4560.79 442.777  10
   0  -3 -22 1350.94 341.796  10
   0   3  22 1829.23 227.768  11
   0   3  22 1600.91 193.084   8
   0  -3 -23 376.596 291.333  10
   0   3  23 402.043 196.485  11
   0   3  23 433.235 149.603   8
   0   3  24 16437.3 572.433  11
   0  -3 -24 16359.8 818.194  10
   0   3  25 5142.65 333.751  11
   0   3  25 4591.00 454.939   7
   0  -3 -25 4981.26 482.764  10
   0   3  26 146.530 123.304  11
   0   3  26-250.399 253.651   7
   0  -3 -26 187.050 200.973  10
   0   3  27 1811.32 228.759  11
   0   3  27 1477.34 292.495   7
   0  -3 -27 1472.89 309.077  10
   0   3  28 1606.60 223.244  11
   0   3  28 1371.37 298.854   7
   0  -3 -28 1285.59 292.700  10
   0   3  29 5435.35 375.303  11
   0   3  29 5010.51 519.265   7
   0  -3 -29 5593.10 551.612  10
   0   3  30 566.164 146.532  11
   0   3  30 509.173 231.438   7
   0  -3 -30 667.338 288.616  10
   0   3  31 5455.00 393.299  11
   0   3  31 6234.99 570.881   7
   0  -3 -31 6240.55 601.941  10
   0   3  32 201.986 114.104  11
   0   3  32-118.253 250.097   7
   0  -3 -32 243.963 233.920  10
   0   3  33 1006.57 186.784  11
   0   3  33 645.380 231.209   7
   0  -3 -33 784.140 290.434  10
   0   3  34-147.772 283.575   7
   0  -3 -34 31.1687 236.739  10
   0   3  35 2404.38 444.766   7
   0  -3 -35 3129.45 479.683  10
   0   3  36 3921.86 553.007   7
   0  -3 -36 3193.69 497.678  10
   0   3  37-135.760 242.536   7
   0  -3 -37 595.424 292.617  10
   0   3  38 3050.86 489.721   7
   0  -3 -38 3749.80 555.169  10
   0   3  39 244.205 247.400   7
   0  -3 -39 584.799 307.854  10
   0   3  40 854.719 311.981   7
   0  -3 -40 1587.84 408.506  10
   0   3  41 417.943 292.600   7
   0  -4  43-238.640 278.723   7
   0  -4  42-10.8615 234.695   7
   0   4 -42-201.525 269.862  10
   0  -4  41-319.510 337.985   7
   0   4 -41-283.132 268.716  10
   0  -4  40-117.265 298.842   7
   0   4 -40-337.310 298.317  10
   0  -4  39 149.264 146.155  11
   0   4 -39-33.4220 249.671  10
   0  -4  38 1480.70 279.559  11
   0   4 -38 700.281 275.145  10
   0  -4  37 96.4242 144.555  11
   0   4 -37-203.650 288.285  10
   0  -4  36 856.444 238.780  11
   0   4 -36 223.943 227.835  10
   0  -4  35 65.6711 145.445  11
   0   4 -35-238.063 235.890  10
   0  -4  34 970.371 243.963  11
   0   4 -34 659.545 267.763  10
   0  -4  33-71.0299 131.401  11
   0   4 -33 95.9709 111.891   4
   0   4 -33 93.8925 185.238  10
   0  -4  32 256.146 166.437  11
   0  -4  32 174.298 83.3008   8
   0   4 -32 234.125 123.070   4
   0   4 -32 428.790 239.458  10
   0  -4  31 1787.86 278.840  11
   0  -4  31 1426.56 177.558   8
   0   4 -31 1599.94 213.669   4
   0   4 -31 1798.06 344.272  10
   0  -4  30 635.918 187.685  11
   0  -4  30 582.157 131.174   8
   0   4 -30 477.787 133.180   4
   0   4 -30 663.925 259.082  10
   0  -4  29 320.944 160.635  11
   0  -4  29 266.247 95.1902   8
   0   4 -29 332.014 124.668   4
   0   4 -29 670.787 250.337  10
   0  -4  28 56.0739 135.634  11
   0  -4  28 204.103 97.6141   8
   0   4 -28 158.970 110.318   4
   0   4 -28 260.760 203.155  10
   0  -4  27 210.920 131.218  11
   0  -4  27 398.858 105.866   8
   0   4 -27 315.511 115.286   4
   0   4 -27 325.668 184.484  10
   0  -4  26 15.0418 159.799  11
   0  -4  26 286.946 112.002   8
   0   4 -26 132.597 106.008   4
   0   4 -26 436.034 194.525  10
   0  -4  25 8775.61 508.971  11
   0  -4  25 8579.07 388.620   8
   0   4 -25 8645.31 453.495   4
   0   4 -25 9074.36 580.167  10
   0  -4  24 5749.72 421.731  11
   0  -4  24 5640.53 313.048   8
   0   4 -24 5520.96 365.226   4
   0   4 -24 6715.48 522.023  10
   0  -4  23 24375.6 809.964  11
   0   4 -23 25362.0 906.235  10
   0  -4  23 24045.6 620.162   8
   0   4 -23 23177.0 699.043   4
   0   4 -22 6391.22 489.936  10
   0   4 -22 5497.56 351.772   4
   0  -4  22 5653.82 300.757   8
   0  -4  22 5888.17 418.014  11
   0   4 -21 3864.98 370.931  10
   0   4 -21 3669.02 135.288   1
   0   4 -21 3346.75 277.429   4
   0  -4  21 3357.95 230.958   8
   0  -4  21 3916.23 340.459  11
   0   4 -20 2112.83 276.900  10
   0   4 -20 2097.01 113.861   1
   0  -4  20 2157.02 258.029  11
   0   4 -20 1914.83 209.251   4
   0   4 -19 6014.98 336.165   4
   0   4 -19 5870.03 196.234   1
   0  -4  19 5928.45 375.935  11
   0   4 -19 5966.41 412.727  10
   0   4 -18 8332.25 479.175  10
   0   4 -18 7530.90 237.503   1
   0   4 -18 7999.79 385.599   4
   0  -4  18 7862.44 429.705  11
   0   4 -18 7444.36 427.766  11
   0  -4  18 7452.36 446.088   3
   0   4 -17 6647.62 432.224   9
   0   4 -17 6136.82 398.791  10
   0  -4  17 5887.95 393.315  10
   0   4 -17 6067.55 218.592   1
   0   4 -17 6228.04 327.712   4
   0   4 -17 6111.47 378.644   5
   0  -4  17 6651.97 378.567  11
   0   4 -17 6300.07 380.954  11
   0  -4  17 6188.86 391.145   3
   0   4 -16 47.7642 93.3824   4
   0   4 -16 70.4132 83.2942   5
   0  -4  16 40.4207 69.3510   3
   0   4 -16 62.6967 47.9253   1
   0   4 -16-1.47105 83.6467  11
   0  -4  16 161.485 129.117  11
   0   4 -16 429.008 204.227  10
   0  -4  16 8.46913 95.1934  10
   0   4 -16 87.0088 81.0789   9
   0  -4  15 3669.92 292.576  10
   0   4 -15 4258.13 319.762  10
   0   4 -15 4434.40 337.596   9
   0   4 -15 3831.04 181.229   1
   0   4 -15 4092.71 269.142   4
   0   4 -15 3869.26 287.856   5
   0   4 -15 3818.64 289.950  11
   0  -4  15 4234.41 296.928  11
   0  -4  15 3667.67 286.893   3
   0   4 -14 33425.2 878.167   9
   0  -4  14 31100.5 802.500  10
   0   4 -14 33505.5 797.403  10
   0   4 -14 32639.0 520.863   1
   0   4 -14 32431.3 715.939   4
   0   4 -14 34148.9 802.359   5
   0  -4  14 32942.6 777.616  11
   0   4 -14 31574.1 793.812  11
   0  -4  14 32352.6 797.107   3
   0  -4  13 30440.4 773.852  10
   0   4 -13 32810.7 767.218  10
   0   4 -13 31549.3 515.046   1
   0   4 -13 31940.0 694.167   4
   0   4 -13 33245.4 766.103   5
   0  -4  13 33711.9 762.872  11
   0   4 -13 31684.5 771.514  11
   0  -4  13 31049.8 762.329   3
   0  -4  12 6060.16 335.411  10
   0   4 -12 6549.16 340.309  10
   0   4 -12 6490.55 243.224   1
   0   4 -12 6963.70 344.316   4
   0   4 -12 6411.98 324.157   5
   0  -4  12 7301.42 374.534  11
   0   4 -12 6100.32 329.854  11
   0  -4  12 5979.54 326.395   3
   0   4 -11 7383.70 347.582  10
   0  -4  11 7317.34 342.988  10
   0   4 -11 7419.92 262.847   1
   0   4 -11 7723.27 352.616   4
   0   4 -11 7422.27 340.223   5
   0   4 -11 7688.44 353.568  11
   0  -4  11 8363.46 369.780  11
   0  -4  11 7826.80 351.185   3
   0  -4  10 28214.3 644.192  10
   0   4 -10 30359.0 650.243  10
   0   4 -10 28951.2 498.514   1
   0   4 -10 30511.0 646.507   5
   0   4 -10 29208.5 631.739   4
   0   4 -10 29348.9 667.572  11
   0  -4  10 29607.7 664.807  11
   0  -4  10 29394.8 628.465   3
   0   4  -9 51728.9 795.378   5
   0   4  -9 49134.8 796.995   4
   0  -4   9 48680.0 818.329   5
   0  -4   9 51984.1 846.693  11
   0   4  -9 49809.4 833.682  11
   0  -4   9 49464.2 809.233  10
   0   4  -9 50618.0 804.124  10
   0  -4   9 48479.2 775.866   3
   0   4  -9 49243.3 653.414   1
   0   4  -8 105.674 42.9272   5
   0  -4   8 19.9615 85.7471   5
   0   4  -8 186.674 157.052   4
   0   4  -8 92.2573 55.9250  11
   0  -4   8 41.4557 117.008  11
   0   4  -8 13.6880 78.0627  10
   0  -4   8 126.782 64.0286  10
   0   4  -8 136.202 68.5776   1
   0  -4   8 111.954 85.4566   3
   0  -4   7 108454. 1090.11   4
   0   4  -7 108361. 1042.51   5
   0   4  -7 100377. 1073.65   4
   0  -4   7 102977. 1071.76   5
   0   4  -7 103775. 1130.64  11
   0   4  -7 106776. 1061.51  10
   0  -4   7 104382. 1129.56  11
   0  -4   7 99868.4 1053.91  10
   0   4  -7 100924. 941.982   1
   0  -4   7 102642. 968.216   3
   0   4  -6 2110.61 143.445   5
   0  -4   6 2190.77 158.302   5
   0  -4   6 2826.39 207.001   4
   0   4  -6 1854.69 153.924  11
   0  -4   6 2198.82 170.896  11
   0  -4   6 2032.96 147.495  10
   0   4  -6 2162.67 146.249   1
   0   4  -5 192.900 82.0330   1
   0  -4   5 250.322 81.8709   5
   0   4  -5 222.148 57.8885   5
   0   4  -5 376.664 126.920   4
   0  -4   5 364.556 88.5513   4
   0   4  -5 130.364 55.2894  11
   0  -4   5 175.443 59.9628  10
   0  -4   5 254.392 81.9880  11
   0   4  -4 14160.3 362.383   1
   0  -4   4 13042.6 326.255   5
   0  -4   4 14411.7 372.121   4
   0   4  -4 13094.4 318.439   5
   0   4  -4 14118.8 388.920   4
   0  -4   4 13329.1 370.659  11
   0   4  -4 13101.1 363.809  11
   0   4  -3 5215.16 243.038   1
   0   4  -3 3875.59 172.005   5
   0  -4   3 4463.05 217.375   4
   0  -4   3 3758.64 172.012   5
   0  -4   3 3772.60 192.378  11
   0   4  -3 4085.60 196.626  11
   0   4  -2 52586.4 664.581  11
   0  -4   2 49824.3 642.027  11
   0   4  -2 55476.2 690.256   1
   0  -4   2 50036.7 671.753   4
   0   4  -2 51385.0 593.644   5
   0  -4   2 50274.6 583.504   5
   0  -4   2 50526.3 437.936   7
   0   4  -2 50778.7 462.771   6
   0  -4   1 155899. 1081.67  11
   0   4  -1 157853. 1112.62  11
   0   4  -1 157042. 1153.38   1
   0   4  -1 157247. 1041.40   5
   0   4  -1 160427. 1150.62   4
   0  -4   1 157306. 1123.59   4
   0  -4   1 150806. 1002.79   5
   0   4  -1 160776. 789.616   7
   0   4  -1 154370. 759.293   6
   0  -4   1 157135. 790.036   6
   0  -4   0 39130.2 523.078  11
   0   4   0 41153.8 536.461  11
   0  -4   0 39930.4 519.990   5
   0  -4   0 40344.6 557.556   4
   0   4   0 42986.1 585.897   4
   0   4   0 43812.6 617.744   1
   0   4   0 41293.6 425.062   7
   0  -4   0 39285.3 438.082   7
   0   4   0 40393.8 531.898   5
   0  -4   0 39347.6 386.520   6
   0   4   1 161.009 45.3463  11
   0  -4  -1 182.036 58.5931  11
   0  -4  -1 199.925 80.0478   4
   0   4   1 130.571 26.5132   9
   0  -4  -1 169.015 47.7845   7
   0   4   1 110.563 37.2844   7
   0   4   1 153.364 46.7161   5
   0  -4  -1 91.0276 48.9071   5
   0   4   1 159.119 37.5457   6
   0  -4  -1 291.265 45.3379   6
   0   4   2 24326.1 291.835   3
   0   4   2 23115.4 378.794  11
   0  -4  -2 22890.6 375.111  11
   0   4   2 25925.4 431.737   4
   0   4   2 25272.6 519.468   1
   0  -4  -2 22771.3 260.869   9
   0   4   2 23955.1 274.345   9
   0  -4  -2 22551.7 397.363   7
   0   4   2 23855.0 392.564   7
   0  -4  -2 23547.0 325.144   6
   0   4   2 23233.7 331.069   6
   0  -4  -2 23770.5 429.849   5
   0   4   3 243449. 1090.65   3
   0  -4  -3 229508. 1161.15  11
   0   4   3 232606. 1172.37  11
   0   4   3 235497. 1208.95   4
   0   4   3 234196. 1415.37   1
   0  -4  -3 231503. 939.691   9
   0   4   3 240501. 993.416   9
   0   4   3 237013. 1330.89   7
   0  -4  -3 237068. 1417.50   5
   0  -4  -3 229444. 1370.94   7
   0  -4  -3 237953. 1124.97   6
   0   4   4 19031.3 441.007   1
   0   4   4 17905.7 324.968   4
   0   4   4 16727.3 311.346  11
   0   4   4 18246.0 311.131   9
   0  -4  -4 16313.9 288.746   9
   0   4   4 17238.5 400.991   7
   0   4   4 17428.4 337.420   3
   0   4   5 63126.4 740.018   1
   0   4   5 64375.5 611.600  11
   0   4   5 64329.9 578.044   4
   0   4   5 66623.7 664.926   9
   0  -4  -5 62756.1 627.675   9
   0   4   5 65239.3 811.487   7
   0   4   5 68177.9 730.720   3
   0   4   6 48712.8 650.476   1
   0   4   6 49518.7 543.905  11
   0  -4  -6 51030.0 791.792  10
   0   4   6 50954.3 634.047   9
   0   4   6 51965.7 478.129   4
   0  -4  -6 49337.2 683.900   8
   0  -4  -6 47620.4 614.070   9
   0   4   6 52220.0 772.289   7
   0   4   6 51614.6 693.675   3
   0   4   7 5207.16 264.933   7
   0   4   7 4628.34 214.247   9
   0  -4  -7 4902.77 263.145  10
   0   4   7 5187.25 138.121   4
   0  -4  -7 4778.64 212.779   9
   0  -4  -7 4825.01 221.685   8
   0   4   7 4606.51 210.851   1
   0   4   7 5034.13 239.554   3
   0   4   8 35499.4 705.628   7
   0  -4  -8 34287.0 718.286  10
   0   4   8 33912.8 603.857   9
   0   4   8 33927.2 322.590   4
   0  -4  -8 31942.9 582.359   8
   0  -4  -8 32404.7 593.393   9
   0   4   8 34107.2 646.573   3
   0   4   8 31949.6 525.684   1
   0   4   9 23514.0 539.954   9
   0  -4  -9 23442.6 633.216  10
   0   4   9 21874.8 434.839   1
   0  -4  -9 22262.4 491.406   8
   0  -4  -9 21732.2 526.935   9
   0   4   9 24931.0 631.706   7
   0   4   9 23263.0 576.568   3
   0   4  10 4232.24 243.378   9
   0   4  10 3883.16 248.393  10
   0  -4 -10 3819.33 268.495  10
   0   4  10 3729.19 180.813   1
   0  -4 -10 3708.79 232.953   9
   0  -4 -10 3756.94 210.140   8
   0   4  10 4535.16 325.116   7
   0   4  10 4141.25 257.779   3
   0   4  11 11279.0 459.618   7
   0   4  11 10268.7 427.573  10
   0   4  11 11103.9 413.058   9
   0  -4 -11 10797.1 461.845  10
   0   4  11 10102.1 294.017   1
   0  -4 -11 10552.9 401.692   9
   0  -4 -11 10274.9 349.601   8
   0   4  11 10711.6 428.617   3
   0   4  12 2581.30 264.306   7
   0  -4 -12 2360.62 241.199  10
   0   4  12 2524.36 227.169  10
   0   4  12 2447.29 151.405   1
   0  -4 -12 2574.23 219.400   9
   0  -4 -12 2346.66 173.437   8
   0   4  12 2228.23 210.056   3
   0  -4 -13 6204.01 383.099  10
   0   4  13 6136.31 354.508  10
   0   4  13 5491.73 220.723   1
   0  -4 -13 6354.78 346.594   9
   0  -4 -13 5853.64 279.197   8
   0   4  13 6520.66 363.871   3
   0  -4 -14 32130.5 878.804  10
   0   4  14 31052.5 823.931  10
   0   4  14 31600.5 490.842   1
   0  -4 -14 32092.9 808.064   9
   0  -4 -14 32708.0 654.886   8
   0   4  14 32576.5 837.381   3
   0  -4 -15 9214.80 481.172  10
   0   4  15 8881.52 458.654  10
   0   4  15 8590.39 250.233   1
   0  -4 -15 8911.64 440.474   9
   0  -4 -15 8654.95 345.879   8
   0   4  15 9014.32 459.758   3
   0   4  16 3231.89 288.386  10
   0  -4 -16 3036.03 294.448  10
   0   4  16 3448.25 158.456   1
   0  -4 -16 3730.87 294.300   9
   0  -4 -16 3133.37 221.671   8
   0   4  16 3252.35 289.409   3
   0  -4 -17 1099.51 221.123  10
   0   4  17 999.048 94.9404   1
   0  -4 -17 1028.31 173.452   9
   0  -4 -17 876.200 123.924   8
   0   4  17 1147.49 181.964   3
   0  -4 -18 12189.7 574.169   9
   0   4  18 11730.7 265.500   1
   0  -4 -18 11188.6 421.495   8
   0  -4 -18 11627.3 600.278  10
   0   4  19 181.748 82.8614  11
   0  -4 -19 76.3896 178.534  10
   0   4  19 125.751 38.4227   1
   0  -4 -19 144.659 103.751   9
   0  -4 -19 96.9882 69.8330   8
   0   4  19 382.414 195.565   7
   0  -4 -20 13968.7 699.187  10
   0   4  20 13827.5 473.627  11
   0   4  20 11987.8 222.838   1
   0  -4 -20 12995.4 470.598   8
   0   4  20 13299.9 674.222   7
   0   4  21 3313.62 239.707  11
   0  -4 -21 2575.07 223.831   8
   0   4  21 3272.16 359.333   7
   0  -4 -21 2875.66 341.321  10
   0   4  22 1471.40 194.902  11
   0  -4 -22 1514.31 167.695   8
   0   4  22 1579.08 265.918   7
   0  -4 -22 1507.49 276.361  10
   0   4  23 1170.63 175.570  11
   0  -4 -23 1112.69 147.487   8
   0   4  23 984.064 246.206   7
   0  -4 -23 1371.52 267.919  10
   0   4  24 268.664 133.293  11
   0   4  24 127.988 231.862   7
   0  -4 -24 184.251 195.294  10
   0   4  25 675.782 162.814  11
   0   4  25 344.714 194.598   7
   0  -4 -25 886.684 266.803  10
   0   4  26 679.792 178.759  11
   0   4  26 665.650 260.488   7
   0  -4 -26 768.921 263.440  10
   0   4  27 1360.29 210.359  11
   0   4  27 1441.72 310.461   7
   0  -4 -27 1463.59 318.315  10
   0   4  28 452.227 140.717  11
   0   4  28 354.660 192.615   7
   0  -4 -28 464.805 253.591  10
   0   4  29 540.544 156.426  11
   0   4  29 255.439 226.657   7
   0  -4 -29 744.589 285.332  10
   0   4  30 2170.49 247.363  11
   0   4  30 1989.05 359.855   7
   0  -4 -30 2441.21 390.719  10
   0   4  31 257.669 125.408  11
   0   4  31 281.631 213.515   7
   0  -4 -31 38.2337 234.848  10
   0   4  32 641.676 149.461  11
   0   4  32 234.157 218.110   7
   0  -4 -32 175.781 253.036  10
   0   4  33-172.755 239.907   7
   0  -4 -33-180.547 282.983  10
   0   4  34-571.588 315.695   7
   0  -4 -34-16.9441 247.988  10
   0   4  35 900.861 346.037   7
   0  -4 -35 649.918 300.615  10
   0   4  36 901.921 328.776   7
   0  -4 -36 516.383 292.024  10
   0   4  37-105.743 235.536   7
   0  -4 -37-77.3653 263.351  10
   0   4  38 143.494 224.688   7
   0  -4 -38-82.5062 270.768  10
   0   4  39-238.367 271.133   7
   0  -4 -39-62.5579 243.470  10
   0   4  40-113.966 260.979   7
   0  -4 -40-418.187 323.058  10
   0  -5  43 260.882 218.508   7
   0  -5  42-258.767 270.588   7
   0  -5  41-256.935 290.192   7
   0   5 -41-93.9670 257.278  10
   0  -5  40-4.36289 246.569   7
   0   5 -40 9.10676 226.813  10
   0  -5  39-174.506 162.439  11
   0   5 -39-166.452 250.198  10
   0  -5  38 1120.71 259.693  11
   0   5 -38 688.694 232.091  10
   0  -5  37 818.670 229.586  11
   0   5 -37 974.323 302.280  10
   0  -5  36 306.792 184.975  11
   0   5 -36-152.366 241.002  10
   0  -5  35-12.7076 147.496  11
   0   5 -35-455.597 298.101  10
   0  -5  34 1251.39 264.893  11
   0   5 -34 1146.33 201.147   4
   0   5 -34 661.347 229.179  10
   0  -5  33 2266.79 336.819  11
   0   5 -33 1801.04 241.418   4
   0   5 -33 2145.99 352.080  10
   0  -5  32 2883.58 359.222  11
   0  -5  32 3015.96 259.113   8
   0   5 -32 3482.13 321.100   4
   0   5 -32 3253.48 408.393  10
   0  -5  31 1193.42 255.952  11
   0  -5  31 1345.87 183.523   8
   0   5 -31 1275.12 201.946   4
   0   5 -31 951.417 255.860  10
   0  -5  30-40.3631 145.310  11
   0  -5  30 153.221 90.3846   8
   0   5 -30-155.165 135.596   4
   0   5 -30-119.624 235.470  10
   0  -5  29 650.772 186.955  11
   0  -5  29 670.387 142.042   8
   0   5 -29 443.262 122.421   4
   0   5 -29 437.545 190.136  10
   0  -5  28 1305.34 238.627  11
   0  -5  28 1257.48 171.074   8
   0   5 -28 1113.24 195.278   4
   0   5 -28 735.637 195.289  10
   0  -5  27 175.978 136.438  11
   0  -5  27 200.315 98.3173   8
   0   5 -27 40.2697 128.820   4
   0   5 -27-18.1295 180.404  10
   0  -5  26 2073.15 273.240  11
   0  -5  26 2199.81 212.417   8
   0   5 -26 1882.89 231.724   4
   0   5 -26 1931.08 303.682  10
   0  -5  25 1071.06 217.054  11
   0   5 -25 846.360 227.226  10
   0  -5  25 1027.40 148.851   8
   0   5 -25 753.167 150.351   4
   0  -5  24 122.538 138.605  11
   0  -5  24 239.348 44.9734   2
   0   5 -24 259.205 46.5150   1
   0   5 -24 255.048 173.481  10
   0  -5  24 258.062 94.1290   8
   0   5 -24 180.183 119.131   4
   0  -5  23 225.727 152.870  11
   0   5 -23 100.322 167.412  10
   0   5 -23 191.961 58.7747   1
   0  -5  23 136.734 88.2756   8
   0   5 -23 98.0150 126.316   4
   0   5 -22 6718.83 397.603   4
   0   5 -22 6835.11 236.114   1
   0  -5  22 7352.53 455.899  11
   0   5 -22 6566.45 457.755  10
   0   5 -21 4076.30 317.418   4
   0   5 -21 4013.72 193.625   1
   0  -5  21 4015.71 357.747  11
   0   5 -21 4060.94 370.255  10
   0   5 -20 11040.9 484.629   4
   0   5 -20 11489.5 331.680   1
   0   5 -20 10174.0 537.842  11
   0  -5  20 11379.4 537.706  11
   0   5 -20 10931.8 562.073  10
   0   5 -19 4918.20 332.299   4
   0   5 -19 4893.41 221.269   1
   0   5 -19 4926.34 362.064  11
   0  -5  19 5367.07 380.137  11
   0   5 -19 4716.09 378.482  10
   0   5 -18 3200.48 333.726  10
   0   5 -18 3051.41 180.373   1
   0   5 -18 3305.33 272.521   4
   0   5 -18 2987.23 286.490  11
   0  -5  18 3323.59 309.416  11
   0  -5  18 2879.64 284.370   3
   0   5 -17 18525.6 668.336  10
   0   5 -17 18715.6 728.628   9
   0  -5  17 17006.9 661.376  10
   0   5 -17 17486.6 428.672   1
   0   5 -17 17605.9 591.886   4
   0   5 -17 18288.1 650.139   5
   0  -5  17 18922.3 653.180  11
   0   5 -17 18208.1 674.254  11
   0  -5  17 18025.6 669.528   3
   0   5 -16 25762.0 825.398   9
   0  -5  16 24560.5 772.189  10
   0   5 -16 24684.9 744.332  10
   0   5 -16 24859.3 516.746   1
   0   5 -16 25922.1 750.726   5
   0   5 -16 24955.3 688.988   4
   0   5 -16 25888.5 778.832  11
   0  -5  16 25498.4 745.951  11
   0  -5  16 25403.3 757.497   3
   0  -5  15 1356.28 193.898  10
   0   5 -15 1565.17 268.814  10
   0   5 -15 1742.27 229.508   9
   0   5 -15 1269.12 130.955   1
   0   5 -15 1246.94 182.276   5
   0   5 -15 1663.94 225.614   4
   0  -5  15 2425.71 293.552  11
   0   5 -15 1430.06 197.579  11
   0  -5  15 1397.62 188.269   3
   0  -5  14 42328.4 958.160  10
   0   5 -14 44280.1 924.501  10
   0   5 -14 43155.5 687.195   1
   0   5 -14 43658.5 875.387   4
   0   5 -14 45706.2 930.658   5
   0  -5  14 42919.2 923.753  11
   0   5 -14 41740.4 957.072  11
   0  -5  14 43115.9 920.497   3
   0   5 -13 2893.23 249.836  10
   0  -5  13 2546.59 233.806  10
   0   5 -13 2861.87 191.216   1
   0   5 -13 2791.92 273.488   4
   0   5 -13 3051.01 239.716   5
   0   5 -13 2787.03 251.032  11
   0  -5  13 2801.85 233.103   3
   0  -5  12 2887.41 236.029  10
   0   5 -12 3139.28 193.359   1
   0   5 -12 3248.54 234.475   5
   0   5 -12 2804.87 236.275   4
   0   5 -12 2782.89 240.645  10
   0  -5  12 3040.07 243.034  11
   0   5 -12 3262.71 252.822  11
   0  -5  12 3206.23 227.744   3
   0   5 -11 404.229 99.2371   5
   0   5 -11 406.798 131.380   4
   0  -5  11 266.806 108.529   5
   0  -5  11 419.729 88.0908   3
   0   5 -11 414.784 92.5870   1
   0  -5  11 390.626 119.984  11
   0   5 -11 403.308 102.547  11
   0  -5  11 315.447 89.0329  10
   0   5 -11 381.061 118.517  10
   0  -5  10 4142.28 255.093  10
   0   5 -10 3812.61 221.793   1
   0   5 -10 4177.86 274.874   4
   0  -5  10 3822.77 247.139   5
   0   5 -10 4125.23 241.420   5
   0   5 -10 3965.16 261.676  11
   0  -5  10 4334.35 267.920  11
   0   5 -10 4167.29 261.892  10
   0  -5  10 4157.27 235.078   3
   0  -5   9 5815.94 291.661  10
   0   5  -9 5205.94 252.926   1
   0   5  -9 5894.73 313.439   4
   0   5  -9 6179.20 286.512   5
   0  -5   9 5690.17 295.636   5
   0   5  -9 5915.12 307.436  11
   0   5  -9 5845.69 289.706  10
   0  -5   9 6103.65 313.400  11
   0  -5   9 5829.92 262.107   3
   0  -5   8 1070.52 122.642  10
   0   5  -8 1130.06 133.032   1
   0   5  -8 1265.66 150.415  11
   0  -5   8 1126.17 149.957  11
   0   5  -8 1050.59 118.539   5
   0   5  -8 1374.14 176.659   4
   0  -5   8 1122.85 131.407   5
   0  -5   8 1364.93 121.269   3
   0   5  -7 14811.1 417.752   1
   0   5  -7 14764.2 457.806  11
   0  -5   7 16430.9 477.305  11
   0  -5   7 15307.7 432.418  10
   0   5  -7 16054.7 475.316   4
   0  -5   7 15074.8 433.696   5
   0   5  -7 16261.0 424.349   5
   0  -5   7 16297.4 374.052   3
   0   5  -6 14397.9 409.684   1
   0   5  -6 14844.3 440.692  11
   0  -5   6 15517.6 448.685  11
   0  -5   6 15175.9 413.514  10
   0  -5   6 14856.8 405.319   5
   0   5  -6 16200.7 407.577   5
   0  -5   6 16571.1 458.474   4
   0   5  -6 15355.7 455.096   4
   0  -5   6 16036.3 342.378   3
   0   5  -5 10811.8 347.156   1
   0  -5   5 11238.5 373.944  11
   0   5  -5 10929.2 368.657  11
   0  -5   5 11824.2 377.132   4
   0  -5   5 11344.0 341.146   5
   0   5  -5 11470.8 334.598   5
   0   5  -5 11155.6 387.377   4
   0  -5   5 11616.7 259.040   3
   0   5  -4 8604.90 323.927   1
   0   5  -4 8949.58 324.477  11
   0  -5   4 8215.65 309.822  11
   0  -5   4 8396.19 199.059   3
   0   5  -4 9223.17 348.474   4
   0  -5   4 8821.82 324.889   4
   0   5  -4 8879.50 280.503   5
   0  -5   4 8544.44 284.969   5
   0   5  -3 16426.4 420.584  11
   0  -5   3 15166.3 403.112  11
   0   5  -3 15610.3 414.964   1
   0   5  -3 16577.0 437.622   4
   0   5  -3 15627.9 372.171   5
   0  -5   3 14012.4 360.827   5
   0  -5   3 15376.3 414.537   4
   0  -5   3 14961.6 265.787   7
   0   5  -3 14983.6 294.080   6
   0   5  -2 7592.80 275.574  11
   0  -5   2 6729.81 267.052  11
   0   5  -2 7653.42 299.961   1
   0   5  -2 7620.91 303.170   4
   0  -5   2 7375.24 250.713   5
   0   5  -2 6934.11 247.302   5
   0  -5   2 7279.30 280.764   4
   0   5  -2 7383.85 186.727   7
   0  -5   2 7267.12 190.441   7
   0   5  -2 7020.32 187.761   6
   0   5  -1 1938.69 140.585  11
   0  -5   1 1460.37 122.375  11
   0   5  -1 1938.46 181.796   1
   0  -5   1 1716.90 146.252   4
   0  -5   1 1799.59 142.585   5
   0   5  -1 1354.08 115.362   5
   0   5  -1 1664.60 161.724   4
   0  -5   1 1507.89 92.8303   7
   0   5  -1 1722.34 105.197   7
   0   5  -1 1550.33 90.0720   6
   0  -5   1 1711.72 99.7354   6
   0  -5   0 2061.13 150.187  11
   0   5   0 2101.96 143.736  11
   0  -5   0 2028.16 146.301   5
   0   5   0 2423.84 196.694   4
   0   5   0 3106.23 216.256   1
   0  -5   0 1840.80 110.772   7
   0   5   0 2084.70 114.158   7
   0   5   0 1966.16 136.530   5
   0  -5   0 1732.42 100.177   6
   0   5   0 2138.36 107.631   6
   0   5   1 19007.4 401.606  11
   0  -5  -1 19272.8 399.960  11
   0   5   1 20546.9 435.987   4
   0   5   1 20518.6 467.052   1
   0   5   1 19920.9 256.319   9
   0  -5  -1 17912.0 366.331   7
   0   5   1 19732.7 350.693   7
   0  -5  -1 19327.6 412.269   5
   0   5   1 18928.4 309.898   6
   0  -5  -1 20040.0 309.013   6
   0   5   1 20191.6 431.001   5
   0   5   2 5575.65 142.591   3
   0   5   2 5234.62 208.390  11
   0  -5  -2 5263.28 211.144  11
   0   5   2 6250.84 258.334   4
   0   5   2 6558.20 316.478   1
   0   5   2 5578.29 142.967   9
   0  -5  -2 4906.14 131.085   9
   0   5   2 5339.75 200.761   7
   0  -5  -2 5164.54 209.301   7
   0   5   2 5475.29 232.923   5
   0  -5  -2 5218.10 223.755   5
   0  -5  -2 5189.10 168.105   6
   0   5   2 5098.15 173.148   6
   0   5   3 46446.4 482.898   3
   0   5   3 44845.6 581.531  11
   0  -5  -3 43895.5 579.916  11
   0   5   3 43579.3 608.218   4
   0   5   3 46680.3 711.691   1
   0  -5  -3 44477.7 424.224   9
   0   5   3 45946.4 449.220   9
   0   5   3 45002.4 620.510   7
   0  -5  -3 45179.3 680.738   5
   0  -5  -3 45521.8 515.087   6
   0  -5  -3 43132.9 637.586   7
   0   5   4 7053.67 214.047   3
   0  -5  -4 6939.08 229.802  11
   0   5   4 7211.52 233.581  11
   0   5   4 7118.24 238.761   4
   0   5   4 7321.63 300.661   1
   0   5   4 7276.59 199.005   9
   0  -5  -4 7395.98 191.912   9
   0   5   4 7433.86 278.430   7
   0  -5  -4 6882.74 268.315   7
   0  -5  -4 7502.25 225.566   6
   0  -5  -4 7450.46 289.791   5
   0   5   5 399.979 65.9335   3
   0   5   5 643.479 129.505   1
   0   5   5 312.410 56.4719  11
   0   5   5 426.601 79.8806   4
   0   5   5 394.990 61.6480   9
   0  -5  -5 277.870 49.0010   9
   0   5   5 310.914 78.4289   7
   0  -5  -5 284.281 54.9981   6
   0   5   6 7865.63 298.823   1
   0   5   6 7685.19 240.462  11
   0   5   6 7783.39 253.623   9
   0   5   6 7971.70 230.328   4
   0  -5  -6 7814.75 241.489   9
   0  -5  -6 7556.29 296.708   8
   0   5   6 7461.69 309.142   7
   0   5   6 8188.05 281.712   3
   0   5   7 22580.7 500.868   1
   0   5   7 23555.0 411.953  11
   0   5   7 24868.4 478.197   9
   0  -5  -7 24057.5 604.111  10
   0   5   7 23086.9 370.461   4
   0  -5  -7 23784.6 535.165   8
   0  -5  -7 22779.7 452.635   9
   0   5   7 24053.4 567.434   7
   0   5   7 24568.1 516.900   3
   0   5   8 287.599 91.6104   1
   0   5   8 185.788 50.6694  11
   0   5   8 337.555 86.4411   9
   0  -5  -8 248.308 97.7632  10
   0   5   8 274.814 48.5066   4
   0  -5  -8 378.202 79.9864   9
   0  -5  -8 285.130 75.4724   8
   0   5   8 250.901 90.7731   7
   0   5   8 298.250 85.0872   3
   0   5   9 1476.80 174.308   7
   0   5   9 1459.02 145.448   9
   0  -5  -9 1368.46 174.772  10
   0   5   9 1570.31 86.1979   4
   0  -5  -9 1327.92 139.975   8
   0  -5  -9 1375.98 134.878   9
   0   5   9 1464.64 148.217   3
   0   5   9 1485.37 146.021   1
   0   5  10 165.368 86.6465   9
   0  -5 -10 134.200 117.660  10
   0   5  10 209.611 88.7098   1
   0  -5 -10 162.383 73.1826   8
   0  -5 -10 165.282 68.7458   9
   0   5  10 129.633 120.554   7
   0   5  10 130.060 73.7052   3
   0   5  10 133.612 35.5958   4
   0  -5 -11 16813.6 594.304  10
   0   5  11 16062.6 502.090   9
   0   5  11 15943.5 413.336   1
   0  -5 -11 15733.9 462.595   8
   0  -5 -11 16578.4 495.236   9
   0   5  11 17389.3 594.040   7
   0   5  11 16818.5 539.427   3
   0  -5 -12 30654.5 829.104  10
   0   5  12 30098.5 561.751   1
   0  -5 -12 30171.6 652.448   8
   0  -5 -12 30561.2 715.751   9
   0   5  12 32151.6 814.643   7
   0   5  12 31753.6 767.739   3
   0   5  13 4882.50 365.039   7
   0  -5 -13 3770.37 317.532  10
   0   5  13 3991.79 209.015   1
   0  -5 -13 4281.13 278.343   9
   0  -5 -13 3786.53 240.063   8
   0   5  13 3983.22 295.917   3
   0   5  14 8057.67 456.841   7
   0  -5 -14 7392.69 438.578  10
   0   5  14 7006.14 277.479   1
   0  -5 -14 7838.09 388.759   9
   0  -5 -14 7744.38 338.830   8
   0   5  14 7886.56 418.798   3
   0   5  15 10922.3 530.092   7
   0  -5 -15 10904.9 556.433  10
   0   5  15 10481.8 498.670  10
   0   5  15 9526.16 323.203   1
   0  -5 -15 10880.8 474.722   9
   0  -5 -15 10260.7 403.176   8
   0   5  15 11151.9 507.141   3
   0   5  16 109.306 138.744   7
   0  -5 -16 7.22602 133.677  10
   0   5  16 110.488 56.0083   1
   0  -5 -16 62.9402 81.7935   9
   0  -5 -16 11.4486 66.2420   8
   0   5  16 180.207 95.7574   3
   0   5  17 9604.26 524.389   7
   0  -5 -17 10099.3 537.961  10
   0   5  17 8646.01 283.830   1
   0  -5 -17 9018.89 471.401   9
   0  -5 -17 8252.08 379.512   8
   0   5  17 9420.95 493.222   3
   0  -5 -18 251.476 173.680  10
   0   5  18 303.143 75.3179   1
   0  -5 -18 141.344 99.0767   9
   0  -5 -18 159.522 70.4522   8
   0   5  18 304.352 205.910   7
   0  -5 -19 8957.94 550.446  10
   0   5  19 8468.91 265.820   1
   0  -5 -19 8363.53 488.359   9
   0  -5 -19 7888.07 385.625   8
   0   5  19 8701.77 537.407   7
   0   5  20 295.644 64.3700   1
   0   5  20 396.563 210.226   7
   0  -5 -20 421.698 110.994   8
   0  -5 -20 113.411 172.861  10
   0  -5 -21 9548.55 613.628  10
   0   5  21 9843.42 402.049  11
   0   5  21 9868.12 253.977   1
   0  -5 -21 9177.99 421.627   8
   0   5  21 9440.85 583.883   7
   0  -5 -22 768.746 224.405  10
   0   5  22 826.670 146.388  11
   0   5  22 790.097 66.0133   1
   0  -5 -22 752.197 126.866   8
   0   5  22 552.555 213.263   7
   0   5  23 2783.94 230.915  11
   0  -5 -23 2684.58 241.777   8
   0   5  23 3128.41 347.192   7
   0  -5 -23 2531.62 336.894  10
   0   5  24 243.132 117.651  11
   0  -5 -24 90.8213 72.3508   8
   0   5  24-59.4427 233.819   7
   0  -5 -24-95.7317 215.823  10
   0   5  25 2361.69 226.793  11
   0  -5 -25 2249.15 226.553   8
   0   5  25 2154.17 333.900   7
   0  -5 -25 2094.12 345.524  10
   0   5  26 1785.53 223.092  11
   0  -5 -26 1657.80 201.007   8
   0   5  26 1331.58 264.176   7
   0  -5 -26 1452.44 296.712  10
   0   5  27 2377.25 242.375  11
   0   5  27 2020.73 333.732   7
   0  -5 -27 2204.12 365.560  10
   0   5  28 4516.13 321.399  11
   0   5  28 3868.90 449.359   7
   0  -5 -28 4480.27 497.433  10
   0   5  29 101.392 104.117  11
   0   5  29 167.314 197.405   7
   0  -5 -29 604.375 271.308  10
   0   5  30 1089.17 179.348  11
   0   5  30 717.223 239.838   7
   0  -5 -30 870.933 270.704  10
   0   5  31 288.510 106.899  11
   0   5  31 148.801 245.588   7
   0  -5 -31 417.037 241.752  10
   0   5  32 2986.99 429.833   7
   0  -5 -32 2841.85 463.219  10
   0   5  33 3630.93 491.694   7
   0  -5 -33 2950.00 455.233  10
   0   5  34 1044.78 335.963   7
   0  -5 -34 851.534 252.361  10
   0   5  35 957.321 309.171   7
   0  -5 -35 522.689 258.968  10
   0   5  36 703.732 283.873   7
   0  -5 -36 350.401 265.922  10
   0   5  37 778.559 326.127   7
   0  -5 -37 361.259 285.258  10
   0   5  38 966.059 307.001   7
   0  -5 -38 1213.87 368.058  10
   0   5  39 9.88885 264.308   7
   0  -5 -39 19.1593 229.613  10
   0   5  40-38.9601 235.621   7
   0  -5 -40-318.869 292.577  10
   0  -6  43-141.153 261.925   7
   0  -6  42-19.7876 216.265   7
   0  -6  41-553.586 277.827   7
   0   6 -41-427.465 278.881  10
   0  -6  40 551.468 193.904  11
   0  -6  40 323.357 237.539   7
   0   6 -40 1001.95 351.601  10
   0  -6  39 1135.93 268.234  11
   0   6 -39 639.623 293.773  10
   0  -6  38 1604.38 313.464  11
   0   6 -38 868.677 321.102  10
   0  -6  37 274.603 197.514  11
   0   6 -37-219.265 256.451  10
   0  -6  36 28.3706 168.365  11
   0   6 -36-261.853 277.429  10
   0  -6  35 1422.50 314.357  11
   0   6 -35 767.878 265.053  10
   0  -6  34 4037.66 455.661  11
   0   6 -34 3588.70 348.223   4
   0   6 -34 3460.62 444.624  10
   0  -6  33 317.958 191.052  11
   0   6 -33 79.5712 121.569   4
   0   6 -33 176.801 198.435  10
   0  -6  32 181.385 180.521  11
   0  -6  32 236.834 116.062   8
   0   6 -32 317.640 155.837   4
   0   6 -32-6.43328 220.930  10
   0  -6  31 1337.00 259.198  11
   0  -6  31 969.837 163.185   8
   0   6 -31 1328.45 225.648   4
   0  -6  30 1181.52 243.705  11
   0  -6  30 1096.99 172.811   8
   0   6 -30 1235.46 225.594   4
   0   6 -30 732.496 205.179  10
   0  -6  29 586.512 215.692  11
   0  -6  29 478.963 133.939   8
   0   6 -29 491.723 147.611   4
   0   6 -29 522.306 191.263  10
   0  -6  28-46.2437 160.522  11
   0   6 -28-329.210 247.424  10
   0  -6  28-28.7846 92.9269   8
   0   6 -28-94.7267 161.442   4
   0  -6  27 670.389 206.358  11
   0  -6  27 316.443 43.2970   2
   0  -6  27 319.705 103.598   8
   0   6 -27 265.519 142.989   4
   0  -6  26 639.400 220.659  11
   0  -6  26 569.953 71.4113   2
   0   6 -26 629.911 73.4029   1
   0   6 -26 513.646 167.846  10
   0  -6  26 511.313 121.985   8
   0   6 -26 525.895 163.390   4
   0  -6  25 156.889 174.977  11
   0   6 -25 38.0996 54.5816   1
   0   6 -25-134.983 200.776  10
   0  -6  25-13.9647 109.965   8
   0   6 -25 96.4627 134.540   4
   0   6 -24 293.915 168.730  10
   0  -6  24 343.172 174.219  11
   0   6 -24 219.895 137.259   4
   0   6 -24 309.524 75.0039   1
   0   6 -23 558.812 205.579  10
   0   6 -23 427.461 93.4301   1
   0  -6  23 632.254 216.494  11
   0   6 -23 379.377 175.205   4
   0   6 -22 14797.4 621.441   4
   0   6 -22 15052.6 420.964   1
   0  -6  22 16951.4 692.696  11
   0   6 -22 14626.4 695.545  10
   0   6 -21 6823.41 419.268   4
   0   6 -21 6521.56 284.582   1
   0  -6  21 7020.87 469.761  11
   0   6 -21 7109.01 498.983  10
   0   6 -20 5183.35 381.631   4
   0   6 -20 5208.04 262.094   1
   0  -6  20 6107.86 419.969  11
   0   6 -20 5376.83 412.871  10
   0   6 -19 1714.38 253.398  10
   0   6 -19 1496.90 150.078   1
   0   6 -19 1874.97 270.401   4
   0  -6  19 1970.25 320.792  11
   0  -6  19 1342.24 206.818   3
   0   6 -18 8869.70 511.793  10
   0   6 -18 7703.27 327.338   1
   0   6 -18 8825.25 468.014   4
   0  -6  18 9078.89 499.957  11
   0   6 -18 7445.98 465.543  11
   0  -6  18 7897.88 450.178   3
   0   6 -17 15046.9 659.937   9
   0   6 -17 14821.6 598.612  10
   0   6 -17 14497.1 446.884   1
   0   6 -17 15024.0 591.805   4
   0   6 -17 15055.4 632.362  11
   0  -6  17 16149.6 631.954  11
   0  -6  17 14327.9 591.690   3
   0   6 -16 3924.54 327.066  10
   0  -6  16 3402.75 295.974  10
   0   6 -16 4112.09 346.927   9
   0   6 -16 3787.23 228.935   1
   0   6 -16 4129.44 300.636   5
   0   6 -16 3578.27 300.851   4
   0  -6  16 4378.77 353.329  11
   0   6 -16 3799.69 317.617  11
   0  -6  16 3918.18 303.191   3
   0  -6  15 12418.1 541.857  10
   0   6 -15 11584.6 407.223   1
   0   6 -15 13660.1 527.055   5
   0   6 -15 12153.3 516.257   4
   0   6 -15 12279.6 545.514  11
   0  -6  15 13055.3 541.381  11
   0   6 -15 12960.6 527.324  10
   0  -6  15 12142.1 508.048   3
   0  -6  14 25360.4 747.403  10
   0   6 -14 24436.7 586.161   1
   0   6 -14 25865.9 723.598   4
   0   6 -14 26792.1 713.605   5
   0  -6  14 26491.5 751.820  11
   0   6 -14 26250.4 775.807  11
   0   6 -14 25130.8 714.221  10
   0  -6  14 26344.8 712.097   3
   0   6 -13 150.939 134.517   4
   0   6 -13 258.370 99.0010   5
   0   6 -13 123.515 72.3624   1
   0  -6  13 230.708 90.3126   3
   0   6 -13 135.437 77.3382  11
   0  -6  13 238.902 176.825  11
   0  -6  13 93.4965 68.2098  10
   0   6 -13 129.717 107.226  10
   0  -6  12 1681.55 186.559  10
   0   6 -12 1772.35 167.335   1
   0  -6  12 1629.24 194.193   5
   0   6 -12 1694.21 182.304   5
   0   6 -12 1835.00 218.967   4
   0   6 -12 1730.78 195.382  10
   0  -6  12 1769.21 214.904  11
   0   6 -12 1845.82 205.152  11
   0  -6  12 1678.52 169.257   3
   0  -6  11 4376.89 277.814  10
   0   6 -11 4039.64 243.705   1
   0   6 -11 4038.63 267.301   5
   0  -6  11 3706.94 264.017   5
   0   6 -11 4093.38 303.871   4
   0   6 -11 3823.35 286.385  11
   0  -6  11 4245.89 313.917  11
   0   6 -11 4269.50 281.634  10
   0  -6  11 3974.02 243.919   3
   0  -6  10 27616.9 686.303  10
   0   6 -10 28150.1 612.638   1
   0  -6  10 26676.0 676.620   5
   0   6 -10 27773.8 705.969   4
   0   6 -10 29400.1 659.285   5
   0   6 -10 28405.4 730.964  11
   0  -6  10 29302.2 725.178  11
   0  -6  10 28622.5 604.350   3
   0  -6   9 5991.68 317.373  10
   0   6  -9 6141.26 310.826   1
   0   6  -9 6758.77 368.442   4
   0  -6   9 6249.55 323.476   5
   0   6  -9 6229.20 296.925   5
   0  -6   9 7383.44 373.544  11
   0   6  -9 6016.75 339.464  11
   0  -6   9 6629.35 281.188   3
   0  -6   8 790.249 112.708  10
   0   6  -8 1134.61 159.016   1
   0   6  -8 698.334 122.818  11
   0  -6   8 1027.77 168.623  11
   0  -6   8 947.422 143.987   5
   0   6  -8 856.044 114.063   5
   0  -6   8 1001.00 108.188   3
   0   6  -7 27559.9 602.971   1
   0  -6   7 28252.3 613.209  10
   0  -6   7 28485.7 673.093  11
   0   6  -7 26681.1 661.491  11
   0   6  -7 27566.9 663.989   4
   0   6  -7 29217.3 601.579   5
   0  -6   7 26860.5 601.156   5
   0  -6   7 28215.6 482.884   3
   0   6  -6 13720.7 444.497   1
   0  -6   6 13390.9 447.101  11
   0   6  -6 14309.5 464.178  11
   0  -6   6 14014.6 416.194  10
   0   6  -6 14454.1 473.921   4
   0  -6   6 12565.5 399.154   5
   0   6  -6 13433.1 405.789   5
   0  -6   6 13327.2 309.630   3
   0   6  -5 4536.98 255.288   1
   0  -6   5 4631.48 249.386  11
   0   6  -5 5222.17 272.505  11
   0  -6   5 5078.75 168.151   3
   0  -6   5 4987.64 244.112   5
   0   6  -5 5085.26 240.018   5
   0   6  -5 5241.87 299.316   4
   0  -6   4 2864.23 108.079   3
   0   6  -4 2931.38 199.171  11
   0  -6   4 2772.17 199.252  11
   0   6  -4 3721.11 250.895   1
   0   6  -4 2783.66 178.954   5
   0  -6   4 2844.03 183.082   5
   0  -6   4 2678.64 128.370   7
   0   6  -4 2572.48 145.127   6
   0  -6   3 33312.0 645.633  11
   0   6  -3 35295.3 665.790  11
   0   6  -3 34706.5 679.848   1
   0  -6   3 31964.4 583.733   5
   0   6  -3 37024.6 701.522   4
   0   6  -3 34568.1 591.206   5
   0  -6   3 33049.6 436.979   7
   0   6  -3 32955.6 460.746   6
   0   6  -2 12536.4 390.059  11
   0  -6   2 12397.7 386.604  11
   0   6  -2 15249.2 481.777   4
   0   6  -2 13276.8 369.752   5
   0  -6   2 11723.0 352.375   5
   0  -6   2 12172.5 273.020   7
   0   6  -2 12331.2 264.074   7
   0   6  -2 12172.1 268.589   6
   0   6  -1 79331.1 944.666  11
   0  -6   1 74319.7 913.894  11
   0   6  -1 78396.9 989.931   1
   0  -6   1 74115.6 868.318   5
   0   6  -1 79538.5 977.373   4
   0   6  -1 77585.8 684.737   7
   0  -6   1 75863.7 723.138   7
   0   6  -1 78899.9 900.935   5
   0  -6   1 76102.3 658.982   6
   0   6  -1 73716.4 653.153   6
   0   6   0 4918.87 237.679  11
   0  -6   0 4939.31 249.934  11
   0   6   0 6432.58 333.858   4
   0  -6   0 3316.15 209.086   5
   0   6   0 7129.57 370.581   1
   0  -6   0 4314.21 191.553   7
   0   6   0 4594.72 189.965   7
   0   6   0 3920.76 156.225   6
   0   6   0 3703.95 215.818   5
   0  -6   0 3864.39 154.092   6
   0   6   1 14592.7 388.721  11
   0  -6  -1 14460.8 392.708  11
   0   6   1 15111.2 425.470   4
   0   6   1 15781.0 461.998   1
   0   6   1 15291.6 243.135   9
   0   6   1 15100.8 336.778   7
   0  -6  -1 14909.8 354.150   7
   0   6   1 15496.1 412.506   5
   0   6   1 14521.2 298.539   6
   0  -6  -1 14145.2 398.093   5
   0  -6  -1 15748.5 297.553   6
   0   6   2 20171.7 268.039   3
   0   6   2 20319.8 442.011  11
   0  -6  -2 19965.2 438.645  11
   0   6   2 20334.8 467.921   4
   0   6   2 21475.6 533.709   1
   0   6   2 19881.8 287.368   9
   0   6   2 18686.1 403.760   7
   0  -6  -2 18842.8 427.312   7
   0   6   2 20233.4 486.436   5
   0  -6  -2 18983.1 466.423   5
   0   6   2 20054.6 363.105   6
   0  -6  -2 19752.7 347.452   6
   0   6   3 17551.7 299.770   3
   0   6   3 17378.8 405.489  11
   0  -6  -3 16705.2 402.289  11
   0   6   3 17894.3 432.047   4
   0   6   3 17979.1 499.332   1
   0  -6  -3 16479.2 269.023   9
   0   6   3 17848.8 294.381   9
   0   6   3 17942.9 411.767   7
   0  -6  -3 16653.0 447.685   5
   0  -6  -3 17610.2 343.510   6
   0  -6  -3 16855.4 428.902   7
   0   6   4 13017.1 296.229   3
   0   6   4 12722.9 343.055  11
   0  -6  -4 12648.4 342.054  11
   0   6   4 12832.3 360.556   4
   0   6   4 12939.2 418.621   1
   0   6   4 13050.0 278.277   9
   0  -6  -4 12460.3 257.639   9
   0   6   4 12928.9 375.631   7
   0  -6  -4 12548.2 307.006   6
   0  -6  -4 12002.8 389.439   7
   0  -6  -4 12760.8 409.360   5
   0   6   5 1310.60 111.011   3
   0   6   5 1481.50 121.284  11
   0   6   5 1299.56 118.412   4
   0   6   5 1558.38 167.785   1
   0  -6  -5 1442.26 101.615   9
   0   6   5 1565.58 103.505   9
   0   6   5 1451.22 149.057   7
   0  -6  -5 1429.82 113.224   6
   0  -6  -5 1387.38 152.338   5
   0   6   6 10487.5 319.846   3
   0   6   6 9997.08 376.202   1
   0   6   6 9661.95 293.519  11
   0   6   6 9553.38 294.139   4
   0   6   6 10159.6 291.804   9
   0  -6  -6 9512.67 268.886   9
   0   6   6 10529.1 371.589   7
   0  -6  -6 9966.56 305.914   6
   0   6   7 23030.1 444.411  11
   0   6   7 22637.6 466.960   9
   0   6   7 23254.7 424.216   4
   0  -6  -7 22605.8 441.782   9
   0  -6  -7 22554.7 562.628   8
   0   6   7 23002.0 587.078   7
   0   6   7 23243.6 508.779   3
   0   6   8 16468.0 466.631   1
   0   6   8 16572.6 381.060  11
   0   6   8 16622.7 425.457   9
   0  -6  -8 17099.6 562.231  10
   0   6   8 17422.2 349.168   4
   0  -6  -8 16292.1 411.462   9
   0  -6  -8 17068.0 494.915   8
   0   6   8 17035.6 518.548   7
   0   6   8 17347.1 468.631   3
   0   6   9 4292.26 250.862   1
   0   6   9 3876.28 195.713  11
   0  -6  -9 4203.40 304.241  10
   0   6   9 4010.09 232.164   9
   0   6   9 4217.19 169.471   4
   0  -6  -9 4037.37 249.545   8
   0  -6  -9 4112.14 225.407   9
   0   6   9 4290.15 283.816   7
   0   6   9 4345.96 248.105   3
   0   6  10 5877.08 283.557   1
   0   6  10 5533.49 225.054  11
   0  -6 -10 6234.02 366.011  10
   0   6  10 5547.50 288.603   9
   0   6  10 5577.31 180.210   4
   0  -6 -10 5771.45 279.059   9
   0  -6 -10 5550.63 301.880   8
   0   6  10 5343.99 333.733   7
   0   6  10 5531.78 305.124   3
   0   6  11 16581.2 393.963  11
   0  -6 -11 16799.3 612.137  10
   0   6  11 17032.8 504.781   9
   0   6  11 16583.2 463.074   1
   0  -6 -11 17072.4 498.976   9
   0  -6 -11 15695.3 504.266   8
   0   6  11 17086.4 589.535   7
   0   6  11 16458.8 280.274   4
   0   6  11 16412.5 539.964   3
   0   6  12 7852.54 360.431   9
   0  -6 -12 7711.28 441.675  10
   0   6  12 7565.98 315.288   1
   0  -6 -12 7355.58 348.694   9
   0  -6 -12 7207.79 344.359   8
   0   6  12 7957.99 431.426   7
   0   6  12 7581.98 164.298   4
   0   6  12 7694.92 381.305   3
   0  -6 -13 3239.65 298.521  10
   0   6  13 2927.73 200.097   1
   0  -6 -13 3155.13 232.442   8
   0  -6 -13 3200.97 243.058   9
   0   6  13 3392.91 296.040   7
   0   6  13 3088.39 251.938   3
   0   6  14 5489.91 380.865   7
   0  -6 -14 5611.69 393.365  10
   0   6  14 5060.48 264.904   1
   0  -6 -14 5323.20 319.241   9
   0  -6 -14 5103.20 296.591   8
   0   6  14 5252.70 352.035   3
   0   6  15 891.439 209.459   7
   0  -6 -15 666.258 195.965  10
   0   6  15 582.574 119.543   1
   0  -6 -15 606.544 136.217   9
   0  -6 -15 566.625 121.349   8
   0   6  15 523.210 135.718   3
   0   6  16 1014.84 215.808   7
   0  -6 -16 811.572 181.077  10
   0   6  16 920.955 124.865   1
   0  -6 -16 1007.70 158.757   9
   0  -6 -16 879.524 137.510   8
   0   6  16 904.212 165.779   3
   0   6  17 6113.67 447.306   7
   0  -6 -17 5483.09 448.395  10
   0   6  17 5809.37 267.771   1
   0  -6 -17 5592.21 369.201   9
   0  -6 -17 5710.69 327.809   8
   0   6  17 5749.12 392.675   3
   0  -6 -18 1162.62 257.804  10
   0   6  18 982.190 137.520   1
   0  -6 -18 910.116 167.754   9
   0  -6 -18 506.880 141.000   8
   0   6  18 1227.03 281.866   7
   0  -6 -19 1208.80 286.732  10
   0   6  19 1396.38 135.781   1
   0  -6 -19 1245.54 194.594   9
   0  -6 -19 1456.19 175.521   8
   0   6  19 1686.65 318.855   7
   0   6  20 517.632 96.6140   1
   0   6  20 371.391 192.701   7
   0  -6 -20 587.313 130.359   8
   0  -6 -20 642.485 221.334  10
   0   6  21 2468.14 160.838   1
   0   6  21 2280.42 312.705   7
   0  -6 -21 2146.72 215.395   8
   0  -6 -21 2731.97 348.052  10
   0   6  22 69.7733 54.8767   1
   0   6  22 0.76865 206.888   7
   0  -6 -22 102.660 91.7185   8
   0  -6 -22 30.1106 180.366  10
   0  -6 -23 782.624 230.104  10
   0   6  23 974.434 152.353  11
   0   6  23 1080.24 95.9687   1
   0  -6 -23 1058.68 162.206   8
   0   6  23 742.594 217.402   7
   0  -6 -24 1615.41 302.604  10
   0   6  24 1841.67 201.072  11
   0   6  24 1728.83 107.774   1
   0  -6 -24 1687.26 108.072   2
   0  -6 -24 1717.85 204.681   8
   0   6  24 1630.34 263.440   7
   0   6  25 540.831 137.940  11
   0  -6 -25 301.416 109.703   8
   0   6  25 519.896 229.783   7
   0  -6 -25 522.804 242.856  10
   0   6  26 1003.62 183.927  11
   0  -6 -26 889.393 160.194   8
   0   6  26 935.476 253.164   7
   0  -6 -26 807.522 270.560  10
   0   6  27 888.555 169.167  11
   0   6  27 920.119 271.500   7
   0  -6 -27 665.182 254.690  10
   0   6  28 4596.70 324.474  11
   0   6  28 3949.65 468.822   7
   0  -6 -28 3889.41 483.672  10
   0   6  29 1841.43 226.049  11
   0   6  29 1536.83 321.996   7
   0  -6 -29 2234.83 398.742  10
   0   6  30 299.038 129.676  11
   0   6  30-219.229 277.959   7
   0  -6 -30 172.342 239.465  10
   0   6  31 2082.58 383.440   7
   0  -6 -31 2506.46 427.067  10
   0   6  32 765.555 266.526   7
   0  -6 -32 1462.71 366.628  10
   0   6  33 248.296 222.885   7
   0  -6 -33 466.494 251.073  10
   0   6  34-49.0706 247.248   7
   0  -6 -34-101.147 274.001  10
   0   6  35 688.300 277.062   7
   0  -6 -35 910.643 336.939  10
   0   6  36 155.932 226.020   7
   0  -6 -36-361.730 327.465  10
   0   6  37-36.8762 225.711   7
   0  -6 -37 197.764 259.354  10
   0   6  38 137.150 260.632   7
   0  -6 -38-568.606 316.279  10
   0   6  39 235.665 309.169   7
   0  -6 -39-61.0993 225.754  10
   0  -7  44-815.000 321.728   7
   0  -7  43-105.590 281.357   7
   0  -7  42 23.0246 232.073   7
   0  -7  41 121.931 172.055  11
   0  -7  41-180.503 267.959   7
   0  -7  40-275.890 210.905  11
   0   7 -40-12.6595 239.788  10
   0  -7  39 352.211 191.014  11
   0   7 -39 434.104 243.358  10
   0  -7  38-137.379 180.885  11
   0   7 -38 74.4083 210.259  10
   0  -7  37 760.994 268.548  11
   0   7 -37 307.599 263.058  10
   0  -7  36 459.275 228.467  11
   0   7 -36 463.582 281.813  10
   0  -7  35 5917.99 539.244  11
   0   7 -35 4951.79 430.303   4
   0   7 -35 5310.49 554.313  10
   0  -7  34 671.824 243.692  11
   0   7 -34 506.171 198.854   4
   0   7 -34 416.707 254.379  10
   0  -7  33 146.128 164.918  11
   0   7 -33 24.2221 139.658   4
   0   7 -33-12.5989 213.902  10
   0  -7  32 254.760 177.414  11
   0  -7  32 17.3380 98.7798   8
   0   7 -32 136.625 139.813   4
   0   7 -32 130.668 200.160  10
   0  -7  31 2142.49 329.460  11
   0  -7  31 1837.03 231.760   8
   0   7 -31 1983.41 284.348   4
   0   7 -31 1584.30 316.138  10
   0  -7  30 2011.39 329.778  11
   0  -7  30 1862.88 232.833   8
   0   7 -30 1829.72 274.546   4
   0   7 -30 2236.80 353.112  10
   0  -7  29 556.127 226.169  11
   0   7 -29 262.701 215.293  10
   0  -7  29 277.913 127.167   8
   0   7 -29 114.496 137.607   4
   0  -7  28 2113.21 311.983  11
   0   7 -28 2029.82 127.691   1
   0   7 -28 2110.67 348.908  10
   0  -7  28 2098.84 225.602   8
   0   7 -28 2251.40 292.443   4
   0  -7  27 6387.77 500.385  11
   0   7 -27 6203.24 244.657   1
   0   7 -27 6265.75 520.408  10
   0  -7  27 5983.66 362.472   8
   0   7 -27 5829.19 450.098   4
   0   7 -26 310.475 214.088  10
   0  -7  26 261.170 189.672  11
   0   7 -26 161.651 152.438   4
   0   7 -26 114.175 63.1833   1
   0   7 -25 113.810 158.436  10
   0  -7  25 193.096 176.963  11
   0   7 -25 240.588 169.424   4
   0   7 -25 53.5002 73.7749   1
   0   7 -24-42.7276 181.710  10
   0  -7  24 475.334 202.345  11
   0   7 -24 163.466 148.068   4
   0   7 -24 140.655 87.3136   1
   0   7 -23 335.192 181.927  10
   0   7 -23 109.289 77.6710   1
   0  -7  23 291.122 176.587  11
   0   7 -23 274.005 167.356   4
   0   7 -22 18270.7 722.572   4
   0   7 -22 16872.3 506.819   1
   0  -7  22 18356.5 770.882  11
   0   7 -22 17253.1 761.461  10
   0   7 -21 14834.8 647.077   4
   0  -7  21 15691.3 702.503  11
   0   7 -21 14016.4 668.369  10
   0   7 -21 13516.2 461.511   1
   0   7 -20 405.651 254.572   4
   0   7 -20 28.1935 103.249   1
   0  -7  20 449.616 304.500  11
   0   7 -20 316.143 225.431  10
   0   7 -19 4104.46 259.976   1
   0  -7  19 4361.35 367.765  11
   0   7 -19 4166.58 363.189  10
   0  -7  19 4027.30 333.506   3
   0   7 -19 3924.59 345.789   4
   0   7 -18 9948.17 405.287   1
   0   7 -18 10532.2 532.469  10
   0  -7  18 10226.6 531.202  11
   0  -7  18 10812.4 521.289   3
   0   7 -18 9817.66 508.973   4
   0   7 -17 5625.54 305.343   1
   0   7 -17 5729.76 400.975  11
   0   7 -17 5898.04 401.454  10
   0  -7  17 5662.68 409.893  11
   0  -7  17 5321.71 364.054   3
   0   7 -17 5557.76 385.453   4
   0   7 -16 5960.64 309.948   1
   0   7 -16 6389.33 398.131   4
   0   7 -16 6015.15 410.347  11
   0  -7  16 6870.06 423.712  11
   0   7 -16 6072.39 392.144  10
   0  -7  16 5716.00 356.492   3
   0  -7  15 10387.4 502.627  10
   0   7 -15 11124.0 423.562   1
   0   7 -15 11456.4 495.502   5
   0   7 -15 11218.0 517.958   4
   0   7 -15 11649.7 512.132  10
   0   7 -15 11155.6 535.061  11
   0  -7  15 11932.2 533.422  11
   0  -7  15 10918.6 478.300   3
   0  -7  14 7656.59 416.164  10
   0   7 -14 7957.81 361.356   1
   0   7 -14 7657.77 391.814   5
   0   7 -14 7717.39 425.954   4
   0  -7  14 7208.94 417.047   5
   0   7 -14 7708.42 434.496  11
   0   7 -14 8175.39 416.775  10
   0  -7  14 8260.79 461.178  11
   0  -7  14 7772.80 377.573   3
   0  -7  13 636.499 132.545  10
   0   7 -13 703.837 141.494   1
   0   7 -13 818.435 128.448   5
   0  -7  13 491.600 122.561   5
   0   7 -13 650.558 174.266   4
   0  -7  13 825.724 199.260  11
   0   7 -13 723.193 152.838  11
   0   7 -13 686.306 148.346  10
   0  -7  13 662.026 116.491   3
   0  -7  12 3853.43 278.271  10
   0   7 -12 3942.12 255.555   1
   0  -7  12 3570.05 281.946   5
   0   7 -12 4195.50 270.771   5
   0   7 -12 3764.06 325.740   4
   0   7 -12 3861.06 307.375  11
   0  -7  12 4858.63 375.120  11
   0  -7  12 4115.69 262.653   3
   0  -7  11 61126.4 1085.21  10
   0   7 -11 60579.3 972.734   1
   0   7 -11 63272.0 1032.38   5
   0  -7  11 57858.1 1060.41   5
   0   7 -11 61054.0 1103.31   4
   0  -7  11 65337.4 1150.15  11
   0   7 -11 61589.9 1162.07  11
   0  -7  11 62028.6 933.985   3
   0  -7  10 3961.48 274.328  10
   0   7 -10 4715.84 301.107   1
   0   7 -10 4154.91 298.186  11
   0  -7  10 5055.49 349.355  11
   0   7 -10 4244.29 259.967   5
   0  -7  10 3996.65 283.940   5
   0  -7  10 4112.30 241.537   3
   0   7  -9 9432.81 394.101   1
   0  -7   9 9536.49 403.936  10
   0  -7   9 10047.7 444.302  11
   0   7  -9 9291.78 433.318  11
   0  -7   9 8596.90 392.697   5
   0   7  -9 9645.58 445.324   4
   0   7  -9 9881.39 390.343   5
   0  -7   9 9402.76 326.012   3
   0   7  -8 19072.4 541.763   1
   0   7  -8 18946.4 600.722  11
   0  -7   8 19442.4 555.699  10
   0  -7   8 19658.6 605.161  11
   0   7  -8 20485.9 541.596   5
   0  -7   8 18714.0 547.877   5
   0   7  -8 19121.2 597.215   4
   0  -7   8 20109.9 433.741   3
   0   7  -7 274.179 130.562   1
   0   7  -7 259.382 87.9781  11
   0  -7   7 124.314 105.596  11
   0  -7   7 381.440 95.6357  10
   0   7  -7 646.180 199.848   4
   0  -7   7 173.025 116.878   5
   0   7  -7 452.321 104.436   5
   0  -7   7 391.910 66.7719   3
   0   7  -6 2442.87 229.855   1
   0   7  -6 2358.75 204.025  11
   0  -7   6 1722.81 179.461  11
   0  -7   6 2108.02 119.768   3
   0   7  -6 2391.87 188.434   5
   0  -7   6 2222.94 196.444   5
   0  -7   5 21573.1 330.671   3
   0  -7   5 20748.5 532.300   5
   0   7  -5 22253.1 526.730   5
   0   7  -5 22223.7 611.620   4
   0   7  -5 21970.7 597.506  11
   0  -7   5 21276.1 576.799  11
   0   7  -5 21007.1 567.615   1
   0  -7   5 20518.5 378.176   7
   0   7  -5 21574.8 429.690   6
   0  -7   4 7.61809 23.7008   3
   0  -7   4 19.4407 107.515  11
   0   7  -4 49.3285 60.3722  11
   0  -7   4-35.6245 87.4929   5
   0   7  -4 62.4424 64.0941   5
   0  -7   4-3.64797 40.1879   7
   0   7  -4-14.3003 45.3673   6
   0  -7   3 208.319 95.9917  11
   0   7  -3 144.358 73.5326  11
   0   7  -3 531.436 183.410   1
   0  -7   3 103.542 79.5716   5
   0   7  -3 237.649 69.7904   5
   0  -7   3 169.992 47.4393   7
   0   7  -3 220.539 56.7461   6
   0   7  -2 2981.97 204.510  11
   0  -7   2 2689.71 201.728  11
   0   7  -2 3204.37 248.476   1
   0  -7   2 2974.64 198.471   5
   0   7  -2 2914.01 193.799   5
   0   7  -2 3053.56 237.022   4
   0  -7   2 2928.56 153.084   7
   0   7  -2 2960.15 145.753   7
   0   7  -2 2850.87 141.816   6
   0   7  -1 6659.98 300.937  11
   0  -7   1 6326.11 289.984  11
   0   7  -1 7018.62 337.864   4
   0  -7   1 6678.63 304.066   5
   0   7  -1 7887.89 375.767   1
   0  -7   1 6133.20 226.685   7
   0   7  -1 6807.62 220.104   7
   0  -7   1 6638.52 211.020   6
   0   7  -1 6860.30 292.838   5
   0   7  -1 6502.48 210.886   6
   0  -7   0 13236.9 419.867  11
   0   7   0 13870.4 419.620  11
   0  -7   0 12468.2 401.442   5
   0   7   0 14309.2 466.249   4
   0   7   0 15158.2 500.777   1
   0   7   0 12717.3 248.180   9
   0  -7   0 13115.2 346.521   7
   0   7   0 13115.1 324.559   7
   0   7   0 12526.8 403.116   5
   0  -7   0 12336.6 283.956   6
   0   7   0 12200.0 288.157   6
   0  -7  -1 47.7535 65.3959  11
   0   7   1 6.04711 59.6084  11
   0  -7  -1 59.2523 78.4745   5
   0   7   1 242.709 113.412   4
   0   7   1 219.334 124.015   1
   0   7   1 88.2705 36.2758   9
   0   7   1 50.9452 52.1165   7
   0  -7  -1 69.8498 51.9887   7
   0   7   1 78.4653 44.0807   6
   0   7   1 42.8730 58.5216   5
   0  -7  -1 9.03170 32.8379   6
   0   7   2 1265.25 69.9786   3
   0   7   2 1374.92 136.862  11
   0  -7  -2 1429.87 144.052  11
   0  -7  -2 1263.31 143.541   5
   0   7   2 1289.61 173.031   4
   0   7   2 1555.71 224.308   1
   0   7   2 1362.48 84.6970   9
   0   7   2 1262.17 110.357   7
   0  -7  -2 1417.95 128.190   7
   0   7   2 1362.86 109.934   6
   0  -7  -2 1266.71 97.3029   6
   0   7   2 1308.84 137.035   5
   0   7   3 29733.6 385.507   3
   0  -7  -3 28988.3 570.339  11
   0   7   3 30257.4 578.664  11
   0   7   3 28841.5 606.291   4
   0   7   3 30938.8 687.311   1
   0   7   3 30535.8 399.723   9
   0   7   3 28810.2 551.373   7
   0  -7  -3 28972.1 472.237   6
   0  -7  -3 29642.0 632.643   5
   0  -7  -3 29431.0 596.799   7
   0   7   4 7795.29 229.614   3
   0   7   4 7674.31 291.944  11
   0  -7  -4 7614.86 292.831  11
   0   7   4 7790.34 319.564   4
   0   7   4 8434.88 375.910   1
   0  -7  -4 7221.60 199.434   9
   0   7   4 8126.57 220.062   9
   0   7   4 7898.84 303.913   7
   0  -7  -4 7794.72 324.144   7
   0  -7  -4 7358.89 334.010   5
   0  -7  -4 7323.04 247.507   6
   0   7   5 3559.58 179.256   3
   0   7   5 3919.37 204.675  11
   0  -7  -5 3772.17 203.888  11
   0   7   5 3951.45 212.482   4
   0   7   5 3908.26 256.039   1
   0  -7  -5 3663.19 156.317   9
   0   7   5 3492.96 168.029   9
   0   7   5 3884.27 235.906   7
   0  -7  -5 3736.08 247.560   5
   0  -7  -5 3926.78 186.297   6
   0  -7  -5 3627.25 233.253   7
   0   7   6 6.50235 40.9187   3
   0   7   6 190.532 114.132   1
   0   7   6 35.6943 48.6332  11
   0   7   6 55.7542 70.4548   4
   0   7   6 25.4867 48.0243   9
   0  -7  -6 113.607 49.1266   9
   0   7   6 8.74000 84.3468   7
   0  -7  -6-98.2262 115.872   5
   0  -7  -6 6.78451 44.6031   6
   0   7   7 5428.95 247.015   3
   0   7   7 5127.77 292.068   1
   0   7   7 5543.40 240.582  11
   0   7   7 5436.60 227.985   9
   0   7   7 5299.52 233.933   4
   0  -7  -7 5073.31 212.939   9
   0   7   7 5744.40 298.897   7
   0  -7  -7 5473.59 244.646   6
   0   7   8 2156.81 170.705   3
   0   7   8 2008.80 195.409   1
   0   7   8 2182.41 151.902  11
   0   7   8 2076.93 153.265   9
   0   7   8 2116.20 144.340   4
   0  -7  -8 2021.76 147.507   9
   0  -7  -8 1885.95 194.139   8
   0   7   8 2093.86 210.890   7
   0  -7  -8 1931.97 156.938   6
   0   7   9 122.962 86.4248   1
   0   7   9 136.463 58.8233  11
   0   7   9 202.167 80.6600   9
   0  -7  -9 144.907 116.207  10
   0   7   9 169.412 61.9584   4
   0  -7  -9 27.4893 52.2694   9
   0  -7  -9 98.7641 64.9620   8
   0   7   9 65.1323 99.4776   7
   0   7   9 191.621 75.5180   3
   0   7  10 69.6024 56.7276  11
   0   7  10 89.6473 80.3965   9
   0  -7 -10-19.6406 116.351  10
   0   7  10 283.394 128.367   1
   0  -7 -10 72.4774 66.1681   8
   0  -7 -10-104.451 63.2390   9
   0   7  10 206.338 146.854   7
   0   7  10 71.2773 75.2197   3
   0   7  10 128.467 67.4251   4
   0   7  11 10788.2 343.115  11
   0  -7 -11 11579.0 538.237  10
   0   7  11 11531.9 422.050   9
   0   7  11 11105.3 420.602   1
   0  -7 -11 11548.0 459.849   8
   0  -7 -11 11690.7 402.397   9
   0   7  11 11885.8 503.591   7
   0   7  11 11924.1 456.583   3
   0   7  11 11474.4 281.896   4
   0   7  12 3174.43 184.847  11
   0  -7 -12 3508.97 316.436  10
   0   7  12 3470.89 244.679   9
   0   7  12 3227.63 234.776   1
   0  -7 -12 3166.65 245.178   8
   0  -7 -12 3320.80 232.476   9
   0   7  12 3337.23 305.764   7
   0   7  12 3376.27 144.979   4
   0   7  12 3474.98 259.007   3
   0   7  13 5412.62 246.716  11
   0  -7 -13 5764.15 391.054  10
   0   7  13 5523.60 294.529   1
   0  -7 -13 5878.33 319.294   9
   0  -7 -13 5182.61 318.070   8
   0   7  13 5781.94 381.266   7
   0   7  13 5734.97 160.173   4
   0   7  13 5520.22 337.179   3
   0   7  14 5698.76 261.006  11
   0  -7 -14 6442.38 439.705  10
   0   7  14 6311.96 314.694   1
   0  -7 -14 5930.88 339.666   9
   0  -7 -14 6016.41 348.248   8
   0   7  14 7302.53 482.326   7
   0   7  14 6302.88 379.919   3
   0  -7 -15 23409.5 846.454  10
   0   7  15 23480.0 580.627   1
   0  -7 -15 23798.8 689.057   9
   0  -7 -15 23329.2 683.765   8
   0   7  15 24657.2 821.063   7
   0   7  15 24444.9 757.821   3
   0   7  16 7623.64 503.832   7
   0  -7 -16 7395.08 488.792  10
   0   7  16 7705.91 341.389   1
   0  -7 -16 8325.57 425.454   9
   0  -7 -16 7992.94 407.144   8
   0   7  16 7401.39 439.398   3
   0  -7 -17 1320.46 272.280  10
   0   7  17 1359.20 167.131   1
   0  -7 -17 1508.66 202.422   9
   0  -7 -17 1219.30 172.907   8
   0   7  17 1610.77 276.041   7
   0  -7 -18 1003.69 233.983  10
   0   7  18 1189.81 156.464   1
   0  -7 -18 1340.87 209.959   9
   0  -7 -18 1211.36 184.073   8
   0   7  18 1351.34 268.828   7
   0  -7 -19-29.1900 186.046  10
   0   7  19 194.383 87.5418   1
   0  -7 -19 321.214 122.394   9
   0  -7 -19 122.331 87.3256   8
   0   7  19-0.68329 189.230   7
   0   7  20 108.487 92.5790   1
   0   7  20-56.7046 201.287   7
   0  -7 -20 141.221 107.758   8
   0  -7 -20 122.720 174.898  10
   0   7  21 1860.92 179.748   1
   0   7  21 2258.94 337.781   7
   0  -7 -21 1435.69 191.112   8
   0  -7 -21 1593.34 329.834  10
   0   7  22 1066.73 129.729   1
   0   7  22 1053.64 266.247   7
   0  -7 -22 1133.04 175.413   8
   0  -7 -22 886.556 244.338  10
   0   7  23 109.354 59.6993   1
   0   7  23-42.1082 221.031   7
   0  -7 -23 158.714 96.6388   8
   0  -7 -23 79.4365 179.812  10
   0  -7 -24 699.802 236.606  10
   0   7  24 731.714 143.394  11
   0   7  24 653.171 100.390   1
   0  -7 -24 522.339 136.954   8
   0   7  24 520.161 218.830   7
   0  -7 -25-33.8062 201.630  10
   0   7  25 252.710 116.210  11
   0   7  25 31.4529 48.4498   1
   0  -7 -25 42.3738 77.0179   8
   0   7  25-63.4615 201.639   7
   0   7  26 559.024 140.188  11
   0   7  26 634.769 255.105   7
   0  -7 -26 458.959 283.067  10
   0   7  27 9430.24 691.408   7
   0   7  27 8911.95 433.435  11
   0  -7 -27 8989.58 686.254  10
   0   7  28 775.904 160.554  11
   0   7  28 504.580 242.856   7
   0  -7 -28 658.546 250.346  10
   0   7  29 2076.25 225.841  11
   0   7  29 2163.96 363.168   7
   0  -7 -29 1995.31 366.284  10
   0   7  30 190.487 225.671   7
   0  -7 -30 234.118 230.696  10
   0   7  31 323.085 219.165   7
   0  -7 -31 417.749 233.352  10
   0   7  32 394.806 255.849   7
   0  -7 -32 329.964 223.065  10
   0   7  33 864.312 275.364   7
   0  -7 -33 349.422 292.169  10
   0   7  34 612.044 261.798   7
   0  -7 -34 775.438 317.064  10
   0   7  35 317.112 251.233   7
   0  -7 -35-28.2970 236.773  10
   0   7  36-323.086 294.062   7
   0  -7 -36-194.446 290.437  10
   0   7  37-81.6472 235.609   7
   0  -7 -37-274.792 268.932  10
   0   7  38 2692.50 493.684   7
   0  -7 -38 1180.89 397.324  10
   0  -7 -39 164.887 238.431  10
   0  -8  44-495.644 274.446   7
   0  -8  43-237.360 269.792   7
   0  -8  42-110.492 244.140   7
   0  -8  41-292.256 216.729  11
   0   8 -41 702.597 309.195  10
   0  -8  40-186.475 200.532  11
   0   8 -40 62.6772 229.817  10
   0  -8  39-155.583 197.542  11
   0   8 -39 13.2013 204.805  10
   0  -8  38-44.5712 193.956  11
   0   8 -38 502.328 286.987  10
   0  -8  37 284.749 205.337  11
   0   8 -37 486.830 262.507  10
   0  -8  36 1644.25 303.214  11
   0   8 -36 1456.43 331.109  10
   0  -8  35 722.340 244.601  11
   0   8 -35 375.558 168.848   4
   0   8 -35 508.436 258.532  10
   0  -8  34 225.055 210.723  11
   0   8 -34 220.189 154.994   4
   0   8 -34 328.582 207.473  10
   0  -8  33 890.676 277.250  11
   0   8 -33 296.444 181.961   4
   0   8 -33 644.542 244.347  10
   0  -8  32 1464.36 284.800  11
   0  -8  32 1214.33 188.169   8
   0   8 -32 1354.51 249.538   4
   0   8 -32 1648.21 330.006  10
   0  -8  31 491.904 236.363  11
   0  -8  31 167.127 107.310   8
   0   8 -31 92.5107 149.057   4
   0   8 -31 70.2531 206.118  10
   0  -8  30 3248.80 400.006  11
   0   8 -30 2644.36 375.244  10
   0  -8  30 2398.29 266.097   8
   0   8 -30 2229.36 315.965   4
   0  -8  29 501.998 238.059  11
   0   8 -29 84.7116 65.4111   1
   0   8 -29 89.7583 205.334  10
   0  -8  29 110.423 114.608   8
   0   8 -29 359.336 207.695   4
   0   8 -28 213.276 193.265  10
   0  -8  28 441.324 234.257  11
   0   8 -28 307.268 172.029   4
   0   8 -28 188.206 68.7863   1
   0   8 -27 409.177 221.954  10
   0   8 -27 366.103 84.3469   1
   0  -8  27 536.024 227.175  11
   0   8 -27 411.636 186.912   4
   0   8 -26 5348.22 435.527   4
   0  -8  26 5925.91 495.364  11
   0   8 -26 6037.55 504.961  10
   0   8 -26 5385.25 291.707   1
   0   8 -25 1704.92 317.253  10
   0  -8  25 1871.78 312.975  11
   0   8 -25 1822.37 299.918   4
   0   8 -25 1469.25 174.980   1
   0   8 -24 724.497 266.041  10
   0   8 -24 543.122 137.493   1
   0  -8  24 1218.57 280.231  11
   0   8 -24 743.988 221.074   4
   0   8 -23 10460.2 586.126   4
   0   8 -23 10093.7 413.527   1
   0   8 -23 10373.1 603.892  10
   0  -8  23 11546.8 632.738  11
   0   8 -22 3352.79 345.170   4
   0  -8  22 3811.70 377.845  11
   0   8 -22 4028.46 411.122  10
   0   8 -22 3450.18 246.302   1
   0   8 -21 670.604 185.780   4
   0   8 -21 526.474 132.804   1
   0  -8  21 979.245 235.691  11
   0   8 -21 751.943 208.363  10
   0   8 -20-42.8509 143.505  10
   0  -8  20 222.507 165.339  11
   0   8 -20 61.0267 88.3122   1
   0   8 -20 200.958 140.881   4
   0   8 -19 1784.12 199.107   1
   0   8 -19 1682.70 259.607  10
   0  -8  19 1886.46 299.956  11
   0  -8  19 1454.15 205.873   3
   0   8 -19 1748.29 267.763   4
   0   8 -18 23899.1 659.248   1
   0  -8  18 25229.1 842.259  11
   0   8 -18 24560.2 805.967  10
   0  -8  18 23197.7 757.719   3
   0   8 -18 24537.4 805.333   4
   0   8 -17 1339.13 173.908   1
   0   8 -17 1690.54 285.664  10
   0  -8  17 1958.30 308.837  11
   0  -8  17 1404.52 191.259   3
   0   8 -17 1631.64 246.930   4
   0   8 -16 641.304 134.908   1
   0   8 -16 1101.26 202.327  10
   0  -8  16 1220.22 231.874  11
   0  -8  16 999.212 153.026   3
   0   8 -16 961.367 188.544   4
   0   8 -15 77.7947 97.6381   1
   0  -8  15-18.1179 163.716   5
   0   8 -15 198.642 160.015   4
   0   8 -15 241.101 136.689  11
   0  -8  15 489.585 192.326  11
   0  -8  15 152.593 76.9780   3
   0  -8  14 6813.00 405.716  10
   0   8 -14 6350.24 351.197   1
   0   8 -14 7284.08 387.385   5
   0  -8  14 6414.08 407.482   5
   0   8 -14 6507.35 423.997   4
   0  -8  14 7184.45 446.254  11
   0   8 -14 7074.58 433.635  11
   0  -8  14 6817.91 360.445   3
   0  -8  13 25317.2 758.401  10
   0   8 -13 24866.8 675.331   1
   0   8 -13 25062.7 775.063   4
   0  -8  13 25208.9 754.386   5
   0   8 -13 28237.0 740.637   5
   0  -8  13 26776.7 807.340  11
   0   8 -13 25496.9 807.354  11
   0  -8  13 25502.3 658.053   3
   0  -8  12 309.568 112.713  10
   0   8 -12 724.267 172.329   1
   0  -8  12 404.514 152.615   5
   0   8 -12 1308.71 305.521   4
   0   8 -12 453.965 111.796   5
   0   8 -12 360.433 128.529  11
   0  -8  12 1221.77 284.674  11
   0  -8  12 528.058 115.765   3
   0  -8  11 42524.0 933.124  10
   0   8 -11 41159.6 862.527   1
   0  -8  11 45369.7 1006.47  11
   0   8 -11 42750.2 1004.56  11
   0   8 -11 44127.3 997.293   4
   0   8 -11 45426.9 908.218   5
   0  -8  11 40964.5 912.931   5
   0  -8  11 43038.1 769.263   3
   0   8 -10 22135.3 648.430   1
   0  -8  10 22898.3 672.328  10
   0  -8  10 23938.2 720.918  11
   0   8 -10 22350.4 714.846  11
   0   8 -10 24155.0 639.876   5
   0  -8  10 22312.2 655.158   5
   0   8 -10 22351.4 718.947   4
   0  -8  10 22644.6 528.151   3
   0   8  -9 28033.1 710.117   1
   0  -8   9 28614.0 772.322  11
   0  -8   9 27926.3 717.682  10
   0   8  -9 26784.0 765.946  11
   0   8  -9 28634.2 777.307   4
   0  -8   9 27290.2 698.021   5
   0   8  -9 29225.9 696.703   5
   0  -8   9 27372.4 555.079   3
   0   8  -8 23.9301 85.5944  11
   0  -8   8 32.4073 71.3320  10
   0  -8   8-80.7889 110.774  11
   0  -8   8 111.424 111.171   5
   0   8  -8 3.45095 62.2586   5
   0  -8   8 96.4145 64.9017   3
   0   8  -7 41558.6 853.934   1
   0   8  -7 44399.2 940.675  11
   0  -8   7 42216.0 902.235  11
   0  -8   7 43209.6 572.187   3
   0   8  -7 41762.7 908.135   4
   0  -8   7 40477.5 816.324   5
   0   8  -7 44223.3 821.982   5
   0  -8   6 8299.17 227.089   3
   0   8  -6 8826.29 362.568   5
   0  -8   6 7619.50 345.484   5
   0   8  -6 9464.68 492.911   4
   0  -8   6 7829.50 381.060  11
   0   8  -6 8532.03 401.214  11
   0   8  -6 7900.96 417.923   1
   0  -8   6 7779.45 252.474   7
   0   8  -6 7577.54 289.468   6
   0  -8   5 27598.3 349.466   3
   0  -8   5 27925.0 699.323  11
   0   8  -5 28795.5 726.286  11
   0   8  -5 27204.3 707.684   1
   0  -8   5 25644.9 620.420   5
   0   8  -5 29402.1 753.821   4
   0   8  -5 29126.4 645.763   5
   0  -8   5 27669.3 459.110   7
   0   8  -5 27188.4 503.265   6
   0   8  -4 18533.8 573.426  11
   0  -8   4 16437.4 537.273  11
   0   8  -4 18404.4 599.904   1
   0   8  -4 17980.5 512.087   5
   0   8  -4 20658.1 624.104   4
   0  -8   4 16842.7 498.551   5
   0  -8   4 16989.8 368.206   7
   0   8  -4 16968.7 383.302   6
   0   8  -3 18156.6 547.779  11
   0  -8   3 16950.8 526.722  11
   0   8  -3 17494.1 576.179   1
   0   8  -3 19135.4 583.861   4
   0   8  -3 18039.6 504.490   5
   0  -8   3 16288.7 479.345   5
   0  -8   3 15738.4 369.352   7
   0   8  -3 16949.9 369.666   6
   0   8  -2 8752.69 376.902  11
   0  -8   2 8742.87 374.668  11
   0   8  -2 8661.63 409.646   1
   0   8  -2 9562.87 407.376   4
   0  -8   2 8339.02 351.462   5
   0  -8   2 8580.48 272.300   7
   0   8  -2 7978.67 260.653   7
   0   8  -2 8673.65 350.751   5
   0   8  -2 8284.34 256.070   6
   0  -8   2 7699.80 257.863   6
   0  -8   1 2930.24 224.976  11
   0   8  -1 3325.48 227.010  11
   0   8  -1 3335.57 247.046   4
   0  -8   1 3226.65 231.948   5
   0   8  -1 3381.04 276.942   1
   0  -8   1 3027.20 171.433   7
   0   8  -1 3129.86 164.149   7
   0  -8   1 3224.45 159.865   6
   0   8  -1 3397.54 216.701   5
   0   8  -1 2920.25 153.942   6
   0   8   0 1042.65 137.200  11
   0  -8   0 1144.28 160.038  11
   0   8   0 1306.84 190.467   4
   0  -8   0 679.891 132.762   5
   0   8   0 1574.48 223.718   1
   0   8   0 719.558 75.4282   9
   0  -8   0 1047.89 116.780   7
   0   8   0 980.826 118.644   7
   0  -8   0 831.952 89.5387   6
   0   8   0 655.658 114.765   5
   0   8   0 631.388 84.7843   6
   0  -8  -1 3852.59 240.958  11
   0   8   1 4194.38 241.030  11
   0   8   1 4128.28 272.754   4
   0  -8  -1 4062.92 248.939   5
   0   8   1 4056.93 306.217   1
   0   8   1 4278.77 148.451   9
   0   8   1 4137.01 206.139   7
   0  -8  -1 4076.68 219.122   7
   0  -8  -1 4124.32 177.352   6
   0   8   1 4036.98 254.425   5
   0   8   1 3896.16 182.695   6
   0   8   2 14481.7 217.547   3
   0   8   2 14541.7 448.916  11
   0  -8  -2 14688.4 447.121  11
   0   8   2 15083.0 478.858   4
   0   8   2 15301.2 524.421   1
   0   8   2 15708.2 282.667   9
   0   8   2 15280.8 399.270   7
   0  -8  -2 14763.4 429.871   7
   0   8   2 14251.7 355.577   6
   0   8   2 15325.5 489.284   5
   0  -8  -2 14321.2 335.100   6
   0  -8  -2 14242.4 462.430   5
   0   8   3 170.224 36.6461   3
   0  -8  -3 314.240 106.680  11
   0   8   3 167.040 63.9512  11
   0   8   3 275.632 130.013   4
   0   8   3 405.136 169.742   1
   0   8   3 349.280 57.0282   9
   0   8   3 201.632 76.0143   7
   0  -8  -3 181.804 48.5623   6
   0  -8  -3 163.037 90.9847   5
   0  -8  -3 255.403 84.5428   7
   0   8   4 1306.78 92.8659   3
   0   8   4 1273.03 133.662  11
   0  -8  -4 1198.73 138.962  11
   0   8   4 1380.88 165.661   4
   0   8   4 1784.12 224.483   1
   0   8   4 1115.69 98.6799   9
   0  -8  -4 1107.37 84.9322   9
   0   8   4 1218.30 130.586   7
   0  -8  -4 1045.68 133.448   7
   0  -8  -4 1206.08 168.523   5
   0  -8  -4 1293.67 113.039   6
   0   8   5 11958.9 311.445   3
   0   8   5 11146.1 374.131  11
   0  -8  -5 11189.8 374.778  11
   0   8   5 11488.2 388.951   4
   0   8   5 11393.3 449.870   1
   0   8   5 11850.9 292.213   9
   0  -8  -5 11026.7 263.585   9
   0   8   5 11464.7 394.491   7
   0  -8  -5 10981.8 431.951   5
   0  -8  -5 10818.4 423.781   7
   0  -8  -5 11307.1 328.946   6
   0   8   6 1005.49 110.770   3
   0   8   6 1053.16 123.565  11
   0   8   6 995.977 123.163   4
   0   8   6 1098.86 171.241   1
   0  -8  -6 839.312 87.1491   9
   0   8   6 850.549 94.4335   9
   0   8   6 1255.27 162.063   7
   0  -8  -6 1092.10 114.622   6
   0  -8  -6 817.975 146.588   5
   0   8   7 3475.40 201.588   3
   0   8   7 3906.85 264.600   1
   0   8   7 3550.99 206.590  11
   0   8   7 3931.18 225.863   4
   0  -8  -7 3530.19 179.143   9
   0   8   7 3591.11 192.425   9
   0   8   7 3389.19 253.170   7
   0  -8  -7 3601.01 205.848   6
   0  -8  -7 3063.20 264.568   5
   0   8   8 7547.72 317.810   3
   0   8   8 8268.53 383.000   1
   0   8   8 8025.92 308.777  11
   0   8   8 8064.50 298.354   9
   0   8   8 8012.59 299.723   4
   0  -8  -8 8099.94 278.391   9
   0  -8  -8 7939.84 393.537   8
   0   8   8 7756.46 388.066   7
   0  -8  -8 7323.88 387.522   5
   0  -8  -8 8281.72 318.631   6
   0   8   9 13888.3 449.416   3
   0   8   9 14476.5 509.095   1
   0   8   9 14075.7 400.011  11
   0   8   9 14347.3 417.007   9
   0  -8  -9 13583.0 566.914  10
   0   8   9 13459.6 383.939   4
   0  -8  -9 14036.7 392.089   9
   0  -8  -9 13759.5 529.187   8
   0   8   9 14486.4 520.201   7
   0  -8  -9 14099.8 441.793   6
   0   8  10 2363.19 203.367   3
   0   8  10 2324.68 224.910   1
   0   8  10 2032.58 161.830  11
   0  -8 -10 2046.19 239.305  10
   0   8  10 2210.16 176.104   9
   0   8  10 2453.33 156.841   4
   0  -8 -10 1930.21 159.866   9
   0  -8 -10 2408.76 219.343   8
   0   8  10 2390.32 251.947   7
   0  -8 -10 2347.46 188.460   6
   0   8  11 1937.82 194.807   1
   0   8  11 1950.97 157.163  11
   0  -8 -11 2011.73 256.251  10
   0   8  11 2021.07 191.258   9
   0   8  11 1877.24 136.334   4
   0  -8 -11 1830.96 166.434   9
   0  -8 -11 2090.16 217.643   8
   0   8  11 2004.90 243.581   7
   0   8  11 1970.40 192.203   3
   0   8  12 8135.38 307.420  11
   0   8  12 7932.77 365.014   9
   0  -8 -12 8418.87 485.647  10
   0   8  12 8165.58 381.670   1
   0  -8 -12 8161.65 351.821   9
   0  -8 -12 8236.12 416.423   8
   0   8  12 8535.95 447.199   7
   0   8  12 7700.31 256.594   4
   0   8  12 8579.66 401.984   3
   0   8  13 1620.09 143.650  11
   0  -8 -13 1730.81 255.500  10
   0   8  13 1658.85 197.836   1
   0  -8 -13 1589.66 177.564   9
   0  -8 -13 1630.54 202.368   8
   0   8  13 1469.03 114.690   4
   0   8  13 1857.62 207.747   3
   0   8  13 1710.43 256.179   7
   0   8  14 80.8481 55.8671  11
   0  -8 -14 35.4642 140.329  10
   0   8  14 89.5665 110.400   1
   0  -8 -14 165.485 86.9544   9
   0  -8 -14 101.752 90.8313   8
   0   8  14 154.112 183.847   7
   0   8  14 50.1892 90.5239   3
   0   8  14 67.0129 39.2324   4
   0   8  15-6.80275 28.6132   4
   0   8  15 18.5311 77.1846   3
   0   8  15-15.9233 60.6457  11
   0  -8 -15-310.070 197.812  10
   0   8  15-5.63538 91.0451   1
   0  -8 -15 51.1000 86.3343   9
   0  -8 -15 44.2394 74.1582   8
   0   8  15 117.318 177.502   7
   0   8  16 7721.07 316.270  11
   0  -8 -16 8437.32 535.101  10
   0   8  16 8232.96 372.938   1
   0  -8 -16 8041.55 413.323   9
   0  -8 -16 8040.04 427.357   8
   0   8  16 8657.82 515.449   7
   0   8  16 8196.26 460.759   3
   0  -8 -17 4855.86 425.144  10
   0   8  17 4647.64 289.527   1
   0  -8 -17 5056.14 343.187   9
   0  -8 -17 5305.91 350.008   8
   0   8  17 4707.22 405.628   7
   0   8  17 4342.04 248.408  11
   0  -8 -18 3852.45 376.448  10
   0   8  18 4094.22 262.013   1
   0  -8 -18 3880.76 313.578   9
   0  -8 -18 4190.47 315.315   8
   0   8  18 4829.54 401.592   7
   0   8  18 3494.59 221.793  11
   0   8  19 61.1102 63.6113  11
   0  -8 -19 32.8564 171.189  10
   0   8  19 55.4027 83.1896   1
   0  -8 -19 48.8711 88.5265   9
   0  -8 -19-110.902 90.6838   8
   0   8  19 326.979 230.601   7
   0   8  20 10375.8 397.002   1
   0   8  20 9304.31 369.208  11
   0  -8 -20 9434.99 487.495   8
   0   8  20 10719.4 630.289   7
   0  -8 -20 9029.09 642.937  10
   0   8  21 5869.77 301.941   1
   0   8  21 5292.77 290.866  11
   0  -8 -21 5499.24 530.213  10
   0  -8 -21 5858.02 379.768   8
   0   8  21 6264.54 539.856   7
   0   8  22 19997.8 542.105   1
   0   8  22 21004.7 917.011   7
   0  -8 -22 19493.8 698.826   8
   0  -8 -22 20545.1 953.749  10
   0   8  23 408.599 101.002   1
   0   8  23 242.798 230.429   7
   0  -8 -23 639.040 249.355  10
   0  -8 -23 397.802 137.074   8
   0   8  24 10342.5 365.085   1
   0   8  24 11023.7 710.544   7
   0  -8 -24 11109.6 735.725  10
   0   8  25 993.915 114.703   1
   0   8  25 968.199 160.688  11
   0  -8 -25 1238.78 303.035  10
   0   8  25 1072.10 275.911   7
   0   8  26 1752.79 135.961   1
   0   8  26 1787.85 196.374  11
   0   8  26 1586.84 309.797   7
   0  -8 -26 1244.22 291.548  10
   0   8  27 23.6873 96.9491  11
   0   8  27 51.1173 188.428   7
   0  -8 -27-168.227 260.707  10
   0   8  28 1112.46 166.546  11
   0   8  28 1473.50 346.808   7
   0  -8 -28 1059.33 301.058  10
   0   8  29 177.038 214.905   7
   0  -8 -29 192.870 234.513  10
   0   8  30 322.395 263.734   7
   0  -8 -30-71.5766 218.706  10
   0   8  31 978.956 319.250   7
   0  -8 -31 909.932 321.644  10
   0   8  32 2218.11 425.289   7
   0  -8 -32 3077.30 473.797  10
   0   8  33 181.762 278.543   7
   0  -8 -33 341.042 310.615  10
   0   8  34 305.706 251.102   7
   0  -8 -34 533.597 311.313  10
   0   8  35 640.757 303.076   7
   0  -8 -35 494.981 292.588  10
   0   8  36 283.143 279.923   7
   0  -8 -36 460.653 254.063  10
   0   8  37 421.377 307.437   7
   0  -8 -37 169.207 258.578  10
   0   8  38 661.547 343.746   7
   0  -8 -38-534.149 352.683  10
   0  -9  43-51.4469 240.069   7
   0  -9  42 464.492 234.411  11
   0  -9  42 204.439 214.638   7
   0  -9  41 1612.51 339.252  11
   0  -9  40 1053.98 293.728  11
   0   9 -40 1634.35 397.024  10
   0  -9  39 139.647 202.423  11
   0   9 -39 493.374 297.816  10
   0  -9  38 1844.71 337.448  11
   0   9 -38 1961.08 393.373  10
   0  -9  37 7.51231 173.167  11
   0   9 -37 406.891 261.172  10
   0  -9  36 120.473 185.888  11
   0   9 -36 310.127 176.365   4
   0   9 -36 156.385 222.609  10
   0  -9  35 168.496 176.744  11
   0   9 -35 520.841 198.900   4
   0  -9  34 2112.06 356.150  11
   0   9 -34 2141.28 326.666   4
   0   9 -34 2932.72 436.132  10
   0  -9  33 1095.62 277.760  11
   0  -9  33 259.668 122.176   8
   0   9 -33 664.945 208.059   4
   0   9 -33 807.800 308.171  10
   0  -9  32 4688.33 491.507  11
   0   9 -32 5105.25 530.713  10
   0   9 -32 4177.61 441.020   4
   0  -9  32 3754.63 344.317   8
   0   9 -31 9009.14 662.285  10
   0  -9  31 9414.31 659.737  11
   0  -9  31 7881.95 465.694   8
   0   9 -31 7782.73 554.380   4
   0   9 -30 1255.26 316.277  10
   0   9 -30 1060.99 246.239   4
   0  -9  30 1056.81 295.201  11
   0   9 -29 1221.14 151.527   1
   0   9 -29 1128.18 259.767   4
   0   9 -29 1328.45 306.792  10
   0  -9  29 1231.67 283.425  11
   0   9 -28 12.7684 85.5688   1
   0  -9  28 353.984 231.298  11
   0   9 -28 161.849 224.625  10
   0   9 -28 44.9708 170.335   4
   0   9 -27 10865.8 680.299  10
   0  -9  27 11003.9 679.138  11
   0   9 -27 10038.2 426.342   1
   0   9 -27 10269.4 625.550   4
   0   9 -26 414.061 123.073   1
   0   9 -26 638.101 278.585  10
   0  -9  26 791.831 261.734  11
   0   9 -26 489.105 221.986   4
   0  -9  25 4479.52 422.456  11
   0   9 -25 4085.54 425.347  10
   0   9 -25 3901.01 287.831   1
   0   9 -25 3833.40 376.533   4
   0  -9  24 8133.66 565.895  11
   0   9 -24 8399.85 571.007  10
   0   9 -24 7753.37 386.953   1
   0   9 -24 7104.63 517.384   4
   0   9 -23 258.060 222.462  10
   0  -9  23 308.607 232.828  11
   0   9 -23 82.4089 108.140   1
   0   9 -23 58.4369 172.012   4
   0   9 -22 415.493 192.085  10
   0  -9  22 462.886 205.677  11
   0   9 -22 276.000 114.786   1
   0   9 -22 230.895 160.759   4
   0  -9  21 2605.26 329.975  11
   0   9 -21 2103.45 291.833  10
   0   9 -21 2178.98 229.566   1
   0   9 -21 2105.29 286.238   4
   0   9 -20 42.5300 162.475  10
   0  -9  20 172.216 188.828  11
   0   9 -20 86.3020 103.374   1
   0   9 -20 93.4567 173.196   4
   0   9 -19 15599.3 571.402   1
   0   9 -19 17271.1 683.885  10
   0  -9  19 16884.9 734.399  11
   0  -9  19 15957.7 639.257   3
   0   9 -19 15426.9 681.748   4
   0   9 -18 392.305 135.672   1
   0  -9  18 579.464 240.299  11
   0  -9  18 312.890 125.203   3
   0   9 -18 787.511 233.462   4
   0   9 -17 6386.01 375.377   1
   0  -9  17 6360.16 459.038  11
   0  -9  17 6346.73 388.550   3
   0   9 -17 6446.43 439.505   4
   0   9 -16-15.1056 101.416   1
   0  -9  16 185.191 198.071  11
   0  -9  16 2.62960 66.7620   3
   0   9 -16-39.2782 142.828   4
   0  -9  16-116.597 171.833   5
   0   9 -15 7516.44 400.272   1
   0  -9  15 8023.71 488.740  11
   0  -9  15 6937.92 380.701   3
   0   9 -15 7299.49 462.737   4
   0  -9  15 7193.93 456.752   5
   0   9 -14 680.464 171.906   1
   0  -9  14 706.226 167.047   5
   0   9 -14 900.032 215.731   4
   0  -9  14 1186.45 247.706  11
   0  -9  14 867.222 137.079   3
   0  -9  13 18158.7 662.911  10
   0   9 -13 18417.3 620.897   1
   0  -9  13 18621.1 684.253   5
   0   9 -13 18556.6 705.815   4
   0   9 -13 20427.9 653.249   5
   0   9 -13 18034.3 710.051  11
   0  -9  13 19295.7 716.222  11
   0  -9  13 18628.3 559.268   3
   0  -9  12 2855.17 263.985  10
   0   9 -12 2593.31 258.686   1
   0   9 -12 2813.80 247.014   5
   0   9 -12 3290.00 345.293   4
   0  -9  12 3053.87 299.907   5
   0  -9  12 3002.25 313.700  11
   0   9 -12 3047.77 290.636  11
   0  -9  12 2763.77 214.677   3
   0  -9  11 183.638 74.9153  10
   0   9 -11 256.978 160.516   1
   0  -9  11 237.911 121.671   5
   0   9 -11 347.868 183.825   4
   0   9 -11 328.017 98.7816   5
   0  -9  11-11.7772 127.140  11
   0   9 -11 201.301 95.7787  11
   0  -9  11 190.477 72.1555   3
   0  -9  10 1363.22 172.963  10
   0   9 -10 1708.49 233.049   1
   0   9 -10 1327.68 183.046  11
   0  -9  10 1291.51 192.071  11
   0   9 -10 1558.34 176.003   5
   0  -9  10 1237.52 196.522   5
   0   9 -10 1674.15 266.236   4
   0  -9  10 1432.73 135.308   3
   0   9  -9 13111.8 520.228   1
   0   9  -9 14284.4 577.249  11
   0  -9   9 13569.3 518.981  10
   0  -9   9 13233.7 550.188  11
   0  -9   9 13882.8 370.939   3
   0   9  -9 14042.4 501.422   5
   0   9  -9 13151.8 560.555   4
   0  -9   9 12686.0 503.978   5
   0  -9   8 1987.21 138.036   3
   0  -9   8 1771.94 193.515   5
   0   9  -8 2230.49 201.629   5
   0   9  -8 2180.23 268.402   4
   0  -9   8 2134.96 199.214  10
   0  -9   8 1757.29 210.268  11
   0   9  -8 2127.24 216.682  11
   0   9  -8 1642.10 211.191   1
   0  -9   8 1930.93 141.004   7
   0   9  -8 1829.69 165.301   6
   0  -9   7 27.1271 34.5518   3
   0  -9   7-19.7353 96.4577   5
   0   9  -7 22.2534 63.2242   5
   0   9  -7 88.9348 183.039   4
   0  -9   7-25.9425 144.648  11
   0   9  -7 16.3133 77.8851  11
   0   9  -7 114.029 139.001   1
   0  -9   7-3.69491 41.7473   7
   0   9  -7-12.6621 72.6803   6
   0  -9   6 8624.54 214.574   3
   0  -9   6 7342.18 370.350   5
   0   9  -6 8621.63 375.826   5
   0   9  -6 8333.02 438.700   4
   0  -9   6 8203.62 409.770  11
   0   9  -6 8967.69 432.953  11
   0   9  -6 7440.27 409.234   1
   0  -9   6 8251.57 268.796   7
   0   9  -6 7971.40 299.103   6
   0  -9   5 308.696 34.9996   3
   0  -9   5 365.611 124.566  11
   0   9  -5 326.232 98.8243  11
   0   9  -5 398.974 198.268   1
   0   9  -5 877.174 231.777   4
   0   9  -5 369.647 94.6085   5
   0  -9   5 234.960 94.9040   5
   0  -9   5 454.128 77.1565   7
   0   9  -5 259.865 75.4297   6
   0   9  -4 15631.3 551.236  11
   0  -9   4 14807.5 528.558  11
   0   9  -4 14567.6 541.398   1
   0   9  -4 15518.5 501.017   5
   0  -9   4 14057.6 490.426   5
   0   9  -4 15672.1 565.970   4
   0  -9   4 14918.0 367.807   7
   0   9  -4 14944.9 373.255   6
   0   9  -3 1108.22 156.557  11
   0  -9   3 1133.92 173.787  11
   0   9  -3 1243.44 225.553   1
   0  -9   3 1034.78 152.278   5
   0   9  -3 1106.33 141.550   5
   0   9  -3 1232.62 206.249   4
   0  -9   3 1156.41 110.799   7
   0   9  -3 998.514 102.400   6
   0  -9   2 1873.91 202.925  11
   0   9  -2 1916.58 201.589  11
   0   9  -2 1656.29 223.350   1
   0  -9   2 1667.14 184.084   5
   0   9  -2 1673.40 203.504   4
   0  -9   2 1622.26 138.644   7
   0   9  -2 1591.75 129.219   7
   0   9  -2 1806.85 174.166   5
   0   9  -2 1659.28 126.944   6
   0  -9   1 21.2738 89.9581  11
   0   9  -1 11.5265 70.1262  11
   0   9  -1 22.6132 117.676   4
   0  -9   1 55.1700 105.674   5
   0   9  -1 147.568 161.164   1
   0  -9   1 102.978 54.8373   7
   0   9  -1 35.4974 62.5581   7
   0   9  -1 88.9509 54.9575   6
   0   9  -1 44.1432 68.2688   5
   0  -9   1 12.9599 41.1253   6
   0  -9   0 5222.22 297.514  11
   0   9   0 5811.16 309.826  11
   0  -9   0 4821.83 294.701   5
   0   9   0 5719.14 331.604   4
   0   9   0 5472.33 357.906   1
   0   9   0 5530.46 184.863   9
   0  -9   0 5687.94 264.133   7
   0   9   0 5987.84 245.784   7
   0   9   0 5459.91 223.121   6
   0  -9   0 5914.64 222.582   6
   0   9   0 5588.08 317.408   5
   0   9   1-39.2662 66.1890  11
   0  -9  -1 3.56176 95.7296  11
   0   9   1 74.0685 122.770   4
   0  -9  -1 39.8027 102.547   5
   0   9   1 224.712 205.371   1
   0   9   1 18.2363 37.5215   9
   0   9   1 3.15436 65.4708   7
   0  -9  -1 21.3069 62.4652   7
   0  -9  -1 48.4270 45.5991   6
   0   9   1-2.60628 62.6137   5
   0   9   1 34.4875 50.1949   6
   0  -9  -2 9235.24 386.431  11
   0   9   2 9353.36 385.995  11
   0  -9  -2 9060.91 387.700   5
   0   9   2 10342.3 463.409   4
   0   9   2 9728.27 239.576   9
   0   9   2 9024.10 326.551   7
   0  -9  -2 9358.21 364.293   7
   0  -9  -2 9426.42 287.842   6
   0   9   2 9545.93 410.998   5
   0   9   2 9489.27 304.054   6
   0   9   3 76618.7 590.158   3
   0  -9  -3 76670.5 1074.55  11
   0   9   3 77132.1 1079.31  11
   0   9   3 78072.4 1124.39   4
   0   9   3 78032.3 1253.66   1
   0   9   3 79010.3 695.995   9
   0   9   3 77962.8 979.441   7
   0  -9  -3 74573.4 1139.34   5
   0  -9  -3 73972.0 1079.33   7
   0  -9  -3 77289.2 844.829   6
   0   9   4 407.468 57.2108   3
   0  -9  -4 545.052 116.297  11
   0   9   4 409.108 93.9830  11
   0   9   4 404.833 127.469   4
   0   9   4 500.128 77.2834   9
   0   9   4 364.980 95.0364   7
   0  -9  -4 487.915 132.129   5
   0  -9  -4 338.647 85.7934   7
   0  -9  -4 441.725 79.1024   6
   0   9   5 1862.06 123.806   3
   0   9   5 2226.93 181.603  11
   0  -9  -5 2062.82 183.935  11
   0   9   5 2098.11 189.373   4
   0   9   5 2313.52 231.703   1
   0  -9  -5 2029.21 119.729   9
   0   9   5 2432.96 135.641   9
   0   9   5 1924.69 175.472   7
   0  -9  -5 2173.21 156.078   6
   0  -9  -5 1792.30 198.100   5
   0  -9  -5 1684.10 183.604   7
   0   9   6 984.231 105.332   3
   0   9   6 1144.37 142.099  11
   0   9   6 1363.97 177.879   4
   0   9   6 1660.02 245.896   1
   0   9   6 1108.97 116.593   9
   0  -9  -6 992.568 95.2365   9
   0   9   6 974.368 148.316   7
   0  -9  -6 1128.48 122.968   6
   0  -9  -6 960.387 171.203   5
   0   9   7 45150.7 703.605   3
   0   9   7 45064.6 940.558   1
   0   9   7 45247.8 784.080  11
   0   9   7 44805.9 791.777   4
   0  -9  -7 45058.8 610.654   9
   0   9   7 44099.8 667.817   9
   0   9   7 44750.9 870.049   7
   0  -9  -7 42976.2 930.857   5
   0  -9  -7 45051.9 734.607   6
   0   9   8 12738.1 401.227   3
   0   9   8 13311.4 534.668   1
   0   9   8 11708.2 401.498  11
   0   9   8 12287.8 373.134   9
   0   9   8 12156.0 406.103   4
   0  -9  -8 12491.2 520.110   8
   0  -9  -8 12662.9 345.158   9
   0   9   8 13368.9 498.368   7
   0  -9  -8 12671.8 401.130   6
   0  -9  -8 11851.7 509.042   5
   0   9   9 24791.2 593.445   3
   0   9   9 25314.5 713.147   1
   0   9   9 23631.3 572.751  11
   0   9   9 25372.7 561.974   9
   0   9   9 25753.9 564.680   4
   0  -9  -9 25108.0 742.234   8
   0  -9  -9 25723.3 515.971   9
   0   9   9 25237.7 710.728   7
   0  -9  -9 26478.8 600.262   6
   0  -9  -9 24076.5 733.021   5
   0   9  10 4366.19 265.843   3
   0   9  10 4446.07 308.318   1
   0   9  10 4077.99 237.782  11
   0  -9 -10 4858.21 371.050  10
   0   9  10 4289.36 249.807   9
   0   9  10 4175.71 233.092   4
   0  -9 -10 4348.17 319.724   8
   0  -9 -10 4487.17 233.958   9
   0   9  10 4602.10 326.995   7
   0  -9 -10 4557.28 262.172   6
   0   9  11 179.956 66.7021   4
   0   9  11 319.644 89.0946   3
   0   9  11 309.006 78.7291  11
   0  -9 -11 233.358 153.447  10
   0   9  11 262.100 89.6887   9
   0   9  11 211.311 118.445   1
   0  -9 -11 240.619 78.8588   9
   0  -9 -11 156.386 85.5634   8
   0   9  11 125.709 126.897   7
   0  -9 -11 184.783 72.9318   6
   0   9  12 2721.92 180.289   4
   0   9  12 3018.73 242.319   3
   0   9  12 2765.32 193.087  11
   0  -9 -12 2877.68 316.295  10
   0   9  12 2729.71 226.238   9
   0   9  12 3131.46 267.841   1
   0  -9 -12 2870.17 267.811   8
   0  -9 -12 2609.96 199.354   9
   0   9  12 3054.30 297.103   7
   0  -9 -12 2734.86 223.188   6
   0   9  13 5186.51 220.986   4
   0   9  13 5250.14 327.802   3
   0   9  13 4932.15 261.209  11
   0  -9 -13 5287.84 407.789  10
   0   9  13 5293.82 333.104   1
   0  -9 -13 5193.55 350.374   8
   0  -9 -13 5037.94 287.593   9
   0   9  13 5105.40 373.839   7
   0  -9 -13 4671.28 306.663   6
   0   9  14 2011.57 180.405  11
   0  -9 -14 2406.90 307.601  10
   0   9  14 2654.38 248.422   1
   0  -9 -14 2305.04 207.326   9
   0  -9 -14 2449.65 250.451   8
   0   9  14 2566.76 303.978   7
   0   9  14 2447.20 142.854   4
   0   9  14 2349.82 239.787   3
   0   9  15 1718.65 162.058  11
   0  -9 -15 2080.72 301.296  10
   0   9  15 1867.53 200.335   1
   0  -9 -15 1852.06 197.064   9
   0  -9 -15 1795.20 215.225   8
   0   9  15 2048.50 308.324   7
   0   9  15 1919.94 231.428   3
   0   9  15 2087.47 122.176   4
   0   9  16 1770.83 167.835  11
   0  -9 -16 1878.81 298.298  10
   0   9  16 1831.49 196.604   1
   0  -9 -16 1729.13 186.749   9
   0  -9 -16 2032.18 231.969   8
   0   9  16 2207.54 307.556   7
   0   9  16 2060.25 237.542   3
   0   9  16 1924.03 92.0118   4
   0  -9 -17 123.111 203.661  10
   0   9  17 592.680 125.031   1
   0  -9 -17 520.362 122.828   9
   0  -9 -17 403.875 116.111   8
   0   9  17 720.688 243.555   7
   0   9  17 474.535 98.7826  11
   0  -9 -18 254.434 177.465  10
   0   9  18 567.926 136.073   1
   0  -9 -18 639.506 148.841   9
   0   9  18 767.906 249.175   7
   0  -9 -18 344.750 112.517   8
   0   9  18 453.564 98.6425  11
   0  -9 -19 1368.19 280.534  10
   0   9  19 1930.87 201.127   1
   0  -9 -19 1808.44 222.205   9
   0  -9 -19 1779.82 219.145   8
   0   9  19 2529.87 387.321   7
   0   9  19 1806.41 179.521  11
   0   9  20 26577.4 697.215   1
   0   9  20 25169.6 622.167  11
   0   9  20 27575.4 1017.59   7
   0  -9 -20 28253.8 1086.34  10
   0   9  21 7319.96 362.987   1
   0   9  21 6473.87 322.443  11
   0   9  21 7967.48 573.110   7
   0  -9 -21 7277.23 598.912  10
   0   9  22 176.005 112.409   1
   0   9  22 49.3730 61.3856  11
   0   9  22 377.283 221.682   7
   0  -9 -22 12.3148 195.569  10
   0   9  23 11347.8 434.818   1
   0   9  23 9882.82 401.294  11
   0   9  23 10942.8 690.913   7
   0  -9 -23 10938.7 744.993  10
   0  -9 -24 3597.04 463.784  10
   0   9  24 3017.51 402.013   7
   0   9  24 3195.50 232.534   1
   0  -9 -25 1477.04 338.803  10
   0   9  25 1241.44 291.150   7
   0   9  25 1295.47 155.435   1
   0   9  26 809.179 116.544   1
   0   9  26 869.134 157.283  11
   0   9  26 739.296 248.905   7
   0  -9 -26 1274.83 333.595  10
   0   9  27 1967.89 338.508   7
   0   9  27 2273.29 217.861  11
   0  -9 -27 2540.72 382.380  10
   0   9  28-177.275 234.737   7
   0  -9 -28-340.391 262.130  10
   0   9  29-180.220 257.337   7
   0  -9 -29-398.769 279.488  10
   0   9  30 258.184 233.731   7
   0  -9 -30 16.9791 220.650  10
   0   9  31 116.847 220.923   7
   0  -9 -31 39.4805 264.790  10
   0   9  32 4439.84 570.076   7
   0  -9 -32 4602.59 572.357  10
   0   9  33 2250.55 450.663   7
   0  -9 -33 2075.92 468.495  10
   0   9  34 1586.17 411.447   7
   0  -9 -34 2317.47 500.289  10
   0   9  35 3085.79 510.238   7
   0  -9 -35 3337.49 561.232  10
   0   9  36 3378.14 548.694   7
   0  -9 -36 3302.16 556.423  10
   0   9  37 3181.73 530.881   7
   0  -9 -37 3093.92 573.161  10
   0 -10  43-352.567 244.409   7
   0 -10  42-285.525 263.107   7
   0 -10  42-7.40418 187.521  11
   0 -10  41-0.30293 191.246  11
   0  10 -40 192.540 231.255  10
   0 -10  40-125.933 191.947  11
   0  10 -39 355.914 281.396  10
   0 -10  39 74.5567 183.469  11
   0  10 -38 600.879 290.027  10
   0 -10  38 334.196 241.355  11
   0  10 -37 1411.41 343.217  10
   0 -10  37 1223.79 296.726  11
   0  10 -36 898.309 239.061   4
   0 -10  36 1026.62 303.863  11
   0  10 -36 1564.69 357.799  10
   0  10 -35 1668.89 288.795   4
   0 -10  35 1306.60 312.612  11
   0  10 -35 2086.18 398.471  10
   0  10 -34 837.042 254.643   4
   0  10 -34 1568.09 364.290  10
   0 -10  34 800.197 260.341  11
   0  10 -33 2008.55 320.962   4
   0  10 -33 2494.46 405.225  10
   0 -10  33 1764.01 317.881  11
   0 -10  32 3610.86 444.821  11
   0  10 -32 4877.24 522.023  10
   0  10 -32 3509.06 422.715   4
   0 -10  32 3946.59 352.581   8
   0  10 -31 505.367 225.611   4
   0 -10  31 783.639 257.753  11
   0  10 -30 2835.99 232.281   1
   0  10 -30 2936.82 408.234   4
   0  10 -30 3101.19 422.181  10
   0 -10  30 3731.13 454.689  11
   0  10 -29 869.801 151.748   1
   0  10 -29 1081.49 289.973   4
   0  10 -29 893.010 279.571  10
   0 -10  29 1464.34 336.431  11
   0  10 -28 1608.85 191.702   1
   0  10 -28 1320.72 275.650   4
   0  10 -28 1729.39 325.873  10
   0 -10  28 1457.96 294.996  11
   0  10 -27 605.753 148.026   1
   0 -10  27 755.517 254.351  11
   0  10 -27 1047.96 291.668  10
   0  10 -27 725.315 232.363   4
   0  10 -26 6939.95 547.796   4
   0  10 -26 6709.31 381.579   1
   0 -10  26 7438.50 558.293  11
   0  10 -26 7471.69 561.693  10
   0  10 -25 1094.16 184.908   1
   0  10 -25 1197.47 261.552   4
   0  10 -25 1520.73 318.251  10
   0 -10  25 1197.84 281.694  11
   0  10 -24 32.2408 102.085   1
   0 -10  24-86.7091 181.960  11
   0  10 -24 209.015 212.726  10
   0  10 -24-45.6738 189.021   4
   0  10 -23 1530.45 279.817   4
   0 -10  23 1352.06 284.694  11
   0  10 -23 1230.39 207.456   1
   0  10 -22 11895.1 654.689   4
   0 -10  22 12458.8 679.491  11
   0  10 -22 11535.2 527.079   1
   0  10 -21 2393.03 338.357   4
   0 -10  21 2585.33 358.097  11
   0  10 -21 2231.02 253.272   1
   0  10 -20 1244.23 250.633   4
   0 -10  20 1119.25 259.753  11
   0  10 -20 990.389 174.292   1
   0  10 -19 357.238 121.341   1
   0 -10  19 617.977 207.813  11
   0  10 -19 503.958 196.947   4
   0 -10  19 385.682 125.390   3
   0  10 -18 5010.26 357.112   1
   0 -10  18 5420.34 452.822  11
   0  10 -18 5341.71 436.035   4
   0 -10  18 4771.07 348.251   3
   0  10 -17 6278.39 392.755   1
   0 -10  17 6906.07 479.840  11
   0  10 -17 5836.02 459.308   4
   0 -10  17 5808.33 443.461   5
   0 -10  17 6463.11 378.000   3
   0  10 -16 436.736 154.975   1
   0 -10  16 609.964 215.889  11
   0 -10  16 365.688 165.700   5
   0  10 -16 245.604 167.777   4
   0 -10  16 485.644 113.034   3
   0  10 -15 6579.57 403.553   1
   0 -10  15 7494.48 465.630  11
   0  10 -15 7293.78 471.773   4
   0 -10  15 6517.95 440.717   5
   0 -10  15 6704.90 361.059   3
   0  10 -14 3230.97 314.686   1
   0 -10  14 3545.75 337.553  11
   0 -10  14 3281.62 316.672   5
   0  10 -14 3242.12 343.756   4
   0 -10  14 3473.80 253.928   3
   0  10 -13 4379.81 347.685   1
   0 -10  13 4501.85 385.493  11
   0 -10  13 3933.69 344.112   5
   0  10 -13 4442.82 388.398   4
   0 -10  13 4569.90 273.667   3
   0  10 -12 4166.94 340.929   1
   0 -10  12 5242.71 421.527  11
   0  10 -12 5602.94 444.860   4
   0 -10  12 4195.73 332.831   5
   0 -10  12 4574.92 263.679   3
   0  10 -11 36219.1 919.348   1
   0 -10  11 38661.7 998.785  11
   0  10 -11 35731.8 987.454   4
   0  10 -11 38719.0 884.630   5
   0 -10  11 35286.0 907.470   5
   0 -10  11 37728.4 687.905   3
   0  10 -10 1566.30 270.663   1
   0 -10  10 1230.87 216.305  11
   0 -10  10 1244.37 177.022  10
   0  10 -10 1251.94 183.294  11
   0 -10  10 1479.47 138.090   3
   0 -10  10 1230.45 207.444   5
   0  10 -10 1603.96 280.279   4
   0  10 -10 1477.23 179.609   5
   0 -10   9 366.403 75.1604   3
   0  10  -9 470.458 103.817   5
   0 -10   9 269.842 127.946   5
   0  10  -9 400.232 166.303   4
   0 -10   9 279.069 129.957  11
   0  10  -9 361.164 98.4612  11
   0 -10   9 411.573 113.193  10
   0  10  -9 299.903 139.593   1
   0 -10   9 403.642 79.6187   7
   0  10  -9 399.496 90.6692   6
   0 -10   8 119.151 48.2486   3
   0  10  -8 17.0845 155.584   4
   0  10  -8 228.864 95.6085   5
   0 -10   8 241.021 128.230   5
   0  10  -8-0.12761 72.9718  11
   0 -10   8 1.19828 137.167  11
   0  10  -8-30.3484 120.111   1
   0 -10   8 13.5702 47.3783   7
   0  10  -8 63.9321 73.8432   6
   0 -10   7 5214.06 181.091   3
   0  10  -7 5782.96 327.027   5
   0 -10   7 4767.84 329.017   5
   0  10  -7 5774.41 387.028   4
   0 -10   7 5426.62 376.921  11
   0  10  -7 5647.36 373.148  11
   0  10  -7 5541.50 357.941   1
   0 -10   7 5426.78 230.281   7
   0  10  -7 5211.99 258.308   6
   0 -10   6 762.256 58.3241   3
   0  10  -6 821.070 145.260  11
   0 -10   6 668.253 154.622  11
   0  10  -6 817.056 193.320   1
   0 -10   6 814.303 153.309   5
   0  10  -6 1018.96 200.564   4
   0  10  -6 878.811 138.133   5
   0 -10   6 793.447 98.9637   7
   0  10  -6 799.507 105.690   6
   0 -10   5 3758.84 301.572  11
   0  10  -5 3879.91 301.202  11
   0  10  -5 3726.47 308.907   1
   0  10  -5 3489.03 308.044   4
   0 -10   5 3402.99 264.226   5
   0  10  -5 3761.42 260.836   5
   0 -10   5 3792.76 197.788   7
   0  10  -5 3584.32 206.627   6
   0  10  -4-10.7449 72.2397  11
   0 -10   4-55.1361 109.239  11
   0  10  -4 317.245 185.353   1
   0 -10   4 36.3224 107.054   5
   0  10  -4 255.679 183.797   4
   0  10  -4 27.7444 59.1980   5
   0 -10   4 37.6254 44.9857   7
   0  10  -4 6.14620 53.7229   6
   0 -10   3 11535.3 490.853  11
   0  10  -3 12472.1 507.301  11
   0  10  -3 11512.6 515.973   1
   0 -10   3 10652.3 442.433   5
   0  10  -3 12414.3 536.564   4
   0 -10   3 10351.4 346.850   7
   0  10  -3 11737.3 460.856   5
   0  10  -3 11154.3 334.643   6
   0  10  -2 1590.10 192.785  11
   0 -10   2 1401.19 190.948  11
   0  10  -2 1823.67 256.055   4
   0 -10   2 1128.32 163.733   5
   0  10  -2 1654.65 262.344   1
   0  10  -2 1517.44 132.471   7
   0 -10   2 1315.59 131.776   7
   0  10  -2 1512.79 172.349   5
   0  10  -2 1285.49 121.715   6
   0 -10   1 9715.37 431.102  11
   0  10  -1 9977.17 442.257  11
   0 -10   1 9295.70 407.168   5
   0  10  -1 10369.0 467.952   4
   0  10  -1 10028.0 483.136   1
   0  10  -1 9774.80 263.979   9
   0  10  -1 10126.5 322.827   7
   0 -10   1 9704.75 351.885   7
   0  10  -1 9541.97 307.234   6
   0 -10   1 9444.69 302.106   6
   0  10  -1 10419.0 438.652   5
   0 -10   0 1158.80 195.889  11
   0  10   0 1164.21 161.333  11
   0 -10   0 943.781 150.518   5
   0  10   0 1119.58 91.1192   9
   0 -10   0 945.422 125.774   7
   0  10   0 1105.50 125.459   7
   0 -10   0 997.733 104.306   6
   0  10   0 876.633 106.167   6
   0  10   0 937.176 142.565   5
   0 -10  -1 77971.1 1176.04  11
   0  10   1 77662.5 1178.39  11
   0 -10  -1 73990.6 1160.14   5
   0  10   1 76543.3 1232.53   4
   0  10   1 84675.0 1348.56   1
   0  10   1 75839.6 690.197   9
   0 -10  -1 75990.0 1056.40   7
   0  10   1 77463.3 947.720   7
   0  10   1 75203.0 879.606   6
   0  10   1 81606.9 1255.50   5
   0 -10  -1 76366.7 848.698   6
   0 -10  -2 10285.6 419.693  11
   0  10   2 9950.19 419.662  11
   0  10   2 10871.4 483.393   4
   0 -10  -2 9753.48 431.499   5
   0  10   2 12323.3 576.288   1
   0  10   2 10212.0 251.481   9
   0  10   2 10124.0 361.090   7
   0 -10  -2 9907.09 396.560   7
   0  10   2 10541.1 455.224   5
   0  10   2 9929.63 327.857   6
   0 -10  -2 9746.37 308.779   6
   0  10   3 28948.9 701.219  11
   0 -10  -3 29602.8 711.065  11
   0  10   3 28503.6 738.966   4
   0  10   3 29155.9 814.062   1
   0  10   3 28282.4 437.514   9
   0  10   3 28439.2 616.686   7
   0 -10  -3 27337.4 528.532   6
   0 -10  -3 26524.4 717.525   5
   0 -10  -3 29522.1 703.459   7
   0  10   4 4424.28 163.671   3
   0 -10  -4 4277.04 276.229  11
   0  10   4 4347.08 271.803  11
   0  10   4 4404.29 306.760   4
   0  10   4 4983.66 401.217   1
   0  10   4 4617.72 182.047   9
   0  10   4 4386.92 263.159   7
   0 -10  -4 4059.28 270.663   7
   0 -10  -4 4895.92 225.398   6
   0 -10  -4 4383.09 300.279   5
   0  10   5 24245.5 426.297   3
   0 -10  -5 24920.1 631.154  11
   0  10   5 24000.8 625.510  11
   0  10   5 23786.2 645.925   4
   0  10   5 25173.9 758.060   1
   0  10   5 25816.0 445.315   9
   0  10   5 24130.3 619.643   7
   0 -10  -5 23600.5 693.046   5
   0 -10  -5 24763.8 692.603   7
   0 -10  -5 24835.3 522.007   6
   0  10   6 4399.07 200.302   3
   0  10   6 4473.62 267.097  11
   0  10   6 4687.27 301.522   4
   0  10   6 5209.43 388.076   1
   0  10   6 3980.42 202.197   9
   0 -10  -6 4541.04 186.785   9
   0  10   6 4065.27 269.202   7
   0 -10  -6 4151.64 314.974   5
   0 -10  -6 4515.65 235.900   6
   0  10   7 19335.6 456.778   3
   0  10   7 20737.3 699.682   1
   0  10   7 18900.9 550.550  11
   0  10   7 19453.7 562.381   4
   0  10   7 19183.2 448.100   9
   0 -10  -7 19341.8 393.980   9
   0  10   7 19560.7 599.399   7
   0 -10  -7 18788.2 644.969   5
   0 -10  -7 19465.0 494.654   6
   0  10   8 11577.0 376.759   3
   0  10   8 12542.1 532.507   1
   0  10   8 11480.7 425.916  11
   0  10   8 11783.4 371.066   9
   0  10   8 11902.3 432.922   4
   0 -10  -8 11548.1 328.233   9
   0  10   8 11293.9 478.051   7
   0 -10  -8 12404.3 399.930   6
   0 -10  -8 11081.3 524.639   5
   0  10   9 123.930 69.0256   3
   0  10   9 314.077 178.477   1
   0  10   9 173.938 71.6038  11
   0  10   9 137.912 70.2574   9
   0  10   9 172.108 93.7368   4
   0 -10  -9 89.6937 84.7589   8
   0 -10  -9 178.570 57.7039   9
   0  10   9 299.759 147.980   7
   0 -10  -9 30.5092 130.678   5
   0 -10  -9 218.151 74.6059   6
   0  10  10 21572.3 582.249   3
   0  10  10 23014.8 717.429   1
   0  10  10 21602.0 567.954  11
   0 -10 -10 22579.5 796.305  10
   0  10  10 21604.3 541.410   9
   0  10  10 22140.7 556.342   4
   0 -10 -10 22586.7 510.229   9
   0 -10 -10 21902.4 735.944   8
   0  10  10 22201.1 697.326   7
   0 -10 -10 21723.8 744.262   5
   0 -10 -10 22633.4 581.994   6
   0  10  11 9276.33 407.324   3
   0  10  11 9828.76 474.843   1
   0  10  11 9116.59 376.268  11
   0 -10 -11 9829.90 550.394  10
   0  10  11 9856.01 386.904   9
   0  10  11 9448.54 364.127   4
   0 -10 -11 9808.31 490.064   8
   0 -10 -11 9669.58 354.904   9
   0  10  11 9753.37 494.929   7
   0 -10 -11 8823.74 491.887   5
   0 -10 -11 9918.28 406.146   6
   0  10  12 14430.5 429.592   4
   0  10  12 15314.2 533.371   3
   0  10  12 14389.1 461.610  11
   0 -10 -12 15673.0 703.993  10
   0  10  12 15401.6 492.340   9
   0  10  12 14912.0 582.339   1
   0 -10 -12 14986.0 458.963   9
   0 -10 -12 14995.8 614.208   8
   0  10  12 14796.3 612.619   7
   0 -10 -12 14932.7 514.420   6
   0  10  13 1681.73 151.596   4
   0  10  13 2046.17 216.564   3
   0  10  13 1958.90 185.862  11
   0 -10 -13 1873.57 287.621  10
   0  10  13 2028.84 255.042   1
   0 -10 -13 1849.51 178.947   9
   0 -10 -13 2005.50 232.126   8
   0  10  13 2274.96 297.885   7
   0 -10 -13 2168.13 202.481   6
   0  10  14 16820.5 607.511   3
   0  10  14 16863.7 418.149   4
   0  10  14 17401.3 503.865  11
   0 -10 -14 17494.8 773.802  10
   0  10  14 17777.2 622.053   1
   0 -10 -14 17702.9 545.464   9
   0 -10 -14 16949.0 664.645   8
   0  10  14 17321.0 711.742   7
   0 -10 -14 17568.2 589.289   6
   0  10  15 9918.16 485.163   3
   0  10  15 10319.9 296.753   4
   0  10  15 9570.83 385.571  11
   0 -10 -15 10950.8 644.523  10
   0  10  15 10314.9 476.600   1
   0 -10 -15 10234.9 436.208   9
   0  10  15 11407.8 587.740   7
   0 -10 -15 10705.3 472.262   6
   0  10  16 1931.85 228.540   1
   0 -10 -16 2317.70 321.747  10
   0  10  16 1996.99 190.822  11
   0 -10 -16 1586.69 184.073   9
   0  10  16 2774.80 347.468   7
   0  10  16 2062.53 242.062   3
   0  10  16 1908.87 120.137   4
   0  10  17 6042.44 369.136   1
   0 -10 -17 5561.28 484.402  10
   0  10  17 5566.61 300.039  11
   0 -10 -17 5550.34 349.798   9
   0  10  17 5950.58 470.389   7
   0  10  17 5362.95 156.124   4
   0 -10 -18 500.367 184.701  10
   0  10  18 716.558 115.352  11
   0 -10 -18 640.758 128.154   9
   0  10  18 553.633 197.112   7
   0  10  18 474.519 110.251   1
   0 -10 -19 347.861 191.506  10
   0  10  19 480.667 100.023  11
   0 -10 -19 423.049 115.612   9
   0  10  19 546.683 236.107   7
   0  10  19 475.470 128.122   1
   0  10  20 3587.91 289.443   1
   0 -10 -20 2922.22 391.571  10
   0  10  20 4048.65 424.233   7
   0  10  20 3410.67 233.260  11
   0  10  21 901.347 157.408   1
   0 -10 -21 1116.91 306.160  10
   0  10  21 1222.59 316.499   7
   0  10  21 782.237 132.225  11
   0  10  22 6097.44 362.656   1
   0 -10 -22 6475.77 583.090  10
   0  10  22 6356.10 539.243   7
   0  10  22 5829.72 313.549  11
   0  10  23 1810.20 349.495   7
   0  10  23 1649.46 195.296   1
   0 -10 -23 2482.45 390.608  10
   0  10  24 1940.18 359.205   7
   0  10  24 1956.37 203.737   1
   0 -10 -24 1989.74 370.215  10
   0  10  25 1244.78 336.108   7
   0  10  25 931.613 148.939   1
   0 -10 -25 972.309 297.140  10
   0  10  26 3190.35 433.767   7
   0  10  26 2607.00 220.892   1
   0 -10 -26 2979.18 442.509  10
   0  10  27 1182.38 328.272   7
   0 -10 -27 746.940 282.550  10
   0  10  28 2175.77 404.142   7
   0 -10 -28 2364.38 412.631  10
   0  10  29 1062.37 295.148   7
   0 -10 -29 866.056 305.947  10
   0  10  30 445.622 269.974   7
   0 -10 -30 239.096 220.617  10
   0  10  31 753.092 292.364   7
   0 -10 -31 647.335 313.104  10
   0  10  32 309.253 290.213   7
   0 -10 -32-12.2509 254.176  10
   0  10  33 95.3401 217.073   7
   0 -10 -33-173.011 232.832  10
   0  10  34 1038.93 330.031   7
   0 -10 -34 585.881 319.919  10
   0  10  35 1258.20 350.338   7
   0 -10 -35 1908.01 466.884  10
   0  10  36 1519.38 393.804   7
   0 -10 -36 2241.05 479.154  10
   0 -11  42-198.432 233.792  11
   0 -11  41 85.9085 201.908  11
   0  11 -40 1292.46 366.520  10
   0 -11  40 675.566 285.827  11
   0 -11  39 511.998 242.927  11
   0  11 -39 2114.11 439.621  10
   0  11 -38 733.082 291.633  10
   0 -11  38-13.6321 201.946  11
   0  11 -37 732.277 323.638  10
   0 -11  37 430.625 247.642  11
   0  11 -37 267.774 176.111   4
   0  11 -36 551.408 293.018  10
   0 -11  36 218.941 207.852  11
   0  11 -36-0.25160 180.863   4
   0 -11  35 1414.95 317.716  11
   0  11 -35 1967.00 390.861  10
   0  11 -35 1303.49 292.369   4
   0 -11  34 189.843 178.884  11
   0  11 -34 30.0660 200.172   4
   0 -11  33 191.190 225.285  11
   0  11 -33 783.515 281.670  10
   0  11 -33 399.712 207.622   4
   0 -11  32 83.0751 193.990  11
   0  11 -32 709.820 295.912  10
   0  11 -32 404.747 212.853   4
   0 -11  31 4868.69 500.481  11
   0  11 -31 5711.18 534.069  10
   0  11 -31 4818.67 502.774   4
   0  11 -30 4981.46 335.343   1
   0 -11  30 5090.51 506.120  11
   0  11 -30 5526.71 524.861   4
   0  11 -29 509.610 136.360   1
   0 -11  29 517.453 224.117  11
   0  11 -29 853.564 272.307   4
   0  11 -28 755.112 175.722   1
   0 -11  28 718.411 250.064  11
   0  11 -28 414.061 211.085   4
   0  11 -27 904.592 173.019   1
   0  11 -27 930.851 264.617   4
   0 -11  27 973.367 260.445  11
   0  11 -26 5087.18 363.352   1
   0 -11  26 5649.70 517.389  11
   0  11 -26 5094.71 482.597   4
   0  11 -25 12609.2 574.377   1
   0 -11  25 13497.0 765.652  11
   0  11 -25 13199.5 734.772   4
   0  11 -24-99.6235 114.573   1
   0  11 -24 157.456 209.217   4
   0 -11  24 338.794 262.062  11
   0  11 -23 2655.44 278.395   1
   0 -11  23 3000.89 366.838  11
   0  11 -23 2653.09 345.271   4
   0  11 -22 233.331 127.979   1
   0 -11  22 644.973 247.477  11
   0  11 -22 188.639 182.642   4
   0  11 -21 10929.6 539.377   1
   0 -11  21 11083.8 650.562  11
   0  11 -21 10786.8 641.782   4
   0  11 -20 979.396 190.812   1
   0 -11  20 1071.19 291.636  11
   0  11 -20 1464.14 298.486   4
   0  11 -19 4176.37 357.974   1
   0 -11  19 4637.76 428.672  11
   0 -11  19 4562.93 342.766   3
   0  11 -19 4612.41 445.175   4
   0  11 -18-140.009 158.029   1
   0 -11  18-111.612 203.289  11
   0 -11  18 27.2618 81.6399   3
   0  11 -18-47.7198 160.318   4
   0 -11  18-340.371 226.801   5
   0  11 -17 3339.66 306.810   1
   0 -11  17 2949.36 309.724  11
   0 -11  17 3105.15 265.460   3
   0  11 -17 3089.87 334.925   4
   0 -11  17 2921.04 327.909   5
   0  11 -16 1427.74 230.192   1
   0 -11  16 1417.63 219.838  11
   0 -11  16 1436.22 176.271   3
   0  11 -16 1600.57 288.791   4
   0 -11  16 1298.97 242.411   5
   0  11 -15 9852.46 512.376   1
   0 -11  15 9969.05 577.300  11
   0 -11  15 9579.67 421.984   3
   0  11 -15 9664.43 581.893   4
   0 -11  15 8745.14 529.630   5
   0  11 -14 5244.89 401.658   1
   0 -11  14 5106.96 426.238  11
   0 -11  14 4725.03 294.288   3
   0 -11  14 4836.40 395.778   5
   0  11 -14 5093.78 455.493   4
   0  11 -13 6135.21 410.774   1
   0 -11  13 5502.13 416.076  11
   0 -11  13 5405.69 292.244   3
   0  11 -13 5802.99 431.434   4
   0 -11  13 4895.25 386.559   5
   0  11 -12 280.801 167.389   1
   0 -11  12-131.469 173.555  11
   0 -11  12 166.847 77.1740   3
   0 -11  12 28.2027 142.464   5
   0  11 -12 75.5845 175.498   4
   0  11 -11 4763.72 390.114   4
   0 -11  11 4444.38 344.367   5
   0 -11  11 4571.05 360.958  11
   0  11 -11 4352.96 351.077   1
   0  11 -11 4393.58 293.090   6
   0 -11  11 4504.32 236.000   3
   0 -11  10 133.260 65.9256   3
   0  11 -10 33.8339 154.422   4
   0 -11  10 233.065 149.202   5
   0 -11  10-12.1211 130.611  11
   0  11 -10 92.9933 127.200   1
   0 -11  10 98.2957 55.1664   7
   0  11 -10-41.0202 96.9503   6
   0 -11   9 486.347 80.0105   3
   0 -11   9 158.647 128.495   5
   0  11  -9 574.678 197.640   4
   0 -11   9 337.272 139.927  11
   0  11  -9 414.893 173.558   1
   0 -11   9 388.169 79.6044   7
   0  11  -9 330.891 100.316   6
   0 -11   8 7212.13 224.296   3
   0 -11   8 6854.64 401.758   5
   0  11  -8 7573.51 394.854   5
   0  11  -8 7684.99 477.619   4
   0 -11   8 6820.28 432.928  11
   0  11  -8 7327.09 438.116   1
   0 -11   8 7049.55 283.721   7
   0  11  -8 6616.11 312.868   6
   0 -11   7 13.4301 30.5130   3
   0 -11   7-7.06761 121.745  11
   0  11  -7-18.0976 83.2470  11
   0  11  -7 62.8011 164.784   1
   0  11  -7 140.532 177.309   4
   0 -11   7 58.3400 112.304   5
   0  11  -7 32.7334 62.0224   5
   0 -11   7 77.2617 58.6044   7
   0  11  -7 103.078 78.0978   6
   0  11  -6 921.702 174.445  11
   0 -11   6 695.111 180.183  11
   0  11  -6 1087.81 203.104   1
   0  11  -6 881.738 147.702   5
   0  11  -6 1049.96 209.709   4
   0 -11   6 801.956 167.976   5
   0 -11   6 879.162 108.739   7
   0  11  -6 818.393 115.880   6
   0  11  -5 1356.35 187.861  11
   0 -11   5 1458.04 221.674  11
   0  11  -5 1785.02 263.169   1
   0 -11   5 1407.62 185.789   5
   0  11  -5 1566.81 185.523   5
   0  11  -5 1599.56 254.203   4
   0 -11   5 1459.15 136.246   7
   0  11  -5 1615.92 145.613   6
   0 -11   4 3123.50 283.354  11
   0  11  -4 3056.84 277.451  11
   0  11  -4 3511.41 310.693   1
   0  11  -4 3281.55 312.771   4
   0 -11   4 2820.39 261.771   5
   0 -11   4 3145.73 200.959   7
   0  11  -4 3377.78 262.953   5
   0  11  -4 3174.12 195.767   6
   0 -11   3 621.612 205.562  11
   0  11  -3 823.545 181.660  11
   0  11  -3 1625.76 293.470   1
   0 -11   3 846.491 187.351   5
   0  11  -3 418.955 114.382   5
   0  11  -3 1392.77 287.132   4
   0 -11   3 189.304 96.2085   7
   0  11  -3 255.949 95.4487   6
   0 -11   2 344.162 137.398  11
   0  11  -2 460.653 121.786  11
   0 -11   2 284.529 144.696   5
   0  11  -2 447.004 179.767   4
   0  11  -2 400.862 196.676   1
   0  11  -2 308.933 83.3736   7
   0 -11   2 317.471 88.9522   7
   0  11  -2 251.439 94.2844   5
   0  11  -2 244.570 67.5634   6
   0  11  -1 5822.65 359.954  11
   0 -11   1 5940.40 360.514  11
   0 -11   1 5158.08 327.601   5
   0  11  -1 5834.22 376.166   4
   0  11  -1 5878.71 388.125   1
   0  11  -1 5719.88 214.031   9
   0  11  -1 5591.25 260.407   7
   0 -11   1 5379.76 284.147   7
   0  11  -1 5892.97 350.281   5
   0 -11   1 5751.29 244.586   6
   0  11  -1 5838.35 251.070   6
   0 -11   0 298.484 138.532  11
   0  11   0 346.562 114.637  11
   0 -11   0 117.513 110.849   5
   0  11   0 521.152 171.674   4
   0  11   0 330.414 180.034   1
   0  11   0 166.226 55.0302   9
   0 -11   0 239.986 92.8054   7
   0  11   0 129.893 78.3850   7
   0 -11   0 182.247 66.5040   6
   0  11   0 239.115 81.5445   6
   0  11   0 91.9265 75.3661   5
   0  11   1 192.789 93.8996  11
   0 -11  -1 287.561 128.867  11
   0  11   1 155.427 116.602   4
   0 -11  -1 133.039 105.971   5
   0  11   1 280.262 167.964   1
   0  11   1 192.483 55.5912   9
   0  11   1 206.119 82.7324   7
   0 -11  -1 205.512 58.6922   6
   0  11   1 217.494 92.1663   5
   0  11   1 266.824 80.5995   6
   0 -11  -1 185.274 77.4433   7
   0 -11  -2 2653.78 238.577  11
   0  11   2 2694.49 230.834  11
   0 -11  -2 2432.35 245.788   5
   0  11   2 2630.63 256.160   4
   0  11   2 2827.53 288.729   1
   0  11   2 2644.93 138.046   9
   0 -11  -2 2619.02 212.265   7
   0  11   2 2711.86 204.482   7
   0  11   2 2815.36 253.009   5
   0  11   2 2579.98 180.332   6
   0 -11  -2 2606.93 170.515   6
   0  11   3 2482.15 218.254  11
   0 -11  -3 2990.27 244.730  11
   0  11   3 2909.43 262.555   4
   0 -11  -3 2506.85 251.906   5
   0  11   3 2954.14 295.795   1
   0  11   3 2785.43 143.055   9
   0  11   3 2784.53 206.743   7
   0 -11  -3 2749.70 174.625   6
   0 -11  -3 2602.53 222.871   7
   0 -11  -4 4076.91 281.080  11
   0  11   4 3758.83 269.263  11
   0  11   4 4072.80 296.865   4
   0  11   4 4132.48 349.945   1
   0  11   4 3916.38 174.790   9
   0  11   4 3748.38 242.313   7
   0 -11  -4 3529.72 277.715   7
   0 -11  -4 3785.02 207.183   6
   0 -11  -4 3289.44 283.991   5
   0  11   5 2776.98 142.002   3
   0 -11  -5 3090.01 253.054  11
   0  11   5 2999.23 233.301  11
   0  11   5 2942.32 249.686   4
   0  11   5 3027.30 317.398   1
   0  11   5 2512.54 156.845   9
   0  11   5 2852.41 226.236   7
   0 -11  -5 2734.64 243.936   7
   0 -11  -5 2708.17 256.056   5
   0 -11  -5 2737.67 180.958   6
   0  11   6 11022.0 319.193   3
   0  11   6 13114.0 578.955   1
   0  11   6 11771.0 460.930  11
   0  11   6 12326.1 487.352   4
   0  11   6 12301.1 336.739   9
   0  11   6 11917.4 464.348   7
   0 -11  -6 11698.9 524.562   5
   0 -11  -6 12283.8 392.451   6
   0  11   7 17707.7 428.597   3
   0  11   7 19047.6 692.642   1
   0  11   7 17042.9 554.326  11
   0  11   7 18061.3 426.589   9
   0  11   7 18578.0 577.967   4
   0 -11  -7 17990.3 382.034   9
   0  11   7 17425.0 583.190   7
   0 -11  -7 17790.6 483.415   6
   0 -11  -7 17914.8 655.113   5
   0  11   8 860.763 130.255   3
   0  11   8 1337.63 190.798  11
   0  11   8 1587.61 234.156   4
   0 -11  -8 842.060 111.457   9
   0  11   8 1385.82 230.421   7
   0 -11  -8 1007.72 214.235   5
   0 -11  -8 1025.31 138.368   6
   0  11   9 1175.62 132.273   3
   0  11   9 1466.72 247.534   1
   0  11   9 1391.11 163.158  11
   0  11   9 1371.92 147.880   9
   0  11   9 1640.40 188.506   4
   0 -11  -9 1375.94 121.229   9
   0  11   9 1150.20 153.105   7
   0 -11  -9 1232.65 209.678   5
   0 -11  -9 1459.92 154.534   6
   0  11  10 1525.54 172.977   4
   0  11  10 1170.03 133.484   3
   0  11  10 1305.92 228.434   1
   0  11  10 1403.09 166.495  11
   0  11  10 1318.49 152.527   9
   0 -11 -10 1285.91 124.746   9
   0  11  10 1125.03 191.677   7
   0 -11 -10 1425.18 156.437   6
   0 -11 -10 1040.70 204.396   5
   0  11  11 6307.05 323.456   3
   0  11  11 6965.11 435.723   1
   0  11  11 5936.84 323.025  11
   0  11  11 7457.86 328.633   9
   0 -11 -11 6728.29 484.162  10
   0  11  11 6717.21 332.824   4
   0 -11 -11 5528.78 267.768   9
   0  11  11 6987.56 422.216   7
   0 -11 -11 5789.09 412.272   5
   0 -11 -11 6184.01 326.040   6
   0  11  12-99.6260 87.4802   3
   0  11  12 117.370 95.0357   4
   0  11  12 13.4254 58.5856  11
   0 -11 -12-27.2879 143.398  10
   0  11  12 91.2209 77.2826   9
   0  11  12 180.727 145.184   1
   0 -11 -12 71.6534 62.5641   9
   0  11  12 320.573 169.807   7
   0 -11 -12 132.303 78.4842   6
   0 -11 -12-120.860 162.217   5
   0  11  13 3027.15 199.845   4
   0  11  13 3564.13 277.062   3
   0  11  13 3473.20 249.047  11
   0 -11 -13 3240.54 366.721  10
   0  11  13 3300.90 300.389   1
   0 -11 -13 3446.03 228.937   9
   0  11  13 3956.08 356.282   7
   0 -11 -13 2916.14 322.274   5
   0 -11 -13 3245.51 253.366   6
   0  11  14 4606.85 321.516   3
   0  11  14 4840.62 254.285   4
   0  11  14 4283.78 275.812  11
   0 -11 -14 5122.08 464.845  10
   0  11  14 4896.13 344.628   1
   0 -11 -14 4633.45 279.251   9
   0  11  14 5239.11 398.099   7
   0 -11 -14 4726.40 310.928   6
   0 -11 -14 3772.84 361.355   5
   0  11  15 2248.62 239.034   1
   0 -11 -15 1892.47 309.508  10
   0  11  15 2140.45 197.347  11
   0 -11 -15 2307.36 207.468   9
   0  11  15 2154.60 285.121   7
   0  11  15 2090.48 156.346   4
   0  11  15 2344.79 245.050   3
   0  11  16 3679.26 305.232   1
   0 -11 -16 3686.69 423.681  10
   0  11  16 3591.49 256.225  11
   0 -11 -16 3635.26 267.504   9
   0  11  16 4403.71 393.339   7
   0  11  16 3575.26 187.961   4
   0  11  16 3440.61 308.323   3
   0  11  17 14655.6 593.036   1
   0 -11 -17 14908.1 787.060  10
   0  11  17 13827.7 481.524  11
   0 -11 -17 13970.4 541.161   9
   0  11  17 15935.5 736.062   7
   0  11  17 14731.0 327.585   4
   0  11  18 2663.88 284.129   1
   0 -11 -18 2328.19 362.362  10
   0  11  18 2479.02 212.704  11
   0 -11 -18 2064.25 224.588   9
   0  11  18 3073.84 372.575   7
   0  11  18 1871.99 96.9388   4
   0 -11 -19 2639.18 395.547  10
   0  11  19 2704.61 223.088  11
   0 -11 -19 2633.87 251.165   9
   0  11  19 3281.65 401.858   7
   0  11  19 2581.24 268.733   1
   0 -11 -20 13479.3 803.210  10
   0  11  20 13566.0 479.803  11
   0 -11 -20 14800.4 608.193   9
   0  11  20 16109.3 772.305   7
   0  11  20 14130.8 580.337   1
   0  11  21 1835.33 228.777   1
   0 -11 -21 1693.19 348.262  10
   0  11  21 2225.29 353.730   7
   0  11  21 1862.54 184.561  11
   0  11  22 3022.43 395.001   7
   0  11  22 2289.43 254.250   1
   0 -11 -22 2526.63 416.925  10
   0  11  23 1024.23 289.105   7
   0  11  23 894.847 172.648   1
   0 -11 -23 988.660 330.586  10
   0  11  24 4108.58 456.938   7
   0  11  24 4072.22 310.721   1
   0 -11 -24 4282.62 504.494  10
   0  11  25 120.432 230.426   7
   0  11  25 287.866 131.568   1
   0 -11 -25 351.261 256.133  10
   0  11  26 1045.57 291.921   7
   0 -11 -26 941.780 288.911  10
   0  11  27 435.635 250.767   7
   0 -11 -27 255.451 245.846  10
   0  11  28-150.803 214.341   7
   0 -11 -28 101.603 252.695  10
   0  11  29 2518.72 413.535   7
   0 -11 -29 1869.62 394.185  10
   0  11  30 387.625 227.326   7
   0 -11 -30 50.7614 214.403  10
   0  11  31 753.680 290.327   7
   0 -11 -31 845.650 351.517  10
   0  11  32 251.846 266.148   7
   0 -11 -32 198.269 246.523  10
   0  11  33 175.235 231.261   7
   0 -11 -33 626.883 306.008  10
   0  11  34 107.079 257.690   7
   0 -11 -34 594.898 324.089  10
   0  11  35 1032.61 361.124   7
   0 -11 -35 1086.85 354.182  10
   0  11  36 1482.79 392.574   7
   0 -12  42-409.577 242.979  11
   0 -12  41-43.4647 229.772  11
   0 -12  40 130.183 242.508  11
   0 -12  39 43.0425 190.663  11
   0 -12  38-207.958 242.058  11
   0  12 -37-210.622 202.707   4
   0 -12  37-128.845 238.760  11
   0  12 -36 842.524 261.434   4
   0 -12  36 99.1774 210.369  11
   0  12 -35-93.0902 191.269   4
   0 -12  35-175.595 230.744  11
   0  12 -34 143.250 183.661   4
   0 -12  34 460.923 189.459  11
   0  12 -33 741.856 237.329   4
   0 -12  33 715.983 241.324  11
   0  12 -32 2824.30 415.633   4
   0 -12  32 2466.31 374.648  11
   0  12 -31 307.607 208.557   4
   0 -12  31 573.242 246.749  11
   0  12 -30 1245.26 206.108   1
   0  12 -30 1195.12 306.588   4
   0 -12  30 1433.73 301.290  11
   0  12 -29 1895.94 250.133   1
   0 -12  29 1881.49 331.673  11
   0  12 -29 1883.30 355.584   4
   0  12 -28 4956.92 504.221   4
   0  12 -28 5151.25 381.374   1
   0 -12  28 5986.83 538.060  11
   0  12 -27 524.305 168.018   1
   0  12 -27 928.567 272.587   4
   0 -12  27 501.320 263.914  11
   0  12 -26 774.127 185.314   1
   0  12 -26 921.418 278.914   4
   0 -12  26 929.061 266.506  11
   0  12 -25 601.421 167.057   1
   0  12 -25 1086.40 289.771   4
   0 -12  25 693.665 229.586  11
   0  12 -24 886.568 195.432   1
   0 -12  24 910.715 241.550  11
   0  12 -24 1114.18 270.734   4
   0  12 -23 49.4162 197.850   4
   0 -12  23-69.1754 254.935  11
   0  12 -23-61.9832 126.168   1
   0  12 -22 1597.55 302.968   4
   0 -12  22 1580.48 299.350  11
   0  12 -22 1249.68 214.125   1
   0  12 -21 2326.57 359.929   4
   0 -12  21 2021.55 328.133  11
   0  12 -21 1857.23 269.781   1
   0  12 -20 3241.25 408.587   4
   0 -12  20 3251.97 364.007  11
   0  12 -20 2986.63 312.242   1
   0  12 -19 181.048 142.051   1
   0 -12  19 169.512 209.102  11
   0  12 -19 205.095 200.539   4
   0 -12  19 336.458 115.652   3
   0  12 -18 4485.57 373.398   1
   0 -12  18 4540.87 410.443  11
   0 -12  18 4088.52 384.452   5
   0  12 -18 4259.97 428.045   4
   0 -12  18 4323.85 324.182   3
   0  12 -17 301.034 157.557   1
   0 -12  17 263.050 181.567  11
   0  12 -17 102.987 170.588   4
   0 -12  17 244.238 199.797   5
   0 -12  17 519.933 125.709   3
   0  12 -16 2815.27 299.685   1
   0 -12  16 2463.47 301.017  11
   0 -12  16 2126.90 303.447   5
   0  12 -16 2318.94 324.111   4
   0 -12  16 2447.04 220.821   3
   0  12 -15 3991.53 345.349   1
   0 -12  15 3597.11 363.272  11
   0 -12  15 3317.07 339.319   5
   0  12 -15 3390.03 393.050   4
   0 -12  15 3325.61 250.094   3
   0  12 -14 5245.14 396.229   1
   0 -12  14 5901.04 452.927  11
   0 -12  14 4606.59 388.113   5
   0  12 -14 4795.94 428.277   4
   0 -12  14 5450.45 298.687   3
   0  12 -13 95.6366 137.460   1
   0 -12  13-10.4438 159.873  11
   0 -12  13 223.879 80.0474   3
   0  12 -13 230.891 219.149   4
   0 -12  13 69.8336 139.383   5
   0 -12  12 2862.97 197.293   3
   0 -12  12 2607.96 296.757   5
   0  12 -12 2767.25 340.752   4
   0 -12  12 2873.92 325.798  11
   0  12 -12 2488.51 290.287   1
   0 -12  12 2789.85 194.986   7
   0  12 -12 2556.35 234.453   6
   0 -12  11 2434.65 173.197   3
   0  12 -11 2319.92 313.835   4
   0 -12  11 2349.30 269.101   5
   0 -12  11 2426.42 299.839  11
   0  12 -11 2691.39 297.567   1
   0 -12  11 2316.43 175.908   7
   0  12 -11 2281.15 207.592   6
   0 -12  10 198.040 48.8669   3
   0 -12  10 184.237 134.731   5
   0  12 -10 529.384 209.334   4
   0 -12  10 365.312 176.475  11
   0  12 -10 187.834 160.516   1
   0 -12  10 252.954 73.0121   7
   0  12 -10 106.354 75.9123   6
   0 -12   9 7750.60 240.486   3
   0 -12   9 6691.00 410.114   5
   0  12  -9 7925.34 508.026   4
   0 -12   9 7347.06 486.795  11
   0  12  -9 7674.16 476.497   1
   0 -12   9 7232.50 298.435   7
   0  12  -9 7578.73 350.390   6
   0 -12   8 8420.53 215.702   3
   0 -12   8 9263.84 514.014  11
   0  12  -8 9367.94 527.748   1
   0  12  -8 9664.77 569.159   4
   0 -12   8 7973.67 447.978   5
   0 -12   8 8812.29 324.147   7
   0  12  -8 8768.95 365.062   6
   0 -12   7 21337.0 757.368  11
   0  12  -7 20832.3 750.960   1
   0 -12   7 19199.1 677.351   5
   0 -12   7 19403.6 502.593   7
   0  12  -7 21295.7 538.840   6
   0 -12   6 7078.28 461.057  11
   0  12  -6 6678.91 487.329   1
   0 -12   6 5298.70 371.614   5
   0  12  -6 7485.21 514.181   4
   0 -12   6 5459.64 266.881   7
   0  12  -6 5436.52 283.209   6
   0 -12   5 18947.3 706.192  11
   0  12  -5 18991.1 733.247   1
   0 -12   5 17727.8 640.425   5
   0  12  -5 20736.6 770.409   4
   0 -12   5 18156.0 484.849   7
   0  12  -5 17917.6 482.858   6
   0  12  -4 19276.4 700.517  11
   0 -12   4 19210.7 693.671  11
   0  12  -4 20021.7 762.146   1
   0  12  -4 21406.9 776.610   4
   0 -12   4 18303.2 646.304   5
   0 -12   4 19029.2 509.339   7
   0  12  -4 19316.6 485.751   6
   0 -12   3 26535.7 812.924  11
   0  12  -3 25561.2 798.779  11
   0 -12   3 22843.1 715.677   5
   0  12  -3 29333.7 897.290   4
   0  12  -3 27171.7 878.821   1
   0 -12   3 23959.5 588.900   7
   0  12  -3 23830.7 538.362   6
   0 -12   2 25797.7 783.312  11
   0  12  -2 27759.5 815.415  11
   0 -12   2 24223.0 728.388   5
   0  12  -2 27151.2 845.199   4
   0  12  -2 26529.5 862.875   1
   0  12  -2 25099.2 480.294   9
   0  12  -2 26345.4 557.037   7
   0 -12   2 24853.7 609.220   7
   0  12  -2 25518.2 548.431   6
   0 -12   1 3591.30 309.732  11
   0  12  -1 3442.06 293.520  11
   0 -12   1 3045.56 282.358   5
   0  12  -1 4196.84 362.642   4
   0  12  -1 4185.35 395.860   1
   0  12  -1 3096.93 165.781   9
   0  12  -1 3271.90 210.308   7
   0 -12   1 3335.51 235.815   7
   0  12  -1 3113.64 200.744   6
   0 -12   1 2877.78 189.999   6
   0  12   0 12283.6 533.989  11
   0 -12   0 12326.7 532.858  11
   0 -12   0 10530.4 499.442   5
   0  12   0 12733.8 568.155   4
   0  12   0 13306.1 617.664   1
   0  12   0 12113.9 306.878   9
   0  12   0 12044.2 398.638   7
   0 -12   0 12049.7 449.381   7
   0 -12   0 11826.2 367.757   6
   0  12   0 11510.6 379.275   6
   0  12   1 1813.85 213.373  11
   0 -12  -1 1944.52 227.108  11
   0 -12  -1 1659.56 222.349   5
   0  12   1 1859.98 248.091   4
   0  12   1 2235.70 293.808   1
   0  12   1 1772.00 122.306   9
   0  12   1 1630.25 157.152   7
   0 -12  -1 1865.07 193.429   7
   0  12   1 1795.31 154.485   6
   0 -12  -1 1738.68 146.358   6
   0  12   2 4977.97 335.947  11
   0 -12  -2 5056.52 347.040  11
   0 -12  -2 4392.38 321.389   5
   0  12   2 5376.54 366.244   4
   0  12   2 5022.17 396.747   1
   0  12   2 5115.81 190.485   9
   0  12   2 5079.46 279.845   7
   0 -12  -2 4709.84 301.671   7
   0  12   2 4676.99 248.741   6
   0 -12  -2 4977.38 238.743   6
   0 -12  -3 4443.65 315.484  11
   0  12   3 4483.87 315.657  11
   0 -12  -3 4133.87 317.770   5
   0  12   3 4539.84 335.971   4
   0  12   3 5058.81 388.896   1
   0  12   3 4569.27 187.093   9
   0  12   3 4604.36 272.241   7
   0 -12  -3 4495.72 228.274   6
   0 -12  -3 4499.96 306.397   7
   0  12   4 3029.65 255.495  11
   0 -12  -4 3393.28 280.034  11
   0 -12  -4 2863.74 276.345   5
   0  12   4 3182.64 287.206   4
   0  12   4 3270.88 326.832   1
   0  12   4 3252.89 162.969   9
   0  12   4 3189.42 241.445   7
   0 -12  -4 3373.03 202.417   6
   0 -12  -4 3079.85 262.494   7
   0 -12  -5 163.644 117.278  11
   0  12   5-8.94079 88.2571  11
   0 -12  -5-177.469 158.984   5
   0  12   5 185.492 116.724   4
   0  12   5 21.2476 145.217   1
   0  12   5 103.874 55.3635   9
   0  12   5 127.818 95.6710   7
   0 -12  -5 40.0005 54.6625   6
   0  12   6 1550.40 119.994   3
   0  12   6 1557.53 176.724  11
   0 -12  -6 1489.02 212.912   5
   0  12   6 1971.47 227.822   4
   0  12   6 1944.37 272.014   1
   0  12   6 1757.48 139.340   9
   0  12   6 1853.65 202.976   7
   0 -12  -6 1843.53 165.495   6
   0  12   7 588.859 91.3949   3
   0  12   7 604.973 197.519   1
   0  12   7 490.809 105.515  11
   0  12   7 833.966 162.593   4
   0  12   7 716.040 98.0905   9
   0  12   7 463.941 118.832   7
   0 -12  -7 576.507 100.959   6
   0 -12  -7 582.769 159.205   5
   0  12   8 1765.28 148.430   3
   0  12   8 2199.74 282.209   1
   0  12   8 1724.43 191.734  11
   0  12   8 2023.99 157.001   9
   0  12   8 1955.74 214.415   4
   0  12   8 1681.17 201.558   7
   0 -12  -8 1547.72 232.863   5
   0 -12  -8 1856.24 166.907   6
   0  12   9 3799.37 379.539   1
   0  12   9 1840.42 207.778  11
   0  12   9 3560.05 234.237   9
   0  12   9 3643.84 294.305   4
   0 -12  -9 2010.35 281.083   5
   0  12   9 1900.71 180.967   3
   0  12  10 612.795 138.088   4
   0  12  10 370.416 84.8548   3
   0  12  10 394.310 100.458  11
   0  12  10 312.710 87.9708   9
   0  12  10 638.357 185.316   1
   0 -12 -10 407.276 76.8359   9
   0  12  10 234.048 137.958   7
   0 -12 -10 335.354 139.154   5
   0 -12 -10 534.368 106.329   6
   0  12  11 1157.22 146.464   3
   0  12  11 1505.78 183.719   4
   0  12  11 1542.68 176.442  11
   0 -12 -11 1339.66 253.558  10
   0  12  11 1428.06 150.962   9
   0  12  11 1916.59 265.485   1
   0 -12 -11 1419.42 137.081   9
   0  12  11 1380.02 194.540   7
   0 -12 -11 1563.09 171.119   6
   0 -12 -11 1135.05 214.402   5
   0  12  12 1949.14 204.781   4
   0  12  12 1880.54 197.082   3
   0  12  12 1929.62 196.304  11
   0 -12 -12 2120.95 320.114  10
   0  12  12 2264.00 277.462   1
   0 -12 -12 2164.24 172.590   9
   0  12  12 1620.11 236.238   7
   0 -12 -12 2202.06 208.913   6
   0 -12 -12 1676.32 254.543   5
   0  12  13 5582.48 336.645   3
   0  12  13 5572.35 311.662   4
   0  12  13 6248.93 339.464  11
   0 -12 -13 6211.96 494.227  10
   0  12  13 6296.16 435.969   1
   0 -12 -13 5585.24 284.690   9
   0  12  13 6413.82 433.846   7
   0 -12 -13 5522.04 429.742   5
   0 -12 -13 6321.99 349.454   6
   0  12  14 8334.07 425.131   3
   0  12  14 8821.35 356.945   4
   0  12  14 8714.78 394.859  11
   0 -12 -14 8609.09 590.096  10
   0  12  14 8645.55 492.804   1
   0 -12 -14 8731.13 373.033   9
   0  12  14 8824.43 528.633   7
   0 -12 -14 8643.67 544.426   5
   0  12  15 478.109 100.139   4
   0  12  15 402.443 120.826   3
   0  12  15 372.746 112.252  11
   0 -12 -15 868.510 286.746  10
   0  12  15 711.637 192.040   1
   0 -12 -15 428.352 107.455   9
   0  12  15 1165.00 272.896   7
   0 -12 -15 218.408 186.025   5
   0  12  16 1876.08 153.103   4
   0  12  16 1891.71 192.777  11
   0 -12 -16 1728.11 305.514  10
   0  12  16 2111.85 266.560   1
   0 -12 -16 2074.77 201.571   9
   0  12  16 2239.06 318.918   7
   0 -12 -16 1553.83 266.650   5
   0  12  17 746.284 95.8690   4
   0  12  17 765.579 137.657  11
   0 -12 -17 844.189 259.622  10
   0  12  17 819.617 184.875   1
   0 -12 -17 751.438 134.333   9
   0  12  17 1205.47 253.048   7
   0 -12 -17 687.996 232.559   5
   0  12  18 2555.61 293.369   1
   0 -12 -18 2310.86 367.176  10
   0  12  18 2043.22 199.239  11
   0 -12 -18 2029.80 218.576   9
   0  12  18 2351.24 334.518   7
   0  12  18 2103.74 131.352   4
   0 -12 -19 308.751 202.491  10
   0  12  19 429.760 114.860  11
   0 -12 -19 595.554 141.624   9
   0  12  19 587.509 236.764   7
   0  12  19 601.362 159.491   1
   0  12  20 1820.78 307.460   7
   0  12  20 1406.99 204.930   1
   0 -12 -20 1401.60 310.787  10
   0  12  21 3693.40 430.165   7
   0  12  21 4006.48 329.312   1
   0 -12 -21 3487.27 444.980  10
   0  12  22 135.794 190.255   7
   0  12  22 150.178 131.887   1
   0 -12 -22 275.888 261.971  10
   0  12  23 4230.98 476.962   7
   0  12  23 3389.72 297.128   1
   0 -12 -23 3605.09 494.214  10
   0  12  24 1864.29 239.070   1
   0 -12 -24 1580.28 380.711  10
   0  12  25 6315.95 570.843   7
   0  12  25 5624.81 370.760   1
   0 -12 -25 5300.75 610.523  10
   0  12  26 918.265 316.244   7
   0 -12 -26 972.492 338.175  10
   0  12  27 8721.18 694.583   7
   0 -12 -27 8114.88 725.768  10
   0  12  28 809.273 311.880   7
   0 -12 -28 138.061 274.719  10
   0  12  29 198.494 230.952   7
   0 -12 -29 272.429 261.978  10
   0  12  30 848.874 338.494   7
   0 -12 -30 926.887 339.717  10
   0  12  31 218.903 263.580   7
   0 -12 -31 8.30707 217.008  10
   0  12  32 1.28791 214.025   7
   0 -12 -32-132.633 300.429  10
   0  12  33 1033.64 342.050   7
   0 -12 -33 1219.98 368.271  10
   0  12  34 972.397 346.713   7
   0 -12 -34 1076.62 387.736  10
   0  12  35 1159.46 365.669   7
   0 -13  41 231.719 261.633  11
   0 -13  40 114.497 196.260  11
   0 -13  39 329.627 228.490  11
   0 -13  38 62.0319 215.480  11
   0  13 -37 284.268 191.236   4
   0 -13  37-131.424 228.705  11
   0  13 -36-104.831 221.610   4
   0 -13  36 284.351 252.828  11
   0  13 -35 67.6443 204.654   4
   0 -13  35-79.3079 220.965  11
   0  13 -34-9.55344 205.806   4
   0 -13  34-55.5523 225.008  11
   0  13 -33 437.819 218.915   4
   0 -13  33 1491.62 307.464  11
   0  13 -32 441.149 247.786   4
   0 -13  32 353.841 235.148  11
   0  13 -31 1167.28 328.942   4
   0 -13  31 941.578 277.748  11
   0  13 -30 841.622 197.141   1
   0  13 -30 681.752 276.800   4
   0 -13  30 583.342 249.968  11
   0  13 -29 2887.42 315.824   1
   0  13 -29 3461.76 465.263   4
   0 -13  29 3079.18 431.054  11
   0  13 -28 343.180 172.451   1
   0  13 -28 391.254 246.747   4
   0  13 -27 1017.08 212.178   1
   0  13 -27 980.331 276.419   4
   0 -13  27 884.101 237.079  11
   0  13 -26 431.718 159.023   1
   0  13 -26 576.875 254.638   4
   0 -13  26 270.470 192.194  11
   0  13 -25 1193.04 227.790   1
   0  13 -25 1512.41 316.271   4
   0 -13  25 996.474 244.572  11
   0  13 -24 1236.03 230.837   1
   0 -13  24 1052.97 277.769  11
   0  13 -24 1247.83 307.933   4
   0  13 -23 14301.8 810.359   4
   0 -13  23 13868.6 783.555  11
   0  13 -23 13508.6 657.179   1
   0  13 -22 554.697 298.021   4
   0 -13  22 444.398 289.107  11
   0  13 -22 272.992 187.561   1
   0  13 -21 2419.31 351.168   4
   0 -13  21 2367.78 326.691  11
   0  13 -21 2604.26 322.305   1
   0  13 -20 379.322 176.249   1
   0 -13  20 214.899 219.480  11
   0 -13  20-137.811 239.374   5
   0  13 -20 542.655 246.990   4
   0 -13  20 432.648 137.624   3
   0  13 -19 2281.88 302.601   1
   0 -13  19 2181.55 306.475  11
   0  13 -19 2666.38 355.781   4
   0 -13  19 1789.32 280.359   5
   0 -13  19 2545.80 263.451   3
   0  13 -18 1136.14 206.517   1
   0 -13  18 1266.66 257.658  11
   0  13 -18 992.932 258.772   4
   0 -13  18 1167.69 175.874   3
   0  13 -17 423.531 164.336   1
   0 -13  17 728.284 234.999  11
   0  13 -17 626.540 237.497   4
   0 -13  17 530.095 127.335   3
   0  13 -16 12617.0 641.795   1
   0 -13  16 13108.3 705.129  11
   0  13 -16 12860.7 708.923   4
   0 -13  16 12482.1 673.533   5
   0 -13  16 12429.2 483.186   3
   0  13 -15 56.1444 177.484   1
   0 -13  15-4.51007 168.984  11
   0 -13  15 102.587 88.4537   3
   0  13 -15 380.541 249.306   4
   0 -13  15-78.6357 158.125   5
   0 -13  14 3122.01 221.744   3
   0  13 -14 3482.38 389.646   4
   0 -13  14 2879.41 332.472   5
   0 -13  14 2828.44 342.761  11
   0  13 -14 3257.74 331.823   1
   0 -13  14 3014.65 214.697   7
   0  13 -14 2718.72 253.725   6
   0 -13  13 3614.98 225.712   3
   0 -13  13 4181.61 391.786   5
   0  13 -13 3832.97 413.648   4
   0 -13  13 3572.79 388.567  11
   0  13 -13 4200.60 404.449   1
   0 -13  13 3498.48 231.201   7
   0  13 -13 4061.85 297.123   6
   0 -13  12 69.8514 52.0536   3
   0 -13  12 318.477 173.925   5
   0  13 -12 153.286 179.041   4
   0 -13  12 137.464 153.156  11
   0  13 -12 309.188 193.469   1
   0 -13  12 36.8491 61.2756   7
   0  13 -12 49.7591 94.1226   6
   0 -13  11 2150.66 151.326   3
   0  13 -11 2274.39 314.927   4
   0 -13  11 2642.25 300.891   5
   0 -13  11 2471.33 311.844  11
   0  13 -11 2296.65 290.044   1
   0 -13  11 2059.95 173.412   7
   0  13 -11 2239.69 212.077   6
   0 -13  10 1223.18 105.262   3
   0 -13  10 852.668 195.266   5
   0  13 -10 1349.68 269.843   4
   0 -13  10 1469.50 258.837  11
   0  13 -10 1364.75 244.959   1
   0 -13  10 1032.27 131.029   7
   0  13 -10 1134.61 161.242   6
   0 -13   9 89.6691 38.1314   3
   0  13  -9 101.802 157.859   1
   0 -13   9 63.2613 144.006  11
   0 -13   9 69.7622 61.9502   7
   0  13  -9 94.4805 84.8537   6
   0 -13   9-105.315 147.410   5
   0  13  -9 26.8842 167.663   4
   0  13  -8 152.595 165.750   1
   0 -13   8-123.712 170.290  11
   0 -13   8 112.942 71.5743   7
   0  13  -8 184.979 104.879   6
   0 -13   8 12.5480 135.840   5
   0  13  -8-110.637 194.233   4
   0  13  -7 1269.41 259.647   1
   0 -13   7 1095.31 224.427  11
   0 -13   7 970.723 128.890   7
   0  13  -7 1130.72 142.683   6
   0 -13   7 983.824 209.075   5
   0  13  -7 1138.63 274.971   4
   0  13  -6 1030.25 252.643   1
   0 -13   6 875.152 229.527  11
   0 -13   6 415.532 91.1965   7
   0  13  -6 674.313 117.344   6
   0  13  -6 1208.55 277.514   4
   0 -13   6 754.753 197.437   5
   0  13  -5 200.226 172.032   1
   0 -13   5 314.747 159.007  11
   0 -13   5 276.799 75.9758   7
   0  13  -5 414.719 99.4427   6
   0  13  -5 175.095 172.097   4
   0 -13   5 448.094 145.530   5
   0  13  -4 388.878 245.914   1
   0 -13   4 142.895 123.110   5
   0  13  -4 235.932 213.599   4
   0 -13   4 54.1773 58.3455   7
   0  13  -4 163.569 79.1356   6
   0 -13   4 102.815 127.640  11
   0  13  -3 1490.21 165.695   6
   0 -13   3 1593.27 287.067   5
   0  13  -2 1366.83 264.893   1
   0 -13   2 1664.44 238.135   5
   0  13  -2 1330.14 239.551   4
   0 -13   2 1416.52 234.303  11
   0  13  -2 1322.46 123.750   9
   0 -13   2 1283.12 159.746   7
   0  13  -2 1408.25 154.502   7
   0  13  -2 1278.51 135.414   6
   0  13  -1 676.933 228.273   1
   0 -13   1 588.758 167.413   5
   0  13  -1 495.120 172.954   4
   0 -13   1 857.064 196.776  11
   0  13  -1 600.655 85.0832   9
   0  13  -1 697.209 125.232   7
   0 -13   1 673.191 127.653   7
   0  13  -1 605.427 110.358   6
   0 -13   1 454.735 90.3982   6
   0  13   0 5201.70 459.101   1
   0 -13   0 3720.53 330.545   5
   0  13   0 4391.19 384.341   4
   0 -13   0 4502.44 374.453  11
   0  13   0 3776.46 322.815  11
   0  13   0 3656.48 180.554   9
   0 -13   0 3568.90 260.684   7
   0  13   0 3972.43 249.488   7
   0 -13   0 3421.24 218.294   6
   0  13   0 3996.67 239.080   6
   0  13   1 18664.1 759.403   1
   0 -13  -1 16814.3 647.776   5
   0  13   1 17838.6 697.161   4
   0 -13  -1 19855.7 689.701  11
   0  13   1 18036.7 670.359  11
   0  13   1 18138.5 383.404   9
   0  13   1 18700.3 525.761   7
   0 -13  -1 18309.5 602.236   7
   0 -13  -1 17949.5 473.126   6
   0  13   1 18361.0 503.682   6
   0  13   2 242.448 158.201   4
   0 -13  -2 43.5106 133.064   5
   0  13   2 102.807 82.5468  11
   0 -13  -2 144.235 134.595  11
   0  13   2 95.8348 43.0851   9
   0  13   2 6.68846 82.8427   7
   0 -13  -2-23.8969 85.0136   7
   0  13   2-38.9835 89.9226   6
   0 -13  -2 31.5709 54.6622   6
   0  13   3 781.140 219.437   1
   0  13   3 1002.21 206.791   4
   0 -13  -3 693.919 171.840   5
   0  13   3 723.015 141.489  11
   0 -13  -3 913.398 177.457  11
   0  13   3 988.444 96.2959   9
   0  13   3 987.713 156.942   7
   0 -13  -3 784.346 126.447   7
   0 -13  -3 846.671 111.597   6
   0  13   4 5265.93 417.742   1
   0 -13  -4 4815.46 369.706   5
   0  13   4 5364.21 378.176   4
   0  13   4 5173.20 348.737  11
   0 -13  -4 5465.89 363.260  11
   0  13   4 5441.93 212.057   9
   0  13   4 5105.46 310.552   7
   0 -13  -4 4960.36 343.226   7
   0 -13  -4 5351.76 268.460   6
   0  13   5-79.4620 148.997   1
   0  13   5 52.0246 124.663   4
   0 -13  -5 5.34328 130.100   5
   0 -13  -5 9.02911 108.470  11
   0  13   5-57.3360 75.6463  11
   0  13   5-31.9306 60.0741   9
   0  13   5 50.6375 93.7484   7
   0 -13  -5 23.2089 53.0692   6
   0  13   6 422.662 205.032   1
   0  13   6 191.501 92.2908  11
   0  13   6 402.864 167.197   4
   0 -13  -6 173.878 148.417   5
   0  13   6 196.228 67.1417   9
   0  13   6 261.274 109.202   7
   0 -13  -6 224.318 75.8535   6
   0  13   7 2347.56 151.341   3
   0  13   7 2524.79 243.895  11
   0  13   7 2620.55 169.321   9
   0  13   7 3093.36 360.789   1
   0  13   7 2787.54 279.808   4
   0 -13  -7 2302.47 294.750   5
   0  13   7 2807.90 260.741   7
   0 -13  -7 2337.21 194.260   6
   0  13   8 15923.4 417.917   3
   0  13   8 16213.3 595.070  11
   0  13   8 16999.8 424.402   9
   0  13   8 17141.4 735.404   1
   0  13   8 17023.4 605.368   4
   0  13   8 16730.9 612.376   7
   0 -13  -8 16053.4 693.962   5
   0 -13  -8 16558.5 507.212   6
   0  13   9 14747.7 437.589   3
   0  13   9 16585.0 741.866   1
   0  13   9 15593.5 582.591  11
   0  13   9 16428.0 452.873   9
   0  13   9 16449.2 594.924   4
   0  13   9 15819.8 620.059   7
   0 -13  -9 15933.4 513.481   6
   0 -13  -9 16083.3 696.144   5
   0  13  10 15126.6 469.055   3
   0  13  10 17676.4 750.274   1
   0  13  10 15024.1 569.532  11
   0  13  10 18678.8 489.698   9
   0  13  10 17296.2 605.084   4
   0 -13 -10 15325.2 392.762   9
   0  13  10 16386.9 664.352   7
   0 -13 -10 15463.6 685.894   5
   0 -13 -10 15286.3 519.326   6
   0  13  11 5406.20 300.047   3
   0  13  11 6390.25 457.954   1
   0  13  11 5676.20 353.028  11
   0  13  11 6227.82 302.684   9
   0  13  11 5987.78 356.354   4
   0 -13 -11 6121.56 263.441   9
   0  13  11 5893.72 412.817   7
   0 -13 -11 5574.37 433.328   5
   0 -13 -11 6011.47 331.043   6
   0  13  12 24978.0 664.137   3
   0  13  12 26389.4 706.641   4
   0  13  12 24010.5 711.416  11
   0 -13 -12 26302.3 987.639  10
   0  13  12 26829.8 899.001   1
   0 -13 -12 25781.1 566.705   9
   0  13  12 27501.1 866.120   7
   0 -13 -12 23126.6 874.875   5
   0 -13 -12 26357.1 710.030   6
   0  13  13 2013.34 210.545   4
   0  13  13 2042.28 204.111   3
   0  13  13 1842.43 212.768  11
   0 -13 -13 2175.15 350.892  10
   0  13  13 2307.25 299.795   1
   0 -13 -13 1919.43 172.922   9
   0  13  13 2109.37 292.925   7
   0 -13 -13 1901.49 203.577   6
   0 -13 -13 1769.95 332.512   5
   0  13  14 23910.8 715.726   3
   0  13  14 26649.8 658.348   4
   0  13  14 24756.2 704.823  11
   0 -13 -14 26446.0 1035.14  10
   0  13  14 25523.0 879.534   1
   0 -13 -14 25014.0 612.475   9
   0  13  14 25836.4 883.774   7
   0 -13 -14 24752.5 936.551   5
   0  13  15 6103.67 321.326   4
   0  13  15 5763.61 367.424   3
   0  13  15 6365.12 361.766  11
   0 -13 -15 6614.83 533.831  10
   0  13  15 6231.97 459.563   1
   0 -13 -15 6239.93 324.249   9
   0  13  15 6962.72 493.711   7
   0 -13 -15 6123.29 498.838   5
   0  13  16 8213.17 344.300   4
   0  13  16 7987.66 410.590  11
   0 -13 -16 8914.62 637.509  10
   0  13  16 9052.42 534.689   1
   0 -13 -16 8527.99 387.758   9
   0  13  16 8872.30 564.908   7
   0 -13 -16 8531.42 575.886   5
   0  13  17 1545.61 148.245   4
   0  13  17 1418.02 181.845  11
   0 -13 -17 1397.12 308.996  10
   0  13  17 1581.82 254.353   1
   0 -13 -17 1720.90 184.102   9
   0  13  17 2002.25 311.415   7
   0 -13 -17 1446.53 303.008   5
   0  13  18 2369.16 155.050   4
   0  13  18 2181.34 220.695  11
   0 -13 -18 2058.98 314.152  10
   0  13  18 2567.88 292.816   1
   0 -13 -18 2695.85 235.913   9
   0  13  18 3086.83 379.440   7
   0 -13 -18 2063.80 323.801   5
   0 -13 -19 2504.95 387.529  10
   0 -13 -19 1544.92 303.591   5
   0  13  19 1718.85 262.345   1
   0  13  19 2146.23 340.742   7
   0  13  19 1672.79 108.727   4
   0  13  20 535.070 188.380   1
   0 -13 -20 421.798 204.347   5
   0  13  20 1091.59 290.530   7
   0 -13 -20 619.442 260.547  10
   0  13  21 1306.97 222.603   1
   0 -13 -21 1416.90 313.050  10
   0  13  22 493.631 286.483   7
   0  13  22 105.828 121.111   1
   0 -13 -22 189.447 196.896  10
   0  13  23 3374.50 431.822   7
   0  13  23 3027.90 302.308   1
   0 -13 -23 3034.72 435.691  10
   0  13  24 28.8038 120.853   1
   0 -13 -24 241.991 254.092  10
   0  13  25 3785.21 468.492   7
   0  13  25 2870.47 291.183   1
   0 -13 -25 2900.85 471.201  10
   0  13  26 2925.51 429.368   7
   0 -13 -26 1948.76 427.392  10
   0  13  27 2298.51 406.551   7
   0 -13 -27 1724.41 376.454  10
   0  13  28 338.779 262.176   7
   0 -13 -28 230.601 246.801  10
   0  13  29 5820.07 595.425   7
   0 -13 -29 4965.70 589.336  10
   0  13  30 212.732 231.844   7
   0 -13 -30 338.827 286.085  10
   0  13  31 305.323 258.696   7
   0 -13 -31-66.0205 239.362  10
   0  13  32 681.595 299.754   7
   0 -13 -32 509.292 317.661  10
   0  13  33 852.220 324.023   7
   0 -13 -33 101.358 259.604  10
   0  13  34 593.422 305.063   7
   0 -14  40 704.440 311.103  11
   0 -14  39-81.0064 211.860  11
   0  14 -38 316.486 222.925   4
   0 -14  38 340.715 239.723  11
   0  14 -37-101.999 206.633   4
   0 -14  37 130.103 204.471  11
   0  14 -36-66.5093 193.660   4
   0 -14  36 257.884 252.879  11
   0  14 -35-232.665 263.105   4
   0 -14  35-86.2635 221.738  11
   0  14 -34-270.860 248.830   4
   0 -14  34 184.505 208.728  11
   0  14 -33 1587.67 338.548   4
   0 -14  33 2429.05 403.997  11
   0  14 -32 4482.44 537.783   4
   0 -14  32 4255.35 540.057  11
   0  14 -31 354.734 266.560   4
   0 -14  31 130.699 214.830  11
   0  14 -30 60.0757 138.267   1
   0  14 -30 232.559 237.948   4
   0 -14  30-73.8191 243.160  11
   0  14 -29 106.608 156.992   1
   0  14 -29 141.133 223.269   4
   0 -14  29-221.882 243.884  11
   0  14 -28 322.929 177.436   1
   0  14 -28 25.0078 204.549   4
   0 -14  28 48.6526 192.297  11
   0  14 -27-81.2981 140.558   1
   0  14 -27 39.1671 199.613   4
   0 -14  27-149.393 233.626  11
   0  14 -26 69.6287 138.238   1
   0  14 -26 39.1499 206.411   4
   0 -14  26 135.183 211.931  11
   0  14 -25 218.203 173.592   1
   0 -14  25 268.401 224.969  11
   0  14 -24 6148.45 575.609   4
   0  14 -24 5962.65 482.990   1
   0 -14  24 5762.30 544.596  11
   0  14 -23 19.0290 169.345   1
   0 -14  23-151.158 229.760  11
   0  14 -23 310.741 228.032   4
   0  14 -22-28.0326 206.106   4
   0 -14  22-4.32968 218.771  11
   0  14 -22 110.522 154.984   1
   0  14 -21 712.134 270.266   4
   0 -14  21-104.765 246.903   5
   0 -14  21 445.652 204.129  11
   0  14 -21 417.865 164.385   1
   0  14 -20 999.191 233.215   1
   0 -14  20 747.328 222.593  11
   0  14 -20 1073.70 267.119   4
   0 -14  20 939.413 243.568   5
   0 -14  20 1449.06 201.645   3
   0  14 -19 3490.10 369.811   1
   0 -14  19 2660.10 346.565  11
   0  14 -19 3533.38 427.807   4
   0 -14  19 3138.30 384.698   5
   0 -14  19 3351.88 281.154   3
   0  14 -18 1834.09 277.793   1
   0 -14  18 1772.59 312.316  11
   0 -14  18 1410.90 271.298   5
   0  14 -18 2255.87 367.028   4
   0 -14  18 1613.89 198.124   3
   0  14 -17 15505.6 741.215   1
   0 -14  17 15938.2 799.097  11
   0 -14  17 14764.6 532.336   3
   0  14 -17 15322.4 819.797   4
   0 -14  17 14432.6 765.242   5
   0 -14  16-10.9268 85.2786   3
   0 -14  16 2.84034 165.317   5
   0  14 -16 415.667 291.835   4
   0 -14  16 302.820 255.690  11
   0  14 -16 233.793 216.187   1
   0 -14  16 112.132 67.5786   7
   0  14 -16-105.313 159.377   6
   0 -14  15 8558.52 365.875   3
   0  14 -15 8967.52 630.607   4
   0 -14  15 8980.91 586.390   5
   0 -14  15 9091.86 594.847  11
   0  14 -15 9477.25 582.403   1
   0 -14  15 9007.05 376.637   7
   0  14 -15 8756.95 465.882   6
   0 -14  14 12303.7 422.837   3
   0 -14  14 13277.9 695.559   5
   0  14 -14 13531.5 751.142   4
   0 -14  14 14121.8 750.773  11
   0  14 -14 13326.4 703.895   1
   0 -14  14 12200.3 432.934   7
   0  14 -14 13722.5 551.716   6
   0 -14  13 9666.03 351.649   3
   0  14 -13 10767.5 692.665   4
   0 -14  13 11053.7 626.848   5
   0 -14  13 11302.4 671.344  11
   0  14 -13 12616.2 673.348   1
   0 -14  13 9744.69 381.321   7
   0  14 -13 10450.1 481.492   6
   0 -14  12 48079.0 705.025   3
   0 -14  12 49270.9 1233.05   5
   0  14 -12 49325.4 1348.98   4
   0 -14  12 50420.4 1330.32  11
   0  14 -12 47725.0 1289.98   1
   0 -14  12 46740.9 826.859   7
   0  14 -12 50599.9 994.656   6
   0 -14  11 11034.4 304.181   3
   0  14 -11 12453.5 725.616   4
   0 -14  11 10807.1 600.677   5
   0 -14  11 11298.5 663.991  11
   0  14 -11 11120.7 668.301   1
   0 -14  11 10445.7 393.065   7
   0  14 -11 11031.9 460.908   6
   0 -14  10 12622.1 272.811   3
   0  14 -10 14237.8 700.530   1
   0 -14  10 13934.9 698.760  11
   0 -14  10 13499.4 442.201   7
   0  14 -10 14378.8 505.114   6
   0 -14  10 13111.0 619.713   5
   0  14 -10 14414.7 746.683   4
   0  14  -9 9482.74 592.793   1
   0 -14   9 8702.24 554.469  11
   0 -14   9 7963.91 341.654   7
   0  14  -9 9291.31 398.901   6
   0 -14   9 8273.15 506.039   5
   0  14  -9 9599.82 621.851   4
   0  14  -8 18250.4 790.588   1
   0 -14   8 18425.6 768.883  11
   0 -14   8 17063.0 498.310   7
   0  14  -8 18357.1 551.070   6
   0  14  -8 20312.6 849.177   4
   0 -14   8 16447.8 691.204   5
   0  14  -7 20745.4 834.660   1
   0 -14   7 21356.7 818.817  11
   0 -14   7 18871.2 526.497   7
   0  14  -7 20226.9 562.636   6
   0 -14   7 18445.4 723.686   5
   0  14  -7 22721.4 895.145   4
   0  14  -6 23774.9 898.032   1
   0 -14   6 24968.5 877.314  11
   0 -14   6 23223.7 603.274   7
   0  14  -6 26223.2 620.130   6
   0 -14   6 23467.0 806.095   5
   0  14  -6 25806.5 933.809   4
   0  14  -5 2171.98 337.090   1
   0 -14   5 2042.27 276.016  11
   0 -14   5 1356.37 148.774   7
   0  14  -5 1699.73 175.340   6
   0  14  -5 2544.01 368.173   4
   0 -14   5 1365.38 224.055   5
   0  14  -4 6305.92 522.904   1
   0  14  -4 7271.64 525.840   4
   0 -14   4 4734.31 362.385   5
   0 -14   4 6098.24 455.244  11
   0 -14   4 5390.92 305.575   7
   0  14  -4 5388.07 276.782   6
   0  14  -3 1382.49 369.190   1
   0  14  -3 1162.14 324.674   4
   0 -14   3-132.975 151.646   5
   0 -14   3 415.960 197.980  11
   0  14  -3 179.014 70.4712   9
   0 -14   3 287.821 116.532   7
   0  14  -3 97.4635 67.3560   6
   0  14  -2 18581.3 794.318   1
   0  14  -2 18703.8 767.531   4
   0 -14   2 17352.3 673.306   5
   0 -14   2 18996.3 738.546  11
   0  14  -2 19264.1 428.361   9
   0 -14   2 18254.4 581.907   7
   0  14  -2 18634.8 506.348   6
   0 -14   1 231.791 162.910   5
   0  14  -1 449.885 233.858   4
   0 -14   1 401.720 182.177  11
   0  14  -1 145.179 60.2818   9
   0 -14   1 71.4912 86.1158   7
   0  14  -1 177.328 100.445   7
   0  14  -1 114.620 81.5763   6
   0  14   0 7865.27 533.680   1
   0 -14   0 7048.78 444.125   5
   0  14   0 8074.35 506.964   4
   0 -14   0 8637.20 492.443  11
   0  14   0 8040.90 263.572   9
   0  14   0 8000.53 357.484   7
   0 -14   0 7135.14 383.323   7
   0 -14   0 7348.43 316.279   6
   0  14   0 7625.70 330.818   6
   0  14   1 206.704 165.257   1
   0  14   1 319.198 181.313   4
   0 -14  -1 52.2674 126.729   5
   0 -14  -1 228.286 144.591  11
   0  14   1 235.380 63.0563   9
   0  14   1 179.422 98.0348   7
   0 -14  -1 95.5654 63.2773   6
   0  14   1-16.2789 90.6517   6
   0 -14  -1 150.474 86.6320   7
   0  14   2 6.63667 161.998   1
   0 -14  -2-109.791 163.533   5
   0  14   2 106.816 154.893   4
   0 -14  -2 0.39839 133.851  11
   0  14   2 0.94469 56.7966   9
   0  14   2-28.9940 81.9227   7
   0 -14  -2-99.1541 98.6684   7
   0 -14  -2 80.2986 58.2391   6
   0  14   3-254.547 190.569   1
   0 -14  -3-353.714 177.978   5
   0  14   3 253.383 152.885   4
   0 -14  -3 9.12051 113.200  11
   0  14   3 180.719 64.2947   9
   0  14   3-7.34331 94.3168   7
   0 -14  -3 60.1545 63.0605   6
   0 -14  -3 76.5396 82.7911   7
   0  14   4 1.52938 162.111   1
   0  14   4-27.3626 124.322   4
   0 -14  -4-51.5923 164.013   5
   0 -14  -4 85.5186 109.928  11
   0  14   4 2.19747 46.8238   9
   0  14   4 3.62535 94.7666   7
   0 -14  -4-108.641 100.245   7
   0 -14  -4 48.9060 59.4677   6
   0  14   5 1887.63 328.663   1
   0 -14  -5 1692.61 216.664  11
   0  14   5 1603.35 212.492  11
   0 -14  -5 1550.86 243.423   5
   0  14   5 1794.18 256.071   4
   0  14   5 1690.64 121.587   9
   0  14   5 1583.79 190.703   7
   0 -14  -5 1498.29 150.103   6
   0  14   6 17520.2 656.767  11
   0  14   6 18192.1 406.059   9
   0  14   6 18170.3 782.047   1
   0 -14  -6 16884.5 714.702   5
   0  14   6 17997.5 683.415   4
   0  14   6 17455.5 603.553   7
   0 -14  -6 17466.1 510.407   6
   0  14   7 5581.89 375.030  11
   0  14   7 6024.15 240.565   9
   0  14   7 7182.06 513.057   1
   0  14   7 6775.09 416.622   4
   0  14   7 6084.64 378.853   7
   0 -14  -7 5861.03 307.765   6
   0 -14  -7 5877.97 436.553   5
   0  14   8 1860.25 240.948   4
   0  14   8 1699.16 141.097   3
   0  14   8 1595.47 198.453  11
   0  14   8 1775.89 148.981   9
   0  14   8 2045.66 317.843   1
   0 -14  -8 1466.17 261.216   5
   0  14   8 1927.09 248.089   7
   0 -14  -8 1683.73 174.270   6
   0  14   9 714.462 168.970   4
   0  14   9 681.732 101.652   3
   0  14   9 689.590 144.354  11
   0  14   9 1030.72 128.798   9
   0  14   9 775.187 229.057   1
   0  14   9 823.175 180.141   7
   0 -14  -9 698.703 125.716   6
   0 -14  -9 676.269 190.394   5
   0  14  10 4218.79 240.213   3
   0  14  10 4285.91 325.418  11
   0  14  10 5166.37 270.056   9
   0  14  10 4928.74 373.093   4
   0  14  10 4970.40 388.067   7
   0  14  10 5725.41 495.317   1
   0 -14 -10 4314.11 286.311   6
   0 -14 -10 4726.06 422.888   5
   0  14  11 950.083 131.469   3
   0  14  11 1447.50 231.298   4
   0  14  11 1187.59 189.427  11
   0  14  11 1133.13 286.637   7
   0 -14 -11 1061.76 157.364   6
   0 -14 -11 1204.03 301.179   5
   0  14  12 175.918 116.293   4
   0  14  12 14.3836 59.4023   3
   0  14  12-13.6590 76.4865  11
   0 -14 -12 72.2889 188.557  10
   0  14  12-416.372 176.933   1
   0 -14 -12 14.5912 47.7414   9
   0  14  12-101.595 139.973   7
   0 -14 -12-13.7327 62.5660   6
   0 -14 -12-97.7433 177.904   5
   0  14  13 12725.0 488.981   3
   0  14  13 13642.5 531.880   4
   0  14  13 13232.5 545.650  11
   0 -14 -13 14568.8 777.077  10
   0  14  13 13797.5 682.908   1
   0 -14 -13 13597.9 415.159   9
   0  14  13 13562.6 643.591   7
   0 -14 -13 12554.1 687.080   5
   0  14  14 1506.97 186.660   4
   0  14  14 1300.98 171.254   3
   0  14  14 1266.04 187.835  11
   0 -14 -14 1497.78 311.100  10
   0  14  14 1577.02 274.466   1
   0 -14 -14 1213.53 137.355   9
   0  14  14 1179.97 230.439   7
   0 -14 -14 1358.20 277.957   5
   0  14  15 5859.58 323.826   4
   0  14  15 5281.55 347.289  11
   0 -14 -15 5464.75 513.940  10
   0  14  15 5977.74 443.248   1
   0 -14 -15 5606.65 300.394   9
   0  14  15 5264.01 422.367   7
   0 -14 -15 5223.83 467.008   5
   0  14  16 225.335 97.4723   4
   0  14  16 206.622 95.7727  11
   0 -14 -16 96.8334 179.062  10
   0  14  16 85.9271 151.872   1
   0 -14 -16 93.9805 69.2996   9
   0  14  16 31.3271 202.499   7
   0 -14 -16 30.1679 175.697   5
   0 -14 -17 960.731 296.566  10
   0 -14 -17 409.555 186.330   5
   0  14  17 717.183 219.733   1
   0  14  17 213.021 168.302   7
   0  14  17 608.247 121.076   4
   0 -14 -18 121.809 222.268  10
   0 -14 -18 84.2341 198.762   5
   0  14  18 442.995 189.990   1
   0  14  18 71.8591 226.437   7
   0  14  18 326.944 90.7332   4
   0  14  19 1880.18 268.755   1
   0 -14 -19 1161.53 269.309   5
   0  14  19 925.415 176.395   7
   0 -14 -19 2030.35 339.665  10
   0  14  20 110.884 145.607   1
   0 -14 -20 50.3960 242.496   5
   0  14  20-289.969 211.868   7
   0 -14 -20 143.382 230.510  10
   0  14  21 5250.60 419.072   1
   0 -14 -21 4786.43 482.779   5
   0  14  21 5449.23 499.845   7
   0 -14 -21 5679.74 576.635  10
   0  14  22 371.962 160.149   1
   0 -14 -22 164.192 231.543   5
   0  14  22 629.089 229.698   7
   0 -14 -22 196.152 238.088  10
   0  14  23 1347.75 226.938   1
   0 -14 -23 1039.64 275.575   5
   0  14  23 1771.02 341.768   7
   0 -14 -23 1262.11 337.623  10
   0  14  24 44.2950 113.056   1
   0 -14 -24 127.627 214.187   5
   0  14  24 662.199 281.876   7
   0 -14 -24 404.307 265.199  10
   0  14  25 4006.74 355.297   1
   0  14  25 4914.84 523.560   7
   0 -14 -25 3310.15 453.832   5
   0 -14 -25 3973.69 530.391  10
   0 -14 -26-568.765 293.131   5
   0 -14 -26-115.625 266.104  10
   0  14  27 1492.04 354.528   7
   0 -14 -27 802.131 316.927  10
   0  14  28 468.928 265.147   7
   0 -14 -28 155.790 240.940  10
   0  14  29 460.142 285.504   7
   0 -14 -29-160.675 296.736  10
   0  14  30 302.224 232.478   7
   0 -14 -30 217.043 258.961  10
   0  14  31 410.996 232.944   7
   0 -14 -31 337.180 252.790  10
   0  14  32 29.6432 274.125   7
   0 -14 -32 357.364 290.332  10
   0  14  33-192.715 273.227   7
   0 -15  39 650.460 306.989  11
   0 -15  38 11.3866 215.938  11
   0  15 -38-188.779 244.138   4
   0 -15  37 2.02821 204.338  11
   0  15 -37-262.741 230.690   4
   0 -15  36 83.7624 212.295  11
   0  15 -36-68.8014 195.579   4
   0 -15  35-46.3235 217.098  11
   0  15 -35 248.869 220.244   4
   0 -15  34 1643.29 368.433  11
   0  15 -34 1250.85 320.589   4
   0 -15  33-218.364 211.294  11
   0  15 -33-334.089 271.707   4
   0 -15  32 248.438 234.724  11
   0  15 -32-28.8948 238.793   4
   0 -15  31 4042.11 509.058  11
   0  15 -31 4395.58 566.493   4
   0  15 -30 358.693 180.023   1
   0 -15  30 93.6025 199.411  11
   0  15 -30 620.880 325.549   4
   0  15 -29 1920.60 288.493   1
   0 -15  29 1692.61 342.681  11
   0  15 -29 1479.12 377.011   4
   0  15 -28 272.820 169.027   1
   0 -15  28 332.162 222.008  11
   0  15 -28 184.898 212.178   4
   0  15 -27 1878.57 287.568   1
   0 -15  27 2279.35 402.150  11
   0  15 -27 2734.19 420.857   4
   0  15 -26 566.497 212.283   1
   0 -15  26 295.929 219.594  11
   0  15 -26 634.896 271.368   4
   0  15 -25 1967.14 290.791   1
   0 -15  25 2014.31 359.908  11
   0  15 -25 2201.82 389.118   4
   0  15 -24 949.310 233.556   1
   0 -15  24 573.000 221.310  11
   0  15 -24 793.420 277.055   4
   0  15 -23 180.278 165.131   1
   0  15 -23 68.8528 219.120   4
   0 -15  23 466.848 220.090  11
   0  15 -22-78.7058 166.398   1
   0 -15  22-219.961 233.541  11
   0  15 -22-16.8558 200.965   4
   0  15 -21-31.4362 171.611   1
   0 -15  21 40.9382 223.082  11
   0  15 -21 312.500 256.482   4
   0 -15  21-57.3106 204.300   5
   0  15 -20-58.9920 187.110   1
   0 -15  20-291.213 268.828  11
   0  15 -20-72.5246 215.785   4
   0 -15  20 4.37670 217.175   5
   0 -15  19-13.9922 205.915   5
   0  15 -19-319.213 236.138   4
   0 -15  19 193.576 180.125  11
   0  15 -19-91.4728 190.853   1
   0  15 -19-185.758 168.881   6
   0 -15  19-90.6824 101.463   3
   0 -15  18 778.266 129.064   3
   0  15 -18 755.273 247.377   4
   0 -15  18 979.280 260.370   5
   0 -15  18 965.749 252.865  11
   0  15 -18 1007.40 244.717   1
   0 -15  18 1002.87 146.665   7
   0  15 -18 662.253 175.155   6
   0 -15  17-9.03808 84.0311   3
   0  15 -17 228.475 229.845   4
   0 -15  17 149.153 182.478   5
   0 -15  17 220.399 242.881  11
   0  15 -17-38.5875 191.735   1
   0 -15  17 192.201 88.4985   7
   0  15 -17 57.5856 129.015   6
   0 -15  16 3920.91 257.424   3
   0 -15  16 4458.64 448.013   5
   0  15 -16 4188.47 447.337   4
   0 -15  16 4934.68 470.594  11
   0  15 -16 4204.11 409.044   1
   0 -15  16 4460.44 277.786   7
   0  15 -16 4463.40 346.279   6
   0 -15  15 553.287 97.0116   3
   0  15 -15 1079.27 292.303   4
   0 -15  15 618.661 234.077   5
   0 -15  15 914.867 278.325  11
   0  15 -15 928.029 246.962   1
   0 -15  15 555.985 111.276   7
   0  15 -15 574.422 165.164   6
   0 -15  14 8223.42 322.845   3
   0  15 -14 8386.15 603.304   4
   0 -15  14 7962.94 550.101   5
   0 -15  14 8952.96 612.616  11
   0  15 -14 8607.10 568.544   1
   0 -15  14 8239.47 358.668   7
   0  15 -14 8920.41 449.915   6
   0 -15  13 5174.77 233.008   3
   0 -15  13 5454.12 461.313   5
   0  15 -13 5048.42 485.290   4
   0 -15  13 5913.43 503.797  11
   0  15 -13 5533.18 499.847   1
   0 -15  13 4904.02 285.506   7
   0  15 -13 5581.39 345.681   6
   0 -15  12 1439.06 112.197   3
   0  15 -12 1962.70 331.940   1
   0 -15  12 1245.50 253.214  11
   0 -15  12 1463.20 159.791   7
   0  15 -12 1392.53 186.614   6
   0 -15  12 2126.07 321.486   5
   0  15 -12 1587.19 321.669   4
   0  15 -11 1749.77 312.264   1
   0 -15  11 1275.81 250.592  11
   0 -15  11 1650.68 169.950   7
   0  15 -11 1807.46 201.577   6
   0 -15  11 1877.30 307.347   5
   0  15 -11 1564.51 299.246   4
   0  15 -10 1627.44 307.432   1
   0 -15  10 1246.22 244.676  11
   0 -15  10 1336.42 156.441   7
   0  15 -10 1242.86 168.710   6
   0 -15  10 904.738 211.586   5
   0  15 -10 1345.56 274.757   4
   0  15  -9 381.537 210.329   1
   0 -15   9 301.347 157.593  11
   0 -15   9 290.266 83.7320   7
   0  15  -9 466.320 114.743   6
   0 -15   9 343.940 178.897   5
   0  15  -9 480.412 228.236   4
   0  15  -8 559.452 238.706   1
   0 -15   8 192.161 188.524  11
   0 -15   8 34.9143 64.8136   7
   0  15  -8 259.379 108.117   6
   0 -15   8 300.976 173.219   5
   0  15  -8 276.437 218.792   4
   0  15  -7 217.649 233.957   1
   0 -15   7 75.7878 188.294  11
   0 -15   7-94.1309 88.8187   7
   0  15  -7 148.830 94.2245   6
   0 -15   7-82.8233 165.277   5
   0  15  -7 124.626 230.480   4
   0  15  -6 1623.89 309.065   1
   0 -15   6 1537.38 272.213  11
   0 -15   6 1122.78 150.481   7
   0  15  -6 1638.65 173.178   6
   0  15  -6 1666.44 299.490   4
   0 -15   6 1342.73 230.312   5
   0  15  -5 2623.90 343.152   1
   0 -15   5 2498.48 294.371   5
   0  15  -5 3025.96 353.188   4
   0 -15   5 2726.28 322.043  11
   0 -15   5 2634.32 221.188   7
   0  15  -5 2773.12 211.763   6
   0  15  -4 2460.81 376.489   1
   0  15  -4 2800.46 388.823   4
   0 -15   4 758.305 228.022   5
   0 -15   4 1877.15 321.612  11
   0  15  -4 1387.32 145.224   9
   0 -15   4 1331.22 181.439   7
   0  15  -4 1398.25 172.167   6
   0  15  -3 256.420 216.713   1
   0 -15   3 40.5671 138.254   5
   0  15  -3 296.674 205.853   4
   0 -15   3 227.828 172.146  11
   0  15  -3 98.0291 62.6767   9
   0 -15   3 95.4105 72.6572   7
   0  15  -3 150.239 79.5368   6
   0  15  -2 5498.78 487.460   1
   0  15  -2 4928.04 439.805   4
   0 -15   2 4389.09 380.000   5
   0 -15   2 4783.78 395.457  11
   0  15  -2 4604.11 221.633   9
   0 -15   2 4575.79 310.500   7
   0  15  -2 4757.00 270.832   6
   0  15  -1 14084.7 718.833   1
   0  15  -1 13933.3 681.316   4
   0 -15   1 13090.7 617.781   5
   0 -15   1 12756.3 626.926  11
   0  15  -1 13680.8 357.357   9
   0 -15   1 13481.1 534.470   7
   0  15  -1 13819.6 466.774   7
   0  15  -1 13697.0 459.095   6
   0  15   0 797.299 253.414   1
   0 -15   0 328.317 175.851   5
   0  15   0 738.659 232.878   4
   0 -15   0 234.108 167.265  11
   0  15   0 352.192 80.9281   9
   0  15   0 295.303 109.017   7
   0 -15   0 219.344 96.4485   7
   0  15   0 292.988 99.4812   6
   0 -15   0 208.213 72.3510   6
   0  15   1 298.721 235.455   1
   0 -15  -1-37.0545 140.784   5
   0  15   1 201.947 204.799   4
   0 -15  -1-87.1628 138.784  11
   0  15   1-64.0289 58.3806   9
   0  15   1 44.3572 88.1252   7
   0 -15  -1-21.4079 63.6676   6
   0 -15  -1-99.3996 102.866   7
   0  15   1-93.8954 91.1419   6
   0  15   2 14567.8 725.815   1
   0  15   2 14599.9 672.117   4
   0 -15  -2 13039.7 615.973   5
   0 -15  -2 14313.1 639.166  11
   0  15   2 13900.1 340.428   9
   0  15   2 13647.1 500.473   7
   0 -15  -2 12967.9 569.765   7
   0 -15  -2 13146.0 439.003   6
   0  15   3 435.223 247.235   1
   0 -15  -3 43.1738 154.139   5
   0  15   3 408.589 192.018   4
   0 -15  -3 171.348 138.607  11
   0  15   3 262.152 68.5995   9
   0  15   3 227.124 110.734   7
   0 -15  -3-20.7588 112.196   7
   0 -15  -3 157.745 67.2053   6
   0  15   4 2197.55 327.958   1
   0 -15  -4 1517.51 243.957   5
   0  15   4 1834.37 253.744   4
   0 -15  -4 2101.65 255.732  11
   0  15   4 1906.20 123.654   9
   0  15   4 2187.57 218.771   7
   0 -15  -4 1765.79 171.986   6
   0  15   5 265.370 227.460   1
   0 -15  -5 191.499 130.390  11
   0  15   5 433.774 177.010   4
   0 -15  -5 119.780 159.415   5
   0  15   5 179.130 47.8328   9
   0  15   5 469.902 151.226   7
   0 -15  -5 327.566 86.0713   6
   0  15   6 12822.5 323.236   9
   0  15   6 12466.3 694.410   1
   0 -15  -6 11513.6 619.880   5
   0  15   6 13313.1 603.601   4
   0  15   6 12666.5 527.131   7
   0 -15  -6 11812.5 431.587   6
   0 -15  -7 758.163 125.842   6
   0  15   7 842.605 102.272   9
   0  15   7 1223.84 279.034   1
   0 -15  -7 616.557 203.316   5
   0  15   7 812.715 171.651   7
   0  15   7 876.371 213.649   4
   0 -15  -8 976.653 139.243   6
   0  15   8 996.570 109.213   9
   0 -15  -8 774.359 202.893   5
   0  15   8 822.181 241.672   1
   0  15   8 1080.68 198.725   7
   0  15   8 978.718 206.280   4
   0 -15  -9 588.994 117.648   6
   0 -15  -9 383.638 180.092   5
   0  15   9 953.109 239.233   1
   0  15   9 749.711 203.903   7
   0  15   9 1099.84 214.835   4
   0 -15 -10 8829.00 411.209   6
   0 -15 -10 7808.08 532.938   5
   0  15  10 8773.74 470.940   4
   0  15  10 8696.90 487.775   7
   0  15  10 8012.89 320.321   3
   0  15  10 8379.34 560.645   1
   0 -15 -11 980.654 240.474   5
   0  15  11 1746.81 355.110   1
   0  15  11 950.432 256.293   7
   0  15  11 1364.26 262.024   4
   0  15  11 494.921 112.382   3
   0 -15 -12 3377.78 398.150  10
   0 -15 -12 3397.13 395.608   5
   0  15  12 3744.08 385.074   1
   0  15  12 3399.92 328.920   7
   0  15  12 3220.25 235.120   3
   0  15  12 3347.93 290.546   4
   0 -15 -13-121.032 170.545  10
   0 -15 -13-82.3487 173.064   5
   0  15  13-494.226 223.660   1
   0  15  13-39.7021 136.849   7
   0  15  13-106.250 129.350   4
   0  15  13 51.4434 66.3269   3
   0 -15 -14 1196.26 305.538  10
   0 -15 -14 935.756 247.435   5
   0  15  14 846.532 228.531   1
   0  15  14 437.744 146.959   7
   0  15  14 1119.21 172.465   4
   0 -15 -15 651.598 267.181  10
   0 -15 -15 312.902 191.702   5
   0  15  15-206.013 193.933   1
   0  15  15-228.586 202.538   7
   0  15  15 331.583 106.184   4
   0 -15 -16 30.7380 210.337  10
   0 -15 -16-189.871 210.029   5
   0  15  16 27.3065 156.694   1
   0  15  16-468.301 247.358   7
   0  15  16-31.0804 89.8973   4
   0 -15 -17-241.602 227.267  10
   0 -15 -17-284.132 188.532   5
   0  15  17 19.2053 159.459   1
   0  15  17-349.750 232.446   7
   0  15  17 44.4516 84.3189   4
   0 -15 -18 2818.20 429.120  10
   0 -15 -18 2850.22 388.358   5
   0  15  18 3366.23 354.417   1
   0  15  18 3021.67 356.686   7
   0  15  18 3262.98 221.838   4
   0  15  19 252.313 164.538   1
   0 -15 -19-257.696 231.891   5
   0  15  19 59.4094 195.769   7
   0 -15 -19-95.4755 227.661  10
   0  15  20 1147.28 233.533   1
   0 -15 -20 1011.01 279.536   5
   0  15  20 767.801 204.251   7
   0 -15 -20 884.524 262.548  10
   0  15  21 1032.66 224.321   1
   0 -15 -21 618.993 242.086   5
   0  15  21 647.805 212.105   7
   0 -15 -21 653.546 269.566  10
   0  15  22 1677.36 281.479   1
   0 -15 -22 1293.62 287.672   5
   0  15  22 1127.00 263.958   7
   0 -15 -22 1052.29 315.035  10
   0  15  23 162.700 141.822   1
   0 -15 -23 119.889 228.591   5
   0  15  23 206.477 224.421   7
   0 -15 -23 80.1834 207.348  10
   0  15  24 3393.00 354.605   1
   0  15  24 3123.73 404.414   7
   0 -15 -24 3307.57 454.103   5
   0 -15 -24 3506.23 514.784  10
   0  15  25-76.4920 194.223   7
   0 -15 -25-358.395 262.116   5
   0 -15 -25 181.952 220.044  10
   0  15  26-161.248 263.640   7
   0 -15 -26 84.6443 226.898   5
   0 -15 -26 654.439 308.930  10
   0  15  27 648.881 267.904   7
   0 -15 -27 237.215 214.307   5
   0 -15 -27 784.081 325.406  10
   0  15  28-188.709 287.625   7
   0 -15 -28 209.733 248.083   5
   0 -15 -28 286.832 218.012  10
   0  15  29-395.164 278.799   7
   0 -15 -29-400.869 299.297   5
   0 -15 -29-258.176 250.117  10
   0  15  30-303.527 274.290   7
   0 -15 -30-33.1601 256.496   5
   0 -15 -30-245.127 271.566  10
   0  15  31-186.489 286.541   7
   0 -15 -31-427.527 306.626   5
   0 -15 -31 126.130 247.986  10
   0  15  32 815.198 285.090   7
   0 -15 -32 369.109 283.258   5
   0  16 -38-237.683 262.841   4
   0 -16  37-29.8450 238.455  11
   0  16 -37-99.6077 258.231   4
   0 -16  36 360.645 237.469  11
   0  16 -36 188.925 225.911   4
   0 -16  35 1258.36 355.487  11
   0  16 -35 669.135 285.641   4
   0 -16  34 378.637 268.849  11
   0  16 -34 63.3333 214.467   4
   0 -16  33 1217.43 323.501  11
   0  16 -33 1015.84 308.686   4
   0 -16  32 16.1300 212.191  11
   0  16 -32-250.281 277.970   4
   0 -16  31 967.221 295.006  11
   0  16 -31 1030.27 333.130   4
   0  16 -30-21.2804 135.170   1
   0 -16  30-77.4329 222.103  11
   0  16 -30 114.851 232.195   4
   0  16 -29 1071.14 243.952   1
   0 -16  29 1407.47 347.844  11
   0  16 -29 1468.55 360.559   4
   0  16 -28 1118.97 242.167   1
   0 -16  28 1106.18 296.182  11
   0  16 -28 1240.57 334.278   4
   0  16 -27 78.2627 166.149   1
   0 -16  27 289.102 247.369  11
   0  16 -27 226.186 241.178   4
   0  16 -26 196.328 176.994   1
   0 -16  26 176.484 229.207  11
   0  16 -26 444.659 283.731   4
   0  16 -25 166.867 162.328   1
   0 -16  25 71.2555 219.397  11
   0  16 -25 17.5122 218.466   4
   0  16 -24 54.9238 156.972   1
   0 -16  24-216.270 266.946  11
   0  16 -24-28.7470 226.228   4
   0  16 -23 38.7714 171.948   1
   0  16 -23 24.3264 220.348   4
   0 -16  23-253.452 253.045  11
   0 -16  22 1587.91 319.996   5
   0 -16  22 1848.69 358.352  11
   0  16 -22 1900.70 313.566   1
   0  16 -22 1646.01 363.370   4
   0  16 -22 1497.31 244.105   6
   0  16 -21 1808.50 304.251   1
   0 -16  21 1931.42 361.372  11
   0 -16  21 1915.73 346.918   5
   0  16 -21 2253.35 373.497   4
   0  16 -21 1635.94 253.484   6
   0  16 -20-111.283 179.878   1
   0 -16  20 26.9408 195.615  11
   0 -16  20 8.71442 213.276   5
   0  16 -20-125.164 230.306   4
   0  16 -20-129.377 158.260   6
   0  16 -19 1109.95 270.795   1
   0 -16  19 1336.73 295.961  11
   0  16 -19 1414.19 326.244   4
   0 -16  19 916.395 248.172   5
   0  16 -19 1121.95 209.066   6
   0  16 -18 189.935 176.895   1
   0 -16  18 361.160 233.986  11
   0  16 -18-121.060 139.196   6
   0 -16  18-49.0343 177.723   5
   0  16 -18 1.00274 215.956   4
   0 -16  17 4842.98 287.598   3
   0 -16  17 4542.47 469.731   5
   0  16 -17 5346.67 535.855   4
   0 -16  17 5233.99 500.258  11
   0  16 -17 4998.07 454.217   1
   0 -16  17 5387.67 310.879   7
   0  16 -17 5151.39 378.704   6
   0 -16  16 92.7766 57.0975   3
   0 -16  16 405.374 227.643   5
   0  16 -16 483.525 256.148   4
   0 -16  16 201.649 191.291  11
   0  16 -16 228.512 180.602   1
   0 -16  16 78.3679 65.3525   7
   0  16 -16 131.105 124.221   6
   0 -16  15 73.1362 52.2789   3
   0 -16  15 89.9893 182.770   5
   0  16 -15 176.577 214.109   4
   0 -16  15 25.8612 190.415  11
   0  16 -15-118.891 211.065   1
   0 -16  15-67.6943 78.5872   7
   0  16 -15 49.2461 115.038   6
   0 -16  14 2959.99 180.830   3
   0  16 -14 3056.71 402.575   4
   0 -16  14 3075.44 377.856   5
   0 -16  14 3015.42 369.872  11
   0  16 -14 2918.50 381.541   1
   0 -16  14 2935.41 224.955   7
   0  16 -14 3180.59 282.407   6
   0 -16  13 314.873 68.1791   3
   0  16 -13 833.682 276.962   1
   0 -16  13 296.997 190.919  11
   0 -16  13 342.574 103.038   7
   0  16 -13 420.370 128.667   6
   0  16 -13 339.392 234.150   4
   0 -16  13 285.100 189.583   5
   0  16 -12 8398.34 595.057   1
   0 -16  12 7892.32 574.372  11
   0 -16  12 7218.07 347.941   7
   0  16 -12 7541.49 411.548   6
   0 -16  12 7091.88 524.741   5
   0  16 -12 8331.84 601.745   4
   0  16 -11 1823.34 335.622   1
   0 -16  11 1496.23 286.058  11
   0 -16  11 1506.41 166.422   7
   0  16 -11 1638.82 196.802   6
   0  16 -11 1631.69 352.199   4
   0 -16  11 1496.13 254.706   5
   0  16 -10 11743.1 687.186   1
   0 -16  10 11094.6 670.486  11
   0 -16  10 10444.6 417.987   7
   0  16 -10 11796.8 475.345   6
   0 -16  10 9164.54 571.469   5
   0  16 -10 11842.8 717.120   4
   0  16  -9 860.795 284.706   1
   0 -16   9 513.968 223.738  11
   0 -16   9 540.626 106.247   7
   0  16  -9 836.423 148.779   6
   0  16  -9 945.378 272.266   4
   0 -16   9 537.829 197.396   5
   0  16  -8 1400.80 305.662   1
   0 -16   8 1398.31 273.860  11
   0 -16   8 1012.63 130.724   7
   0  16  -8 1456.40 174.771   6
   0  16  -8 1887.71 333.459   4
   0 -16   8 1340.92 246.280   5
   0  16  -7 528.143 240.920   1
   0 -16   7 367.264 204.874  11
   0 -16   7 301.701 90.7718   7
   0  16  -7 329.438 101.827   6
   0  16  -7 555.206 232.264   4
   0 -16   7 43.9885 168.689   5
   0  16  -6 2013.10 347.283   1
   0 -16   6 2277.68 319.125  11
   0 -16   6 2157.80 210.891   7
   0  16  -6 2025.90 195.941   6
   0 -16   6 1566.17 252.637   5
   0  16  -6 2143.36 325.655   4
   0  16  -5 1558.36 309.629   1
   0  16  -5 1367.23 284.682   4
   0 -16   5 1349.12 238.407   5
   0 -16   5 1431.65 269.866  11
   0 -16   5 1320.75 168.811   7
   0  16  -5 1504.02 169.276   6
   0  16  -4 2585.89 373.987   1
   0  16  -4 2048.51 325.236   4
   0 -16   4 1458.69 249.584   5
   0 -16   4 2361.37 331.517  11
   0  16  -4 1576.72 153.977   9
   0 -16   4 1522.48 181.882   7
   0  16  -4 1611.30 174.474   6
   0  16  -3 2883.40 402.805   1
   0 -16   3 2565.70 334.077   5
   0  16  -3 2913.21 385.277   4
   0 -16   3 2584.94 324.211  11
   0  16  -3 2478.07 172.703   9
   0 -16   3 2223.49 231.084   7
   0  16  -3 2379.62 212.309   6
   0  16  -2 16404.9 814.593   1
   0 -16   2 15285.9 688.152   5
   0  16  -2 17156.2 779.722   4
   0 -16   2 17176.4 743.757  11
   0  16  -2 16934.5 420.669   9
   0 -16   2 15726.8 583.987   7
   0  16  -2 16896.9 513.713   6
   0  16  -1 1733.70 308.779   4
   0 -16   1 1917.19 285.328   5
   0 -16   1 1441.79 258.511  11
   0  16  -1 1476.92 133.917   9
   0  16  -1 1279.52 157.618   6
   0 -16   1 1249.58 182.950   7
   0  16  -1 1634.45 331.292   1
   0  16   0 4386.27 457.912   1
   0  16   0 4152.76 412.214   4
   0 -16   0 3660.30 377.231   5
   0 -16   0 3720.75 373.399  11
   0  16   0 3876.54 195.677   9
   0  16   0 3932.88 275.711   7
   0 -16   0 3382.14 296.344   7
   0  16   0 3732.95 260.055   6
   0  16   1 3218.91 409.979   1
   0 -16  -1 2599.09 316.898   5
   0  16   1 3187.97 376.445   4
   0 -16  -1 2979.26 339.160  11
   0  16   1 2858.08 158.080   9
   0  16   1 2824.85 254.237   7
   0 -16  -1 2292.85 198.978   6
   0 -16  -1 2588.98 265.191   7
   0  16   2 11893.8 710.373   1
   0  16   2 12041.4 650.302   4
   0 -16  -2 10157.6 580.654   5
   0 -16  -2 11565.6 594.013  11
   0  16   2 12060.0 307.161   9
   0  16   2 11442.0 472.091   7
   0 -16  -2 10904.5 417.355   6
   0 -16  -2 10458.5 524.089   7
   0  16   3 13197.7 732.586   1
   0  16   3 13430.1 668.410   4
   0 -16  -3 11648.5 618.986   5
   0 -16  -3 14148.2 651.024  11
   0  16   3 13600.3 319.984   9
   0  16   3 13058.1 515.559   7
   0 -16  -3 12563.7 445.438   6
   0  16   4 3828.07 435.911   1
   0  16   4 3557.29 376.891   4
   0 -16  -4 3215.64 345.849   5
   0 -16  -4 3526.10 343.716  11
   0  16   4 3782.63 164.768   9
   0  16   4 3681.73 280.526   7
   0 -16  -4 3421.98 235.051   6
   0  16   5 293.013 230.947   1
   0 -16  -5 154.730 150.049  11
   0 -16  -5-219.718 187.576   5
   0  16   5 306.867 185.945   4
   0  16   5 118.400 45.7891   9
   0  16   5 410.544 149.250   7
   0 -16  -5 135.283 72.9314   6
   0 -16  -6 2045.59 193.433   6
   0  16   6 2195.09 134.886   9
   0  16   6 2234.58 371.986   1
   0 -16  -6 1767.01 284.767   5
   0  16   6 2288.42 252.589   7
   0  16   6 2140.00 292.144   4
   0  16   7 20747.1 386.482   9
   0  16   7 19837.7 760.144   4
   0 -16  -7 18267.7 800.235   5
   0  16   7 19852.3 879.515   1
   0  16   7 19473.2 677.089   7
   0 -16  -7 18994.6 573.754   6
   0 -16  -8 1344.18 166.445   6
   0 -16  -8 830.310 227.480   5
   0  16   8 1631.61 313.193   1
   0  16   8 1282.81 212.997   7
   0  16   8 1582.41 237.893   4
   0  16   9 6210.82 424.171   4
   0  16   9 5929.96 407.390   7
   0 -16  -9 5533.21 331.706   6
   0 -16  -9 5649.27 472.336   5
   0  16   9 6092.08 511.159   1
   0 -16 -10 3816.61 405.365   5
   0  16  10 4437.88 452.638   1
   0  16  10 3914.47 350.674   7
   0  16  10 4438.91 368.760   4
   0  16  11 3490.62 394.697   1
   0 -16 -11 3365.84 376.796   5
   0  16  11 4080.76 359.765   7
   0  16  11 3964.63 346.494   4
   0 -16 -12 1369.43 332.753  10
   0 -16 -12 682.921 223.423   5
   0  16  12 1252.20 275.531   1
   0  16  12 1231.81 237.937   7
   0  16  12 1204.18 196.432   4
   0 -16 -13 5021.45 521.025  10
   0 -16 -13 3839.55 411.421   5
   0  16  13 4547.74 432.589   1
   0  16  13 4673.14 397.702   7
   0  16  13 4348.19 331.968   4
   0 -16 -14 44.9519 236.072  10
   0 -16 -14 47.1798 243.532   5
   0  16  14-144.914 218.159   1
   0  16  14-88.5970 171.885   7
   0  16  14 2.34761 126.222   4
   0 -16 -15 2702.19 395.599  10
   0 -16 -15 2973.30 386.572   5
   0  16  15 2491.25 322.621   1
   0  16  15 2489.33 316.976   7
   0  16  15 2555.42 244.104   4
   0 -16 -16 60.2472 200.571  10
   0 -16 -16 125.883 262.060   5
   0  16  16-181.771 191.903   1
   0  16  16-47.7511 185.311   7
   0  16  16 192.031 106.647   4
   0 -16 -17 3375.43 453.817  10
   0 -16 -17 3748.28 440.399   5
   0  16  17 3266.07 374.894   1
   0  16  17 3317.14 380.485   7
   0  16  17 3783.76 269.722   4
   0  16  18 1061.25 234.004   1
   0 -16 -18 756.209 267.053   5
   0  16  18 821.013 235.550   7
   0 -16 -18 912.685 280.126  10
   0  16  19 494.270 202.028   1
   0 -16 -19 527.491 225.707   5
   0  16  19 153.546 167.605   7
   0 -16 -19 618.677 273.466  10
   0  16  20 821.432 217.872   1
   0 -16 -20 483.872 216.129   5
   0  16  20 561.141 196.910   7
   0 -16 -20 315.500 195.591  10
   0  16  21 492.562 194.028   1
   0 -16 -21 70.7095 212.556   5
   0  16  21 23.8029 201.350   7
   0 -16 -21 229.108 227.240  10
   0  16  22 114.849 176.055   1
   0 -16 -22-272.977 253.665   5
   0  16  22-56.5329 233.042   7
   0 -16 -22 37.6099 246.722  10
   0  16  23 1021.89 236.697   1
   0 -16 -23 680.984 267.620   5
   0  16  23 435.881 193.387   7
   0 -16 -23 685.603 287.834  10
   0  16  24 1514.18 262.695   1
   0  16  24 1493.50 325.581   7
   0 -16 -24 1237.12 314.987   5
   0 -16 -24 1420.77 357.113  10
   0  16  25 12.7716 197.143   7
   0 -16 -25 84.5963 204.446   5
   0 -16 -25 411.479 315.562  10
   0  16  26 1207.45 310.045   7
   0 -16 -26 1103.15 300.248   5
   0 -16 -26 1651.13 396.902  10
   0  16  27-186.588 226.318   7
   0 -16 -27 298.208 247.838   5
   0 -16 -27 309.146 275.343  10
   0  16  28 920.164 276.893   7
   0 -16 -28 751.811 304.795   5
   0 -16 -28 1280.48 367.245  10
   0  16  29 162.089 222.437   7
   0 -16 -29 128.651 222.335   5
   0  16  30-126.839 255.935   7
   0 -16 -30 17.9167 216.303   5
   0 -16 -30 84.9065 219.984  10
   0  16  31-525.250 336.902   7
   0  17 -38 12.8285 206.685   4
   0  17 -37 521.259 301.581   4
   0  17 -36 262.179 255.185   4
   0 -17  36 607.115 305.022  11
   0  17 -35-200.353 257.805   4
   0 -17  35 125.948 238.530  11
   0  17 -34 265.451 269.204   4
   0 -17  34 872.386 325.089  11
   0  17 -33-68.2985 261.554   4
   0 -17  33 814.287 310.952  11
   0  17 -32 98.5309 231.004   4
   0 -17  32-79.7651 241.464  11
   0  17 -31 257.124 249.566   4
   0 -17  31 320.765 255.510  11
   0  17 -30 400.842 283.246   4
   0 -17  30 138.661 213.491  11
   0  17 -30 26.8771 146.732   1
   0  17 -29 625.685 314.236   4
   0 -17  29 378.932 247.527  11
   0  17 -29 307.536 187.028   1
   0  17 -28 717.157 306.107   4
   0 -17  28 504.396 284.265  11
   0  17 -28 333.479 193.804   1
   0  17 -27 863.632 286.404   4
   0 -17  27 1056.07 313.949  11
   0  17 -27 966.044 244.746   1
   0 -17  26 1278.94 338.198  11
   0  17 -26 1743.64 396.855   4
   0  17 -26 659.693 208.294   6
   0  17 -26 1634.61 295.252   1
   0 -17  25 324.323 250.994  11
   0  17 -25 241.884 242.351   4
   0  17 -25-309.757 198.568   6
   0  17 -25 441.009 216.389   1
   0 -17  24 2904.62 431.858  11
   0  17 -24 2356.96 349.218   1
   0  17 -24 3543.15 489.646   4
   0  17 -24 2460.49 321.588   6
   0 -17  23-355.935 288.248   5
   0 -17  23 180.822 225.439  11
   0  17 -23 4.55816 179.883   1
   0  17 -23-143.866 230.362   4
   0  17 -23-160.937 182.428   6
   0 -17  22 3310.76 457.608   5
   0 -17  22 3945.01 492.483  11
   0  17 -22 3276.46 402.639   1
   0  17 -22 3852.53 498.585   4
   0  17 -22 3256.50 354.519   6
   0 -17  21 2094.98 375.578   5
   0 -17  21 3146.47 439.000  11
   0  17 -21 2875.75 382.000   1
   0  17 -21 3611.46 498.723   4
   0  17 -21 2594.84 309.901   6
   0 -17  20 5476.05 540.721  11
   0  17 -20 5339.82 513.771   1
   0  17 -20 5153.00 420.985   6
   0 -17  20 4699.76 510.625   5
   0  17 -20 4881.43 545.000   4
   0 -17  19 855.348 304.795  11
   0  17 -19 495.406 225.137   1
   0  17 -19 558.427 173.021   6
   0  17 -19 565.456 273.004   4
   0 -17  19 695.683 241.297   5
   0 -17  18 3123.37 417.941  11
   0  17 -18 3032.90 388.309   1
   0  17 -18 3233.02 317.699   6
   0 -17  18 2971.05 404.880   5
   0  17 -18 2698.70 411.840   4
   0 -17  17 284.680 214.917  11
   0  17 -17 266.407 213.764   1
   0  17 -17 179.396 129.925   6
   0  17 -17 38.2144 218.924   4
   0 -17  17 161.058 188.237   5
   0 -17  16 801.033 270.957  11
   0  17 -16 1103.89 263.792   1
   0  17 -16 1000.54 182.618   6
   0  17 -16 1069.72 305.636   4
   0 -17  16 998.403 263.504   5
   0 -17  15 1515.93 309.827  11
   0  17 -15 1844.66 239.647   6
   0  17 -15 1433.65 295.033   1
   0 -17  15 1646.27 329.286   5
   0  17 -15 1227.60 291.544   4
   0  17 -14 782.226 232.185   1
   0 -17  14 798.692 270.709  11
   0 -17  14 450.344 109.328   7
   0  17 -14 618.924 158.110   6
   0 -17  14 774.328 250.780   5
   0  17 -14 464.775 240.803   4
   0  17 -13 2347.69 356.020   1
   0 -17  13 2391.24 335.740  11
   0 -17  13 2196.61 207.059   7
   0  17 -13 2591.04 253.735   6
   0 -17  13 2509.94 364.279   5
   0  17 -13 2266.69 371.447   4
   0  17 -12 372.630 215.631   1
   0 -17  12 266.203 185.632  11
   0 -17  12 349.249 98.6704   7
   0  17 -12 430.139 135.220   6
   0  17 -12 273.184 207.150   4
   0 -17  12 426.188 222.534   5
   0  17 -11 1074.93 283.285   1
   0 -17  11 829.979 255.703  11
   0 -17  11 763.420 126.806   7
   0  17 -11 1064.54 167.825   6
   0 -17  11 752.576 216.328   5
   0  17 -11 744.280 279.081   4
   0  17 -10-44.5328 217.618   1
   0 -17  10 118.739 178.077  11
   0 -17  10 130.917 63.5321   7
   0  17 -10 178.832 101.891   6
   0  17 -10 112.941 215.140   4
   0 -17  10-28.6581 206.367   5
   0  17  -9 309.331 193.500   1
   0 -17   9 763.924 256.379  11
   0 -17   9 331.537 83.9179   7
   0  17  -9 402.139 115.922   6
   0  17  -9 133.099 201.103   4
   0 -17   9 170.884 174.048   5
   0  17  -8 1691.63 311.328   1
   0 -17   8 1616.93 324.407  11
   0 -17   8 1560.79 178.016   7
   0  17  -8 1557.23 184.419   6
   0  17  -8 1235.09 293.259   4
   0 -17   8 1207.25 247.373   5
   0  17  -7 1014.54 284.067   1
   0 -17   7 1490.39 298.345  11
   0 -17   7 1115.44 160.684   7
   0  17  -7 1013.26 158.915   6
   0  17  -7 942.826 264.423   4
   0 -17   7 725.785 190.900   5
   0  17  -6-8.98863 192.818   1
   0  17  -6 244.881 242.430   4
   0 -17   6 395.019 202.637   5
   0 -17   6 430.770 231.092  11
   0 -17   6 61.7743 66.9663   7
   0  17  -6 79.8600 84.7877   6
   0  17  -5 84.2314 205.028   1
   0 -17   5-101.072 174.492   5
   0  17  -5 79.7499 206.348   4
   0 -17   5 170.131 198.416  11
   0  17  -5 21.8923 67.1006   9
   0 -17   5-51.3152 71.0567   7
   0  17  -5 5.78602 80.9969   6
   0  17  -4 860.160 315.513   1
   0 -17   4 226.835 207.746   5
   0  17  -4 899.357 307.240   4
   0 -17   4 549.715 232.503  11
   0  17  -4 156.490 69.3765   9
   0 -17   4 195.438 102.048   7
   0  17  -4 222.215 110.659   6
   0  17  -3 10696.6 702.696   1
   0 -17   3 10221.7 608.574   5
   0  17  -3 11274.6 671.545   4
   0 -17   3 11115.0 648.724  11
   0  17  -3 10938.1 358.574   9
   0 -17   3 10664.1 491.084   7
   0  17  -3 11241.2 441.326   6
   0  17  -2 429.952 233.426   4
   0 -17   2 1074.44 261.057   5
   0 -17   2 284.795 180.633  11
   0  17  -2 344.100 84.2827   9
   0  17  -2 893.207 309.167   1
   0 -17   2 218.068 102.324   7
   0  17  -2 343.480 102.118   6
   0 -17   1 1903.88 298.602   5
   0  17  -1 2096.38 369.430   4
   0 -17   1 1895.12 298.389  11
   0  17  -1 1697.59 135.044   9
   0  17  -1 1632.21 173.595   6
   0 -17   1 1234.57 198.335   7
   0  17  -1 2450.32 429.867   1
   0  17   0 24213.9 1009.52   1
   0 -17   0 22242.7 862.960   5
   0  17   0 23242.9 927.397   4
   0 -17   0 23216.7 883.150  11
   0  17   0 23694.7 451.638   9
   0  17   0 22934.7 656.630   7
   0  17   0 22642.7 634.040   6
   0 -17   0 20621.1 731.402   7
   0  17   1 7181.81 591.802   1
   0  17   1 6073.71 486.538   4
   0 -17  -1 5895.62 463.954   5
   0 -17  -1 6181.30 466.816  11
   0  17   1 6095.71 224.179   9
   0  17   1 6082.22 358.717   7
   0 -17  -1 5821.82 395.412   7
   0  17   2 2595.54 392.177   1
   0 -17  -2 1771.42 284.162   5
   0  17   2 1802.37 300.846   4
   0 -17  -2 1735.08 270.139  11
   0  17   2 2050.07 124.295   9
   0  17   2 1893.95 215.620   7
   0 -17  -2 1555.17 173.140   6
   0  17   3 5072.90 535.528   1
   0 -17  -3 4338.88 397.604  11
   0 -17  -3 3986.91 385.637   5
   0  17   3 4466.93 437.538   4
   0  17   3 4261.26 167.442   9
   0  17   3 3862.77 303.855   7
   0 -17  -3 4101.33 265.953   6
   0 -17  -4 19985.0 804.782  11
   0  17   4 21196.6 345.247   9
   0  17   4 21209.6 949.354   1
   0  17   4 20428.4 830.396   4
   0 -17  -4 19833.8 834.591   5
   0  17   4 21921.8 693.191   7
   0 -17  -4 20040.3 585.817   6
   0  17   5 596.751 186.273   4
   0 -17  -5 469.587 183.618  11
   0  17   5 401.276 56.3832   9
   0 -17  -5 332.163 169.439   5
   0  17   5 870.080 298.691   1
   0  17   5 658.781 151.765   7
   0 -17  -5 515.134 116.719   6
   0 -17  -6 403.253 111.339   6
   0 -17  -6 227.965 170.876   5
   0  17   6 763.955 258.266   1
   0  17   6 900.664 192.049   7
   0  17   6 532.247 195.105   4
   0 -17  -7 1791.32 190.198   6
   0  17   7 1768.59 311.156   1
   0  17   7 2074.46 255.293   7
   0  17   7 2086.49 286.818   4
   0 -17  -7 1318.97 252.850   5
   0  17   8 231.673 185.920   1
   0  17   8 769.422 195.781   7
   0  17   8 570.531 186.520   4
   0 -17  -8 369.180 208.420   5
   0  17   9 2329.82 332.939   1
   0  17   9 2405.64 280.061   7
   0  17   9 2282.86 296.658   4
   0 -17  -9 1642.02 300.312   5
   0  17  10 2111.70 321.959   1
   0  17  10 2222.03 287.111   7
   0  17  10 1894.89 270.113   4
   0 -17 -10 1609.13 299.608   5
   0  17  11-93.1888 188.271   1
   0 -17 -11 112.609 224.029   5
   0  17  11 239.030 168.309   7
   0  17  11 39.4274 121.057   4
   0 -17 -12 9799.79 645.694   5
   0 -17 -12 9710.43 702.266  10
   0  17  12 8863.19 619.398   1
   0  17  12 9510.21 564.378   7
   0  17  12 9483.63 512.386   4
   0 -17 -13 1081.22 322.127  10
   0  17  13 1011.73 266.706   1
   0 -17 -13 924.627 267.002   5
   0  17  13 1053.76 235.747   7
   0  17  13 886.324 163.258   4
   0 -17 -14 4289.19 496.892  10
   0 -17 -14 3856.24 428.138   5
   0  17  14 3927.83 413.892   1
   0  17  14 4503.56 418.567   7
   0  17  14 4106.88 329.973   4
   0 -17 -15 2905.65 433.442  10
   0 -17 -15 2223.68 382.646   5
   0  17  15 2263.36 341.197   1
   0  17  15 2405.69 323.259   7
   0  17  15 2585.20 266.141   4
   0 -17 -16 4726.83 543.564  10
   0 -17 -16 4076.60 466.793   5
   0  17  16 4407.65 460.193   1
   0  17  16 4664.73 435.832   7
   0  17  16 4601.47 324.459   4
   0  17  17 6493.69 520.777   1
   0 -17 -17 6933.66 593.870   5
   0  17  17 6754.60 530.588   7
   0 -17 -17 7280.99 669.593  10
   0  17  18 3340.39 390.423   1
   0 -17 -18 3594.50 475.314   5
   0  17  18 3080.27 378.777   7
   0 -17 -18 3281.38 478.058  10
   0  17  19 5493.73 492.637   1
   0 -17 -19 6672.74 597.754   5
   0  17  19 6051.79 524.538   7
   0 -17 -19 6162.87 633.718  10
   0  17  20 538.741 210.375   1
   0 -17 -20 498.156 262.508   5
   0  17  20 16.3362 226.564   7
   0 -17 -20 522.132 281.856  10
   0  17  21 2008.64 314.139   1
   0 -17 -21 1906.10 359.266   5
   0  17  21 1743.11 313.636   7
   0 -17 -21 2337.93 435.629  10
   0  17  22 215.768 168.467   1
   0 -17 -22 135.108 231.210   5
   0  17  22-38.2780 177.498   7
   0 -17 -22 103.122 246.900  10
   0  17  23 5018.09 461.736   1
   0  17  23 5058.55 532.660   7
   0 -17 -23 5401.37 562.455   5
   0 -17 -23 5529.36 643.589  10
   0  17  24 137.328 205.551   7
   0 -17 -24 367.610 250.250   5
   0 -17 -24 90.4167 227.476  10
   0  17  25-298.658 242.482   7
   0 -17 -25-101.915 246.887   5
   0 -17 -25 518.377 270.423  10
   0  17  26 517.156 231.577   7
   0 -17 -26 1202.64 341.365   5
   0 -17 -26 885.529 341.955  10
   0 -17 -27 473.569 253.195   5
   0 -17 -27 936.865 305.953  10
   0  17  28 946.931 282.812   7
   0 -17 -28 1046.82 322.894   5
   0 -17 -28 1493.54 405.418  10
   0  17  29 238.382 230.029   7
   0 -17 -29 432.863 276.872   5
   0  17  30 695.334 292.210   7
   0  18 -37 672.735 305.379   4
   0  18 -36-20.3795 258.043   4
   0  18 -35 988.813 369.648   4
   0 -18  34 244.664 254.614  11
   0  18 -34-127.351 247.229   4
   0 -18  33 377.364 223.513  11
   0  18 -33 151.295 239.551   4
   0 -18  32-44.6866 223.965  11
   0  18 -32-485.223 291.618   4
   0 -18  31 572.228 294.082  11
   0  18 -31 37.2189 200.604   6
   0  18 -31 799.851 347.978   4
   0 -18  30 534.117 280.713  11
   0  18 -30 208.043 257.997   4
   0  18 -30-59.1416 201.373   6
   0 -18  29 716.943 306.482  11
   0  18 -29 1013.16 350.278   4
   0  18 -29 307.550 178.775   6
   0  18 -29 781.625 279.167   1
   0 -18  28 310.346 263.016  11
   0  18 -28-13.4889 221.729   4
   0  18 -28-393.725 224.415   6
   0  18 -28 282.923 225.452   1
   0 -18  27 373.219 267.142  11
   0  18 -27 705.952 315.180   4
   0  18 -27 144.028 153.831   6
   0  18 -27 390.699 202.605   1
   0 -18  26 361.710 250.774  11
   0  18 -26 469.208 304.217   4
   0  18 -26 35.7061 164.919   6
   0  18 -26 507.829 234.599   1
   0 -18  25 48.0807 231.915  11
   0  18 -25 542.449 281.855   4
   0  18 -25-128.663 179.079   6
   0  18 -25 120.368 188.218   1
   0 -18  24 438.076 234.515  11
   0  18 -24 553.315 220.235   1
   0  18 -24 368.821 249.591   4
   0  18 -24 436.898 181.600   6
   0 -18  23 207.306 199.520   5
   0 -18  23 286.902 240.646  11
   0  18 -23 193.350 179.480   1
   0  18 -23 315.279 281.555   4
   0  18 -23 227.433 155.137   6
   0 -18  22 2830.83 429.963   5
   0 -18  22 3785.12 479.553  11
   0  18 -22 3107.55 400.392   1
   0  18 -22 3654.82 505.656   4
   0  18 -22 3279.46 357.110   6
   0 -18  21 298.950 224.683   5
   0 -18  21 596.124 274.961  11
   0  18 -21 538.924 239.468   1
   0  18 -21 603.953 294.180   4
   0  18 -21 716.040 214.517   6
   0 -18  20 1759.62 342.947   5
   0 -18  20 1923.59 349.791  11
   0  18 -20 2124.44 345.465   1
   0  18 -20 2323.18 406.858   4
   0  18 -20 2308.54 285.848   6
   0 -18  19-345.906 256.964   5
   0 -18  19-123.122 216.642  11
   0  18 -19-166.547 215.436   1
   0  18 -19-174.215 252.540   4
   0  18 -19 155.766 133.289   6
   0  18 -18 1146.55 279.103   1
   0  18 -18 1015.29 293.990   4
   0 -18  18 687.414 260.587   5
   0 -18  18 1765.67 349.748  11
   0  18 -18 1223.54 219.254   6
   0  18 -17-44.7576 217.713   1
   0  18 -17-387.993 281.066   4
   0 -18  17-294.336 235.471   5
   0 -18  17 38.4532 206.813  11
   0  18 -17-79.1388 126.233   6
   0  18 -16-78.9950 219.152   1
   0  18 -16-158.214 237.556   4
   0 -18  16-73.6949 182.905   5
   0 -18  16-199.816 241.041  11
   0  18 -16-88.3387 123.613   6
   0  18 -15-87.4682 210.049   1
   0  18 -15 132.187 241.253   4
   0 -18  15 150.828 201.454   5
   0 -18  15 240.119 228.058  11
   0  18 -15 93.2043 116.575   6
   0  18 -14 4318.42 468.841   1
   0  18 -14 5348.98 551.581   4
   0 -18  14 5123.80 500.139   5
   0 -18  14 5505.68 537.652  11
   0  18 -14 5000.40 358.003   6
   0  18 -13 1483.51 321.900   1
   0 -18  13 2092.27 347.695   5
   0  18 -13 2084.24 383.760   4
   0 -18  13 1598.76 327.064  11
   0  18 -13 1831.73 223.210   6
   0  18 -12 6616.57 574.701   1
   0  18 -12 8073.93 645.826   4
   0 -18  12 7491.64 578.570   5
   0 -18  12 7607.14 600.546  11
   0  18 -12 7279.38 401.511   6
   0  18 -11 2145.07 384.246   1
   0 -18  11 1868.70 314.377   5
   0  18 -11 2585.93 438.902   4
   0 -18  11 2396.63 395.338  11
   0  18 -11 1955.24 224.559   6
   0  18 -10 11332.6 739.282   1
   0 -18  10 9988.04 631.773   5
   0  18 -10 11973.6 776.755   4
   0 -18  10 12099.9 744.095  11
   0  18 -10 12030.6 498.015   6
   0 -18   9 5070.25 501.797  11
   0  18  -9 4994.62 529.015   1
   0 -18   9 3967.07 415.330   5
   0  18  -9 5835.80 571.177   4
   0 -18   9 4577.53 299.414   7
   0  18  -9 4931.01 324.289   6
   0 -18   8 12055.0 717.091  11
   0  18  -8 11579.6 744.143   1
   0 -18   8 10932.8 650.900   5
   0  18  -8 12367.1 762.016   4
   0 -18   8 11012.3 475.221   7
   0  18  -8 11909.4 484.175   6
   0 -18   7 1853.05 355.468  11
   0 -18   7 895.010 220.186   5
   0  18  -7 1531.11 342.776   4
   0  18  -7 1957.92 390.304   1
   0 -18   7 1310.45 183.122   7
   0  18  -7 1623.68 200.751   6
   0 -18   6 13532.7 735.539  11
   0 -18   6 11535.2 671.868   5
   0  18  -6 12695.0 764.936   4
   0  18  -6 13687.6 802.228   1
   0  18  -6 13268.4 439.904   9
   0 -18   6 12672.6 519.207   7
   0  18  -6 13196.6 492.379   6
   0 -18   5 1068.52 288.653  11
   0  18  -5 1540.27 381.694   4
   0 -18   5 635.146 235.213   5
   0  18  -5 1629.64 402.720   1
   0  18  -5 863.600 121.943   9
   0 -18   5 849.160 153.295   7
   0  18  -5 1021.64 163.962   6
   0 -18   4 32116.2 1115.52  11
   0 -18   4 29851.8 1039.47   5
   0  18  -4 32001.2 1163.80   4
   0  18  -4 29853.1 1175.00   1
   0  18  -4 33067.5 638.885   9
   0 -18   4 30911.0 861.012   7
   0  18  -4 33247.2 764.467   6
   0 -18   3 3777.08 411.931  11
   0 -18   3 3612.19 399.790   5
   0  18  -3 4307.66 481.918   4
   0  18  -3 4608.12 543.296   1
   0  18  -3 3431.53 202.136   9
   0 -18   3 3418.06 296.370   7
   0  18  -3 3602.35 268.585   6
   0  18  -2 11605.3 701.877   4
   0 -18   2 10681.8 631.592   5
   0  18  -2 11114.7 736.357   1
   0  18  -2 11622.6 353.866   9
   0 -18   2 11595.6 659.845  11
   0  18  -2 11402.9 451.018   6
   0  18  -1 2929.26 381.334   4
   0 -18   1 2466.49 328.443   5
   0  18  -1 3126.38 438.536   1
   0  18  -1 2375.71 153.628   9
   0 -18   1 2522.43 341.688  11
   0  18  -1 2217.31 211.829   6
   0  18   0 7734.74 255.144   9
   0  18   0 8388.08 631.489   1
   0 -18   0 7577.18 534.952   5
   0  18   0 8245.13 599.145   4
   0 -18   0 7743.47 538.756  11
   0 -18  -1 9485.76 586.135   5
   0  18   1 11333.4 666.984   4
   0  18   1 10162.1 699.670   1
   0  18   1 11259.0 280.657   9
   0  18   1 10557.2 476.629   7
   0 -18  -1 11119.0 635.185  11
   0 -18  -2 180.678 156.860  11
   0 -18  -2 14.9248 151.142   5
   0  18   2-36.0538 198.701   1
   0  18   2 82.4047 35.6481   9
   0  18   2 240.386 127.942   7
   0  18   2 168.425 190.298   4
   0  18   3 294.569 199.999   4
   0 -18  -3 166.259 161.577  11
   0 -18  -3 153.775 164.782   5
   0  18   3 114.186 212.652   1
   0  18   3 182.442 37.3206   9
   0  18   3 301.505 122.146   7
   0 -18  -3 192.440 79.8941   6
   0 -18  -4 335.841 162.445  11
   0  18   4 348.186 250.925   1
   0  18   4 153.021 103.058   7
   0  18   4 591.918 217.188   4
   0 -18  -4 139.706 160.701   5
[truncated: 9,653,717 more chars]
