# Supplementary material for: Annulated Radical Cations with a C4E2‐Core (E = P, As, Sb): Stable Pnictogen Analogs of Elusive Aryl Radical Anions of Birch Reduction Reactions
Source: Angew Chem Int Ed Engl. 2025 May 19;64(25):e202505142. doi: 10.1002/anie.202505142 (PMC12171318; doi:10.1002/anie.202505142)
Supplement: Supplementary file 3 — Supporting Information S3 [file ANIE-64-e202505142-s001.cif]

data_3-P

_database_code_depnum_ccdc_archive   2376455


# was steffen59

_vrf_PLAT910_3-P
;
PROBLEM: Missing # of FCF Reflection(s) Below Theta(Min).         69 Note  
RESPONSE: Can be expected if a beam catcher is used.
;

# end Validation Reply Form
_audit_creation_date               2024-01-31
_audit_creation_method
;
Olex2 1.5-ac6-015
(compiled 2023.12.04 svn.r209d9fb2 for Rigaku Oxford Diffraction, GUI svn.r6873)
;
_shelx_SHELXL_version_number       '2018/3'
loop_
  _audit_author_name
  _audit_author_email
  _audit_author_address
 'Steffenfauseweh, H.' ''
;
Bielefeld University
Department of Chemistry
Universitaetsstr. 25
Bielefeld
33615
Germany
;
 'Neumann, B.' ? ?

_audit_contact_author_address
;
Bielefeld University
Department of Chemistry
Universitaetsstr. 25
Bielefeld
33615
Germany
;
_audit_contact_author_email        ''
_audit_contact_author_name         'Steffenfauseweh, H.'
_audit_contact_author_phone        ''
_publ_contact_author_id_orcid      ''
_publ_section_references
;
Dolomanov, O.V., Bourhis, L.J., Gildea, R.J, Howard, J.A.K. & Puschmann, H.
 (2009), J. Appl. Cryst. 42, 339-341.

Sheldrick, G.M. (2015). Acta Cryst. A71, 3-8.

Sheldrick, G.M. (2015). Acta Cryst. C71, 3-8.
;
_chemical_name_common              ?
_chemical_name_systematic          ?
_chemical_formula_moiety           '2(C66 H78 N4 P2), 2(B C24 F20), 2[C7H8]'
_chemical_formula_sum              'C194 H172 B2 F40 N8 P4'
_chemical_formula_weight           3520.89
_chemical_melting_point            ?
_chemical_oxdiff_formula           'C90 H78 N4 B F20 P2'
_chemical_oxdiff_usercomment       'mounted by Henric'
loop_
  _atom_type_symbol
  _atom_type_description
  _atom_type_scat_dispersion_real
  _atom_type_scat_dispersion_imag
  _atom_type_scat_source
 'C' 'C' 0.0033 0.0016 'International Tables Vol C Tables 4.2.6.8 and 6.1.1.4'
 'H' 'H' 0.0000 0.0000 'International Tables Vol C Tables 4.2.6.8 and 6.1.1.4'
 'B' 'B' 0.0013 0.0007 'International Tables Vol C Tables 4.2.6.8 and 6.1.1.4'
 'F' 'F' 0.0171 0.0103 'International Tables Vol C Tables 4.2.6.8 and 6.1.1.4'
 'N' 'N' 0.0061 0.0033 'International Tables Vol C Tables 4.2.6.8 and 6.1.1.4'
 'P' 'P' 0.1023 0.0942 'International Tables Vol C Tables 4.2.6.8 and 6.1.1.4'

_shelx_space_group_comment
;
The symmetry employed for this shelxl refinement is uniquely defined
by the following loop, which should always be used as a source of
symmetry information in preference to the above space-group names.
They are only intended as comments.
;
_space_group_crystal_system        'triclinic'
_space_group_IT_number             2
_space_group_name_H-M_alt          'P -1'
_space_group_name_Hall             '-P 1'
loop_
  _space_group_symop_operation_xyz
 'x, y, z'
 '-x, -y, -z'

_cell_length_a                     18.8332(4)
_cell_length_b                     22.8488(4)
_cell_length_c                     22.8786(5)
_cell_angle_alpha                  77.7374(17)
_cell_angle_beta                   67.871(2)
_cell_angle_gamma                  80.4721(17)
_cell_volume                       8871.9(3)
_cell_formula_units_Z              2
_cell_measurement_reflns_used      52663
_cell_measurement_temperature      100.0(1)
_cell_measurement_theta_max        30.9460
_cell_measurement_theta_min        3.6220
_shelx_estimated_absorpt_T_max     0.992
_shelx_estimated_absorpt_T_min     0.954
_exptl_absorpt_coefficient_mu      0.140
_exptl_absorpt_correction_T_max    1.000
_exptl_absorpt_correction_T_min    0.546
_exptl_absorpt_correction_type     gaussian
_exptl_absorpt_process_details
;
CrysAlisPro 1.171.43.104a (Rigaku Oxford Diffraction, 2023)
Numerical absorption correction based on gaussian integration over
a multifaceted crystal model
Empirical absorption correction using spherical harmonics,
implemented in SCALE3 ABSPACK scaling algorithm.
;
_exptl_absorpt_special_details     ?
_exptl_crystal_colour              'metallic dark blue'
_exptl_crystal_colour_lustre       metallic
_exptl_crystal_colour_modifier     dark
_exptl_crystal_colour_primary      blue
_exptl_crystal_density_diffrn      1.318
_exptl_crystal_density_meas        ?
_exptl_crystal_density_method      ?
_exptl_crystal_description         block
_exptl_crystal_F_000               3644
loop_
  _exptl_crystal_face_index_h
  _exptl_crystal_face_index_k
  _exptl_crystal_face_index_l
  _exptl_crystal_face_perp_dist
 0 24 -15 0.0852
 -7 -23 14 0.0724
 -24 9 -7 0.1540
 3 -20 -24 0.0286
 12 19 -13 0.1314
 5 -24 15 0.0802
 6 25 24 0.0708
 -2 10 28 0.0573
 -8 -31 -1 0.0846
 7 -28 4 0.0683
 13 -25 0 0.0775
 25 16 17 0.1546
 9 -8 29 0.0978
 -8 -19 17 0.0685
 -24 -12 -23 0.1655
 -3 20 24 0.0334
 1 32 1 0.0592

_exptl_crystal_size_max            0.34
_exptl_crystal_size_mid            0.16
_exptl_crystal_size_min            0.06
loop_
  _exptl_oxdiff_crystal_face_indexfrac_h
  _exptl_oxdiff_crystal_face_indexfrac_k
  _exptl_oxdiff_crystal_face_indexfrac_l
  _exptl_oxdiff_crystal_face_x
  _exptl_oxdiff_crystal_face_y
  _exptl_oxdiff_crystal_face_z
 -0.4927 24.2577 -15.3778 -0.1167 -0.4945 -0.8613
 -6.7671 -22.7022 14.1046 0.0530 0.2293 0.9719
 -23.7530 9.2818 -6.8203 -0.2278 -0.9505 0.2111
 3.0207 -19.8622 -24.0691 0.9589 0.1789 -0.2201
 12.3149 18.6803 -13.2089 0.0517 0.0135 -0.9986
 5.1584 -24.1510 15.4956 0.1525 0.6431 0.7504
 5.8022 25.4162 24.3178 -0.9945 0.0255 -0.1017
 -2.2664 10.1102 28.2766 -0.8619 0.0210 0.5066
 -8.4436 -30.8631 -1.3986 0.5504 0.1620 0.8190
 7.4888 -28.4866 3.8368 0.5232 0.6815 0.5117
 12.5827 -25.4195 0.2665 0.5905 0.7701 0.2414
 24.6226 15.9742 17.0881 -0.4843 0.7019 -0.5223
 8.5133 -8.0181 28.8115 -0.4330 0.6309 0.6438
 -8.0941 -18.5800 16.9267 -0.1022 0.1514 0.9832
 -23.8901 -11.5876 -23.1954 0.5466 -0.7932 0.2687
 -2.8182 20.2471 23.9719 -0.9623 -0.1787 0.2049
 0.5661 31.5446 0.8735 -0.6199 -0.4281 -0.6576

_exptl_transmission_factor_max     ?
_exptl_transmission_factor_min     ?
_diffrn_reflns_av_R_equivalents    0.0720
_diffrn_reflns_av_unetI/netI       0.0636
_diffrn_reflns_Laue_measured_fraction_full  0.997
_diffrn_reflns_Laue_measured_fraction_max  0.998
_diffrn_reflns_limit_h_max         26
_diffrn_reflns_limit_h_min         -26
_diffrn_reflns_limit_k_max         32
_diffrn_reflns_limit_k_min         -32
_diffrn_reflns_limit_l_max         32
_diffrn_reflns_limit_l_min         -32
_diffrn_reflns_number              286569
_diffrn_reflns_point_group_measured_fraction_full  0.997
_diffrn_reflns_point_group_measured_fraction_max  0.998
_diffrn_reflns_theta_full          25.242
_diffrn_reflns_theta_max           30.034
_diffrn_reflns_theta_min           3.158
_diffrn_ambient_environment        N~2~
_diffrn_ambient_temperature        100.0(1)
_diffrn_detector                   'CCD plate'
_diffrn_detector_area_resol_mean   5.1773
_diffrn_detector_type              Atlas
_diffrn_measured_fraction_theta_full  0.997
_diffrn_measured_fraction_theta_max  0.998
_diffrn_measurement_details
;
List of Runs (angles in degrees, time in seconds):

  # Type    Start    End  Width  t~exp~   \w     \q     \k     \f   Frames
--------------------------------------------------------------------------
  1  \w     -4.00  54.00   1.00   60.00    --  -17.16  66.00 -74.00   58
  2  \w    -42.00 -15.00   1.00   60.00    --  -17.16  66.00 -74.00   27
  3  \w     -6.00  87.00   1.00   60.00    --   17.78  66.00 -74.00   93
  4  \w    -52.00  41.00   1.00   60.00    --   17.78 -66.00 150.00   93
  5  \w    -92.00 -22.00   1.00   60.00    --  -17.16 154.00 158.03   70
  6  \w    -33.00  55.00   1.00   60.00    --  -17.16  38.00  60.00   88
  7  \w    -83.00   6.00   1.00   60.00    --  -17.16 -66.00 150.00   89
  8  \w     36.00  88.00   1.00   60.00    --   17.78-148.00 152.96   52
  9  \w     20.00  85.00   1.00   60.00    --   17.78-144.00  62.24   65
 10  \w     -2.00  42.00   1.00   60.00    --   17.78  77.00  30.00   44
 11  \w     -3.00  88.00   1.00   60.00    --   17.78  38.00  90.00   91
 12  \w     38.00  63.00   1.00  100.00    --   17.63  65.00 -75.00   25
 13  \w    -42.00 -16.00   1.00  100.00    --   17.63 -38.00-120.00   26
 14  \w     21.00  46.00   1.00  100.00    --   17.63 -65.00 149.00   25
 15  \w     47.00  72.00   1.00  100.00    --   17.63 178.00 -90.00   25
 16  \w      3.00  45.00   1.00  100.00    --   18.57  65.00 -75.00   42
 17  \w     -8.00  27.00   1.00  100.00    --   18.57  57.00-180.00   35
 18  \w     34.00  75.00   1.00  100.00    --   18.57  57.00-180.00   41
 19  \w     64.00  89.00   1.00  100.00    --   18.57  65.00 -75.00   25
 20  \w    -47.00 -21.00   1.00  100.00    --  -17.95 -65.00 149.00   26
;
_diffrn_measurement_device         'four-circle diffractometer'
_diffrn_measurement_device_type   
 'SuperNova, Single source at offset/far, Atlas'
_diffrn_measurement_method         '\w scans'
_diffrn_orient_matrix_type        
 'CrysAlisPro convention (1999,Acta A55,543-557)'
_diffrn_orient_matrix_UB_11        0.0086842000
_diffrn_orient_matrix_UB_12        -0.0191715000
_diffrn_orient_matrix_UB_13        -0.0229301000
_diffrn_orient_matrix_UB_21        0.0319728000
_diffrn_orient_matrix_UB_22        -0.0143802000
_diffrn_orient_matrix_UB_23        0.0084480000
_diffrn_orient_matrix_UB_31        -0.0238789000
_diffrn_orient_matrix_UB_32        -0.0210704000
_diffrn_orient_matrix_UB_33        0.0235373000
_diffrn_radiation_monochromator    mirror
_diffrn_radiation_probe            x-ray
_diffrn_radiation_type             'Mo K\a'
_diffrn_radiation_wavelength       0.71073
_diffrn_source                     'micro-focus sealed X-ray tube'
_diffrn_source_type                'SuperNova (Mo) X-ray Source'
_reflns_Friedel_coverage           0.000
_reflns_Friedel_fraction_full      .
_reflns_Friedel_fraction_max       .
_reflns_number_gt                  32883
_reflns_number_total               51840
_reflns_special_details
;
 Reflections were merged by SHELXL according to the crystal
 class for the calculation of statistics and refinement.
 
 Structure factors included contributions from the .fab file.
 
 _reflns_Friedel_fraction is defined as the number of unique
 Friedel pairs measured divided by the number that would be
 possible theoretically, ignoring centric projections and
 systematic absences.
;
_reflns_threshold_expression       'I > 2\s(I)'
_computing_cell_refinement         'CrysAlisPro 1.171.43.104a (Rigaku OD, 2023)'
_computing_data_collection        
 'CrysAlisPro system (CCD 42.90a 64-bit (release 14-04-2023))'
_computing_data_reduction          'CrysAlisPro 1.171.43.104a (Rigaku OD, 2023)'
_computing_molecular_graphics      'Olex2 1.5-ac6-015 (Dolomanov et al., 2009)'
_computing_publication_material    'Olex2 1.5-ac6-015 (Dolomanov et al., 2009)'
_computing_structure_refinement    'SHELXL 2018/3 (Sheldrick, 2015)'
_computing_structure_solution      'SHELXT  (Sheldrick, 2015)'
_refine_diff_density_max           0.532
_refine_diff_density_min           -0.418
_refine_diff_density_rms           0.062
_refine_ls_extinction_coef         .
_refine_ls_extinction_method       none
_refine_ls_goodness_of_fit_ref     1.027
_refine_ls_hydrogen_treatment      constr
_refine_ls_matrix_type             full
_refine_ls_number_parameters       2139
_refine_ls_number_reflns           51840
_refine_ls_number_restraints       0
_refine_ls_R_factor_all            0.1012
_refine_ls_R_factor_gt             0.0589
_refine_ls_restrained_S_all        1.027
_refine_ls_shift/su_max            0.001
_refine_ls_shift/su_mean           0.000
_refine_ls_structure_factor_coef   Fsqd
_refine_ls_weighting_details      
 'w=1/[\s^2^(Fo^2^)+(0.0604P)^2^+4.6467P] where P=(Fo^2^+2Fc^2^)/3'
_refine_ls_weighting_scheme        calc
_refine_ls_wR_factor_gt            0.1358
_refine_ls_wR_factor_ref           0.1566
_refine_special_details
;
A solvent mask was calculated and 213 electrons were 
found in a volume of 1350\%A^3^ in 4 voids per unit cell. 
This is consistent with the presence of 
2[C7H8] per Asymmetric Unit 
which account for 200 electrons 
per unit cell.
;
_olex2_refinement_description
;
1. Fixed Uiso
 At 1.2 times of:
  All C(H) groups
 At 1.5 times of:
  All C(H,H,H) groups
2.a Ternary CH refined with riding coordinates:
 C25(H25), C28(H28), C37(H37), C40(H40), C49(H49), C52(H52), C61(H61),
 C64(H64), C91(H91), C94(H94), C103(H103), C106(H106), C115(H115), C118(H118),
 C127(H127), C130(H130)
2.b Aromatic/amide H refined with riding coordinates:
 C8(H8), C9(H9), C10(H10), C11(H11), C12(H12), C14(H14), C15(H15), C16(H16),
 C17(H17), C18(H18), C21(H21), C22(H22), C23(H23), C33(H33), C34(H34), C35(H35),
  C45(H45), C46(H46), C47(H47), C57(H57), C58(H58), C59(H59), C74(H74),
 C75(H75), C76(H76), C77(H77), C78(H78), C80(H80), C81(H81), C82(H82), C83(H83),
  C84(H84), C87(H87), C88(H88), C89(H89), C99(H99), C100(H100), C101(H101),
 C111(H111), C112(H112), C113(H113), C123(H123), C124(H124), C125(H125)
2.c Idealised Me refined as rotating group:
 C26(H26A,H26B,H26C), C27(H27A,H27B,H27C), C29(H29A,H29B,H29C), C30(H30A,H30B,
 H30C), C38(H38A,H38B,H38C), C39(H39A,H39B,H39C), C41(H41A,H41B,H41C), C42(H42A,
 H42B,H42C), C50(H50A,H50B,H50C), C51(H51A,H51B,H51C), C53(H53A,H53B,H53C),
 C54(H54A,H54B,H54C), C62(H62A,H62B,H62C), C63(H63A,H63B,H63C), C65(H65A,H65B,
 H65C), C66(H66A,H66B,H66C), C92(H92A,H92B,H92C), C93(H93A,H93B,H93C), C95(H95A,
 H95B,H95C), C96(H96A,H96B,H96C), C104(H10A,H10B,H10C), C105(H10D,H10E,H10F),
 C107(H10G,H10H,H10I), C108(H10J,H10K,H10L), C116(H11A,H11B,H11C), C117(H11D,
 H11E,H11F), C119(H11G,H11H,H11I), C120(H12A,H12B,H12C), C128(H12D,H12E,H12F),
 C129(H12G,H12H,H12I), C131(H13A,H13B,H13C), C132(H13D,H13E,H13F)
;
_atom_sites_solution_hydrogens     geom
_atom_sites_solution_primary       dual
_atom_sites_solution_secondary     ?
loop_
  _atom_site_label
  _atom_site_type_symbol
  _atom_site_fract_x
  _atom_site_fract_y
  _atom_site_fract_z
  _atom_site_U_iso_or_equiv
  _atom_site_adp_type
  _atom_site_occupancy
  _atom_site_site_symmetry_order
  _atom_site_calc_flag
  _atom_site_refinement_flags_posn
  _atom_site_refinement_flags_adp
  _atom_site_refinement_flags_occupancy
  _atom_site_disorder_assembly
  _atom_site_disorder_group
 P1 P 0.72869(3) 0.78325(2) 0.29025(2) 0.02435(11) Uani 1 1 d . . . . .
 P2 P 0.73676(3) 0.73480(2) 0.45696(2) 0.02092(10) Uani 1 1 d . . . . .
 N1 N 0.74990(9) 0.65855(7) 0.31142(7) 0.0212(3) Uani 1 1 d . . . . .
 N2 N 0.74980(9) 0.63047(6) 0.40818(7) 0.0195(3) Uani 1 1 d . . . . .
 N3 N 0.71829(10) 0.88743(6) 0.33870(7) 0.0207(3) Uani 1 1 d . . . . .
 N4 N 0.72258(9) 0.85896(7) 0.43389(7) 0.0201(3) Uani 1 1 d . . . . .
 C1 C 0.75607(11) 0.60939(8) 0.35506(9) 0.0224(4) Uani 1 1 d . . . . .
 C2 C 0.73968(11) 0.71140(8) 0.33627(8) 0.0198(4) Uani 1 1 d . . . . .
 C3 C 0.74080(11) 0.69358(8) 0.39799(9) 0.0192(4) Uani 1 1 d . . . . .
 C4 C 0.71642(11) 0.90886(8) 0.39050(9) 0.0207(4) Uani 1 1 d . . . . .
 C5 C 0.72494(11) 0.82436(8) 0.34899(8) 0.0195(4) Uani 1 1 d . . . . .
 C6 C 0.72774(11) 0.80632(8) 0.41024(8) 0.0193(4) Uani 1 1 d . . . . .
 C7 C 0.76917(12) 0.54574(8) 0.34747(10) 0.0252(4) Uani 1 1 d . . . . .
 C8 C 0.80445(14) 0.52736(9) 0.28764(11) 0.0347(5) Uani 1 1 d . . . . .
 H8 H 0.818683 0.556622 0.249956 0.042 Uiso 1 1 calc R U . . .
 C9 C 0.81880(15) 0.46652(10) 0.28303(12) 0.0389(5) Uani 1 1 d . . . . .
 H9 H 0.842824 0.454630 0.242128 0.047 Uiso 1 1 calc R U . . .
 C10 C 0.79862(14) 0.42317(10) 0.33706(12) 0.0372(5) Uani 1 1 d . . . . .
 H10 H 0.809718 0.381680 0.333602 0.045 Uiso 1 1 calc R U . . .
 C11 C 0.76233(16) 0.44074(10) 0.39584(12) 0.0423(6) Uani 1 1 d . . . . .
 H11 H 0.747469 0.411183 0.433212 0.051 Uiso 1 1 calc R U . . .
 C12 C 0.74713(15) 0.50129(9) 0.40119(11) 0.0369(5) Uani 1 1 d . . . . .
 H12 H 0.721227 0.512625 0.442215 0.044 Uiso 1 1 calc R U . . .
 C13 C 0.70747(12) 0.97238(8) 0.39849(9) 0.0242(4) Uani 1 1 d . . . . .
 C14 C 0.71232(14) 0.98917(9) 0.45221(10) 0.0322(5) Uani 1 1 d . . . . .
 H14 H 0.724233 0.959055 0.483684 0.039 Uiso 1 1 calc R U . . .
 C15 C 0.70005(14) 1.04901(9) 0.46031(11) 0.0335(5) Uani 1 1 d . . . . .
 H15 H 0.702125 1.059037 0.497825 0.040 Uiso 1 1 calc R U . . .
 C16 C 0.68489(13) 1.09409(9) 0.41470(11) 0.0320(5) Uani 1 1 d . . . . .
 H16 H 0.677705 1.135060 0.419955 0.038 Uiso 1 1 calc R U . . .
 C17 C 0.68041(15) 1.07847(9) 0.36153(11) 0.0389(6) Uani 1 1 d . . . . .
 H17 H 0.670223 1.109120 0.329671 0.047 Uiso 1 1 calc R U . . .
 C18 C 0.69045(15) 1.01898(9) 0.35348(10) 0.0352(5) Uani 1 1 d . . . . .
 H18 H 0.685729 1.009493 0.316716 0.042 Uiso 1 1 calc R U . . .
 C19 C 0.75318(12) 0.65931(8) 0.24649(9) 0.0249(4) Uani 1 1 d . . . . .
 C20 C 0.82457(13) 0.66717(9) 0.19634(10) 0.0329(5) Uani 1 1 d . . . . .
 C21 C 0.82647(15) 0.66457(10) 0.13540(10) 0.0402(6) Uani 1 1 d . . . . .
 H21 H 0.873318 0.669464 0.100013 0.048 Uiso 1 1 calc R U . . .
 C22 C 0.76204(17) 0.65508(11) 0.12549(10) 0.0434(6) Uani 1 1 d . . . . .
 H22 H 0.765363 0.652032 0.083752 0.052 Uiso 1 1 calc R U . . .
 C23 C 0.69250(15) 0.64992(10) 0.17558(10) 0.0358(5) Uani 1 1 d . . . . .
 H23 H 0.648362 0.644162 0.167594 0.043 Uiso 1 1 calc R U . . .
 C24 C 0.68578(13) 0.65301(8) 0.23815(9) 0.0261(4) Uani 1 1 d . . . . .
 C25 C 0.89664(14) 0.67760(11) 0.20665(11) 0.0409(6) Uani 1 1 d . . . . .
 H25 H 0.880740 0.683236 0.252169 0.049 Uiso 1 1 calc R U . . .
 C26 C 0.9302(2) 0.73479(14) 0.16482(15) 0.0630(8) Uani 1 1 d . . . . .
 H26A H 0.948952 0.730052 0.119739 0.094 Uiso 1 1 calc R U . . .
 H26B H 0.973085 0.742470 0.175691 0.094 Uiso 1 1 calc R U . . .
 H26C H 0.890364 0.768710 0.172040 0.094 Uiso 1 1 calc R U . . .
 C27 C 0.95799(19) 0.62512(16) 0.1966(2) 0.0881(13) Uani 1 1 d . . . . .
 H27A H 0.938143 0.589741 0.228012 0.132 Uiso 1 1 calc R U . . .
 H27B H 1.003472 0.635308 0.201979 0.132 Uiso 1 1 calc R U . . .
 H27C H 0.972128 0.616292 0.153335 0.132 Uiso 1 1 calc R U . . .
 C28 C 0.60852(13) 0.64938(9) 0.29211(10) 0.0275(4) Uani 1 1 d . . . . .
 H28 H 0.614248 0.660155 0.330147 0.033 Uiso 1 1 calc R U . . .
 C29 C 0.54722(14) 0.69456(11) 0.27509(11) 0.0387(5) Uani 1 1 d . . . . .
 H29A H 0.540364 0.685103 0.237833 0.058 Uiso 1 1 calc R U . . .
 H29B H 0.563462 0.735227 0.265060 0.058 Uiso 1 1 calc R U . . .
 H29C H 0.498425 0.692384 0.311442 0.058 Uiso 1 1 calc R U . . .
 C30 C 0.58420(15) 0.58542(10) 0.31077(12) 0.0405(6) Uani 1 1 d . . . . .
 H30A H 0.533337 0.584615 0.344714 0.061 Uiso 1 1 calc R U . . .
 H30B H 0.621749 0.558176 0.326158 0.061 Uiso 1 1 calc R U . . .
 H30C H 0.581920 0.572464 0.273381 0.061 Uiso 1 1 calc R U . . .
 C31 C 0.77135(13) 0.59868(8) 0.46225(10) 0.0276(4) Uani 1 1 d . . . . .
 C32 C 0.71345(15) 0.58365(9) 0.52186(10) 0.0347(5) Uani 1 1 d . . . . .
 C33 C 0.7388(2) 0.55999(11) 0.57316(12) 0.0518(8) Uani 1 1 d . . . . .
 H33 H 0.702103 0.548694 0.614537 0.062 Uiso 1 1 calc R U . . .
 C34 C 0.8161(2) 0.55282(12) 0.56461(16) 0.0678(11) Uani 1 1 d . . . . .
 H34 H 0.831578 0.537725 0.600438 0.081 Uiso 1 1 calc R U . . .
 C35 C 0.8711(2) 0.56711(12) 0.50525(16) 0.0579(8) Uani 1 1 d . . . . .
 H35 H 0.923921 0.561087 0.500578 0.069 Uiso 1 1 calc R U . . .
 C36 C 0.85047(15) 0.59031(10) 0.45179(12) 0.0386(6) Uani 1 1 d . . . . .
 C37 C 0.62825(15) 0.59154(10) 0.53223(10) 0.0389(6) Uani 1 1 d . . . . .
 H37 H 0.622173 0.608466 0.490148 0.047 Uiso 1 1 calc R U . . .
 C38 C 0.5916(2) 0.53137(13) 0.55786(15) 0.0713(10) Uani 1 1 d . . . . .
 H38A H 0.619381 0.502783 0.528489 0.107 Uiso 1 1 calc R U . . .
 H38B H 0.537548 0.538057 0.561208 0.107 Uiso 1 1 calc R U . . .
 H38C H 0.594591 0.515026 0.600178 0.107 Uiso 1 1 calc R U . . .
 C39 C 0.58463(17) 0.63589(11) 0.57880(11) 0.0468(6) Uani 1 1 d . . . . .
 H39A H 0.585877 0.618447 0.621451 0.070 Uiso 1 1 calc R U . . .
 H39B H 0.531065 0.643892 0.580845 0.070 Uiso 1 1 calc R U . . .
 H39C H 0.609128 0.673614 0.563816 0.070 Uiso 1 1 calc R U . . .
 C40 C 0.91141(15) 0.60450(12) 0.38642(14) 0.0471(6) Uani 1 1 d . . . . .
 H40 H 0.884587 0.616775 0.354789 0.056 Uiso 1 1 calc R U . . .
 C41 C 0.95565(17) 0.65703(13) 0.38137(17) 0.0606(8) Uani 1 1 d . . . . .
 H41A H 0.919770 0.693261 0.389173 0.091 Uiso 1 1 calc R U . . .
 H41B H 0.994753 0.664288 0.338458 0.091 Uiso 1 1 calc R U . . .
 H41C H 0.980717 0.647146 0.413264 0.091 Uiso 1 1 calc R U . . .
 C42 C 0.96642(17) 0.54788(13) 0.36842(18) 0.0664(9) Uani 1 1 d . . . . .
 H42A H 0.992947 0.534169 0.399123 0.100 Uiso 1 1 calc R U . . .
 H42B H 1.004428 0.557491 0.325343 0.100 Uiso 1 1 calc R U . . .
 H42C H 0.936846 0.515994 0.369337 0.100 Uiso 1 1 calc R U . . .
 C43 C 0.72738(12) 0.92113(8) 0.27488(8) 0.0225(4) Uani 1 1 d . . . . .
 C44 C 0.80047(13) 0.93901(9) 0.23646(10) 0.0304(5) Uani 1 1 d . . . . .
 C45 C 0.80842(15) 0.97023(10) 0.17504(10) 0.0363(5) Uani 1 1 d . . . . .
 H45 H 0.856991 0.983373 0.147301 0.044 Uiso 1 1 calc R U . . .
 C46 C 0.74715(15) 0.98223(10) 0.15411(10) 0.0359(5) Uani 1 1 d . . . . .
 H46 H 0.754000 1.003325 0.112120 0.043 Uiso 1 1 calc R U . . .
 C47 C 0.67611(14) 0.96401(9) 0.19334(9) 0.0302(5) Uani 1 1 d . . . . .
 H47 H 0.634513 0.972885 0.177995 0.036 Uiso 1 1 calc R U . . .
 C48 C 0.66380(12) 0.93265(8) 0.25545(9) 0.0234(4) Uani 1 1 d . . . . .
 C49 C 0.86875(14) 0.92674(11) 0.25854(11) 0.0401(6) Uani 1 1 d . . . . .
 H49 H 0.848973 0.911186 0.305509 0.048 Uiso 1 1 calc R U . . .
 C50 C 0.90697(18) 0.98369(14) 0.24883(15) 0.0601(8) Uani 1 1 d . . . . .
 H50A H 0.929819 0.998769 0.202960 0.090 Uiso 1 1 calc R U . . .
 H50B H 0.947302 0.974498 0.267600 0.090 Uiso 1 1 calc R U . . .
 H50C H 0.868326 1.014371 0.269681 0.090 Uiso 1 1 calc R U . . .
 C51 C 0.92663(18) 0.87835(14) 0.22635(18) 0.0647(9) Uani 1 1 d . . . . .
 H51A H 0.901756 0.841210 0.236347 0.097 Uiso 1 1 calc R U . . .
 H51B H 0.969688 0.870900 0.241944 0.097 Uiso 1 1 calc R U . . .
 H51C H 0.945873 0.891646 0.179946 0.097 Uiso 1 1 calc R U . . .
 C52 C 0.58388(12) 0.91581(9) 0.29945(9) 0.0272(4) Uani 1 1 d . . . . .
 H52 H 0.589539 0.886931 0.337298 0.033 Uiso 1 1 calc R U . . .
 C53 C 0.54583(15) 0.88491(12) 0.26797(11) 0.0416(6) Uani 1 1 d . . . . .
 H53A H 0.537500 0.912829 0.231701 0.062 Uiso 1 1 calc R U . . .
 H53B H 0.496236 0.872543 0.299120 0.062 Uiso 1 1 calc R U . . .
 H53C H 0.579184 0.849397 0.252777 0.062 Uiso 1 1 calc R U . . .
 C54 C 0.53124(17) 0.97051(13) 0.32408(16) 0.0627(9) Uani 1 1 d . . . . .
 H54A H 0.553106 0.987973 0.348414 0.094 Uiso 1 1 calc R U . . .
 H54B H 0.480217 0.958147 0.351836 0.094 Uiso 1 1 calc R U . . .
 H54C H 0.526597 1.000528 0.287783 0.094 Uiso 1 1 calc R U . . .
 C55 C 0.72275(12) 0.85684(8) 0.49779(8) 0.0212(4) Uani 1 1 d . . . . .
 C56 C 0.65154(13) 0.85967(8) 0.54761(9) 0.0254(4) Uani 1 1 d . . . . .
 C57 C 0.65339(15) 0.86201(9) 0.60769(10) 0.0335(5) Uani 1 1 d . . . . .
 H57 H 0.606526 0.864698 0.643054 0.040 Uiso 1 1 calc R U . . .
 C58 C 0.72267(16) 0.86045(10) 0.61611(10) 0.0379(6) Uani 1 1 d . . . . .
 H58 H 0.722677 0.863469 0.656890 0.045 Uiso 1 1 calc R U . . .
 C59 C 0.79143(15) 0.85460(10) 0.56648(11) 0.0359(5) Uani 1 1 d . . . . .
 H59 H 0.838249 0.851910 0.574002 0.043 Uiso 1 1 calc R U . . .
 C60 C 0.79398(13) 0.85252(9) 0.50500(10) 0.0277(4) Uani 1 1 d . . . . .
 C61 C 0.57561(12) 0.86177(10) 0.53765(10) 0.0303(5) Uani 1 1 d . . . . .
 H61 H 0.587986 0.853411 0.493524 0.036 Uiso 1 1 calc R U . . .
 C62 C 0.52604(16) 0.81371(11) 0.58425(13) 0.0465(6) Uani 1 1 d . . . . .
 H62A H 0.510590 0.821913 0.627915 0.070 Uiso 1 1 calc R U . . .
 H62B H 0.555487 0.774182 0.581079 0.070 Uiso 1 1 calc R U . . .
 H62C H 0.480039 0.814032 0.573813 0.070 Uiso 1 1 calc R U . . .
 C63 C 0.53125(16) 0.92376(12) 0.54162(17) 0.0615(9) Uani 1 1 d . . . . .
 H63A H 0.484418 0.924222 0.532330 0.092 Uiso 1 1 calc R U . . .
 H63B H 0.563518 0.954007 0.510346 0.092 Uiso 1 1 calc R U . . .
 H63C H 0.517266 0.932940 0.584737 0.092 Uiso 1 1 calc R U . . .
 C64 C 0.87035(13) 0.84860(10) 0.45000(11) 0.0341(5) Uani 1 1 d . . . . .
 H64 H 0.859917 0.839731 0.413175 0.041 Uiso 1 1 calc R U . . .
 C65 C 0.90690(17) 0.90865(12) 0.42808(15) 0.0536(7) Uani 1 1 d . . . . .
 H65A H 0.872165 0.940191 0.413733 0.080 Uiso 1 1 calc R U . . .
 H65B H 0.956083 0.904511 0.392711 0.080 Uiso 1 1 calc R U . . .
 H65C H 0.915742 0.919485 0.463834 0.080 Uiso 1 1 calc R U . . .
 C66 C 0.92755(15) 0.79743(12) 0.46631(14) 0.0489(6) Uani 1 1 d . . . . .
 H66A H 0.941746 0.806285 0.500344 0.073 Uiso 1 1 calc R U . . .
 H66B H 0.973800 0.793913 0.428179 0.073 Uiso 1 1 calc R U . . .
 H66C H 0.903528 0.759501 0.480795 0.073 Uiso 1 1 calc R U . . .
 P3 P 0.77083(3) 0.79276(2) 0.78195(2) 0.01829(10) Uani 1 1 d . . . . .
 P4 P 0.78240(3) 0.72687(2) 0.94581(2) 0.02080(10) Uani 1 1 d . . . . .
 N5 N 0.77599(8) 0.66924(6) 0.79511(7) 0.0159(3) Uani 1 1 d . . . . .
 N6 N 0.78800(8) 0.63046(6) 0.88676(7) 0.0162(3) Uani 1 1 d . . . . .
 N7 N 0.77976(9) 0.88822(6) 0.83554(7) 0.0186(3) Uani 1 1 d . . . . .
 N8 N 0.78083(9) 0.85067(7) 0.93097(7) 0.0198(3) Uani 1 1 d . . . . .
 C67 C 0.78327(10) 0.61676(8) 0.83368(8) 0.0169(3) Uani 1 1 d . . . . .
 C68 C 0.77612(10) 0.71792(7) 0.82328(8) 0.0158(3) Uani 1 1 d . . . . .
 C69 C 0.78258(10) 0.69333(7) 0.88269(8) 0.0165(3) Uani 1 1 d . . . . .
 C70 C 0.78279(11) 0.90227(8) 0.88897(8) 0.0206(4) Uani 1 1 d . . . . .
 C71 C 0.77692(10) 0.82602(8) 0.84293(8) 0.0176(3) Uani 1 1 d . . . . .
 C72 C 0.77923(11) 0.80167(8) 0.90358(8) 0.0183(4) Uani 1 1 d . . . . .
 C73 C 0.78940(11) 0.55690(8) 0.81767(8) 0.0203(4) Uani 1 1 d . . . . .
 C74 C 0.74311(14) 0.54509(10) 0.78736(11) 0.0354(5) Uani 1 1 d . . . . .
 H74 H 0.705230 0.575290 0.779195 0.042 Uiso 1 1 calc R U . . .
 C75 C 0.75169(17) 0.48983(11) 0.76898(13) 0.0476(7) Uani 1 1 d . . . . .
 H75 H 0.719773 0.482288 0.748172 0.057 Uiso 1 1 calc R U . . .
 C76 C 0.80607(17) 0.44565(10) 0.78059(12) 0.0454(6) Uani 1 1 d . . . . .
 H76 H 0.812768 0.408039 0.766838 0.055 Uiso 1 1 calc R U . . .
 C77 C 0.85082(15) 0.45624(10) 0.81229(12) 0.0431(6) Uani 1 1 d . . . . .
 H77 H 0.887192 0.425294 0.821761 0.052 Uiso 1 1 calc R U . . .
 C78 C 0.84307(13) 0.51203(9) 0.83054(10) 0.0321(5) Uani 1 1 d . . . . .
 H78 H 0.874644 0.519259 0.851817 0.039 Uiso 1 1 calc R U . . .
 C79 C 0.79419(12) 0.96110(8) 0.89833(9) 0.0242(4) Uani 1 1 d . . . . .
 C80 C 0.74619(14) 0.98619(9) 0.95195(10) 0.0342(5) Uani 1 1 d . . . . .
 H80 H 0.703520 0.966158 0.982190 0.041 Uiso 1 1 calc R U . . .
 C81 C 0.76077(17) 1.04030(10) 0.96108(11) 0.0433(6) Uani 1 1 d . . . . .
 H81 H 0.727682 1.057637 0.997359 0.052 Uiso 1 1 calc R U . . .
 C82 C 0.82324(16) 1.06920(10) 0.91766(12) 0.0428(6) Uani 1 1 d . . . . .
 H82 H 0.833473 1.106034 0.924516 0.051 Uiso 1 1 calc R U . . .
 C83 C 0.87088(15) 1.04478(10) 0.86430(12) 0.0390(5) Uani 1 1 d . . . . .
 H83 H 0.913524 1.065007 0.834322 0.047 Uiso 1 1 calc R U . . .
 C84 C 0.85655(13) 0.99067(9) 0.85439(10) 0.0313(5) Uani 1 1 d . . . . .
 H84 H 0.889324 0.973899 0.817637 0.038 Uiso 1 1 calc R U . . .
 C85 C 0.77943(11) 0.67668(8) 0.72964(8) 0.0178(3) Uani 1 1 d . . . . .
 C86 C 0.71080(12) 0.68921(8) 0.71722(9) 0.0234(4) Uani 1 1 d . . . . .
 C87 C 0.71820(13) 0.69788(9) 0.65258(10) 0.0308(5) Uani 1 1 d . . . . .
 H87 H 0.673262 0.706857 0.641585 0.037 Uiso 1 1 calc R U . . .
 C88 C 0.78939(14) 0.69362(10) 0.60485(10) 0.0328(5) Uani 1 1 d . . . . .
 H88 H 0.792799 0.699586 0.561530 0.039 Uiso 1 1 calc R U . . .
 C89 C 0.85567(13) 0.68082(9) 0.61914(9) 0.0296(5) Uani 1 1 d . . . . .
 H89 H 0.904171 0.677839 0.585541 0.035 Uiso 1 1 calc R U . . .
 C90 C 0.85266(11) 0.67218(8) 0.68216(8) 0.0207(4) Uani 1 1 d . . . . .
 C91 C 0.63210(12) 0.69231(10) 0.76871(11) 0.0338(5) Uani 1 1 d . . . . .
 H91 H 0.638369 0.679261 0.811209 0.041 Uiso 1 1 calc R U . . .
 C92 C 0.59083(14) 0.75603(11) 0.76696(12) 0.0423(6) Uani 1 1 d . . . . .
 H92A H 0.581500 0.768708 0.726570 0.064 Uiso 1 1 calc R U . . .
 H92B H 0.623028 0.783802 0.770366 0.064 Uiso 1 1 calc R U . . .
 H92C H 0.541586 0.756319 0.802819 0.064 Uiso 1 1 calc R U . . .
 C93 C 0.57942(15) 0.64993(13) 0.76295(16) 0.0580(8) Uani 1 1 d . . . . .
 H93A H 0.532937 0.646860 0.801450 0.087 Uiso 1 1 calc R U . . .
 H93B H 0.607143 0.609923 0.758401 0.087 Uiso 1 1 calc R U . . .
 H93C H 0.564925 0.666247 0.725349 0.087 Uiso 1 1 calc R U . . .
 C94 C 0.92695(11) 0.65802(9) 0.69628(9) 0.0256(4) Uani 1 1 d . . . . .
 H94 H 0.913376 0.654326 0.743500 0.031 Uiso 1 1 calc R U . . .
 C95 C 0.96845(14) 0.59766(10) 0.67629(12) 0.0388(5) Uani 1 1 d . . . . .
 H95A H 0.984901 0.600945 0.629759 0.058 Uiso 1 1 calc R U . . .
 H95B H 0.933302 0.566085 0.697135 0.058 Uiso 1 1 calc R U . . .
 H95C H 1.013611 0.587485 0.689251 0.058 Uiso 1 1 calc R U . . .
 C96 C 0.98010(13) 0.70850(11) 0.66324(11) 0.0358(5) Uani 1 1 d . . . . .
 H96A H 1.027401 0.698016 0.673136 0.054 Uiso 1 1 calc R U . . .
 H96B H 0.953924 0.746066 0.678580 0.054 Uiso 1 1 calc R U . . .
 H96C H 0.992985 0.713722 0.616875 0.054 Uiso 1 1 calc R U . . .
 C97 C 0.77689(11) 0.58960(8) 0.94718(8) 0.0197(4) Uani 1 1 d . . . . .
 C98 C 0.84010(12) 0.56499(8) 0.96522(9) 0.0227(4) Uani 1 1 d . . . . .
 C99 C 0.82376(15) 0.52754(9) 1.02485(10) 0.0357(5) Uani 1 1 d . . . . .
 H99 H 0.864915 0.509280 1.038930 0.043 Uiso 1 1 calc R U . . .
 C100 C 0.74901(17) 0.51655(11) 1.06368(10) 0.0448(7) Uani 1 1 d . . . . .
 H100 H 0.739528 0.491131 1.103988 0.054 Uiso 1 1 calc R U . . .
 C101 C 0.68859(16) 0.54200(11) 1.04452(10) 0.0416(6) Uani 1 1 d . . . . .
 H101 H 0.637647 0.534009 1.071848 0.050 Uiso 1 1 calc R U . . .
 C102 C 0.70043(12) 0.57942(9) 0.98566(9) 0.0280(4) Uani 1 1 d . . . . .
 C103 C 0.92201(12) 0.57831(9) 0.92536(10) 0.0284(4) Uani 1 1 d . . . . .
 H103 H 0.922581 0.602363 0.883238 0.034 Uiso 1 1 calc R U . . .
 C104 C 0.97745(15) 0.52119(12) 0.91260(13) 0.0464(6) Uani 1 1 d . . . . .
 H10A H 1.028648 0.532410 0.883857 0.070 Uiso 1 1 calc R U . . .
 H10B H 0.958402 0.496290 0.892703 0.070 Uiso 1 1 calc R U . . .
 H10C H 0.980675 0.498428 0.953117 0.070 Uiso 1 1 calc R U . . .
 C105 C 0.95139(14) 0.61614(10) 0.95830(11) 0.0352(5) Uani 1 1 d . . . . .
 H10D H 0.951159 0.593360 0.999805 0.053 Uiso 1 1 calc R U . . .
 H10E H 0.917747 0.653628 0.964708 0.053 Uiso 1 1 calc R U . . .
 H10F H 1.003958 0.625501 0.931345 0.053 Uiso 1 1 calc R U . . .
 C106 C 0.63206(13) 0.60784(11) 0.96636(12) 0.0411(6) Uani 1 1 d . . . . .
 H106 H 0.652418 0.633826 0.923683 0.049 Uiso 1 1 calc R U . . .
 C107 C 0.58955(14) 0.56066(12) 0.95896(13) 0.0463(6) Uani 1 1 d . . . . .
 H10G H 0.624842 0.537204 0.926476 0.069 Uiso 1 1 calc R U . . .
 H10H H 0.546464 0.580442 0.945701 0.069 Uiso 1 1 calc R U . . .
 H10I H 0.569856 0.533835 0.999900 0.069 Uiso 1 1 calc R U . . .
 C108 C 0.57823(17) 0.64841(15) 1.0136(2) 0.0861(13) Uani 1 1 d . . . . .
 H10J H 0.558819 0.624435 1.056333 0.129 Uiso 1 1 calc R U . . .
 H10K H 0.534882 0.666516 0.999922 0.129 Uiso 1 1 calc R U . . .
 H10L H 0.606535 0.680259 1.014652 0.129 Uiso 1 1 calc R U . . .
 C109 C 0.75918(11) 0.93116(8) 0.78597(8) 0.0202(4) Uani 1 1 d . . . . .
 C110 C 0.68138(12) 0.95322(8) 0.80122(9) 0.0244(4) Uani 1 1 d . . . . .
 C111 C 0.66047(13) 0.99176(9) 0.75312(10) 0.0317(5) Uani 1 1 d . . . . .
 H111 H 0.608227 1.007552 0.762003 0.038 Uiso 1 1 calc R U . . .
 C112 C 0.71369(14) 1.00752(9) 0.69302(10) 0.0341(5) Uani 1 1 d . . . . .
 H112 H 0.698049 1.033852 0.660982 0.041 Uiso 1 1 calc R U . . .
 C113 C 0.78966(13) 0.98504(9) 0.67944(9) 0.0289(5) Uani 1 1 d . . . . .
 H113 H 0.825852 0.996193 0.637792 0.035 Uiso 1 1 calc R U . . .
 C114 C 0.81497(12) 0.94620(8) 0.72532(9) 0.0224(4) Uani 1 1 d . . . . .
 C115 C 0.61922(12) 0.93557(9) 0.86603(10) 0.0310(5) Uani 1 1 d . . . . .
 H115 H 0.646109 0.912202 0.895180 0.037 Uiso 1 1 calc R U . . .
 C116 C 0.56675(19) 0.89432(19) 0.86189(18) 0.0869(13) Uani 1 1 d . . . . .
 H11A H 0.528884 0.882528 0.904523 0.130 Uiso 1 1 calc R U . . .
 H11B H 0.597405 0.858336 0.845530 0.130 Uiso 1 1 calc R U . . .
 H11C H 0.539973 0.915401 0.832949 0.130 Uiso 1 1 calc R U . . .
 C117 C 0.57448(18) 0.99038(12) 0.89574(12) 0.0582(8) Uani 1 1 d . . . . .
 H11D H 0.544757 1.013287 0.869811 0.087 Uiso 1 1 calc R U . . .
 H11E H 0.610533 1.015887 0.897305 0.087 Uiso 1 1 calc R U . . .
 H11F H 0.539356 0.977212 0.939213 0.087 Uiso 1 1 calc R U . . .
 C118 C 0.89959(12) 0.92249(8) 0.70670(9) 0.0245(4) Uani 1 1 d . . . . .
 H118 H 0.908258 0.897456 0.745380 0.029 Uiso 1 1 calc R U . . .
 C119 C 0.95173(13) 0.97427(9) 0.68233(10) 0.0316(5) Uani 1 1 d . . . . .
 H11G H 1.005200 0.957803 0.675387 0.047 Uiso 1 1 calc R U . . .
 H11H H 0.935362 1.001179 0.714126 0.047 Uiso 1 1 calc R U . . .
 H11I H 0.947834 0.996825 0.641958 0.047 Uiso 1 1 calc R U . . .
 C120 C 0.92240(13) 0.88300(9) 0.65471(10) 0.0308(5) Uani 1 1 d . . . . .
 H12A H 0.918205 0.907686 0.615295 0.046 Uiso 1 1 calc R U . . .
 H12B H 0.887963 0.850915 0.669121 0.046 Uiso 1 1 calc R U . . .
 H12C H 0.975594 0.865187 0.646521 0.046 Uiso 1 1 calc R U . . .
 C121 C 0.78112(12) 0.84636(8) 0.99521(8) 0.0235(4) Uani 1 1 d . . . . .
 C122 C 0.85053(13) 0.84881(9) 1.00280(9) 0.0257(4) Uani 1 1 d . . . . .
 C123 C 0.84803(15) 0.84878(10) 1.06475(10) 0.0351(5) Uani 1 1 d . . . . .
 H123 H 0.893892 0.851982 1.071542 0.042 Uiso 1 1 calc R U . . .
 C124 C 0.77950(16) 0.84413(11) 1.11603(10) 0.0412(6) Uani 1 1 d . . . . .
 H124 H 0.778702 0.844377 1.157740 0.049 Uiso 1 1 calc R U . . .
 C125 C 0.71250(15) 0.83914(10) 1.10756(10) 0.0385(6) Uani 1 1 d . . . . .
 H125 H 0.666390 0.834496 1.143752 0.046 Uiso 1 1 calc R U . . .
 C126 C 0.71089(13) 0.84078(9) 1.04656(9) 0.0299(5) Uani 1 1 d . . . . .
 C127 C 0.92861(13) 0.84817(10) 0.94882(9) 0.0297(4) Uani 1 1 d . . . . .
 H127 H 0.919824 0.851385 0.907735 0.036 Uiso 1 1 calc R U . . .
 C128 C 0.97363(16) 0.90045(12) 0.94275(12) 0.0460(6) Uani 1 1 d . . . . .
 H12D H 0.987268 0.895941 0.980905 0.069 Uiso 1 1 calc R U . . .
 H12E H 0.941782 0.938534 0.938705 0.069 Uiso 1 1 calc R U . . .
 H12F H 1.020677 0.900355 0.904767 0.069 Uiso 1 1 calc R U . . .
 C129 C 0.97510(14) 0.78775(11) 0.95971(11) 0.0373(5) Uani 1 1 d . . . . .
 H12G H 1.025241 0.786682 0.924905 0.056 Uiso 1 1 calc R U . . .
 H12H H 0.946995 0.754914 0.960608 0.056 Uiso 1 1 calc R U . . .
 H12I H 0.982779 0.783063 1.000568 0.056 Uiso 1 1 calc R U . . .
 C130 C 0.63452(13) 0.83578(11) 1.04014(10) 0.0371(5) Uani 1 1 d . . . . .
 H130 H 0.644565 0.833956 0.994380 0.045 Uiso 1 1 calc R U . . .
 C131 C 0.59965(16) 0.77844(11) 1.08098(12) 0.0459(6) Uani 1 1 d . . . . .
 H13A H 0.637893 0.743806 1.071149 0.069 Uiso 1 1 calc R U . . .
 H13B H 0.554487 0.773377 1.071718 0.069 Uiso 1 1 calc R U . . .
 H13C H 0.584139 0.781260 1.126346 0.069 Uiso 1 1 calc R U . . .
 C132 C 0.57601(16) 0.89014(12) 1.05897(14) 0.0554(8) Uani 1 1 d . . . . .
 H13D H 0.566131 0.893192 1.103502 0.083 Uiso 1 1 calc R U . . .
 H13E H 0.527811 0.885001 1.054424 0.083 Uiso 1 1 calc R U . . .
 H13F H 0.596771 0.926926 1.031009 0.083 Uiso 1 1 calc R U . . .
 F1 F 0.67026(7) 0.31735(5) 0.66319(6) 0.0324(3) Uani 1 1 d . . . . .
 F2 F 0.73592(9) 0.40715(6) 0.67537(7) 0.0502(4) Uani 1 1 d . . . . .
 F3 F 0.88300(9) 0.42865(6) 0.59752(8) 0.0492(4) Uani 1 1 d . . . . .
 F4 F 0.96029(8) 0.36133(6) 0.50347(7) 0.0448(3) Uani 1 1 d . . . . .
 F5 F 0.89896(7) 0.27094(6) 0.49201(6) 0.0355(3) Uani 1 1 d . . . . .
 F6 F 0.59525(7) 0.20322(5) 0.69691(5) 0.0304(3) Uani 1 1 d . . . . .
 F7 F 0.59807(8) 0.13929(6) 0.80603(6) 0.0413(3) Uani 1 1 d . . . . .
 F8 F 0.73317(9) 0.09089(6) 0.82078(6) 0.0474(4) Uani 1 1 d . . . . .
 F9 F 0.86917(8) 0.10996(6) 0.72014(6) 0.0429(3) Uani 1 1 d . . . . .
 F10 F 0.86811(7) 0.17317(6) 0.60822(6) 0.0333(3) Uani 1 1 d . . . . .
 F11 F 0.64779(7) 0.35737(5) 0.54965(6) 0.0318(3) Uani 1 1 d . . . . .
 F12 F 0.50862(8) 0.37301(6) 0.54273(6) 0.0430(3) Uani 1 1 d . . . . .
 F13 F 0.43531(8) 0.27710(8) 0.54925(7) 0.0534(4) Uani 1 1 d . . . . .
 F14 F 0.50460(8) 0.16338(7) 0.56623(6) 0.0471(4) Uani 1 1 d . . . . .
 F15 F 0.63983(7) 0.14542(5) 0.58248(5) 0.0321(3) Uani 1 1 d . . . . .
 F16 F 0.77213(7) 0.29361(5) 0.44656(5) 0.0265(2) Uani 1 1 d . . . . .
 F17 F 0.83817(7) 0.24862(5) 0.33838(5) 0.0301(3) Uani 1 1 d . . . . .
 F18 F 0.88719(8) 0.12870(6) 0.34122(5) 0.0369(3) Uani 1 1 d . . . . .
 F19 F 0.87208(8) 0.05655(5) 0.45579(6) 0.0379(3) Uani 1 1 d . . . . .
 F20 F 0.80322(8) 0.09921(5) 0.56420(5) 0.0327(3) Uani 1 1 d . . . . .
 C133 C 0.77913(11) 0.29057(8) 0.57537(9) 0.0222(4) Uani 1 1 d . . . . .
 C134 C 0.74243(12) 0.32703(9) 0.62167(9) 0.0264(4) Uani 1 1 d . . . . .
 C135 C 0.77519(14) 0.37368(9) 0.62910(11) 0.0329(5) Uani 1 1 d . . . . .
 C136 C 0.84900(14) 0.38511(9) 0.58945(11) 0.0338(5) Uani 1 1 d . . . . .
 C137 C 0.88793(13) 0.35057(10) 0.54296(10) 0.0304(5) Uani 1 1 d . . . . .
 C138 C 0.85360(12) 0.30400(9) 0.53744(9) 0.0264(4) Uani 1 1 d . . . . .
 C139 C 0.73181(12) 0.18957(8) 0.64439(9) 0.0231(4) Uani 1 1 d . . . . .
 C140 C 0.66554(12) 0.17989(8) 0.69805(9) 0.0250(4) Uani 1 1 d . . . . .
 C141 C 0.66529(13) 0.14733(9) 0.75666(9) 0.0300(5) Uani 1 1 d . . . . .
 C142 C 0.73311(14) 0.12299(9) 0.76418(10) 0.0325(5) Uani 1 1 d . . . . .
 C143 C 0.80114(13) 0.13214(9) 0.71344(10) 0.0306(5) Uani 1 1 d . . . . .
 C144 C 0.79905(12) 0.16480(9) 0.65589(9) 0.0268(4) Uani 1 1 d . . . . .
 C145 C 0.65106(11) 0.25011(9) 0.56873(8) 0.0230(4) Uani 1 1 d . . . . .
 C146 C 0.61431(12) 0.30691(9) 0.55696(9) 0.0261(4) Uani 1 1 d . . . . .
 C147 C 0.54207(13) 0.31666(11) 0.55162(10) 0.0334(5) Uani 1 1 d . . . . .
 C148 C 0.50496(13) 0.26859(12) 0.55499(10) 0.0377(5) Uani 1 1 d . . . . .
 C149 C 0.53951(13) 0.21120(11) 0.56446(9) 0.0338(5) Uani 1 1 d . . . . .
 C150 C 0.61016(12) 0.20345(9) 0.57150(9) 0.0271(4) Uani 1 1 d . . . . .
 C151 C 0.78518(11) 0.19958(8) 0.51179(8) 0.0218(4) Uani 1 1 d . . . . .
 C152 C 0.79580(11) 0.23391(8) 0.45143(9) 0.0221(4) Uani 1 1 d . . . . .
 C153 C 0.83022(12) 0.21203(9) 0.39474(9) 0.0240(4) Uani 1 1 d . . . . .
 C154 C 0.85538(12) 0.15185(9) 0.39591(9) 0.0272(4) Uani 1 1 d . . . . .
 C155 C 0.84750(13) 0.11546(9) 0.45378(10) 0.0278(4) Uani 1 1 d . . . . .
 C156 C 0.81204(12) 0.13955(8) 0.50971(9) 0.0255(4) Uani 1 1 d . . . . .
 B1 B 0.73693(13) 0.23259(9) 0.57516(10) 0.0215(4) Uani 1 1 d . . . . .
 F21 F 0.71088(7) 0.21092(5) 0.30757(5) 0.0247(2) Uani 1 1 d . . . . .
 F22 F 0.64574(7) 0.25238(5) 0.41817(5) 0.0298(3) Uani 1 1 d . . . . .
 F23 F 0.60473(8) 0.37313(5) 0.41891(6) 0.0401(3) Uani 1 1 d . . . . .
 F24 F 0.62654(9) 0.44904(5) 0.30651(6) 0.0468(4) Uani 1 1 d . . . . .
 F25 F 0.68998(8) 0.40951(5) 0.19604(5) 0.0360(3) Uani 1 1 d . . . . .
 F26 F 0.61375(7) 0.33479(6) 0.15688(6) 0.0333(3) Uani 1 1 d . . . . .
 F27 F 0.60126(8) 0.40458(7) 0.05134(7) 0.0456(4) Uani 1 1 d . . . . .
 F28 F 0.72983(8) 0.43303(6) -0.05208(6) 0.0461(4) Uani 1 1 d . . . . .
 F29 F 0.87177(7) 0.38969(6) -0.04666(6) 0.0369(3) Uani 1 1 d . . . . .
 F30 F 0.88571(6) 0.32048(5) 0.05733(5) 0.0274(2) Uani 1 1 d . . . . .
 F31 F 0.59158(7) 0.22595(5) 0.26089(6) 0.0305(3) Uani 1 1 d . . . . .
 F32 F 0.53931(8) 0.13725(6) 0.23484(7) 0.0418(3) Uani 1 1 d . . . . .
 F33 F 0.62132(8) 0.08656(6) 0.12820(7) 0.0443(3) Uani 1 1 d . . . . .
 F34 F 0.76512(8) 0.11967(6) 0.05442(6) 0.0410(3) Uani 1 1 d . . . . .
 F35 F 0.82182(7) 0.20493(5) 0.08184(5) 0.0281(3) Uani 1 1 d . . . . .
 F36 F 0.83388(7) 0.15036(5) 0.20156(5) 0.0284(3) Uani 1 1 d . . . . .
 F37 F 0.97002(7) 0.12797(6) 0.21388(6) 0.0344(3) Uani 1 1 d . . . . .
 F38 F 1.04743(7) 0.21902(7) 0.21297(6) 0.0410(3) Uani 1 1 d . . . . .
 F39 F 0.98384(8) 0.33535(6) 0.19754(6) 0.0386(3) Uani 1 1 d . . . . .
 F40 F 0.85079(7) 0.36012(5) 0.17700(5) 0.0290(3) Uani 1 1 d . . . . .
 C157 C 0.70162(11) 0.30695(8) 0.24514(8) 0.0206(4) Uani 1 1 d . . . . .
 C158 C 0.68897(11) 0.27068(8) 0.30493(9) 0.0211(4) Uani 1 1 d . . . . .
 C159 C 0.65623(12) 0.29094(8) 0.36273(9) 0.0240(4) Uani 1 1 d . . . . .
 C160 C 0.63528(13) 0.35139(9) 0.36355(9) 0.0294(5) Uani 1 1 d . . . . .
 C161 C 0.64638(13) 0.38982(9) 0.30636(10) 0.0308(5) Uani 1 1 d . . . . .
 C162 C 0.67914(12) 0.36730(9) 0.24941(9) 0.0266(4) Uani 1 1 d . . . . .
 C163 C 0.75017(11) 0.32455(8) 0.11418(9) 0.0206(4) Uani 1 1 d . . . . .
 C164 C 0.68000(12) 0.34778(9) 0.10742(9) 0.0256(4) Uani 1 1 d . . . . .
 C165 C 0.67174(12) 0.38367(10) 0.05327(10) 0.0310(5) Uani 1 1 d . . . . .
 C166 C 0.73645(13) 0.39819(10) 0.00105(10) 0.0317(5) Uani 1 1 d . . . . .
 C167 C 0.80785(12) 0.37613(9) 0.00414(9) 0.0275(4) Uani 1 1 d . . . . .
 C168 C 0.81327(11) 0.34048(8) 0.05964(9) 0.0223(4) Uani 1 1 d . . . . .
 C169 C 0.71085(11) 0.21999(8) 0.17328(9) 0.0219(4) Uani 1 1 d . . . . .
 C170 C 0.63879(12) 0.20041(9) 0.20986(10) 0.0257(4) Uani 1 1 d . . . . .
 C171 C 0.60915(12) 0.15502(9) 0.19638(11) 0.0304(5) Uani 1 1 d . . . . .
 C172 C 0.65082(14) 0.12818(9) 0.14367(12) 0.0328(5) Uani 1 1 d . . . . .
 C173 C 0.72257(13) 0.14570(9) 0.10619(10) 0.0303(5) Uani 1 1 d . . . . .
 C174 C 0.75078(12) 0.19003(9) 0.12156(9) 0.0253(4) Uani 1 1 d . . . . .
 C175 C 0.83525(11) 0.25732(8) 0.18584(8) 0.0213(4) Uani 1 1 d . . . . .
 C176 C 0.86868(11) 0.19886(9) 0.19772(9) 0.0227(4) Uani 1 1 d . . . . .
 C177 C 0.93935(12) 0.18568(9) 0.20578(9) 0.0269(4) Uani 1 1 d . . . . .
 C178 C 0.97889(12) 0.23131(10) 0.20506(9) 0.0292(4) Uani 1 1 d . . . . .
 C179 C 0.94745(12) 0.28983(10) 0.19599(9) 0.0281(4) Uani 1 1 d . . . . .
 C180 C 0.87806(12) 0.30111(9) 0.18621(9) 0.0235(4) Uani 1 1 d . . . . .
 B2 B 0.74945(13) 0.27718(9) 0.17990(10) 0.0205(4) Uani 1 1 d . . . . .

loop_
  _atom_site_aniso_label
  _atom_site_aniso_U_11
  _atom_site_aniso_U_22
  _atom_site_aniso_U_33
  _atom_site_aniso_U_23
  _atom_site_aniso_U_13
  _atom_site_aniso_U_12
 P1 0.0412(3) 0.0167(2) 0.0167(2) -0.00218(17) -0.0127(2) -0.0016(2)
 P2 0.0329(3) 0.0148(2) 0.0202(2) -0.00183(17) -0.0164(2) -0.00078(19)
 N1 0.0295(9) 0.0165(7) 0.0200(7) -0.0049(6) -0.0117(7) 0.0009(6)
 N2 0.0275(9) 0.0137(7) 0.0209(7) -0.0023(6) -0.0136(6) -0.0001(6)
 N3 0.0314(9) 0.0142(7) 0.0180(7) -0.0002(6) -0.0109(7) -0.0044(6)
 N4 0.0286(9) 0.0157(7) 0.0193(7) -0.0020(6) -0.0127(6) -0.0023(6)
 C1 0.0262(10) 0.0195(9) 0.0237(9) -0.0061(7) -0.0116(8) 0.0014(7)
 C2 0.0249(10) 0.0165(8) 0.0193(8) -0.0044(6) -0.0089(7) -0.0012(7)
 C3 0.0223(9) 0.0149(8) 0.0228(9) -0.0034(7) -0.0116(7) 0.0005(7)
 C4 0.0274(10) 0.0175(9) 0.0200(8) -0.0005(7) -0.0116(8) -0.0054(7)
 C5 0.0249(10) 0.0138(8) 0.0201(8) -0.0006(6) -0.0094(7) -0.0023(7)
 C6 0.0237(10) 0.0169(8) 0.0207(8) -0.0030(7) -0.0114(7) -0.0027(7)
 C7 0.0307(11) 0.0183(9) 0.0320(10) -0.0068(7) -0.0173(9) 0.0015(8)
 C8 0.0497(14) 0.0222(10) 0.0326(11) -0.0073(8) -0.0169(10) 0.0044(9)
 C9 0.0520(15) 0.0267(11) 0.0407(13) -0.0156(9) -0.0184(11) 0.0072(10)
 C10 0.0490(15) 0.0209(10) 0.0486(14) -0.0103(9) -0.0249(12) 0.0020(9)
 C11 0.0672(18) 0.0202(10) 0.0409(13) -0.0023(9) -0.0200(12) -0.0096(11)
 C12 0.0562(16) 0.0242(11) 0.0322(11) -0.0060(8) -0.0146(11) -0.0093(10)
 C13 0.0325(11) 0.0169(9) 0.0248(9) -0.0015(7) -0.0112(8) -0.0069(8)
 C14 0.0538(15) 0.0182(9) 0.0306(11) -0.0012(8) -0.0224(10) -0.0054(9)
 C15 0.0505(14) 0.0219(10) 0.0333(11) -0.0067(8) -0.0182(10) -0.0067(9)
 C16 0.0389(13) 0.0193(10) 0.0405(12) -0.0068(8) -0.0153(10) -0.0047(9)
 C17 0.0638(17) 0.0174(10) 0.0417(13) -0.0008(9) -0.0283(12) -0.0027(10)
 C18 0.0611(16) 0.0191(10) 0.0311(11) -0.0012(8) -0.0238(11) -0.0043(10)
 C19 0.0375(12) 0.0181(9) 0.0191(9) -0.0064(7) -0.0112(8) 0.0046(8)
 C20 0.0395(13) 0.0263(11) 0.0274(10) -0.0049(8) -0.0095(9) 0.0071(9)
 C21 0.0502(15) 0.0385(13) 0.0210(10) -0.0091(9) -0.0023(10) 0.0058(11)
 C22 0.0716(19) 0.0389(13) 0.0203(10) -0.0127(9) -0.0171(11) 0.0049(12)
 C23 0.0566(15) 0.0311(11) 0.0290(11) -0.0096(9) -0.0247(11) 0.0001(10)
 C24 0.0416(12) 0.0175(9) 0.0233(9) -0.0055(7) -0.0167(9) 0.0012(8)
 C25 0.0326(13) 0.0482(14) 0.0333(12) -0.0046(10) -0.0071(10) 0.0054(10)
 C26 0.072(2) 0.067(2) 0.0573(18) 0.0011(15) -0.0314(16) -0.0188(16)
 C27 0.0421(19) 0.065(2) 0.150(4) -0.029(2) -0.028(2) 0.0178(16)
 C28 0.0380(12) 0.0238(10) 0.0269(10) -0.0058(8) -0.0182(9) -0.0014(8)
 C29 0.0433(14) 0.0354(12) 0.0390(12) -0.0047(10) -0.0199(11) 0.0029(10)
 C30 0.0478(15) 0.0287(12) 0.0484(14) -0.0028(10) -0.0210(12) -0.0076(10)
 C31 0.0474(13) 0.0137(9) 0.0321(10) -0.0044(7) -0.0283(10) 0.0045(8)
 C32 0.0641(16) 0.0167(9) 0.0300(11) -0.0013(8) -0.0267(11) -0.0013(9)
 C33 0.102(2) 0.0277(12) 0.0365(13) -0.0027(10) -0.0433(15) 0.0053(13)
 C34 0.131(3) 0.0342(14) 0.071(2) -0.0177(13) -0.084(2) 0.0319(17)
 C35 0.082(2) 0.0402(14) 0.081(2) -0.0286(14) -0.0670(19) 0.0299(14)
 C36 0.0516(15) 0.0243(11) 0.0578(15) -0.0185(10) -0.0402(13) 0.0140(10)
 C37 0.0587(16) 0.0354(12) 0.0216(10) -0.0004(9) -0.0096(10) -0.0191(11)
 C38 0.095(3) 0.0468(17) 0.0576(18) -0.0130(14) 0.0042(17) -0.0373(17)
 C39 0.0618(18) 0.0413(14) 0.0332(12) -0.0059(10) -0.0094(12) -0.0116(12)
 C40 0.0374(14) 0.0443(14) 0.0731(18) -0.0270(13) -0.0322(13) 0.0123(11)
 C41 0.0496(18) 0.0506(17) 0.093(2) -0.0272(16) -0.0352(17) 0.0084(13)
 C42 0.0428(17) 0.0523(17) 0.114(3) -0.0452(18) -0.0306(17) 0.0157(13)
 C43 0.0354(11) 0.0162(9) 0.0169(8) -0.0005(6) -0.0107(8) -0.0043(7)
 C44 0.0399(13) 0.0265(10) 0.0260(10) -0.0006(8) -0.0114(9) -0.0119(9)
 C45 0.0484(15) 0.0352(12) 0.0234(10) 0.0028(8) -0.0084(10) -0.0189(10)
 C46 0.0573(16) 0.0296(11) 0.0212(10) 0.0049(8) -0.0163(10) -0.0112(10)
 C47 0.0445(13) 0.0242(10) 0.0246(10) -0.0005(8) -0.0174(9) -0.0021(9)
 C48 0.0340(11) 0.0161(9) 0.0205(9) -0.0033(7) -0.0111(8) 0.0002(7)
 C49 0.0370(13) 0.0512(15) 0.0341(12) 0.0047(10) -0.0144(10) -0.0201(11)
 C50 0.061(2) 0.0646(19) 0.0686(19) -0.0121(15) -0.0278(16) -0.0291(15)
 C51 0.0486(18) 0.0537(18) 0.101(3) -0.0115(17) -0.0376(18) -0.0054(14)
 C52 0.0300(11) 0.0276(10) 0.0221(9) -0.0005(8) -0.0095(8) -0.0014(8)
 C53 0.0433(15) 0.0478(14) 0.0339(12) -0.0069(10) -0.0093(11) -0.0149(11)
 C54 0.0440(17) 0.0536(17) 0.087(2) -0.0416(16) -0.0048(15) 0.0001(13)
 C55 0.0352(11) 0.0147(8) 0.0191(8) -0.0019(6) -0.0153(8) -0.0042(7)
 C56 0.0412(12) 0.0166(9) 0.0208(9) -0.0033(7) -0.0150(8) 0.0003(8)
 C57 0.0544(15) 0.0262(10) 0.0214(10) -0.0062(8) -0.0148(10) -0.0013(10)
 C58 0.0675(17) 0.0313(12) 0.0277(11) -0.0068(9) -0.0301(12) -0.0051(11)
 C59 0.0533(15) 0.0302(11) 0.0394(12) -0.0021(9) -0.0332(12) -0.0094(10)
 C60 0.0393(12) 0.0205(9) 0.0299(10) -0.0005(8) -0.0203(9) -0.0063(8)
 C61 0.0308(12) 0.0350(11) 0.0231(10) -0.0059(8) -0.0089(8) 0.0023(9)
 C62 0.0451(15) 0.0347(13) 0.0596(16) -0.0004(11) -0.0210(13) -0.0070(11)
 C63 0.0369(15) 0.0358(14) 0.096(2) 0.0080(14) -0.0183(15) 0.0027(11)
 C64 0.0352(13) 0.0338(12) 0.0388(12) 0.0019(9) -0.0208(10) -0.0097(9)
 C65 0.0503(17) 0.0424(15) 0.0679(19) 0.0026(13) -0.0207(14) -0.0196(12)
 C66 0.0385(15) 0.0502(15) 0.0569(16) 0.0028(12) -0.0222(13) -0.0030(12)
 P3 0.0262(3) 0.0158(2) 0.0165(2) -0.00081(16) -0.01307(19) -0.00091(18)
 P4 0.0321(3) 0.0173(2) 0.0140(2) -0.00100(16) -0.01139(19) 0.00075(19)
 N5 0.0169(7) 0.0170(7) 0.0147(7) -0.0023(5) -0.0076(6) -0.0002(6)
 N6 0.0176(8) 0.0156(7) 0.0149(7) -0.0003(5) -0.0067(6) -0.0005(6)
 N7 0.0261(8) 0.0154(7) 0.0158(7) -0.0033(5) -0.0101(6) 0.0015(6)
 N8 0.0278(9) 0.0182(7) 0.0144(7) -0.0037(5) -0.0097(6) 0.0017(6)
 C67 0.0154(9) 0.0169(8) 0.0182(8) 0.0001(6) -0.0070(7) -0.0020(6)
 C68 0.0164(9) 0.0164(8) 0.0164(8) -0.0032(6) -0.0080(7) -0.0008(6)
 C69 0.0177(9) 0.0146(8) 0.0160(8) -0.0011(6) -0.0063(7) 0.0008(6)
 C70 0.0241(10) 0.0202(9) 0.0176(8) -0.0036(7) -0.0090(7) 0.0020(7)
 C71 0.0205(9) 0.0163(8) 0.0165(8) -0.0020(6) -0.0088(7) 0.0011(7)
 C72 0.0217(9) 0.0185(8) 0.0147(8) -0.0038(6) -0.0073(7) 0.0015(7)
 C73 0.0234(10) 0.0188(9) 0.0181(8) -0.0022(7) -0.0071(7) -0.0020(7)
 C74 0.0476(14) 0.0249(11) 0.0471(13) -0.0087(9) -0.0311(11) -0.0011(9)
 C75 0.074(2) 0.0323(13) 0.0550(15) -0.0141(11) -0.0389(15) -0.0061(12)
 C76 0.0740(19) 0.0268(12) 0.0412(13) -0.0165(10) -0.0237(13) 0.0018(12)
 C77 0.0542(16) 0.0309(12) 0.0444(13) -0.0155(10) -0.0226(12) 0.0198(11)
 C78 0.0366(12) 0.0290(11) 0.0344(11) -0.0106(9) -0.0190(10) 0.0097(9)
 C79 0.0350(11) 0.0191(9) 0.0223(9) -0.0035(7) -0.0166(8) 0.0025(8)
 C80 0.0500(14) 0.0266(11) 0.0256(10) -0.0091(8) -0.0118(10) 0.0003(9)
 C81 0.0707(19) 0.0294(12) 0.0339(12) -0.0149(9) -0.0199(12) 0.0002(11)
 C82 0.0703(18) 0.0273(11) 0.0455(14) -0.0107(10) -0.0343(13) -0.0054(11)
 C83 0.0489(15) 0.0307(12) 0.0431(13) -0.0029(10) -0.0212(11) -0.0115(10)
 C84 0.0396(13) 0.0279(11) 0.0298(11) -0.0055(8) -0.0160(9) -0.0027(9)
 C85 0.0255(10) 0.0155(8) 0.0158(8) -0.0001(6) -0.0124(7) -0.0023(7)
 C86 0.0266(10) 0.0215(9) 0.0262(9) -0.0008(7) -0.0157(8) -0.0019(7)
 C87 0.0399(13) 0.0296(11) 0.0350(11) -0.0017(8) -0.0289(10) -0.0026(9)
 C88 0.0493(14) 0.0338(11) 0.0230(10) -0.0062(8) -0.0224(10) 0.0004(10)
 C89 0.0389(12) 0.0290(11) 0.0196(9) -0.0060(8) -0.0100(9) 0.0020(9)
 C90 0.0266(10) 0.0186(9) 0.0184(8) -0.0044(7) -0.0102(7) 0.0011(7)
 C91 0.0241(11) 0.0452(13) 0.0328(11) 0.0033(9) -0.0168(9) -0.0016(9)
 C92 0.0312(13) 0.0508(15) 0.0468(14) -0.0147(11) -0.0151(11) 0.0031(11)
 C93 0.0286(14) 0.0470(16) 0.093(2) -0.0052(15) -0.0179(14) -0.0066(11)
 C94 0.0211(10) 0.0305(10) 0.0225(9) -0.0037(8) -0.0065(8) 0.0013(8)
 C95 0.0310(12) 0.0356(12) 0.0436(13) -0.0082(10) -0.0103(10) 0.0087(10)
 C96 0.0304(12) 0.0431(13) 0.0324(11) -0.0027(9) -0.0092(9) -0.0087(10)
 C97 0.0287(10) 0.0150(8) 0.0137(8) -0.0006(6) -0.0063(7) -0.0030(7)
 C98 0.0351(11) 0.0157(8) 0.0211(9) 0.0012(7) -0.0164(8) -0.0028(7)
 C99 0.0623(16) 0.0249(10) 0.0311(11) 0.0072(8) -0.0316(11) -0.0133(10)
 C100 0.080(2) 0.0380(13) 0.0205(10) 0.0123(9) -0.0206(12) -0.0329(13)
 C101 0.0559(16) 0.0421(13) 0.0221(10) -0.0014(9) -0.0009(10) -0.0278(12)
 C102 0.0308(11) 0.0269(10) 0.0233(9) -0.0050(8) -0.0033(8) -0.0087(8)
 C103 0.0295(11) 0.0303(11) 0.0300(10) -0.0016(8) -0.0196(9) 0.0021(8)
 C104 0.0420(15) 0.0492(15) 0.0614(17) -0.0217(13) -0.0342(13) 0.0141(12)
 C105 0.0376(13) 0.0300(11) 0.0466(13) -0.0024(9) -0.0265(11) -0.0029(9)
 C106 0.0218(11) 0.0375(13) 0.0520(14) -0.0039(11) -0.0016(10) -0.0021(9)
 C107 0.0316(13) 0.0528(16) 0.0549(16) -0.0144(12) -0.0143(12) -0.0001(11)
 C108 0.0336(16) 0.065(2) 0.153(4) -0.063(2) -0.0025(19) -0.0024(14)
 C109 0.0298(10) 0.0158(8) 0.0200(8) -0.0017(6) -0.0160(8) 0.0002(7)
 C110 0.0320(11) 0.0183(9) 0.0254(9) -0.0040(7) -0.0141(8) 0.0010(8)
 C111 0.0355(12) 0.0264(10) 0.0378(12) -0.0041(9) -0.0226(10) 0.0064(9)
 C112 0.0504(14) 0.0257(11) 0.0310(11) 0.0018(8) -0.0262(10) 0.0034(9)
 C113 0.0454(13) 0.0228(10) 0.0205(9) 0.0001(7) -0.0163(9) -0.0022(9)
 C114 0.0310(11) 0.0174(9) 0.0220(9) -0.0024(7) -0.0137(8) -0.0018(7)
 C115 0.0255(11) 0.0285(11) 0.0350(11) -0.0051(8) -0.0091(9) 0.0041(8)
 C116 0.048(2) 0.126(3) 0.080(2) -0.054(2) 0.0187(17) -0.043(2)
 C117 0.073(2) 0.0429(15) 0.0361(13) -0.0071(11) -0.0027(13) 0.0168(14)
 C118 0.0301(11) 0.0221(9) 0.0220(9) -0.0025(7) -0.0109(8) -0.0022(8)
 C119 0.0377(13) 0.0281(11) 0.0314(11) -0.0049(8) -0.0127(9) -0.0084(9)
 C120 0.0322(12) 0.0299(11) 0.0278(10) -0.0077(8) -0.0047(9) -0.0064(9)
 C121 0.0362(11) 0.0200(9) 0.0144(8) -0.0048(7) -0.0107(8) 0.0041(8)
 C122 0.0413(12) 0.0221(9) 0.0173(9) -0.0039(7) -0.0154(8) 0.0007(8)
 C123 0.0517(15) 0.0362(12) 0.0251(10) -0.0077(9) -0.0230(10) 0.0016(10)
 C124 0.0638(17) 0.0422(13) 0.0189(10) -0.0108(9) -0.0184(11) 0.0082(12)
 C125 0.0485(15) 0.0389(13) 0.0173(9) -0.0074(8) -0.0028(9) 0.0074(10)
 C126 0.0388(12) 0.0256(10) 0.0180(9) -0.0033(7) -0.0073(8) 0.0096(9)
 C127 0.0358(12) 0.0363(11) 0.0215(9) -0.0027(8) -0.0156(9) -0.0055(9)
 C128 0.0559(17) 0.0490(15) 0.0430(14) 0.0017(11) -0.0279(13) -0.0189(12)
 C129 0.0355(13) 0.0452(13) 0.0288(11) -0.0051(9) -0.0118(10) 0.0024(10)
 C130 0.0318(12) 0.0437(13) 0.0238(10) -0.0034(9) -0.0025(9) 0.0082(10)
 C131 0.0446(15) 0.0438(14) 0.0412(13) -0.0041(11) -0.0106(11) 0.0033(11)
 C132 0.0399(15) 0.0464(15) 0.0551(16) -0.0009(12) -0.0009(12) 0.0150(12)
 F1 0.0319(7) 0.0345(7) 0.0291(6) -0.0129(5) -0.0051(5) -0.0027(5)
 F2 0.0549(9) 0.0438(8) 0.0606(9) -0.0355(7) -0.0179(8) 0.0003(7)
 F3 0.0539(9) 0.0305(7) 0.0796(11) -0.0177(7) -0.0350(8) -0.0096(6)
 F4 0.0370(8) 0.0509(8) 0.0473(8) -0.0053(6) -0.0103(6) -0.0214(6)
 F5 0.0293(7) 0.0456(8) 0.0316(6) -0.0154(5) -0.0035(5) -0.0090(6)
 F6 0.0280(7) 0.0383(7) 0.0231(6) -0.0009(5) -0.0085(5) -0.0044(5)
 F7 0.0455(8) 0.0468(8) 0.0231(6) 0.0050(5) -0.0072(6) -0.0074(6)
 F8 0.0647(10) 0.0438(8) 0.0301(7) 0.0081(6) -0.0237(7) 0.0026(7)
 F9 0.0451(8) 0.0440(8) 0.0426(8) -0.0055(6) -0.0267(7) 0.0128(6)
 F10 0.0298(7) 0.0387(7) 0.0312(6) -0.0064(5) -0.0118(5) 0.0007(5)
 F11 0.0372(7) 0.0250(6) 0.0335(6) -0.0039(5) -0.0152(6) 0.0013(5)
 F12 0.0373(8) 0.0540(9) 0.0326(7) -0.0058(6) -0.0157(6) 0.0155(6)
 F13 0.0285(8) 0.0934(12) 0.0389(8) 0.0033(8) -0.0181(6) -0.0110(7)
 F14 0.0498(9) 0.0661(10) 0.0351(7) 0.0057(6) -0.0208(7) -0.0354(7)
 F15 0.0453(8) 0.0284(6) 0.0275(6) -0.0012(5) -0.0156(6) -0.0145(5)
 F16 0.0380(7) 0.0184(5) 0.0226(5) -0.0014(4) -0.0116(5) -0.0017(5)
 F17 0.0381(7) 0.0334(6) 0.0171(5) 0.0000(4) -0.0104(5) -0.0027(5)
 F18 0.0477(8) 0.0371(7) 0.0237(6) -0.0133(5) -0.0101(6) 0.0063(6)
 F19 0.0546(9) 0.0227(6) 0.0342(7) -0.0102(5) -0.0146(6) 0.0071(6)
 F20 0.0528(8) 0.0201(6) 0.0223(6) -0.0012(4) -0.0124(5) -0.0005(5)
 C133 0.0275(10) 0.0194(9) 0.0210(9) -0.0019(7) -0.0105(8) -0.0027(7)
 C134 0.0279(11) 0.0263(10) 0.0264(10) -0.0055(8) -0.0108(8) -0.0023(8)
 C135 0.0424(13) 0.0261(10) 0.0375(12) -0.0156(9) -0.0189(10) 0.0020(9)
 C136 0.0413(13) 0.0215(10) 0.0483(13) -0.0073(9) -0.0244(11) -0.0069(9)
 C137 0.0288(11) 0.0326(11) 0.0323(11) -0.0016(8) -0.0128(9) -0.0093(9)
 C138 0.0312(11) 0.0265(10) 0.0238(9) -0.0044(8) -0.0112(8) -0.0047(8)
 C139 0.0325(11) 0.0177(9) 0.0217(9) -0.0053(7) -0.0111(8) -0.0036(8)
 C140 0.0330(11) 0.0206(9) 0.0240(9) -0.0031(7) -0.0130(8) -0.0035(8)
 C141 0.0399(13) 0.0271(10) 0.0208(9) -0.0014(8) -0.0088(9) -0.0051(9)
 C142 0.0513(14) 0.0230(10) 0.0240(10) 0.0000(8) -0.0181(10) 0.0010(9)
 C143 0.0374(12) 0.0259(10) 0.0345(11) -0.0069(8) -0.0220(10) 0.0059(9)
 C144 0.0320(11) 0.0248(10) 0.0248(10) -0.0064(8) -0.0112(8) -0.0006(8)
 C145 0.0255(10) 0.0279(10) 0.0164(8) -0.0031(7) -0.0074(7) -0.0055(8)
 C146 0.0263(11) 0.0293(10) 0.0212(9) -0.0042(7) -0.0066(8) -0.0032(8)
 C147 0.0291(12) 0.0455(13) 0.0208(10) -0.0016(9) -0.0080(8) 0.0025(10)
 C148 0.0235(11) 0.0678(17) 0.0210(10) 0.0016(10) -0.0102(9) -0.0081(11)
 C149 0.0358(13) 0.0492(14) 0.0193(9) 0.0022(9) -0.0105(9) -0.0207(10)
 C150 0.0329(12) 0.0316(11) 0.0185(9) 0.0000(7) -0.0111(8) -0.0081(9)
 C151 0.0250(10) 0.0228(9) 0.0190(8) -0.0040(7) -0.0079(7) -0.0051(7)
 C152 0.0267(10) 0.0178(9) 0.0243(9) -0.0029(7) -0.0114(8) -0.0035(7)
 C153 0.0285(11) 0.0259(10) 0.0188(9) -0.0012(7) -0.0103(8) -0.0042(8)
 C154 0.0300(11) 0.0313(11) 0.0214(9) -0.0103(8) -0.0082(8) 0.0000(8)
 C155 0.0351(12) 0.0192(9) 0.0283(10) -0.0065(7) -0.0106(9) 0.0008(8)
 C156 0.0353(12) 0.0209(9) 0.0193(9) -0.0008(7) -0.0099(8) -0.0030(8)
 B1 0.0273(12) 0.0198(10) 0.0183(9) -0.0027(7) -0.0086(8) -0.0041(8)
 F21 0.0342(7) 0.0152(5) 0.0246(5) -0.0012(4) -0.0121(5) -0.0007(4)
 F22 0.0436(7) 0.0258(6) 0.0182(5) 0.0007(4) -0.0102(5) -0.0053(5)
 F23 0.0616(9) 0.0294(7) 0.0226(6) -0.0103(5) -0.0047(6) -0.0029(6)
 F24 0.0775(11) 0.0173(6) 0.0348(7) -0.0081(5) -0.0102(7) 0.0067(6)
 F25 0.0574(9) 0.0173(6) 0.0235(6) 0.0019(4) -0.0079(6) 0.0009(5)
 F26 0.0207(6) 0.0404(7) 0.0313(6) 0.0018(5) -0.0067(5) 0.0013(5)
 F27 0.0294(7) 0.0567(9) 0.0444(8) 0.0078(6) -0.0200(6) 0.0087(6)
 F28 0.0448(8) 0.0528(9) 0.0320(7) 0.0131(6) -0.0187(6) 0.0051(7)
 F29 0.0316(7) 0.0466(8) 0.0239(6) 0.0056(5) -0.0057(5) -0.0052(6)
 F30 0.0212(6) 0.0348(6) 0.0252(6) -0.0007(5) -0.0099(5) -0.0016(5)
 F31 0.0255(6) 0.0331(6) 0.0325(6) -0.0079(5) -0.0073(5) -0.0055(5)
 F32 0.0308(7) 0.0303(7) 0.0665(9) -0.0041(6) -0.0190(7) -0.0099(5)
 F33 0.0507(9) 0.0277(7) 0.0747(10) -0.0165(6) -0.0408(8) -0.0026(6)
 F34 0.0558(9) 0.0347(7) 0.0421(7) -0.0222(6) -0.0227(7) 0.0036(6)
 F35 0.0296(7) 0.0295(6) 0.0254(6) -0.0097(5) -0.0087(5) 0.0004(5)
 F36 0.0348(7) 0.0205(6) 0.0336(6) -0.0045(5) -0.0178(5) 0.0017(5)
 F37 0.0357(7) 0.0389(7) 0.0279(6) -0.0069(5) -0.0168(5) 0.0135(5)
 F38 0.0246(7) 0.0655(9) 0.0358(7) -0.0029(6) -0.0178(6) -0.0018(6)
 F39 0.0419(8) 0.0474(8) 0.0357(7) 0.0032(6) -0.0222(6) -0.0218(6)
 F40 0.0388(7) 0.0241(6) 0.0287(6) -0.0016(5) -0.0165(5) -0.0079(5)
 C157 0.0249(10) 0.0183(9) 0.0191(8) -0.0024(7) -0.0083(7) -0.0029(7)
 C158 0.0249(10) 0.0155(8) 0.0243(9) -0.0032(7) -0.0101(8) -0.0027(7)
 C159 0.0298(11) 0.0217(9) 0.0198(9) -0.0003(7) -0.0086(8) -0.0050(8)
 C160 0.0394(13) 0.0247(10) 0.0218(9) -0.0085(8) -0.0059(9) -0.0031(9)
 C161 0.0431(13) 0.0153(9) 0.0294(10) -0.0046(7) -0.0085(9) 0.0003(8)
 C162 0.0359(12) 0.0197(9) 0.0208(9) -0.0008(7) -0.0081(8) -0.0015(8)
 C163 0.0228(10) 0.0204(9) 0.0207(9) -0.0051(7) -0.0101(7) 0.0000(7)
 C164 0.0228(10) 0.0270(10) 0.0233(9) -0.0022(7) -0.0061(8) 0.0002(8)
 C165 0.0262(11) 0.0327(11) 0.0341(11) -0.0006(9) -0.0168(9) 0.0061(9)
 C166 0.0366(12) 0.0316(11) 0.0251(10) 0.0020(8) -0.0151(9) 0.0030(9)
 C167 0.0283(11) 0.0279(10) 0.0225(9) -0.0002(8) -0.0065(8) -0.0040(8)
 C168 0.0223(10) 0.0222(9) 0.0240(9) -0.0038(7) -0.0107(8) 0.0000(7)
 C169 0.0231(10) 0.0195(9) 0.0252(9) -0.0023(7) -0.0126(8) 0.0005(7)
 C170 0.0280(11) 0.0214(9) 0.0290(10) -0.0044(7) -0.0127(8) 0.0004(8)
 C171 0.0266(11) 0.0243(10) 0.0447(12) -0.0004(9) -0.0197(10) -0.0040(8)
 C172 0.0414(13) 0.0189(10) 0.0523(13) -0.0087(9) -0.0327(11) 0.0011(9)
 C173 0.0385(13) 0.0251(10) 0.0347(11) -0.0115(8) -0.0208(10) 0.0043(9)
 C174 0.0303(11) 0.0235(10) 0.0270(10) -0.0049(7) -0.0162(8) -0.0004(8)
 C175 0.0250(10) 0.0247(9) 0.0155(8) -0.0040(7) -0.0084(7) -0.0020(7)
 C176 0.0238(10) 0.0252(10) 0.0198(9) -0.0046(7) -0.0090(7) -0.0002(8)
 C177 0.0271(11) 0.0329(11) 0.0194(9) -0.0025(8) -0.0104(8) 0.0042(8)
 C178 0.0213(10) 0.0479(13) 0.0196(9) -0.0030(8) -0.0104(8) -0.0020(9)
 C179 0.0300(11) 0.0392(12) 0.0188(9) -0.0011(8) -0.0106(8) -0.0129(9)
 C180 0.0290(11) 0.0240(10) 0.0180(8) -0.0014(7) -0.0095(8) -0.0036(8)
 B2 0.0218(11) 0.0210(10) 0.0190(9) -0.0036(8) -0.0076(8) -0.0014(8)

_geom_special_details
;
 All esds (except the esd in the dihedral angle between two l.s. planes)
 are estimated using the full covariance matrix.  The cell esds are taken
 into account individually in the estimation of esds in distances, angles
 and torsion angles; correlations between esds in cell parameters are only
 used when they are defined by crystal symmetry.  An approximate (isotropic)
 treatment of cell esds is used for estimating esds involving l.s. planes.
;
loop_
  _geom_bond_atom_site_label_1
  _geom_bond_atom_site_label_2
  _geom_bond_distance
  _geom_bond_site_symmetry_2
  _geom_bond_publ_flag
 P1 C2 1.7788(18) . ?
 P1 C5 1.7710(19) . ?
 P2 C3 1.7753(18) . ?
 P2 C6 1.7732(18) . ?
 N1 C1 1.357(2) . ?
 N1 C2 1.397(2) . ?
 N1 C19 1.460(2) . ?
 N2 C1 1.358(2) . ?
 N2 C3 1.403(2) . ?
 N2 C31 1.457(2) . ?
 N3 C4 1.362(2) . ?
 N3 C5 1.402(2) . ?
 N3 C43 1.460(2) . ?
 N4 C4 1.364(2) . ?
 N4 C6 1.395(2) . ?
 N4 C55 1.454(2) . ?
 C1 C7 1.471(3) . ?
 C2 C3 1.391(2) . ?
 C4 C13 1.475(3) . ?
 C5 C6 1.393(2) . ?
 C7 C8 1.399(3) . ?
 C7 C12 1.392(3) . ?
 C8 H8 0.9500 . ?
 C8 C9 1.390(3) . ?
 C9 H9 0.9500 . ?
 C9 C10 1.380(3) . ?
 C10 H10 0.9500 . ?
 C10 C11 1.372(3) . ?
 C11 H11 0.9500 . ?
 C11 C12 1.388(3) . ?
 C12 H12 0.9500 . ?
 C13 C14 1.401(3) . ?
 C13 C18 1.403(3) . ?
 C14 H14 0.9500 . ?
 C14 C15 1.388(3) . ?
 C15 H15 0.9500 . ?
 C15 C16 1.379(3) . ?
 C16 H16 0.9500 . ?
 C16 C17 1.373(3) . ?
 C17 H17 0.9500 . ?
 C17 C18 1.383(3) . ?
 C18 H18 0.9500 . ?
 C19 C20 1.409(3) . ?
 C19 C24 1.387(3) . ?
 C20 C21 1.395(3) . ?
 C20 C25 1.526(4) . ?
 C21 H21 0.9500 . ?
 C21 C22 1.373(4) . ?
 C22 H22 0.9500 . ?
 C22 C23 1.380(3) . ?
 C23 H23 0.9500 . ?
 C23 C24 1.405(3) . ?
 C24 C28 1.514(3) . ?
 C25 H25 1.0000 . ?
 C25 C26 1.520(4) . ?
 C25 C27 1.511(4) . ?
 C26 H26A 0.9800 . ?
 C26 H26B 0.9800 . ?
 C26 H26C 0.9800 . ?
 C27 H27A 0.9800 . ?
 C27 H27B 0.9800 . ?
 C27 H27C 0.9800 . ?
 C28 H28 1.0000 . ?
 C28 C29 1.524(3) . ?
 C28 C30 1.529(3) . ?
 C29 H29A 0.9800 . ?
 C29 H29B 0.9800 . ?
 C29 H29C 0.9800 . ?
 C30 H30A 0.9800 . ?
 C30 H30B 0.9800 . ?
 C30 H30C 0.9800 . ?
 C31 C32 1.404(3) . ?
 C31 C36 1.404(3) . ?
 C32 C33 1.402(3) . ?
 C32 C37 1.516(4) . ?
 C33 H33 0.9500 . ?
 C33 C34 1.380(5) . ?
 C34 H34 0.9500 . ?
 C34 C35 1.374(5) . ?
 C35 H35 0.9500 . ?
 C35 C36 1.393(3) . ?
 C36 C40 1.511(4) . ?
 C37 H37 1.0000 . ?
 C37 C38 1.542(3) . ?
 C37 C39 1.536(3) . ?
 C38 H38A 0.9800 . ?
 C38 H38B 0.9800 . ?
 C38 H38C 0.9800 . ?
 C39 H39A 0.9800 . ?
 C39 H39B 0.9800 . ?
 C39 H39C 0.9800 . ?
 C40 H40 1.0000 . ?
 C40 C41 1.532(4) . ?
 C40 C42 1.542(3) . ?
 C41 H41A 0.9800 . ?
 C41 H41B 0.9800 . ?
 C41 H41C 0.9800 . ?
 C42 H42A 0.9800 . ?
 C42 H42B 0.9800 . ?
 C42 H42C 0.9800 . ?
 C43 C44 1.399(3) . ?
 C43 C48 1.396(3) . ?
 C44 C45 1.399(3) . ?
 C44 C49 1.516(3) . ?
 C45 H45 0.9500 . ?
 C45 C46 1.375(3) . ?
 C46 H46 0.9500 . ?
 C46 C47 1.375(3) . ?
 C47 H47 0.9500 . ?
 C47 C48 1.400(3) . ?
 C48 C52 1.521(3) . ?
 C49 H49 1.0000 . ?
 C49 C50 1.525(3) . ?
 C49 C51 1.515(4) . ?
 C50 H50A 0.9800 . ?
 C50 H50B 0.9800 . ?
 C50 H50C 0.9800 . ?
 C51 H51A 0.9800 . ?
 C51 H51B 0.9800 . ?
 C51 H51C 0.9800 . ?
 C52 H52 1.0000 . ?
 C52 C53 1.518(3) . ?
 C52 C54 1.527(3) . ?
 C53 H53A 0.9800 . ?
 C53 H53B 0.9800 . ?
 C53 H53C 0.9800 . ?
 C54 H54A 0.9800 . ?
 C54 H54B 0.9800 . ?
 C54 H54C 0.9800 . ?
 C55 C56 1.397(3) . ?
 C55 C60 1.397(3) . ?
 C56 C57 1.400(3) . ?
 C56 C61 1.522(3) . ?
 C57 H57 0.9500 . ?
 C57 C58 1.383(3) . ?
 C58 H58 0.9500 . ?
 C58 C59 1.372(3) . ?
 C59 H59 0.9500 . ?
 C59 C60 1.400(3) . ?
 C60 C64 1.517(3) . ?
 C61 H61 1.0000 . ?
 C61 C62 1.518(3) . ?
 C61 C63 1.522(3) . ?
 C62 H62A 0.9800 . ?
 C62 H62B 0.9800 . ?
 C62 H62C 0.9800 . ?
 C63 H63A 0.9800 . ?
 C63 H63B 0.9800 . ?
 C63 H63C 0.9800 . ?
 C64 H64 1.0000 . ?
 C64 C65 1.539(3) . ?
 C64 C66 1.538(3) . ?
 C65 H65A 0.9800 . ?
 C65 H65B 0.9800 . ?
 C65 H65C 0.9800 . ?
 C66 H66A 0.9800 . ?
 C66 H66B 0.9800 . ?
 C66 H66C 0.9800 . ?
 P3 C68 1.7765(17) . ?
 P3 C71 1.7711(18) . ?
 P4 C69 1.7715(18) . ?
 P4 C72 1.7795(18) . ?
 N5 C67 1.350(2) . ?
 N5 C68 1.400(2) . ?
 N5 C85 1.449(2) . ?
 N6 C67 1.354(2) . ?
 N6 C69 1.409(2) . ?
 N6 C97 1.458(2) . ?
 N7 C70 1.351(2) . ?
 N7 C71 1.403(2) . ?
 N7 C109 1.460(2) . ?
 N8 C70 1.350(2) . ?
 N8 C72 1.404(2) . ?
 N8 C121 1.454(2) . ?
 C67 C73 1.465(2) . ?
 C68 C69 1.399(2) . ?
 C70 C79 1.467(3) . ?
 C71 C72 1.395(2) . ?
 C73 C74 1.388(3) . ?
 C73 C78 1.383(3) . ?
 C74 H74 0.9500 . ?
 C74 C75 1.380(3) . ?
 C75 H75 0.9500 . ?
 C75 C76 1.374(4) . ?
 C76 H76 0.9500 . ?
 C76 C77 1.378(4) . ?
 C77 H77 0.9500 . ?
 C77 C78 1.392(3) . ?
 C78 H78 0.9500 . ?
 C79 C80 1.394(3) . ?
 C79 C84 1.390(3) . ?
 C80 H80 0.9500 . ?
 C80 C81 1.383(3) . ?
 C81 H81 0.9500 . ?
 C81 C82 1.380(4) . ?
 C82 H82 0.9500 . ?
 C82 C83 1.380(3) . ?
 C83 H83 0.9500 . ?
 C83 C84 1.389(3) . ?
 C84 H84 0.9500 . ?
 C85 C86 1.398(3) . ?
 C85 C90 1.402(3) . ?
 C86 C87 1.405(3) . ?
 C86 C91 1.508(3) . ?
 C87 H87 0.9500 . ?
 C87 C88 1.378(3) . ?
 C88 H88 0.9500 . ?
 C88 C89 1.377(3) . ?
 C89 H89 0.9500 . ?
 C89 C90 1.393(3) . ?
 C90 C94 1.521(3) . ?
 C91 H91 1.0000 . ?
 C91 C92 1.533(3) . ?
 C91 C93 1.553(4) . ?
 C92 H92A 0.9800 . ?
 C92 H92B 0.9800 . ?
 C92 H92C 0.9800 . ?
 C93 H93A 0.9800 . ?
 C93 H93B 0.9800 . ?
 C93 H93C 0.9800 . ?
 C94 H94 1.0000 . ?
 C94 C95 1.537(3) . ?
 C94 C96 1.531(3) . ?
 C95 H95A 0.9800 . ?
 C95 H95B 0.9800 . ?
 C95 H95C 0.9800 . ?
 C96 H96A 0.9800 . ?
 C96 H96B 0.9800 . ?
 C96 H96C 0.9800 . ?
 C97 C98 1.398(3) . ?
 C97 C102 1.404(3) . ?
 C98 C99 1.401(3) . ?
 C98 C103 1.510(3) . ?
 C99 H99 0.9500 . ?
 C99 C100 1.384(4) . ?
 C100 H100 0.9500 . ?
 C100 C101 1.369(4) . ?
 C101 H101 0.9500 . ?
 C101 C102 1.394(3) . ?
 C102 C106 1.518(3) . ?
 C103 H103 1.0000 . ?
 C103 C104 1.536(3) . ?
 C103 C105 1.539(3) . ?
 C104 H10A 0.9800 . ?
 C104 H10B 0.9800 . ?
 C104 H10C 0.9800 . ?
 C105 H10D 0.9800 . ?
 C105 H10E 0.9800 . ?
 C105 H10F 0.9800 . ?
 C106 H106 1.0000 . ?
 C106 C107 1.516(4) . ?
 C106 C108 1.530(4) . ?
 C107 H10G 0.9800 . ?
 C107 H10H 0.9800 . ?
 C107 H10I 0.9800 . ?
 C108 H10J 0.9800 . ?
 C108 H10K 0.9800 . ?
 C108 H10L 0.9800 . ?
 C109 C110 1.403(3) . ?
 C109 C114 1.402(3) . ?
 C110 C111 1.394(3) . ?
 C110 C115 1.525(3) . ?
 C111 H111 0.9500 . ?
 C111 C112 1.377(3) . ?
 C112 H112 0.9500 . ?
 C112 C113 1.377(3) . ?
 C113 H113 0.9500 . ?
 C113 C114 1.399(3) . ?
 C114 C118 1.522(3) . ?
 C115 H115 1.0000 . ?
 C115 C116 1.513(4) . ?
 C115 C117 1.524(3) . ?
 C116 H11A 0.9800 . ?
 C116 H11B 0.9800 . ?
 C116 H11C 0.9800 . ?
 C117 H11D 0.9800 . ?
 C117 H11E 0.9800 . ?
 C117 H11F 0.9800 . ?
 C118 H118 1.0000 . ?
 C118 C119 1.538(3) . ?
 C118 C120 1.535(3) . ?
 C119 H11G 0.9800 . ?
 C119 H11H 0.9800 . ?
 C119 H11I 0.9800 . ?
 C120 H12A 0.9800 . ?
 C120 H12B 0.9800 . ?
 C120 H12C 0.9800 . ?
 C121 C122 1.393(3) . ?
 C121 C126 1.403(3) . ?
 C122 C123 1.400(3) . ?
 C122 C127 1.523(3) . ?
 C123 H123 0.9500 . ?
 C123 C124 1.380(3) . ?
 C124 H124 0.9500 . ?
 C124 C125 1.373(4) . ?
 C125 H125 0.9500 . ?
 C125 C126 1.400(3) . ?
 C126 C130 1.524(3) . ?
 C127 H127 1.0000 . ?
 C127 C128 1.530(3) . ?
 C127 C129 1.534(3) . ?
 C128 H12D 0.9800 . ?
 C128 H12E 0.9800 . ?
 C128 H12F 0.9800 . ?
 C129 H12G 0.9800 . ?
 C129 H12H 0.9800 . ?
 C129 H12I 0.9800 . ?
 C130 H130 1.0000 . ?
 C130 C131 1.524(3) . ?
 C130 C132 1.536(3) . ?
 C131 H13A 0.9800 . ?
 C131 H13B 0.9800 . ?
 C131 H13C 0.9800 . ?
 C132 H13D 0.9800 . ?
 C132 H13E 0.9800 . ?
 C132 H13F 0.9800 . ?
 F1 C134 1.355(2) . ?
 F2 C135 1.349(2) . ?
 F3 C136 1.346(2) . ?
 F4 C137 1.350(2) . ?
 F5 C138 1.353(2) . ?
 F6 C140 1.351(2) . ?
 F7 C141 1.351(2) . ?
 F8 C142 1.346(2) . ?
 F9 C143 1.350(2) . ?
 F10 C144 1.357(2) . ?
 F11 C146 1.354(2) . ?
 F12 C147 1.346(3) . ?
 F13 C148 1.346(3) . ?
 F14 C149 1.352(3) . ?
 F15 C150 1.361(2) . ?
 F16 C152 1.358(2) . ?
 F17 C153 1.350(2) . ?
 F18 C154 1.347(2) . ?
 F19 C155 1.346(2) . ?
 F20 C156 1.356(2) . ?
 C133 C134 1.388(3) . ?
 C133 C138 1.388(3) . ?
 C133 B1 1.656(3) . ?
 C134 C135 1.385(3) . ?
 C135 C136 1.376(3) . ?
 C136 C137 1.367(3) . ?
 C137 C138 1.383(3) . ?
 C139 C140 1.391(3) . ?
 C139 C144 1.394(3) . ?
 C139 B1 1.655(3) . ?
 C140 C141 1.387(3) . ?
 C141 C142 1.364(3) . ?
 C142 C143 1.378(3) . ?
 C143 C144 1.380(3) . ?
 C145 C146 1.389(3) . ?
 C145 C150 1.393(3) . ?
 C145 B1 1.654(3) . ?
 C146 C147 1.389(3) . ?
 C147 C148 1.371(3) . ?
 C148 C149 1.376(3) . ?
 C149 C150 1.378(3) . ?
 C151 C152 1.395(3) . ?
 C151 C156 1.386(3) . ?
 C151 B1 1.656(3) . ?
 C152 C153 1.374(3) . ?
 C153 C154 1.376(3) . ?
 C154 C155 1.375(3) . ?
 C155 C156 1.386(3) . ?
 F21 C158 1.355(2) . ?
 F22 C159 1.348(2) . ?
 F23 C160 1.344(2) . ?
 F24 C161 1.343(2) . ?
 F25 C162 1.357(2) . ?
 F26 C164 1.357(2) . ?
 F27 C165 1.348(2) . ?
 F28 C166 1.341(2) . ?
 F29 C167 1.346(2) . ?
 F30 C168 1.350(2) . ?
 F31 C170 1.353(2) . ?
 F32 C171 1.350(2) . ?
 F33 C172 1.343(2) . ?
 F34 C173 1.351(2) . ?
 F35 C174 1.355(2) . ?
 F36 C176 1.349(2) . ?
 F37 C177 1.353(2) . ?
 F38 C178 1.346(2) . ?
 F39 C179 1.350(2) . ?
 F40 C180 1.363(2) . ?
 C157 C158 1.397(2) . ?
 C157 C162 1.387(3) . ?
 C157 B2 1.649(3) . ?
 C158 C159 1.376(3) . ?
 C159 C160 1.375(3) . ?
 C160 C161 1.376(3) . ?
 C161 C162 1.384(3) . ?
 C163 C164 1.392(3) . ?
 C163 C168 1.391(3) . ?
 C163 B2 1.652(3) . ?
 C164 C165 1.379(3) . ?
 C165 C166 1.375(3) . ?
 C166 C167 1.378(3) . ?
 C167 C168 1.385(3) . ?
 C169 C170 1.389(3) . ?
 C169 C174 1.392(3) . ?
 C169 B2 1.655(3) . ?
 C170 C171 1.393(3) . ?
 C171 C172 1.374(3) . ?
 C172 C173 1.372(3) . ?
 C173 C174 1.379(3) . ?
 C175 C176 1.397(3) . ?
 C175 C180 1.388(3) . ?
 C175 B2 1.653(3) . ?
 C176 C177 1.387(3) . ?
 C177 C178 1.372(3) . ?
 C178 C179 1.376(3) . ?
 C179 C180 1.382(3) . ?

loop_
  _geom_angle_atom_site_label_1
  _geom_angle_atom_site_label_2
  _geom_angle_atom_site_label_3
  _geom_angle
  _geom_angle_site_symmetry_1
  _geom_angle_site_symmetry_3
  _geom_angle_publ_flag
 C5 P1 C2 94.95(8) . . ?
 C6 P2 C3 94.77(8) . . ?
 C1 N1 C2 111.00(15) . . ?
 C1 N1 C19 126.96(15) . . ?
 C2 N1 C19 122.04(14) . . ?
 C1 N2 C3 110.61(15) . . ?
 C1 N2 C31 128.15(15) . . ?
 C3 N2 C31 118.87(15) . . ?
 C4 N3 C5 111.43(15) . . ?
 C4 N3 C43 127.57(15) . . ?
 C5 N3 C43 120.05(15) . . ?
 C4 N4 C6 111.39(15) . . ?
 C4 N4 C55 127.46(15) . . ?
 C6 N4 C55 121.14(14) . . ?
 N1 C1 N2 106.10(15) . . ?
 N1 C1 C7 128.19(17) . . ?
 N2 C1 C7 125.69(17) . . ?
 N1 C2 P1 121.29(13) . . ?
 C3 C2 P1 132.59(14) . . ?
 C3 C2 N1 106.12(15) . . ?
 N2 C3 P2 121.44(13) . . ?
 C2 C3 P2 132.37(14) . . ?
 C2 C3 N2 106.14(15) . . ?
 N3 C4 N4 105.14(15) . . ?
 N3 C4 C13 127.30(16) . . ?
 N4 C4 C13 127.55(16) . . ?
 N3 C5 P1 122.03(13) . . ?
 C6 C5 P1 132.20(14) . . ?
 C6 C5 N3 105.77(15) . . ?
 N4 C6 P2 120.69(13) . . ?
 C5 C6 P2 133.04(14) . . ?
 C5 C6 N4 106.27(15) . . ?
 C8 C7 C1 122.41(18) . . ?
 C12 C7 C1 119.84(18) . . ?
 C12 C7 C8 117.75(18) . . ?
 C7 C8 H8 119.8 . . ?
 C9 C8 C7 120.4(2) . . ?
 C9 C8 H8 119.8 . . ?
 C8 C9 H9 119.6 . . ?
 C10 C9 C8 120.9(2) . . ?
 C10 C9 H9 119.6 . . ?
 C9 C10 H10 120.4 . . ?
 C11 C10 C9 119.2(2) . . ?
 C11 C10 H10 120.4 . . ?
 C10 C11 H11 119.7 . . ?
 C10 C11 C12 120.6(2) . . ?
 C12 C11 H11 119.7 . . ?
 C7 C12 H12 119.4 . . ?
 C11 C12 C7 121.2(2) . . ?
 C11 C12 H12 119.4 . . ?
 C14 C13 C4 122.13(17) . . ?
 C14 C13 C18 116.62(18) . . ?
 C18 C13 C4 121.20(18) . . ?
 C13 C14 H14 119.4 . . ?
 C15 C14 C13 121.23(19) . . ?
 C15 C14 H14 119.4 . . ?
 C14 C15 H15 119.5 . . ?
 C16 C15 C14 121.0(2) . . ?
 C16 C15 H15 119.5 . . ?
 C15 C16 H16 120.7 . . ?
 C17 C16 C15 118.55(19) . . ?
 C17 C16 H16 120.7 . . ?
 C16 C17 H17 119.4 . . ?
 C16 C17 C18 121.3(2) . . ?
 C18 C17 H17 119.4 . . ?
 C13 C18 H18 119.3 . . ?
 C17 C18 C13 121.3(2) . . ?
 C17 C18 H18 119.3 . . ?
 C20 C19 N1 117.71(19) . . ?
 C24 C19 N1 117.93(17) . . ?
 C24 C19 C20 124.36(18) . . ?
 C19 C20 C25 123.09(19) . . ?
 C21 C20 C19 116.1(2) . . ?
 C21 C20 C25 120.8(2) . . ?
 C20 C21 H21 119.3 . . ?
 C22 C21 C20 121.4(2) . . ?
 C22 C21 H21 119.3 . . ?
 C21 C22 H22 119.7 . . ?
 C21 C22 C23 120.7(2) . . ?
 C23 C22 H22 119.7 . . ?
 C22 C23 H23 119.4 . . ?
 C22 C23 C24 121.2(2) . . ?
 C24 C23 H23 119.4 . . ?
 C19 C24 C23 116.1(2) . . ?
 C19 C24 C28 123.39(17) . . ?
 C23 C24 C28 120.5(2) . . ?
 C20 C25 H25 107.2 . . ?
 C26 C25 C20 111.4(2) . . ?
 C26 C25 H25 107.2 . . ?
 C27 C25 C20 113.5(2) . . ?
 C27 C25 H25 107.2 . . ?
 C27 C25 C26 109.9(3) . . ?
 C25 C26 H26A 109.5 . . ?
 C25 C26 H26B 109.5 . . ?
 C25 C26 H26C 109.5 . . ?
 H26A C26 H26B 109.5 . . ?
 H26A C26 H26C 109.5 . . ?
 H26B C26 H26C 109.5 . . ?
 C25 C27 H27A 109.5 . . ?
 C25 C27 H27B 109.5 . . ?
 C25 C27 H27C 109.5 . . ?
 H27A C27 H27B 109.5 . . ?
 H27A C27 H27C 109.5 . . ?
 H27B C27 H27C 109.5 . . ?
 C24 C28 H28 107.6 . . ?
 C24 C28 C29 111.21(17) . . ?
 C24 C28 C30 111.16(18) . . ?
 C29 C28 H28 107.6 . . ?
 C29 C28 C30 111.36(19) . . ?
 C30 C28 H28 107.6 . . ?
 C28 C29 H29A 109.5 . . ?
 C28 C29 H29B 109.5 . . ?
 C28 C29 H29C 109.5 . . ?
 H29A C29 H29B 109.5 . . ?
 H29A C29 H29C 109.5 . . ?
 H29B C29 H29C 109.5 . . ?
 C28 C30 H30A 109.5 . . ?
 C28 C30 H30B 109.5 . . ?
 C28 C30 H30C 109.5 . . ?
 H30A C30 H30B 109.5 . . ?
 H30A C30 H30C 109.5 . . ?
 H30B C30 H30C 109.5 . . ?
 C32 C31 N2 119.32(19) . . ?
 C36 C31 N2 116.12(19) . . ?
 C36 C31 C32 124.3(2) . . ?
 C31 C32 C37 123.77(19) . . ?
 C33 C32 C31 115.8(2) . . ?
 C33 C32 C37 120.4(2) . . ?
 C32 C33 H33 119.4 . . ?
 C34 C33 C32 121.2(3) . . ?
 C34 C33 H33 119.4 . . ?
 C33 C34 H34 119.4 . . ?
 C35 C34 C33 121.2(2) . . ?
 C35 C34 H34 119.4 . . ?
 C34 C35 H35 119.5 . . ?
 C34 C35 C36 121.0(3) . . ?
 C36 C35 H35 119.5 . . ?
 C31 C36 C40 122.9(2) . . ?
 C35 C36 C31 116.5(3) . . ?
 C35 C36 C40 120.6(2) . . ?
 C32 C37 H37 108.2 . . ?
 C32 C37 C38 112.1(2) . . ?
 C32 C37 C39 111.0(2) . . ?
 C38 C37 H37 108.2 . . ?
 C39 C37 H37 108.2 . . ?
 C39 C37 C38 109.1(2) . . ?
 C37 C38 H38A 109.5 . . ?
 C37 C38 H38B 109.5 . . ?
 C37 C38 H38C 109.5 . . ?
 H38A C38 H38B 109.5 . . ?
 H38A C38 H38C 109.5 . . ?
 H38B C38 H38C 109.5 . . ?
 C37 C39 H39A 109.5 . . ?
 C37 C39 H39B 109.5 . . ?
 C37 C39 H39C 109.5 . . ?
 H39A C39 H39B 109.5 . . ?
 H39A C39 H39C 109.5 . . ?
 H39B C39 H39C 109.5 . . ?
 C36 C40 H40 107.4 . . ?
 C36 C40 C41 112.4(2) . . ?
 C36 C40 C42 110.5(2) . . ?
 C41 C40 H40 107.4 . . ?
 C41 C40 C42 111.4(2) . . ?
 C42 C40 H40 107.4 . . ?
 C40 C41 H41A 109.5 . . ?
 C40 C41 H41B 109.5 . . ?
 C40 C41 H41C 109.5 . . ?
 H41A C41 H41B 109.5 . . ?
 H41A C41 H41C 109.5 . . ?
 H41B C41 H41C 109.5 . . ?
 C40 C42 H42A 109.5 . . ?
 C40 C42 H42B 109.5 . . ?
 C40 C42 H42C 109.5 . . ?
 H42A C42 H42B 109.5 . . ?
 H42A C42 H42C 109.5 . . ?
 H42B C42 H42C 109.5 . . ?
 C44 C43 N3 117.29(18) . . ?
 C48 C43 N3 118.66(17) . . ?
 C48 C43 C44 124.05(17) . . ?
 C43 C44 C45 116.5(2) . . ?
 C43 C44 C49 123.41(18) . . ?
 C45 C44 C49 120.1(2) . . ?
 C44 C45 H45 119.4 . . ?
 C46 C45 C44 121.2(2) . . ?
 C46 C45 H45 119.4 . . ?
 C45 C46 H46 119.7 . . ?
 C47 C46 C45 120.67(19) . . ?
 C47 C46 H46 119.7 . . ?
 C46 C47 H47 119.3 . . ?
 C46 C47 C48 121.4(2) . . ?
 C48 C47 H47 119.3 . . ?
 C43 C48 C47 116.30(19) . . ?
 C43 C48 C52 122.96(16) . . ?
 C47 C48 C52 120.65(19) . . ?
 C44 C49 H49 107.4 . . ?
 C44 C49 C50 112.2(2) . . ?
 C50 C49 H49 107.4 . . ?
 C51 C49 C44 111.2(2) . . ?
 C51 C49 H49 107.4 . . ?
 C51 C49 C50 111.0(2) . . ?
 C49 C50 H50A 109.5 . . ?
 C49 C50 H50B 109.5 . . ?
 C49 C50 H50C 109.5 . . ?
 H50A C50 H50B 109.5 . . ?
 H50A C50 H50C 109.5 . . ?
 H50B C50 H50C 109.5 . . ?
 C49 C51 H51A 109.5 . . ?
 C49 C51 H51B 109.5 . . ?
 C49 C51 H51C 109.5 . . ?
 H51A C51 H51B 109.5 . . ?
 H51A C51 H51C 109.5 . . ?
 H51B C51 H51C 109.5 . . ?
 C48 C52 H52 107.6 . . ?
 C48 C52 C54 111.65(18) . . ?
 C53 C52 C48 112.71(17) . . ?
 C53 C52 H52 107.6 . . ?
 C53 C52 C54 109.4(2) . . ?
 C54 C52 H52 107.6 . . ?
 C52 C53 H53A 109.5 . . ?
 C52 C53 H53B 109.5 . . ?
 C52 C53 H53C 109.5 . . ?
 H53A C53 H53B 109.5 . . ?
 H53A C53 H53C 109.5 . . ?
 H53B C53 H53C 109.5 . . ?
 C52 C54 H54A 109.5 . . ?
 C52 C54 H54B 109.5 . . ?
 C52 C54 H54C 109.5 . . ?
 H54A C54 H54B 109.5 . . ?
 H54A C54 H54C 109.5 . . ?
 H54B C54 H54C 109.5 . . ?
 C56 C55 N4 117.60(17) . . ?
 C60 C55 N4 117.76(17) . . ?
 C60 C55 C56 124.64(17) . . ?
 C55 C56 C57 116.2(2) . . ?
 C55 C56 C61 122.55(17) . . ?
 C57 C56 C61 121.21(19) . . ?
 C56 C57 H57 119.6 . . ?
 C58 C57 C56 120.7(2) . . ?
 C58 C57 H57 119.6 . . ?
 C57 C58 H58 119.5 . . ?
 C59 C58 C57 121.0(2) . . ?
 C59 C58 H58 119.5 . . ?
 C58 C59 H59 119.3 . . ?
 C58 C59 C60 121.3(2) . . ?
 C60 C59 H59 119.3 . . ?
 C55 C60 C59 115.9(2) . . ?
 C55 C60 C64 123.30(18) . . ?
 C59 C60 C64 120.7(2) . . ?
 C56 C61 H61 107.5 . . ?
 C56 C61 C63 111.7(2) . . ?
 C62 C61 C56 111.89(18) . . ?
 C62 C61 H61 107.5 . . ?
 C62 C61 C63 110.6(2) . . ?
 C63 C61 H61 107.5 . . ?
 C61 C62 H62A 109.5 . . ?
 C61 C62 H62B 109.5 . . ?
 C61 C62 H62C 109.5 . . ?
 H62A C62 H62B 109.5 . . ?
 H62A C62 H62C 109.5 . . ?
 H62B C62 H62C 109.5 . . ?
 C61 C63 H63A 109.5 . . ?
 C61 C63 H63B 109.5 . . ?
 C61 C63 H63C 109.5 . . ?
 H63A C63 H63B 109.5 . . ?
 H63A C63 H63C 109.5 . . ?
 H63B C63 H63C 109.5 . . ?
 C60 C64 H64 107.5 . . ?
 C60 C64 C65 111.6(2) . . ?
 C60 C64 C66 112.34(18) . . ?
 C65 C64 H64 107.5 . . ?
 C66 C64 H64 107.5 . . ?
 C66 C64 C65 110.1(2) . . ?
 C64 C65 H65A 109.5 . . ?
 C64 C65 H65B 109.5 . . ?
 C64 C65 H65C 109.5 . . ?
 H65A C65 H65B 109.5 . . ?
 H65A C65 H65C 109.5 . . ?
 H65B C65 H65C 109.5 . . ?
 C64 C66 H66A 109.5 . . ?
 C64 C66 H66B 109.5 . . ?
 C64 C66 H66C 109.5 . . ?
 H66A C66 H66B 109.5 . . ?
 H66A C66 H66C 109.5 . . ?
 H66B C66 H66C 109.5 . . ?
 C71 P3 C68 94.55(8) . . ?
 C69 P4 C72 94.40(8) . . ?
 C67 N5 C68 110.50(14) . . ?
 C67 N5 C85 126.67(14) . . ?
 C68 N5 C85 122.19(14) . . ?
 C67 N6 C69 110.18(14) . . ?
 C67 N6 C97 125.46(14) . . ?
 C69 N6 C97 122.00(14) . . ?
 C70 N7 C71 109.97(14) . . ?
 C70 N7 C109 124.95(15) . . ?
 C71 N7 C109 122.73(15) . . ?
 C70 N8 C72 110.33(14) . . ?
 C70 N8 C121 124.84(15) . . ?
 C72 N8 C121 124.83(14) . . ?
 N5 C67 N6 107.18(14) . . ?
 N5 C67 C73 125.02(16) . . ?
 N6 C67 C73 127.71(15) . . ?
 N5 C68 P3 120.46(12) . . ?
 C69 C68 P3 133.26(13) . . ?
 C69 C68 N5 106.27(14) . . ?
 N6 C69 P4 122.01(12) . . ?
 C68 C69 P4 132.10(13) . . ?
 C68 C69 N6 105.86(15) . . ?
 N7 C70 C79 127.15(16) . . ?
 N8 C70 N7 107.35(15) . . ?
 N8 C70 C79 125.22(16) . . ?
 N7 C71 P3 121.51(12) . . ?
 C72 C71 P3 132.05(14) . . ?
 C72 C71 N7 106.43(15) . . ?
 N8 C72 P4 120.73(12) . . ?
 C71 C72 P4 133.39(14) . . ?
 C71 C72 N8 105.86(15) . . ?
 C74 C73 C67 120.33(17) . . ?
 C78 C73 C67 120.57(18) . . ?
 C78 C73 C74 119.06(18) . . ?
 C73 C74 H74 119.7 . . ?
 C75 C74 C73 120.5(2) . . ?
 C75 C74 H74 119.7 . . ?
 C74 C75 H75 119.8 . . ?
 C76 C75 C74 120.4(2) . . ?
 C76 C75 H75 119.8 . . ?
 C75 C76 H76 120.2 . . ?
 C75 C76 C77 119.6(2) . . ?
 C77 C76 H76 120.2 . . ?
 C76 C77 H77 119.8 . . ?
 C76 C77 C78 120.4(2) . . ?
 C78 C77 H77 119.8 . . ?
 C73 C78 C77 120.0(2) . . ?
 C73 C78 H78 120.0 . . ?
 C77 C78 H78 120.0 . . ?
 C80 C79 C70 121.28(19) . . ?
 C84 C79 C70 118.98(18) . . ?
 C84 C79 C80 119.65(19) . . ?
 C79 C80 H80 120.0 . . ?
 C81 C80 C79 119.9(2) . . ?
 C81 C80 H80 120.0 . . ?
 C80 C81 H81 119.9 . . ?
 C82 C81 C80 120.2(2) . . ?
 C82 C81 H81 119.9 . . ?
 C81 C82 H82 119.9 . . ?
 C81 C82 C83 120.2(2) . . ?
 C83 C82 H82 119.9 . . ?
 C82 C83 H83 120.0 . . ?
 C82 C83 C84 120.1(2) . . ?
 C84 C83 H83 120.0 . . ?
 C79 C84 H84 120.1 . . ?
 C83 C84 C79 119.9(2) . . ?
 C83 C84 H84 120.1 . . ?
 C86 C85 N5 118.89(16) . . ?
 C86 C85 C90 123.98(16) . . ?
 C90 C85 N5 117.11(16) . . ?
 C85 C86 C87 116.11(18) . . ?
 C85 C86 C91 123.66(17) . . ?
 C87 C86 C91 120.22(18) . . ?
 C86 C87 H87 119.4 . . ?
 C88 C87 C86 121.25(19) . . ?
 C88 C87 H87 119.4 . . ?
 C87 C88 H88 119.6 . . ?
 C89 C88 C87 120.84(19) . . ?
 C89 C88 H88 119.6 . . ?
 C88 C89 H89 119.5 . . ?
 C88 C89 C90 121.0(2) . . ?
 C90 C89 H89 119.5 . . ?
 C85 C90 C94 123.52(16) . . ?
 C89 C90 C85 116.84(18) . . ?
 C89 C90 C94 119.63(17) . . ?
 C86 C91 H91 108.3 . . ?
 C86 C91 C92 112.45(18) . . ?
 C86 C91 C93 111.6(2) . . ?
 C92 C91 H91 108.3 . . ?
 C92 C91 C93 107.79(19) . . ?
 C93 C91 H91 108.3 . . ?
 C91 C92 H92A 109.5 . . ?
 C91 C92 H92B 109.5 . . ?
 C91 C92 H92C 109.5 . . ?
 H92A C92 H92B 109.5 . . ?
 H92A C92 H92C 109.5 . . ?
 H92B C92 H92C 109.5 . . ?
 C91 C93 H93A 109.5 . . ?
 C91 C93 H93B 109.5 . . ?
 C91 C93 H93C 109.5 . . ?
 H93A C93 H93B 109.5 . . ?
 H93A C93 H93C 109.5 . . ?
 H93B C93 H93C 109.5 . . ?
 C90 C94 H94 108.0 . . ?
 C90 C94 C95 110.57(18) . . ?
 C90 C94 C96 111.44(17) . . ?
 C95 C94 H94 108.0 . . ?
 C96 C94 H94 108.0 . . ?
 C96 C94 C95 110.58(18) . . ?
 C94 C95 H95A 109.5 . . ?
 C94 C95 H95B 109.5 . . ?
 C94 C95 H95C 109.5 . . ?
 H95A C95 H95B 109.5 . . ?
 H95A C95 H95C 109.5 . . ?
 H95B C95 H95C 109.5 . . ?
 C94 C96 H96A 109.5 . . ?
 C94 C96 H96B 109.5 . . ?
 C94 C96 H96C 109.5 . . ?
 H96A C96 H96B 109.5 . . ?
 H96A C96 H96C 109.5 . . ?
 H96B C96 H96C 109.5 . . ?
 C98 C97 N6 120.11(16) . . ?
 C98 C97 C102 123.62(17) . . ?
 C102 C97 N6 116.21(17) . . ?
 C97 C98 C99 116.17(19) . . ?
 C97 C98 C103 123.71(16) . . ?
 C99 C98 C103 120.09(19) . . ?
 C98 C99 H99 119.3 . . ?
 C100 C99 C98 121.5(2) . . ?
 C100 C99 H99 119.3 . . ?
 C99 C100 H100 119.7 . . ?
 C101 C100 C99 120.57(19) . . ?
 C101 C100 H100 119.7 . . ?
 C100 C101 H101 119.4 . . ?
 C100 C101 C102 121.2(2) . . ?
 C102 C101 H101 119.4 . . ?
 C97 C102 C106 123.14(18) . . ?
 C101 C102 C97 117.0(2) . . ?
 C101 C102 C106 119.9(2) . . ?
 C98 C103 H103 108.2 . . ?
 C98 C103 C104 112.94(19) . . ?
 C98 C103 C105 110.31(18) . . ?
 C104 C103 H103 108.2 . . ?
 C104 C103 C105 108.93(18) . . ?
 C105 C103 H103 108.2 . . ?
 C103 C104 H10A 109.5 . . ?
 C103 C104 H10B 109.5 . . ?
 C103 C104 H10C 109.5 . . ?
 H10A C104 H10B 109.5 . . ?
 H10A C104 H10C 109.5 . . ?
 H10B C104 H10C 109.5 . . ?
 C103 C105 H10D 109.5 . . ?
 C103 C105 H10E 109.5 . . ?
 C103 C105 H10F 109.5 . . ?
 H10D C105 H10E 109.5 . . ?
 H10D C105 H10F 109.5 . . ?
 H10E C105 H10F 109.5 . . ?
 C102 C106 H106 107.5 . . ?
 C102 C106 C108 111.0(3) . . ?
 C107 C106 C102 111.5(2) . . ?
 C107 C106 H106 107.5 . . ?
 C107 C106 C108 111.6(2) . . ?
 C108 C106 H106 107.5 . . ?
 C106 C107 H10G 109.5 . . ?
 C106 C107 H10H 109.5 . . ?
 C106 C107 H10I 109.5 . . ?
 H10G C107 H10H 109.5 . . ?
 H10G C107 H10I 109.5 . . ?
 H10H C107 H10I 109.5 . . ?
 C106 C108 H10J 109.5 . . ?
 C106 C108 H10K 109.5 . . ?
 C106 C108 H10L 109.5 . . ?
 H10J C108 H10K 109.5 . . ?
 H10J C108 H10L 109.5 . . ?
 H10K C108 H10L 109.5 . . ?
 C110 C109 N7 116.78(16) . . ?
 C114 C109 N7 120.34(17) . . ?
 C114 C109 C110 122.79(17) . . ?
 C109 C110 C115 123.66(17) . . ?
 C111 C110 C109 117.20(18) . . ?
 C111 C110 C115 119.10(19) . . ?
 C110 C111 H111 119.2 . . ?
 C112 C111 C110 121.6(2) . . ?
 C112 C111 H111 119.2 . . ?
 C111 C112 H112 120.1 . . ?
 C111 C112 C113 119.86(19) . . ?
 C113 C112 H112 120.1 . . ?
 C112 C113 H113 119.1 . . ?
 C112 C113 C114 121.78(19) . . ?
 C114 C113 H113 119.1 . . ?
 C109 C114 C118 124.32(17) . . ?
 C113 C114 C109 116.77(18) . . ?
 C113 C114 C118 118.91(18) . . ?
 C110 C115 H115 106.9 . . ?
 C116 C115 C110 111.5(2) . . ?
 C116 C115 H115 106.9 . . ?
 C116 C115 C117 112.1(2) . . ?
 C117 C115 C110 111.95(18) . . ?
 C117 C115 H115 106.9 . . ?
 C115 C116 H11A 109.5 . . ?
 C115 C116 H11B 109.5 . . ?
 C115 C116 H11C 109.5 . . ?
 H11A C116 H11B 109.5 . . ?
 H11A C116 H11C 109.5 . . ?
 H11B C116 H11C 109.5 . . ?
 C115 C117 H11D 109.5 . . ?
 C115 C117 H11E 109.5 . . ?
 C115 C117 H11F 109.5 . . ?
 H11D C117 H11E 109.5 . . ?
 H11D C117 H11F 109.5 . . ?
 H11E C117 H11F 109.5 . . ?
 C114 C118 H118 108.5 . . ?
 C114 C118 C119 111.30(16) . . ?
 C114 C118 C120 111.06(17) . . ?
 C119 C118 H118 108.5 . . ?
 C120 C118 H118 108.5 . . ?
 C120 C118 C119 108.97(16) . . ?
 C118 C119 H11G 109.5 . . ?
 C118 C119 H11H 109.5 . . ?
 C118 C119 H11I 109.5 . . ?
 H11G C119 H11H 109.5 . . ?
 H11G C119 H11I 109.5 . . ?
 H11H C119 H11I 109.5 . . ?
 C118 C120 H12A 109.5 . . ?
 C118 C120 H12B 109.5 . . ?
 C118 C120 H12C 109.5 . . ?
 H12A C120 H12B 109.5 . . ?
 H12A C120 H12C 109.5 . . ?
 H12B C120 H12C 109.5 . . ?
 C122 C121 N8 118.72(17) . . ?
 C122 C121 C126 123.22(18) . . ?
 C126 C121 N8 118.05(18) . . ?
 C121 C122 C123 117.33(19) . . ?
 C121 C122 C127 124.11(17) . . ?
 C123 C122 C127 118.5(2) . . ?
 C122 C123 H123 119.7 . . ?
 C124 C123 C122 120.6(2) . . ?
 C124 C123 H123 119.7 . . ?
 C123 C124 H124 119.6 . . ?
 C125 C124 C123 120.9(2) . . ?
 C125 C124 H124 119.6 . . ?
 C124 C125 H125 119.4 . . ?
 C124 C125 C126 121.2(2) . . ?
 C126 C125 H125 119.4 . . ?
 C121 C126 C130 124.53(18) . . ?
 C125 C126 C121 116.7(2) . . ?
 C125 C126 C130 118.76(19) . . ?
 C122 C127 H127 108.2 . . ?
 C122 C127 C128 112.85(19) . . ?
 C122 C127 C129 108.82(17) . . ?
 C128 C127 H127 108.2 . . ?
 C128 C127 C129 110.6(2) . . ?
 C129 C127 H127 108.2 . . ?
 C127 C128 H12D 109.5 . . ?
 C127 C128 H12E 109.5 . . ?
 C127 C128 H12F 109.5 . . ?
 H12D C128 H12E 109.5 . . ?
 H12D C128 H12F 109.5 . . ?
 H12E C128 H12F 109.5 . . ?
 C127 C129 H12G 109.5 . . ?
 C127 C129 H12H 109.5 . . ?
 C127 C129 H12I 109.5 . . ?
 H12G C129 H12H 109.5 . . ?
 H12G C129 H12I 109.5 . . ?
 H12H C129 H12I 109.5 . . ?
 C126 C130 H130 108.2 . . ?
 C126 C130 C132 112.1(2) . . ?
 C131 C130 C126 110.92(19) . . ?
 C131 C130 H130 108.2 . . ?
 C131 C130 C132 109.1(2) . . ?
 C132 C130 H130 108.2 . . ?
 C130 C131 H13A 109.5 . . ?
 C130 C131 H13B 109.5 . . ?
 C130 C131 H13C 109.5 . . ?
 H13A C131 H13B 109.5 . . ?
 H13A C131 H13C 109.5 . . ?
 H13B C131 H13C 109.5 . . ?
 C130 C132 H13D 109.5 . . ?
 C130 C132 H13E 109.5 . . ?
 C130 C132 H13F 109.5 . . ?
 H13D C132 H13E 109.5 . . ?
 H13D C132 H13F 109.5 . . ?
 H13E C132 H13F 109.5 . . ?
 C134 C133 C138 113.67(18) . . ?
 C134 C133 B1 119.52(17) . . ?
 C138 C133 B1 126.41(17) . . ?
 F1 C134 C133 119.56(17) . . ?
 F1 C134 C135 116.39(18) . . ?
 C135 C134 C133 124.0(2) . . ?
 F2 C135 C134 120.6(2) . . ?
 F2 C135 C136 119.95(19) . . ?
 C136 C135 C134 119.40(19) . . ?
 F3 C136 C135 120.3(2) . . ?
 F3 C136 C137 120.6(2) . . ?
 C137 C136 C135 119.07(19) . . ?
 F4 C137 C136 119.85(19) . . ?
 F4 C137 C138 120.30(19) . . ?
 C136 C137 C138 119.8(2) . . ?
 F5 C138 C133 121.42(17) . . ?
 F5 C138 C137 114.66(18) . . ?
 C137 C138 C133 123.92(19) . . ?
 C140 C139 C144 113.06(17) . . ?
 C140 C139 B1 126.47(18) . . ?
 C144 C139 B1 120.03(17) . . ?
 F6 C140 C139 121.47(17) . . ?
 F6 C140 C141 114.46(18) . . ?
 C141 C140 C139 124.1(2) . . ?
 F7 C141 C140 120.2(2) . . ?
 F7 C141 C142 120.02(18) . . ?
 C142 C141 C140 119.8(2) . . ?
 F8 C142 C141 120.1(2) . . ?
 F8 C142 C143 120.7(2) . . ?
 C141 C142 C143 119.17(18) . . ?
 F9 C143 C142 120.36(19) . . ?
 F9 C143 C144 120.3(2) . . ?
 C142 C143 C144 119.3(2) . . ?
 F10 C144 C139 119.11(17) . . ?
 F10 C144 C143 116.35(19) . . ?
 C143 C144 C139 124.53(19) . . ?
 C146 C145 C150 113.46(19) . . ?
 C146 C145 B1 128.29(17) . . ?
 C150 C145 B1 118.13(17) . . ?
 F11 C146 C145 121.23(18) . . ?
 F11 C146 C147 115.11(18) . . ?
 C147 C146 C145 123.7(2) . . ?
 F12 C147 C146 120.4(2) . . ?
 F12 C147 C148 119.9(2) . . ?
 C148 C147 C146 119.7(2) . . ?
 F13 C148 C147 120.6(2) . . ?
 F13 C148 C149 120.0(2) . . ?
 C147 C148 C149 119.4(2) . . ?
 F14 C149 C148 120.1(2) . . ?
 F14 C149 C150 120.8(2) . . ?
 C148 C149 C150 119.0(2) . . ?
 F15 C150 C145 119.56(18) . . ?
 F15 C150 C149 115.76(18) . . ?
 C149 C150 C145 124.7(2) . . ?
 C152 C151 B1 117.97(16) . . ?
 C156 C151 C152 113.19(17) . . ?
 C156 C151 B1 128.60(16) . . ?
 F16 C152 C151 119.30(16) . . ?
 F16 C152 C153 115.96(16) . . ?
 C153 C152 C151 124.74(17) . . ?
 F17 C153 C152 120.72(17) . . ?
 F17 C153 C154 120.01(17) . . ?
 C152 C153 C154 119.26(17) . . ?
 F18 C154 C153 120.63(17) . . ?
 F18 C154 C155 120.27(18) . . ?
 C155 C154 C153 119.09(18) . . ?
 F19 C155 C154 119.88(17) . . ?
 F19 C155 C156 120.59(17) . . ?
 C154 C155 C156 119.50(18) . . ?
 F20 C156 C151 121.03(16) . . ?
 F20 C156 C155 114.77(17) . . ?
 C151 C156 C155 124.18(17) . . ?
 C133 B1 C151 111.95(15) . . ?
 C139 B1 C133 102.71(15) . . ?
 C139 B1 C151 114.46(15) . . ?
 C145 B1 C133 114.72(16) . . ?
 C145 B1 C139 111.61(16) . . ?
 C145 B1 C151 101.86(15) . . ?
 C158 C157 B2 119.27(16) . . ?
 C162 C157 C158 112.70(16) . . ?
 C162 C157 B2 127.51(16) . . ?
 F21 C158 C157 118.83(16) . . ?
 F21 C158 C159 116.13(16) . . ?
 C159 C158 C157 125.03(17) . . ?
 F22 C159 C158 120.81(17) . . ?
 F22 C159 C160 119.91(17) . . ?
 C160 C159 C158 119.26(17) . . ?
 F23 C160 C159 121.10(18) . . ?
 F23 C160 C161 120.07(18) . . ?
 C159 C160 C161 118.83(18) . . ?
 F24 C161 C160 119.38(18) . . ?
 F24 C161 C162 120.79(18) . . ?
 C160 C161 C162 119.81(18) . . ?
 F25 C162 C157 120.97(17) . . ?
 F25 C162 C161 114.67(17) . . ?
 C161 C162 C157 124.34(17) . . ?
 C164 C163 B2 118.45(16) . . ?
 C168 C163 C164 113.12(17) . . ?
 C168 C163 B2 128.07(17) . . ?
 F26 C164 C163 119.08(17) . . ?
 F26 C164 C165 116.03(18) . . ?
 C165 C164 C163 124.88(18) . . ?
 F27 C165 C164 120.70(19) . . ?
 F27 C165 C166 120.11(18) . . ?
 C166 C165 C164 119.19(19) . . ?
 F28 C166 C165 120.24(19) . . ?
 F28 C166 C167 120.73(19) . . ?
 C165 C166 C167 119.02(18) . . ?
 F29 C167 C166 119.78(18) . . ?
 F29 C167 C168 120.52(18) . . ?
 C166 C167 C168 119.70(18) . . ?
 F30 C168 C163 120.94(16) . . ?
 F30 C168 C167 114.97(17) . . ?
 C167 C168 C163 124.08(18) . . ?
 C170 C169 C174 113.59(18) . . ?
 C170 C169 B2 128.22(17) . . ?
 C174 C169 B2 117.90(17) . . ?
 F31 C170 C169 121.19(17) . . ?
 F31 C170 C171 115.40(18) . . ?
 C169 C170 C171 123.39(19) . . ?
 F32 C171 C170 120.3(2) . . ?
 F32 C171 C172 119.61(19) . . ?
 C172 C171 C170 120.1(2) . . ?
 F33 C172 C171 120.8(2) . . ?
 F33 C172 C173 120.5(2) . . ?
 C173 C172 C171 118.72(19) . . ?
 F34 C173 C172 119.99(19) . . ?
 F34 C173 C174 120.3(2) . . ?
 C172 C173 C174 119.67(19) . . ?
 F35 C174 C169 119.62(17) . . ?
 F35 C174 C173 115.88(18) . . ?
 C173 C174 C169 124.5(2) . . ?
 C176 C175 B2 126.98(17) . . ?
 C180 C175 C176 113.10(18) . . ?
 C180 C175 B2 119.55(17) . . ?
 F36 C176 C175 121.53(17) . . ?
 F36 C176 C177 114.77(17) . . ?
 C177 C176 C175 123.69(19) . . ?
 F37 C177 C176 120.41(19) . . ?
 F37 C177 C178 119.58(18) . . ?
 C178 C177 C176 120.01(19) . . ?
 F38 C178 C177 120.50(19) . . ?
 F38 C178 C179 120.5(2) . . ?
 C177 C178 C179 118.95(19) . . ?
 F39 C179 C178 120.03(19) . . ?
 F39 C179 C180 120.77(19) . . ?
 C178 C179 C180 119.20(19) . . ?
 F40 C180 C175 119.10(17) . . ?
 F40 C180 C179 115.93(17) . . ?
 C179 C180 C175 124.96(18) . . ?
 C157 B2 C163 112.37(15) . . ?
 C157 B2 C169 114.70(15) . . ?
 C157 B2 C175 102.14(15) . . ?
 C163 B2 C169 101.31(15) . . ?
 C163 B2 C175 114.29(15) . . ?
 C175 B2 C169 112.56(15) . . ?

loop_
  _geom_torsion_atom_site_label_1
  _geom_torsion_atom_site_label_2
  _geom_torsion_atom_site_label_3
  _geom_torsion_atom_site_label_4
  _geom_torsion
  _geom_torsion_site_symmetry_1
  _geom_torsion_site_symmetry_2
  _geom_torsion_site_symmetry_3
  _geom_torsion_site_symmetry_4
  _geom_torsion_publ_flag
 P1 C2 C3 P2 -3.9(3) . . . . ?
 P1 C2 C3 N2 178.78(16) . . . . ?
 P1 C5 C6 P2 0.4(3) . . . . ?
 P1 C5 C6 N4 179.76(15) . . . . ?
 N1 C1 C7 C8 24.0(3) . . . . ?
 N1 C1 C7 C12 -157.0(2) . . . . ?
 N1 C2 C3 P2 175.96(15) . . . . ?
 N1 C2 C3 N2 -1.4(2) . . . . ?
 N1 C19 C20 C21 176.82(17) . . . . ?
 N1 C19 C20 C25 -2.8(3) . . . . ?
 N1 C19 C24 C23 -175.86(17) . . . . ?
 N1 C19 C24 C28 4.0(3) . . . . ?
 N2 C1 C7 C8 -154.1(2) . . . . ?
 N2 C1 C7 C12 25.0(3) . . . . ?
 N2 C31 C32 C33 -172.30(18) . . . . ?
 N2 C31 C32 C37 7.9(3) . . . . ?
 N2 C31 C36 C35 171.87(19) . . . . ?
 N2 C31 C36 C40 -8.9(3) . . . . ?
 N3 C4 C13 C14 -175.0(2) . . . . ?
 N3 C4 C13 C18 7.7(3) . . . . ?
 N3 C5 C6 P2 -179.28(16) . . . . ?
 N3 C5 C6 N4 0.1(2) . . . . ?
 N3 C43 C44 C45 178.80(18) . . . . ?
 N3 C43 C44 C49 -1.9(3) . . . . ?
 N3 C43 C48 C47 -178.69(16) . . . . ?
 N3 C43 C48 C52 4.7(3) . . . . ?
 N4 C4 C13 C14 6.9(3) . . . . ?
 N4 C4 C13 C18 -170.5(2) . . . . ?
 N4 C55 C56 C57 -175.45(16) . . . . ?
 N4 C55 C56 C61 3.0(3) . . . . ?
 N4 C55 C60 C59 175.95(16) . . . . ?
 N4 C55 C60 C64 -1.4(3) . . . . ?
 C1 N1 C2 P1 -179.27(14) . . . . ?
 C1 N1 C2 C3 0.9(2) . . . . ?
 C1 N1 C19 C20 -95.8(2) . . . . ?
 C1 N1 C19 C24 85.0(2) . . . . ?
 C1 N2 C3 P2 -176.21(14) . . . . ?
 C1 N2 C3 C2 1.5(2) . . . . ?
 C1 N2 C31 C32 -110.3(2) . . . . ?
 C1 N2 C31 C36 75.5(3) . . . . ?
 C1 C7 C8 C9 177.1(2) . . . . ?
 C1 C7 C12 C11 -176.6(2) . . . . ?
 C2 P1 C5 N3 178.25(16) . . . . ?
 C2 P1 C5 C6 -1.4(2) . . . . ?
 C2 N1 C1 N2 0.0(2) . . . . ?
 C2 N1 C1 C7 -178.33(19) . . . . ?
 C2 N1 C19 C20 84.1(2) . . . . ?
 C2 N1 C19 C24 -95.2(2) . . . . ?
 C3 P2 C6 N4 -179.43(16) . . . . ?
 C3 P2 C6 C5 -0.1(2) . . . . ?
 C3 N2 C1 N1 -1.0(2) . . . . ?
 C3 N2 C1 C7 177.46(19) . . . . ?
 C3 N2 C31 C32 88.9(2) . . . . ?
 C3 N2 C31 C36 -85.3(2) . . . . ?
 C4 N3 C5 P1 179.91(14) . . . . ?
 C4 N3 C5 C6 -0.4(2) . . . . ?
 C4 N3 C43 C44 73.1(3) . . . . ?
 C4 N3 C43 C48 -108.0(2) . . . . ?
 C4 N4 C6 P2 179.68(14) . . . . ?
 C4 N4 C6 C5 0.2(2) . . . . ?
 C4 N4 C55 C56 86.0(2) . . . . ?
 C4 N4 C55 C60 -93.6(2) . . . . ?
 C4 C13 C14 C15 -176.9(2) . . . . ?
 C4 C13 C18 C17 178.6(2) . . . . ?
 C5 P1 C2 N1 -176.78(16) . . . . ?
 C5 P1 C2 C3 3.0(2) . . . . ?
 C5 N3 C4 N4 0.5(2) . . . . ?
 C5 N3 C4 C13 -177.97(19) . . . . ?
 C5 N3 C43 C44 -94.7(2) . . . . ?
 C5 N3 C43 C48 84.2(2) . . . . ?
 C6 P2 C3 N2 178.78(16) . . . . ?
 C6 P2 C3 C2 1.8(2) . . . . ?
 C6 N4 C4 N3 -0.4(2) . . . . ?
 C6 N4 C4 C13 178.02(19) . . . . ?
 C6 N4 C55 C56 -92.8(2) . . . . ?
 C6 N4 C55 C60 87.6(2) . . . . ?
 C7 C8 C9 C10 0.0(4) . . . . ?
 C8 C7 C12 C11 2.5(4) . . . . ?
 C8 C9 C10 C11 1.5(4) . . . . ?
 C9 C10 C11 C12 -1.0(4) . . . . ?
 C10 C11 C12 C7 -1.0(4) . . . . ?
 C12 C7 C8 C9 -2.0(3) . . . . ?
 C13 C14 C15 C16 -1.9(4) . . . . ?
 C14 C13 C18 C17 1.1(3) . . . . ?
 C14 C15 C16 C17 1.5(4) . . . . ?
 C15 C16 C17 C18 0.3(4) . . . . ?
 C16 C17 C18 C13 -1.6(4) . . . . ?
 C18 C13 C14 C15 0.6(3) . . . . ?
 C19 N1 C1 N2 179.89(18) . . . . ?
 C19 N1 C1 C7 1.5(3) . . . . ?
 C19 N1 C2 P1 0.9(3) . . . . ?
 C19 N1 C2 C3 -178.97(17) . . . . ?
 C19 C20 C21 C22 0.2(3) . . . . ?
 C19 C20 C25 C26 -124.8(2) . . . . ?
 C19 C20 C25 C27 110.5(3) . . . . ?
 C19 C24 C28 C29 128.3(2) . . . . ?
 C19 C24 C28 C30 -107.0(2) . . . . ?
 C20 C19 C24 C23 5.0(3) . . . . ?
 C20 C19 C24 C28 -175.17(18) . . . . ?
 C20 C21 C22 C23 2.3(4) . . . . ?
 C21 C20 C25 C26 55.6(3) . . . . ?
 C21 C20 C25 C27 -69.1(3) . . . . ?
 C21 C22 C23 C24 -1.3(3) . . . . ?
 C22 C23 C24 C19 -2.2(3) . . . . ?
 C22 C23 C24 C28 177.9(2) . . . . ?
 C23 C24 C28 C29 -51.8(2) . . . . ?
 C23 C24 C28 C30 72.9(2) . . . . ?
 C24 C19 C20 C21 -4.0(3) . . . . ?
 C24 C19 C20 C25 176.34(19) . . . . ?
 C25 C20 C21 C22 179.9(2) . . . . ?
 C31 N2 C1 N1 -163.04(19) . . . . ?
 C31 N2 C1 C7 15.4(3) . . . . ?
 C31 N2 C3 P2 -12.3(2) . . . . ?
 C31 N2 C3 C2 165.47(17) . . . . ?
 C31 C32 C33 C34 0.6(3) . . . . ?
 C31 C32 C37 C38 119.6(2) . . . . ?
 C31 C32 C37 C39 -118.2(2) . . . . ?
 C31 C36 C40 C41 113.6(2) . . . . ?
 C31 C36 C40 C42 -121.3(2) . . . . ?
 C32 C31 C36 C35 -1.9(3) . . . . ?
 C32 C31 C36 C40 177.3(2) . . . . ?
 C32 C33 C34 C35 -1.7(4) . . . . ?
 C33 C32 C37 C38 -60.2(3) . . . . ?
 C33 C32 C37 C39 62.0(3) . . . . ?
 C33 C34 C35 C36 1.1(4) . . . . ?
 C34 C35 C36 C31 0.7(4) . . . . ?
 C34 C35 C36 C40 -178.5(2) . . . . ?
 C35 C36 C40 C41 -67.3(3) . . . . ?
 C35 C36 C40 C42 57.9(3) . . . . ?
 C36 C31 C32 C33 1.3(3) . . . . ?
 C36 C31 C32 C37 -178.48(19) . . . . ?
 C37 C32 C33 C34 -179.6(2) . . . . ?
 C43 N3 C4 N4 -168.19(18) . . . . ?
 C43 N3 C4 C13 13.4(3) . . . . ?
 C43 N3 C5 P1 -10.4(3) . . . . ?
 C43 N3 C5 C6 169.28(17) . . . . ?
 C43 C44 C45 C46 -0.2(3) . . . . ?
 C43 C44 C49 C50 -127.4(2) . . . . ?
 C43 C44 C49 C51 107.5(3) . . . . ?
 C43 C48 C52 C53 -133.5(2) . . . . ?
 C43 C48 C52 C54 103.0(2) . . . . ?
 C44 C43 C48 C47 0.1(3) . . . . ?
 C44 C43 C48 C52 -176.44(18) . . . . ?
 C44 C45 C46 C47 0.3(4) . . . . ?
 C45 C44 C49 C50 51.9(3) . . . . ?
 C45 C44 C49 C51 -73.2(3) . . . . ?
 C45 C46 C47 C48 -0.2(3) . . . . ?
 C46 C47 C48 C43 0.0(3) . . . . ?
 C46 C47 C48 C52 176.65(19) . . . . ?
 C47 C48 C52 C53 50.1(3) . . . . ?
 C47 C48 C52 C54 -73.5(3) . . . . ?
 C48 C43 C44 C45 0.0(3) . . . . ?
 C48 C43 C44 C49 179.3(2) . . . . ?
 C49 C44 C45 C46 -179.6(2) . . . . ?
 C55 N4 C4 N3 -179.33(18) . . . . ?
 C55 N4 C4 C13 -0.9(3) . . . . ?
 C55 N4 C6 P2 -1.3(2) . . . . ?
 C55 N4 C6 C5 179.20(17) . . . . ?
 C55 C56 C57 C58 -1.1(3) . . . . ?
 C55 C56 C61 C62 127.6(2) . . . . ?
 C55 C56 C61 C63 -107.8(2) . . . . ?
 C55 C60 C64 C65 104.3(2) . . . . ?
 C55 C60 C64 C66 -131.6(2) . . . . ?
 C56 C55 C60 C59 -3.6(3) . . . . ?
 C56 C55 C60 C64 179.05(18) . . . . ?
 C56 C57 C58 C59 -2.1(3) . . . . ?
 C57 C56 C61 C62 -54.0(3) . . . . ?
 C57 C56 C61 C63 70.6(3) . . . . ?
 C57 C58 C59 C60 2.7(3) . . . . ?
 C58 C59 C60 C55 0.1(3) . . . . ?
 C58 C59 C60 C64 177.5(2) . . . . ?
 C59 C60 C64 C65 -72.9(3) . . . . ?
 C59 C60 C64 C66 51.2(3) . . . . ?
 C60 C55 C56 C57 4.1(3) . . . . ?
 C60 C55 C56 C61 -177.43(18) . . . . ?
 C61 C56 C57 C58 -179.60(19) . . . . ?
 P3 C68 C69 P4 4.6(3) . . . . ?
 P3 C68 C69 N6 -177.06(14) . . . . ?
 P3 C71 C72 P4 4.0(3) . . . . ?
 P3 C71 C72 N8 -177.59(15) . . . . ?
 N5 C67 C73 C74 -42.0(3) . . . . ?
 N5 C67 C73 C78 135.7(2) . . . . ?
 N5 C68 C69 P4 -176.94(14) . . . . ?
 N5 C68 C69 N6 1.43(19) . . . . ?
 N5 C85 C86 C87 177.97(16) . . . . ?
 N5 C85 C86 C91 -3.4(3) . . . . ?
 N5 C85 C90 C89 -178.49(16) . . . . ?
 N5 C85 C90 C94 2.1(3) . . . . ?
 N6 C67 C73 C74 142.0(2) . . . . ?
 N6 C67 C73 C78 -40.2(3) . . . . ?
 N6 C97 C98 C99 178.27(17) . . . . ?
 N6 C97 C98 C103 0.3(3) . . . . ?
 N6 C97 C102 C101 -177.98(17) . . . . ?
 N6 C97 C102 C106 1.0(3) . . . . ?
 N7 C70 C79 C80 131.0(2) . . . . ?
 N7 C70 C79 C84 -52.4(3) . . . . ?
 N7 C71 C72 P4 -176.53(15) . . . . ?
 N7 C71 C72 N8 1.9(2) . . . . ?
 N7 C109 C110 C111 -176.70(17) . . . . ?
 N7 C109 C110 C115 1.1(3) . . . . ?
 N7 C109 C114 C113 176.47(16) . . . . ?
 N7 C109 C114 C118 -2.7(3) . . . . ?
 N8 C70 C79 C80 -55.8(3) . . . . ?
 N8 C70 C79 C84 120.8(2) . . . . ?
 N8 C121 C122 C123 175.65(17) . . . . ?
 N8 C121 C122 C127 -7.7(3) . . . . ?
 N8 C121 C126 C125 -177.54(17) . . . . ?
 N8 C121 C126 C130 3.2(3) . . . . ?
 C67 N5 C68 P3 177.72(13) . . . . ?
 C67 N5 C68 C69 -1.00(19) . . . . ?
 C67 N5 C85 C86 102.3(2) . . . . ?
 C67 N5 C85 C90 -79.2(2) . . . . ?
 C67 N6 C69 P4 177.15(13) . . . . ?
 C67 N6 C69 C68 -1.4(2) . . . . ?
 C67 N6 C97 C98 106.3(2) . . . . ?
 C67 N6 C97 C102 -76.4(2) . . . . ?
 C67 C73 C74 C75 176.3(2) . . . . ?
 C67 C73 C78 C77 -176.9(2) . . . . ?
 C68 P3 C71 N7 176.48(15) . . . . ?
 C68 P3 C71 C72 -4.1(2) . . . . ?
 C68 N5 C67 N6 0.12(19) . . . . ?
 C68 N5 C67 C73 -176.56(17) . . . . ?
 C68 N5 C85 C86 -87.8(2) . . . . ?
 C68 N5 C85 C90 90.7(2) . . . . ?
 C69 P4 C72 N8 -177.65(15) . . . . ?
 C69 P4 C72 C71 0.6(2) . . . . ?
 C69 N6 C67 N5 0.8(2) . . . . ?
 C69 N6 C67 C73 177.38(17) . . . . ?
 C69 N6 C97 C98 -92.9(2) . . . . ?
 C69 N6 C97 C102 84.5(2) . . . . ?
 C70 N7 C71 P3 178.87(14) . . . . ?
 C70 N7 C71 C72 -0.7(2) . . . . ?
 C70 N7 C109 C110 -72.9(2) . . . . ?
 C70 N7 C109 C114 110.5(2) . . . . ?
 C70 N8 C72 P4 176.14(14) . . . . ?
 C70 N8 C72 C71 -2.5(2) . . . . ?
 C70 N8 C121 C122 -78.0(2) . . . . ?
 C70 N8 C121 C126 101.1(2) . . . . ?
 C70 C79 C80 C81 176.7(2) . . . . ?
 C70 C79 C84 C83 -176.4(2) . . . . ?
 C71 P3 C68 N5 -178.18(14) . . . . ?
 C71 P3 C68 C69 0.1(2) . . . . ?
 C71 N7 C70 N8 -0.9(2) . . . . ?
 C71 N7 C70 C79 173.29(18) . . . . ?
 C71 N7 C109 C110 87.9(2) . . . . ?
 C71 N7 C109 C114 -88.6(2) . . . . ?
 C72 P4 C69 N6 177.32(15) . . . . ?
 C72 P4 C69 C68 -4.53(19) . . . . ?
 C72 N8 C70 N7 2.1(2) . . . . ?
 C72 N8 C70 C79 -172.20(18) . . . . ?
 C72 N8 C121 C122 101.3(2) . . . . ?
 C72 N8 C121 C126 -79.6(2) . . . . ?
 C73 C74 C75 C76 0.2(4) . . . . ?
 C74 C73 C78 C77 0.9(3) . . . . ?
 C74 C75 C76 C77 1.7(4) . . . . ?
 C75 C76 C77 C78 -2.3(4) . . . . ?
 C76 C77 C78 C73 1.0(4) . . . . ?
 C78 C73 C74 C75 -1.5(3) . . . . ?
 C79 C80 C81 C82 -0.8(4) . . . . ?
 C80 C79 C84 C83 0.3(3) . . . . ?
 C80 C81 C82 C83 1.0(4) . . . . ?
 C81 C82 C83 C84 -0.6(4) . . . . ?
 C82 C83 C84 C79 -0.1(3) . . . . ?
 C84 C79 C80 C81 0.1(3) . . . . ?
 C85 N5 C67 N6 171.02(16) . . . . ?
 C85 N5 C67 C73 -5.7(3) . . . . ?
 C85 N5 C68 P3 6.3(2) . . . . ?
 C85 N5 C68 C69 -172.38(15) . . . . ?
 C85 C86 C87 C88 0.5(3) . . . . ?
 C85 C86 C91 C92 113.0(2) . . . . ?
 C85 C86 C91 C93 -125.8(2) . . . . ?
 C85 C90 C94 C95 116.1(2) . . . . ?
 C85 C90 C94 C96 -120.5(2) . . . . ?
 C86 C85 C90 C89 -0.1(3) . . . . ?
 C86 C85 C90 C94 -179.49(17) . . . . ?
 C86 C87 C88 C89 -0.2(3) . . . . ?
 C87 C86 C91 C92 -68.4(3) . . . . ?
 C87 C86 C91 C93 52.9(3) . . . . ?
 C87 C88 C89 C90 -0.4(3) . . . . ?
 C88 C89 C90 C85 0.5(3) . . . . ?
 C88 C89 C90 C94 179.91(19) . . . . ?
 C89 C90 C94 C95 -63.2(2) . . . . ?
 C89 C90 C94 C96 60.2(2) . . . . ?
 C90 C85 C86 C87 -0.4(3) . . . . ?
 C90 C85 C86 C91 178.27(18) . . . . ?
 C91 C86 C87 C88 -178.2(2) . . . . ?
 C97 N6 C67 N5 163.55(16) . . . . ?
 C97 N6 C67 C73 -19.9(3) . . . . ?
 C97 N6 C69 P4 13.7(2) . . . . ?
 C97 N6 C69 C68 -164.86(16) . . . . ?
 C97 C98 C99 C100 -0.9(3) . . . . ?
 C97 C98 C103 C104 -127.0(2) . . . . ?
 C97 C98 C103 C105 110.9(2) . . . . ?
 C97 C102 C106 C107 116.9(2) . . . . ?
 C97 C102 C106 C108 -118.1(2) . . . . ?
 C98 C97 C102 C101 -0.8(3) . . . . ?
 C98 C97 C102 C106 178.19(19) . . . . ?
 C98 C99 C100 C101 0.3(4) . . . . ?
 C99 C98 C103 C104 55.1(3) . . . . ?
 C99 C98 C103 C105 -67.1(2) . . . . ?
 C99 C100 C101 C102 0.1(4) . . . . ?
 C100 C101 C102 C97 0.1(3) . . . . ?
 C100 C101 C102 C106 -178.9(2) . . . . ?
 C101 C102 C106 C107 -64.2(3) . . . . ?
 C101 C102 C106 C108 60.8(3) . . . . ?
 C102 C97 C98 C99 1.2(3) . . . . ?
 C102 C97 C98 C103 -176.86(18) . . . . ?
 C103 C98 C99 C100 177.2(2) . . . . ?
 C109 N7 C70 N8 162.03(17) . . . . ?
 C109 N7 C70 C79 -23.8(3) . . . . ?
 C109 N7 C71 P3 15.5(2) . . . . ?
 C109 N7 C71 C72 -164.03(16) . . . . ?
 C109 C110 C111 C112 0.2(3) . . . . ?
 C109 C110 C115 C116 -107.6(3) . . . . ?
 C109 C110 C115 C117 125.8(2) . . . . ?
 C109 C114 C118 C119 -123.2(2) . . . . ?
 C109 C114 C118 C120 115.2(2) . . . . ?
 C110 C109 C114 C113 0.1(3) . . . . ?
 C110 C109 C114 C118 -179.06(18) . . . . ?
 C110 C111 C112 C113 -0.1(3) . . . . ?
 C111 C110 C115 C116 70.1(3) . . . . ?
 C111 C110 C115 C117 -56.5(3) . . . . ?
 C111 C112 C113 C114 -0.1(3) . . . . ?
 C112 C113 C114 C109 0.0(3) . . . . ?
 C112 C113 C114 C118 179.25(19) . . . . ?
 C113 C114 C118 C119 57.7(2) . . . . ?
 C113 C114 C118 C120 -63.9(2) . . . . ?
 C114 C109 C110 C111 -0.2(3) . . . . ?
 C114 C109 C110 C115 177.55(18) . . . . ?
 C115 C110 C111 C112 -177.7(2) . . . . ?
 C121 N8 C70 N7 -178.45(17) . . . . ?
 C121 N8 C70 C79 7.2(3) . . . . ?
 C121 N8 C72 P4 -3.3(3) . . . . ?
 C121 N8 C72 C71 178.06(17) . . . . ?
 C121 C122 C123 C124 2.4(3) . . . . ?
 C121 C122 C127 C128 127.2(2) . . . . ?
 C121 C122 C127 C129 -109.7(2) . . . . ?
 C121 C126 C130 C131 122.9(2) . . . . ?
 C121 C126 C130 C132 -114.9(2) . . . . ?
 C122 C121 C126 C125 1.5(3) . . . . ?
 C122 C121 C126 C130 -177.76(19) . . . . ?
 C122 C123 C124 C125 0.3(3) . . . . ?
 C123 C122 C127 C128 -56.2(3) . . . . ?
 C123 C122 C127 C129 66.9(2) . . . . ?
 C123 C124 C125 C126 -2.3(4) . . . . ?
 C124 C125 C126 C121 1.4(3) . . . . ?
 C124 C125 C126 C130 -179.3(2) . . . . ?
 C125 C126 C130 C131 -56.4(3) . . . . ?
 C125 C126 C130 C132 65.8(3) . . . . ?
 C126 C121 C122 C123 -3.4(3) . . . . ?
 C126 C121 C122 C127 173.24(18) . . . . ?
 C127 C122 C123 C124 -174.4(2) . . . . ?
 F1 C134 C135 F2 -0.3(3) . . . . ?
 F1 C134 C135 C136 178.57(19) . . . . ?
 F2 C135 C136 F3 1.6(3) . . . . ?
 F2 C135 C136 C137 179.8(2) . . . . ?
 F3 C136 C137 F4 -2.0(3) . . . . ?
 F3 C136 C137 C138 176.65(19) . . . . ?
 F4 C137 C138 F5 2.0(3) . . . . ?
 F4 C137 C138 C133 -178.90(19) . . . . ?
 F6 C140 C141 F7 2.4(3) . . . . ?
 F6 C140 C141 C142 -178.20(18) . . . . ?
 F7 C141 C142 F8 0.0(3) . . . . ?
 F7 C141 C142 C143 -179.41(19) . . . . ?
 F8 C142 C143 F9 -1.3(3) . . . . ?
 F8 C142 C143 C144 179.43(19) . . . . ?
 F9 C143 C144 F10 -0.5(3) . . . . ?
 F9 C143 C144 C139 -179.87(18) . . . . ?
 F11 C146 C147 F12 -2.9(3) . . . . ?
 F11 C146 C147 C148 176.69(18) . . . . ?
 F12 C147 C148 F13 0.3(3) . . . . ?
 F12 C147 C148 C149 -179.63(18) . . . . ?
 F13 C148 C149 F14 1.8(3) . . . . ?
 F13 C148 C149 C150 -178.70(18) . . . . ?
 F14 C149 C150 F15 -2.3(3) . . . . ?
 F14 C149 C150 C145 178.34(18) . . . . ?
 F16 C152 C153 F17 -1.0(3) . . . . ?
 F16 C152 C153 C154 -179.69(18) . . . . ?
 F17 C153 C154 F18 -0.8(3) . . . . ?
 F17 C153 C154 C155 179.30(19) . . . . ?
 F18 C154 C155 F19 0.4(3) . . . . ?
 F18 C154 C155 C156 -177.58(19) . . . . ?
 F19 C155 C156 F20 -1.6(3) . . . . ?
 F19 C155 C156 C151 180.0(2) . . . . ?
 C133 C134 C135 F2 -179.89(19) . . . . ?
 C133 C134 C135 C136 -1.0(3) . . . . ?
 C134 C133 C138 F5 176.71(18) . . . . ?
 C134 C133 C138 C137 -2.3(3) . . . . ?
 C134 C133 B1 C139 -63.1(2) . . . . ?
 C134 C133 B1 C145 58.2(2) . . . . ?
 C134 C133 B1 C151 173.62(17) . . . . ?
 C134 C135 C136 F3 -177.3(2) . . . . ?
 C134 C135 C136 C137 0.9(3) . . . . ?
 C135 C136 C137 F4 179.7(2) . . . . ?
 C135 C136 C137 C138 -1.6(3) . . . . ?
 C136 C137 C138 F5 -176.67(19) . . . . ?
 C136 C137 C138 C133 2.4(3) . . . . ?
 C138 C133 C134 F1 -177.94(17) . . . . ?
 C138 C133 C134 C135 1.6(3) . . . . ?
 C138 C133 B1 C139 109.1(2) . . . . ?
 C138 C133 B1 C145 -129.6(2) . . . . ?
 C138 C133 B1 C151 -14.1(3) . . . . ?
 C139 C140 C141 F7 -178.90(18) . . . . ?
 C139 C140 C141 C142 0.5(3) . . . . ?
 C140 C139 C144 F10 -177.26(16) . . . . ?
 C140 C139 C144 C143 2.1(3) . . . . ?
 C140 C139 B1 C133 108.4(2) . . . . ?
 C140 C139 B1 C145 -15.0(3) . . . . ?
 C140 C139 B1 C151 -130.0(2) . . . . ?
 C140 C141 C142 F8 -179.40(19) . . . . ?
 C140 C141 C142 C143 1.2(3) . . . . ?
 C141 C142 C143 F9 178.15(19) . . . . ?
 C141 C142 C143 C144 -1.1(3) . . . . ?
 C142 C143 C144 F10 178.77(18) . . . . ?
 C142 C143 C144 C139 -0.6(3) . . . . ?
 C144 C139 C140 F6 176.60(17) . . . . ?
 C144 C139 C140 C141 -2.0(3) . . . . ?
 C144 C139 B1 C133 -63.5(2) . . . . ?
 C144 C139 B1 C145 173.10(17) . . . . ?
 C144 C139 B1 C151 58.1(2) . . . . ?
 C145 C146 C147 F12 177.30(17) . . . . ?
 C145 C146 C147 C148 -3.2(3) . . . . ?
 C146 C145 C150 F15 179.72(16) . . . . ?
 C146 C145 C150 C149 -1.0(3) . . . . ?
 C146 C145 B1 C133 7.3(3) . . . . ?
 C146 C145 B1 C139 123.6(2) . . . . ?
 C146 C145 B1 C151 -113.8(2) . . . . ?
 C146 C147 C148 F13 -179.29(18) . . . . ?
 C146 C147 C148 C149 0.8(3) . . . . ?
 C147 C148 C149 F14 -178.28(18) . . . . ?
 C147 C148 C149 C150 1.2(3) . . . . ?
 C148 C149 C150 F15 178.23(17) . . . . ?
 C148 C149 C150 C145 -1.1(3) . . . . ?
 C150 C145 C146 F11 -176.74(16) . . . . ?
 C150 C145 C146 C147 3.1(3) . . . . ?
 C150 C145 B1 C133 -176.77(16) . . . . ?
 C150 C145 B1 C139 -60.5(2) . . . . ?
 C150 C145 B1 C151 62.1(2) . . . . ?
 C151 C152 C153 F17 -179.93(18) . . . . ?
 C151 C152 C153 C154 1.3(3) . . . . ?
 C152 C151 C156 F20 -177.01(18) . . . . ?
 C152 C151 C156 C155 1.3(3) . . . . ?
 C152 C151 B1 C133 -60.1(2) . . . . ?
 C152 C151 B1 C139 -176.48(17) . . . . ?
 C152 C151 B1 C145 62.9(2) . . . . ?
 C152 C153 C154 F18 177.93(19) . . . . ?
 C152 C153 C154 C155 -2.0(3) . . . . ?
 C153 C154 C155 F19 -179.73(19) . . . . ?
 C153 C154 C155 C156 2.3(3) . . . . ?
 C154 C155 C156 F20 176.36(19) . . . . ?
 C154 C155 C156 C151 -2.1(3) . . . . ?
 C156 C151 C152 F16 -179.90(17) . . . . ?
 C156 C151 C152 C153 -1.0(3) . . . . ?
 C156 C151 B1 C133 126.0(2) . . . . ?
 C156 C151 B1 C139 9.7(3) . . . . ?
 C156 C151 B1 C145 -110.9(2) . . . . ?
 B1 C133 C134 F1 -4.7(3) . . . . ?
 B1 C133 C134 C135 174.80(19) . . . . ?
 B1 C133 C138 F5 4.1(3) . . . . ?
 B1 C133 C138 C137 -174.96(19) . . . . ?
 B1 C139 C140 F6 4.2(3) . . . . ?
 B1 C139 C140 C141 -174.41(19) . . . . ?
 B1 C139 C144 F10 -4.3(3) . . . . ?
 B1 C139 C144 C143 174.99(19) . . . . ?
 B1 C145 C146 F11 -0.7(3) . . . . ?
 B1 C145 C146 C147 179.14(18) . . . . ?
 B1 C145 C150 F15 3.2(3) . . . . ?
 B1 C145 C150 C149 -177.43(18) . . . . ?
 B1 C151 C152 F16 5.3(3) . . . . ?
 B1 C151 C152 C153 -175.73(19) . . . . ?
 B1 C151 C156 F20 -2.9(3) . . . . ?
 B1 C151 C156 C155 175.4(2) . . . . ?
 F21 C158 C159 F22 -1.3(3) . . . . ?
 F21 C158 C159 C160 177.59(19) . . . . ?
 F22 C159 C160 F23 0.4(3) . . . . ?
 F22 C159 C160 C161 -179.8(2) . . . . ?
 F23 C160 C161 F24 0.1(3) . . . . ?
 F23 C160 C161 C162 178.9(2) . . . . ?
 F24 C161 C162 F25 1.1(3) . . . . ?
 F24 C161 C162 C157 179.6(2) . . . . ?
 F26 C164 C165 F27 0.9(3) . . . . ?
 F26 C164 C165 C166 -179.40(19) . . . . ?
 F27 C165 C166 F28 -0.2(3) . . . . ?
 F27 C165 C166 C167 -179.8(2) . . . . ?
 F28 C166 C167 F29 0.1(3) . . . . ?
 F28 C166 C167 C168 179.68(19) . . . . ?
 F29 C167 C168 F30 -1.4(3) . . . . ?
 F29 C167 C168 C163 179.83(18) . . . . ?
 F31 C170 C171 F32 -3.1(3) . . . . ?
 F31 C170 C171 C172 176.74(18) . . . . ?
 F32 C171 C172 F33 3.3(3) . . . . ?
 F32 C171 C172 C173 -178.20(19) . . . . ?
 F33 C172 C173 F34 -2.1(3) . . . . ?
 F33 C172 C173 C174 177.70(18) . . . . ?
 F34 C173 C174 F35 0.3(3) . . . . ?
 F34 C173 C174 C169 179.04(18) . . . . ?
 F36 C176 C177 F37 2.8(3) . . . . ?
 F36 C176 C177 C178 -177.75(17) . . . . ?
 F37 C177 C178 F38 -0.7(3) . . . . ?
 F37 C177 C178 C179 179.21(17) . . . . ?
 F38 C178 C179 F39 -2.7(3) . . . . ?
 F38 C178 C179 C180 178.19(17) . . . . ?
 F39 C179 C180 F40 1.4(3) . . . . ?
 F39 C179 C180 C175 -177.87(17) . . . . ?
 C157 C158 C159 F22 179.46(18) . . . . ?
 C157 C158 C159 C160 -1.6(3) . . . . ?
 C158 C157 C162 F25 177.31(18) . . . . ?
 C158 C157 C162 C161 -1.1(3) . . . . ?
 C158 C157 B2 C163 173.47(17) . . . . ?
 C158 C157 B2 C169 58.5(2) . . . . ?
 C158 C157 B2 C175 -63.6(2) . . . . ?
 C158 C159 C160 F23 -178.51(19) . . . . ?
 C158 C159 C160 C161 1.2(3) . . . . ?
 C159 C160 C161 F24 -179.6(2) . . . . ?
 C159 C160 C161 C162 -0.9(4) . . . . ?
 C160 C161 C162 F25 -177.6(2) . . . . ?
 C160 C161 C162 C157 0.9(4) . . . . ?
 C162 C157 C158 F21 -177.72(17) . . . . ?
 C162 C157 C158 C159 1.5(3) . . . . ?
 C162 C157 B2 C163 -15.4(3) . . . . ?
 C162 C157 B2 C169 -130.4(2) . . . . ?
 C162 C157 B2 C175 107.5(2) . . . . ?
 C163 C164 C165 F27 -179.39(19) . . . . ?
 C163 C164 C165 C166 0.4(3) . . . . ?
 C164 C163 C168 F30 -178.27(17) . . . . ?
 C164 C163 C168 C167 0.5(3) . . . . ?
 C164 C163 B2 C157 -58.9(2) . . . . ?
 C164 C163 B2 C169 64.0(2) . . . . ?
 C164 C163 B2 C175 -174.69(17) . . . . ?
 C164 C165 C166 F28 -180.0(2) . . . . ?
 C164 C165 C166 C167 0.4(3) . . . . ?
 C165 C166 C167 F29 179.7(2) . . . . ?
 C165 C166 C167 C168 -0.7(3) . . . . ?
 C166 C167 C168 F30 179.06(18) . . . . ?
 C166 C167 C168 C163 0.3(3) . . . . ?
 C168 C163 C164 F26 178.97(17) . . . . ?
 C168 C163 C164 C165 -0.8(3) . . . . ?
 C168 C163 B2 C157 128.6(2) . . . . ?
 C168 C163 B2 C169 -108.5(2) . . . . ?
 C168 C163 B2 C175 12.8(3) . . . . ?
 C169 C170 C171 F32 178.48(18) . . . . ?
 C169 C170 C171 C172 -1.7(3) . . . . ?
 C170 C169 C174 F35 179.80(16) . . . . ?
 C170 C169 C174 C173 1.1(3) . . . . ?
 C170 C169 B2 C157 10.8(3) . . . . ?
 C170 C169 B2 C163 -110.5(2) . . . . ?
 C170 C169 B2 C175 127.0(2) . . . . ?
 C170 C171 C172 F33 -176.52(18) . . . . ?
 C170 C171 C172 C173 2.0(3) . . . . ?
 C171 C172 C173 F34 179.38(19) . . . . ?
 C171 C172 C173 C174 -0.8(3) . . . . ?
 C172 C173 C174 F35 -179.56(18) . . . . ?
 C172 C173 C174 C169 -0.8(3) . . . . ?
 C174 C169 C170 F31 -178.18(17) . . . . ?
 C174 C169 C170 C171 0.2(3) . . . . ?
 C174 C169 B2 C157 -175.80(16) . . . . ?
 C174 C169 B2 C163 62.9(2) . . . . ?
 C174 C169 B2 C175 -59.6(2) . . . . ?
 C175 C176 C177 F37 -176.58(16) . . . . ?
 C175 C176 C177 C178 2.9(3) . . . . ?
 C176 C175 C180 F40 -178.19(15) . . . . ?
 C176 C175 C180 C179 1.1(3) . . . . ?
 C176 C175 B2 C157 110.54(19) . . . . ?
 C176 C175 B2 C163 -127.85(19) . . . . ?
 C176 C175 B2 C169 -13.0(3) . . . . ?
 C176 C177 C178 F38 179.85(17) . . . . ?
 C176 C177 C178 C179 -0.3(3) . . . . ?
 C177 C178 C179 F39 177.46(17) . . . . ?
 C177 C178 C179 C180 -1.7(3) . . . . ?
 C178 C179 C180 F40 -179.42(16) . . . . ?
 C178 C179 C180 C175 1.3(3) . . . . ?
 C180 C175 C176 F36 177.52(16) . . . . ?
 C180 C175 C176 C177 -3.2(3) . . . . ?
 C180 C175 B2 C157 -62.0(2) . . . . ?
 C180 C175 B2 C163 59.6(2) . . . . ?
 C180 C175 B2 C169 174.51(16) . . . . ?
 B2 C157 C158 F21 -5.4(3) . . . . ?
 B2 C157 C158 C159 173.81(19) . . . . ?
 B2 C157 C162 F25 5.7(3) . . . . ?
 B2 C157 C162 C161 -172.7(2) . . . . ?
 B2 C163 C164 F26 5.4(3) . . . . ?
 B2 C163 C164 C165 -174.4(2) . . . . ?
 B2 C163 C168 F30 -5.4(3) . . . . ?
 B2 C163 C168 C167 173.33(19) . . . . ?
 B2 C169 C170 F31 -4.5(3) . . . . ?
 B2 C169 C170 C171 173.82(19) . . . . ?
 B2 C169 C174 F35 5.5(3) . . . . ?
 B2 C169 C174 C173 -173.28(18) . . . . ?
 B2 C175 C176 F36 4.6(3) . . . . ?
 B2 C175 C176 C177 -176.09(17) . . . . ?
 B2 C175 C180 F40 -4.7(2) . . . . ?
 B2 C175 C180 C179 174.60(17) . . . . ?

_smtbx_masks_special_details       ?
loop_
  _smtbx_masks_void_nr
  _smtbx_masks_void_average_x
  _smtbx_masks_void_average_y
  _smtbx_masks_void_average_z
  _smtbx_masks_void_volume
  _smtbx_masks_void_count_electrons
  _smtbx_masks_void_content
 1 0.000 0.000 0.000 1221.7 212.8 '4 toluene'
 2 0.000 0.000 0.500 65.5 0.0 ?
 3 -0.017 0.486 0.222 7.3 0.0 ?
 4 0.017 0.514 0.778 7.3 0.0 ?
 5 0.157 0.472 0.852 11.5 0.0 ?
 6 0.296 0.009 0.421 17.1 0.0 ?
 7 0.428 0.499 0.559 14.2 0.0 ?
 8 0.572 0.501 0.441 14.2 0.0 ?
 9 0.704 -0.009 0.579 17.1 0.0 ?
 10 0.843 0.528 0.148 11.5 0.0 ?

_smtbx_masks_void_probe_radius     1.2
_smtbx_masks_void_truncation_radius  1.2
_shelx_res_file
;
TITL steffen59_a.res in P-1
    steffen59.res
    created by SHELXL-2018/3 at 16:07:10 on 31-Jan-2024
REM Old TITL Steffen59 in P-1
REM SHELXT solution in P-1: R1 0.180, Rweak 0.009, Alpha 0.056
REM <I/s> 0.000 for 0 systematic absences, Orientation as input
REM Formula found by SHELXT: C186 B2 N13 F40 P4
CELL 0.71073 18.833219 22.848776 22.878574 77.7374 67.8711 80.4721
ZERR 2 0.000418 0.000408 0.000472 0.0017 0.002 0.0017
LATT 1
SFAC C H B F N P
UNIT 388 344 4 80 16 8

L.S. 11
PLAN  30
SIZE 0.06 0.16 0.34
TEMP -173.15(10)
CONF
BOND $H
LIST
MORE -1
ABIN
fmap 2
acta
SHEL 99 0.71
OMIT -3 9 0
OMIT 0 10 10
OMIT 3 0 3
OMIT 6 9 6
OMIT 6 12 12
OMIT 7 0 0
OMIT 7 14 14
OMIT 8 -8 8
OMIT 11 0 11
OMIT 12 0 12
OMIT 13 0 13
OMIT 15 3 9
OMIT 18 3 3
REM <olex2.extras>
REM <HklSrc "%.\\Steffen59.hkl">
REM </olex2.extras>

WGHT    0.060400    4.646700
FVAR       0.87745
P1    6    0.728685    0.783250    0.290248    11.00000    0.04123    0.01666 =
         0.01670   -0.00218   -0.01275   -0.00165
P2    6    0.736756    0.734804    0.456959    11.00000    0.03292    0.01476 =
         0.02025   -0.00183   -0.01635   -0.00078
N1    5    0.749900    0.658552    0.311419    11.00000    0.02951    0.01653 =
         0.02004   -0.00487   -0.01166    0.00086
N2    5    0.749796    0.630468    0.408178    11.00000    0.02755    0.01374 =
         0.02085   -0.00235   -0.01362   -0.00008
N3    5    0.718294    0.887431    0.338699    11.00000    0.03144    0.01425 =
         0.01799   -0.00017   -0.01087   -0.00440
N4    5    0.722583    0.858957    0.433890    11.00000    0.02865    0.01574 =
         0.01934   -0.00202   -0.01272   -0.00233
C1    1    0.756074    0.609391    0.355065    11.00000    0.02618    0.01955 =
         0.02369   -0.00609   -0.01157    0.00143
C2    1    0.739685    0.711398    0.336267    11.00000    0.02492    0.01647 =
         0.01933   -0.00440   -0.00892   -0.00116
C3    1    0.740796    0.693581    0.397995    11.00000    0.02231    0.01495 =
         0.02277   -0.00338   -0.01160    0.00046
C4    1    0.716425    0.908856    0.390502    11.00000    0.02737    0.01751 =
         0.02004   -0.00045   -0.01156   -0.00538
C5    1    0.724943    0.824358    0.348991    11.00000    0.02491    0.01378 =
         0.02013   -0.00057   -0.00935   -0.00233
C6    1    0.727744    0.806317    0.410241    11.00000    0.02370    0.01693 =
         0.02073   -0.00300   -0.01145   -0.00270
C7    1    0.769171    0.545739    0.347474    11.00000    0.03069    0.01833 =
         0.03203   -0.00684   -0.01728    0.00153
C8    1    0.804453    0.527361    0.287640    11.00000    0.04972    0.02217 =
         0.03260   -0.00729   -0.01689    0.00439
AFIX  43
H8    2    0.818683    0.556622    0.249956    11.00000   -1.20000
AFIX   0
C9    1    0.818801    0.466519    0.283030    11.00000    0.05198    0.02665 =
         0.04070   -0.01560   -0.01840    0.00722
AFIX  43
H9    2    0.842824    0.454630    0.242128    11.00000   -1.20000
AFIX   0
C10   1    0.798621    0.423172    0.337058    11.00000    0.04903    0.02094 =
         0.04856   -0.01033   -0.02486    0.00203
AFIX  43
H10   2    0.809718    0.381680    0.333602    11.00000   -1.20000
AFIX   0
C11   1    0.762326    0.440741    0.395840    11.00000    0.06718    0.02018 =
         0.04093   -0.00233   -0.01997   -0.00957
AFIX  43
H11   2    0.747469    0.411183    0.433212    11.00000   -1.20000
AFIX   0
C12   1    0.747127    0.501293    0.401188    11.00000    0.05620    0.02415 =
         0.03224   -0.00603   -0.01461   -0.00932
AFIX  43
H12   2    0.721227    0.512625    0.442215    11.00000   -1.20000
AFIX   0
C13   1    0.707469    0.972379    0.398490    11.00000    0.03248    0.01690 =
         0.02481   -0.00151   -0.01116   -0.00688
C14   1    0.712322    0.989172    0.452210    11.00000    0.05383    0.01821 =
         0.03062   -0.00122   -0.02238   -0.00543
AFIX  43
H14   2    0.724233    0.959055    0.483684    11.00000   -1.20000
AFIX   0
C15   1    0.700049    1.049006    0.460310    11.00000    0.05050    0.02189 =
         0.03334   -0.00666   -0.01821   -0.00675
AFIX  43
H15   2    0.702125    1.059037    0.497825    11.00000   -1.20000
AFIX   0
C16   1    0.684891    1.094093    0.414704    11.00000    0.03893    0.01927 =
         0.04052   -0.00683   -0.01528   -0.00471
AFIX  43
H16   2    0.677705    1.135060    0.419955    11.00000   -1.20000
AFIX   0
C17   1    0.680413    1.078472    0.361529    11.00000    0.06384    0.01739 =
         0.04174   -0.00078   -0.02832   -0.00272
AFIX  43
H17   2    0.670223    1.109120    0.329671    11.00000   -1.20000
AFIX   0
C18   1    0.690452    1.018984    0.353477    11.00000    0.06109    0.01907 =
         0.03106   -0.00123   -0.02382   -0.00434
AFIX  43
H18   2    0.685729    1.009493    0.316716    11.00000   -1.20000
AFIX   0
C19   1    0.753184    0.659313    0.246494    11.00000    0.03753    0.01808 =
         0.01906   -0.00643   -0.01125    0.00462
C20   1    0.824567    0.667168    0.196336    11.00000    0.03945    0.02630 =
         0.02743   -0.00493   -0.00952    0.00713
C21   1    0.826473    0.664568    0.135404    11.00000    0.05018    0.03847 =
         0.02100   -0.00908   -0.00225    0.00576
AFIX  43
H21   2    0.873318    0.669464    0.100013    11.00000   -1.20000
AFIX   0
C22   1    0.762039    0.655076    0.125494    11.00000    0.07164    0.03889 =
         0.02031   -0.01273   -0.01710    0.00491
AFIX  43
H22   2    0.765363    0.652032    0.083752    11.00000   -1.20000
AFIX   0
C23   1    0.692501    0.649916    0.175580    11.00000    0.05660    0.03106 =
         0.02896   -0.00958   -0.02467    0.00011
AFIX  43
H23   2    0.648362    0.644162    0.167594    11.00000   -1.20000
AFIX   0
C24   1    0.685780    0.653014    0.238147    11.00000    0.04161    0.01755 =
         0.02330   -0.00551   -0.01671    0.00122
C25   1    0.896642    0.677603    0.206650    11.00000    0.03256    0.04822 =
         0.03327   -0.00457   -0.00709    0.00540
AFIX  13
H25   2    0.880740    0.683236    0.252169    11.00000   -1.20000
AFIX   0
C26   1    0.930245    0.734787    0.164815    11.00000    0.07153    0.06681 =
         0.05734    0.00107   -0.03138   -0.01883
AFIX 137
H26A  2    0.948952    0.730052    0.119739    11.00000   -1.50000
H26B  2    0.973085    0.742470    0.175691    11.00000   -1.50000
H26C  2    0.890364    0.768710    0.172040    11.00000   -1.50000
AFIX   0
C27   1    0.957987    0.625124    0.196612    11.00000    0.04205    0.06483 =
         0.14959   -0.02894   -0.02845    0.01784
AFIX 137
H27A  2    0.938143    0.589741    0.228012    11.00000   -1.50000
H27B  2    1.003472    0.635308    0.201979    11.00000   -1.50000
H27C  2    0.972128    0.616292    0.153335    11.00000   -1.50000
AFIX   0
C28   1    0.608518    0.649382    0.292111    11.00000    0.03797    0.02381 =
         0.02686   -0.00582   -0.01816   -0.00142
AFIX  13
H28   2    0.614248    0.660155    0.330147    11.00000   -1.20000
AFIX   0
C29   1    0.547221    0.694556    0.275093    11.00000    0.04335    0.03540 =
         0.03901   -0.00475   -0.01993    0.00291
AFIX 137
H29A  2    0.540364    0.685103    0.237833    11.00000   -1.50000
H29B  2    0.563462    0.735227    0.265060    11.00000   -1.50000
H29C  2    0.498425    0.692384    0.311442    11.00000   -1.50000
AFIX   0
C30   1    0.584199    0.585419    0.310765    11.00000    0.04777    0.02873 =
         0.04838   -0.00277   -0.02095   -0.00762
AFIX 137
H30A  2    0.533337    0.584615    0.344714    11.00000   -1.50000
H30B  2    0.621749    0.558176    0.326158    11.00000   -1.50000
H30C  2    0.581920    0.572464    0.273381    11.00000   -1.50000
AFIX   0
C31   1    0.771355    0.598682    0.462253    11.00000    0.04737    0.01367 =
         0.03210   -0.00438   -0.02835    0.00453
C32   1    0.713446    0.583649    0.521859    11.00000    0.06409    0.01673 =
         0.02998   -0.00129   -0.02667   -0.00128
C33   1    0.738781    0.559991    0.573161    11.00000    0.10233    0.02765 =
         0.03650   -0.00269   -0.04325    0.00534
AFIX  43
H33   2    0.702103    0.548694    0.614537    11.00000   -1.20000
AFIX   0
C34   1    0.816093    0.552820    0.564613    11.00000    0.13075    0.03416 =
         0.07126   -0.01770   -0.08383    0.03185
AFIX  43
H34   2    0.831578    0.537725    0.600438    11.00000   -1.20000
AFIX   0
C35   1    0.871052    0.567113    0.505250    11.00000    0.08231    0.04021 =
         0.08082   -0.02859   -0.06695    0.02990
AFIX  43
H35   2    0.923921    0.561087    0.500578    11.00000   -1.20000
AFIX   0
C36   1    0.850472    0.590308    0.451788    11.00000    0.05159    0.02427 =
         0.05785   -0.01853   -0.04022    0.01399
C37   1    0.628252    0.591538    0.532234    11.00000    0.05873    0.03541 =
         0.02163   -0.00037   -0.00961   -0.01912
AFIX  13
H37   2    0.622173    0.608466    0.490148    11.00000   -1.20000
AFIX   0
C38   1    0.591605    0.531371    0.557862    11.00000    0.09505    0.04679 =
         0.05763   -0.01296    0.00417   -0.03729
AFIX 137
H38A  2    0.619381    0.502783    0.528489    11.00000   -1.50000
H38B  2    0.537548    0.538057    0.561208    11.00000   -1.50000
H38C  2    0.594591    0.515026    0.600178    11.00000   -1.50000
AFIX   0
C39   1    0.584631    0.635888    0.578803    11.00000    0.06176    0.04127 =
         0.03324   -0.00590   -0.00945   -0.01163
AFIX 137
H39A  2    0.585877    0.618447    0.621451    11.00000   -1.50000
H39B  2    0.531065    0.643892    0.580845    11.00000   -1.50000
H39C  2    0.609128    0.673614    0.563816    11.00000   -1.50000
AFIX   0
C40   1    0.911414    0.604496    0.386421    11.00000    0.03741    0.04425 =
         0.07313   -0.02700   -0.03220    0.01230
AFIX  13
H40   2    0.884587    0.616775    0.354789    11.00000   -1.20000
AFIX   0
C41   1    0.955650    0.657032    0.381374    11.00000    0.04963    0.05058 =
         0.09291   -0.02723   -0.03515    0.00841
AFIX 137
H41A  2    0.919770    0.693261    0.389173    11.00000   -1.50000
H41B  2    0.994753    0.664288    0.338458    11.00000   -1.50000
H41C  2    0.980717    0.647146    0.413264    11.00000   -1.50000
AFIX   0
C42   1    0.966420    0.547879    0.368415    11.00000    0.04279    0.05226 =
         0.11422   -0.04515   -0.03063    0.01566
AFIX 137
H42A  2    0.992947    0.534169    0.399123    11.00000   -1.50000
H42B  2    1.004428    0.557491    0.325343    11.00000   -1.50000
H42C  2    0.936846    0.515994    0.369337    11.00000   -1.50000
AFIX   0
C43   1    0.727383    0.921131    0.274881    11.00000    0.03539    0.01625 =
         0.01691   -0.00046   -0.01072   -0.00430
C44   1    0.800472    0.939005    0.236464    11.00000    0.03994    0.02646 =
         0.02601   -0.00064   -0.01138   -0.01187
C45   1    0.808416    0.970228    0.175044    11.00000    0.04841    0.03521 =
         0.02339    0.00281   -0.00843   -0.01886
AFIX  43
H45   2    0.856991    0.983373    0.147301    11.00000   -1.20000
AFIX   0
C46   1    0.747155    0.982230    0.154113    11.00000    0.05729    0.02959 =
         0.02124    0.00493   -0.01634   -0.01121
AFIX  43
H46   2    0.754000    1.003325    0.112120    11.00000   -1.20000
AFIX   0
C47   1    0.676110    0.964011    0.193341    11.00000    0.04451    0.02418 =
         0.02463   -0.00053   -0.01745   -0.00213
AFIX  43
H47   2    0.634513    0.972885    0.177995    11.00000   -1.20000
AFIX   0
C48   1    0.663800    0.932645    0.255449    11.00000    0.03399    0.01612 =
         0.02049   -0.00325   -0.01106    0.00019
C49   1    0.868748    0.926743    0.258537    11.00000    0.03698    0.05122 =
         0.03407    0.00473   -0.01438   -0.02005
AFIX  13
H49   2    0.848973    0.911186    0.305509    11.00000   -1.20000
AFIX   0
C50   1    0.906965    0.983685    0.248826    11.00000    0.06057    0.06463 =
         0.06864   -0.01213   -0.02781   -0.02913
AFIX 137
H50A  2    0.929819    0.998769    0.202960    11.00000   -1.50000
H50B  2    0.947302    0.974498    0.267600    11.00000   -1.50000
H50C  2    0.868326    1.014371    0.269681    11.00000   -1.50000
AFIX   0
C51   1    0.926625    0.878353    0.226352    11.00000    0.04865    0.05370 =
         0.10116   -0.01147   -0.03756   -0.00540
AFIX 137
H51A  2    0.901756    0.841210    0.236347    11.00000   -1.50000
H51B  2    0.969688    0.870900    0.241944    11.00000   -1.50000
H51C  2    0.945873    0.891646    0.179946    11.00000   -1.50000
AFIX   0
C52   1    0.583882    0.915815    0.299455    11.00000    0.02998    0.02763 =
         0.02208   -0.00049   -0.00945   -0.00136
AFIX  13
H52   2    0.589539    0.886931    0.337298    11.00000   -1.20000
AFIX   0
C53   1    0.545830    0.884908    0.267975    11.00000    0.04327    0.04780 =
         0.03387   -0.00691   -0.00927   -0.01490
AFIX 137
H53A  2    0.537500    0.912829    0.231701    11.00000   -1.50000
H53B  2    0.496236    0.872543    0.299120    11.00000   -1.50000
H53C  2    0.579184    0.849397    0.252777    11.00000   -1.50000
AFIX   0
C54   1    0.531239    0.970511    0.324075    11.00000    0.04404    0.05362 =
         0.08656   -0.04158   -0.00483    0.00015
AFIX 137
H54A  2    0.553106    0.987973    0.348414    11.00000   -1.50000
H54B  2    0.480217    0.958147    0.351836    11.00000   -1.50000
H54C  2    0.526597    1.000528    0.287783    11.00000   -1.50000
AFIX   0
C55   1    0.722750    0.856843    0.497789    11.00000    0.03517    0.01472 =
         0.01908   -0.00190   -0.01533   -0.00415
C56   1    0.651545    0.859668    0.547614    11.00000    0.04121    0.01664 =
         0.02079   -0.00331   -0.01497    0.00030
C57   1    0.653391    0.862009    0.607693    11.00000    0.05437    0.02617 =
         0.02139   -0.00622   -0.01476   -0.00128
AFIX  43
H57   2    0.606526    0.864698    0.643054    11.00000   -1.20000
AFIX   0
C58   1    0.722674    0.860448    0.616113    11.00000    0.06753    0.03132 =
         0.02769   -0.00684   -0.03009   -0.00510
AFIX  43
H58   2    0.722677    0.863469    0.656890    11.00000   -1.20000
AFIX   0
C59   1    0.791434    0.854601    0.566484    11.00000    0.05335    0.03022 =
         0.03936   -0.00206   -0.03319   -0.00937
AFIX  43
H59   2    0.838249    0.851910    0.574002    11.00000   -1.20000
AFIX   0
C60   1    0.793979    0.852523    0.505004    11.00000    0.03930    0.02050 =
         0.02993   -0.00048   -0.02031   -0.00625
C61   1    0.575607    0.861767    0.537655    11.00000    0.03080    0.03497 =
         0.02306   -0.00592   -0.00885    0.00226
AFIX  13
H61   2    0.587986    0.853411    0.493524    11.00000   -1.20000
AFIX   0
C62   1    0.526036    0.813713    0.584246    11.00000    0.04512    0.03469 =
         0.05964   -0.00042   -0.02101   -0.00699
AFIX 137
H62A  2    0.510590    0.821913    0.627915    11.00000   -1.50000
H62B  2    0.555487    0.774182    0.581079    11.00000   -1.50000
H62C  2    0.480039    0.814032    0.573813    11.00000   -1.50000
AFIX   0
C63   1    0.531251    0.923756    0.541620    11.00000    0.03687    0.03582 =
         0.09584    0.00796   -0.01830    0.00274
AFIX 137
H63A  2    0.484418    0.924222    0.532330    11.00000   -1.50000
H63B  2    0.563518    0.954007    0.510346    11.00000   -1.50000
H63C  2    0.517266    0.932940    0.584737    11.00000   -1.50000
AFIX   0
C64   1    0.870354    0.848598    0.450001    11.00000    0.03524    0.03376 =
         0.03876    0.00191   -0.02082   -0.00972
AFIX  13
H64   2    0.859917    0.839731    0.413175    11.00000   -1.20000
AFIX   0
C65   1    0.906905    0.908649    0.428079    11.00000    0.05033    0.04242 =
         0.06794    0.00259   -0.02069   -0.01957
AFIX 137
H65A  2    0.872165    0.940191    0.413733    11.00000   -1.50000
H65B  2    0.956083    0.904511    0.392711    11.00000   -1.50000
H65C  2    0.915742    0.919485    0.463834    11.00000   -1.50000
AFIX   0
C66   1    0.927547    0.797431    0.466310    11.00000    0.03846    0.05015 =
         0.05692    0.00280   -0.02223   -0.00304
AFIX 137
H66A  2    0.941746    0.806285    0.500344    11.00000   -1.50000
H66B  2    0.973800    0.793913    0.428179    11.00000   -1.50000
H66C  2    0.903528    0.759501    0.480795    11.00000   -1.50000
AFIX   0

P3    6    0.770829    0.792764    0.781947    11.00000    0.02620    0.01580 =
         0.01651   -0.00081   -0.01307   -0.00091
P4    6    0.782401    0.726865    0.945813    11.00000    0.03209    0.01726 =
         0.01405   -0.00100   -0.01139    0.00075
N5    5    0.775991    0.669237    0.795110    11.00000    0.01694    0.01699 =
         0.01474   -0.00230   -0.00758   -0.00017
N6    5    0.788002    0.630464    0.886762    11.00000    0.01755    0.01557 =
         0.01490   -0.00034   -0.00668   -0.00049
N7    5    0.779758    0.888224    0.835538    11.00000    0.02608    0.01540 =
         0.01577   -0.00334   -0.01007    0.00150
N8    5    0.780833    0.850668    0.930966    11.00000    0.02783    0.01819 =
         0.01437   -0.00372   -0.00967    0.00175
C67   1    0.783267    0.616765    0.833677    11.00000    0.01537    0.01686 =
         0.01825    0.00011   -0.00701   -0.00200
C68   1    0.776119    0.717924    0.823276    11.00000    0.01637    0.01638 =
         0.01644   -0.00318   -0.00797   -0.00076
C69   1    0.782581    0.693328    0.882692    11.00000    0.01773    0.01463 =
         0.01598   -0.00110   -0.00632    0.00083
C70   1    0.782793    0.902274    0.888966    11.00000    0.02409    0.02017 =
         0.01756   -0.00360   -0.00899    0.00204
C71   1    0.776918    0.826017    0.842929    11.00000    0.02051    0.01627 =
         0.01648   -0.00200   -0.00876    0.00114
C72   1    0.779227    0.801671    0.903580    11.00000    0.02169    0.01850 =
         0.01473   -0.00383   -0.00734    0.00147
C73   1    0.789396    0.556902    0.817674    11.00000    0.02342    0.01884 =
         0.01812   -0.00222   -0.00707   -0.00200
C74   1    0.743107    0.545093    0.787357    11.00000    0.04762    0.02489 =
         0.04706   -0.00874   -0.03113   -0.00108
AFIX  43
H74   2    0.705230    0.575290    0.779195    11.00000   -1.20000
AFIX   0
C75   1    0.751686    0.489833    0.768985    11.00000    0.07362    0.03231 =
         0.05505   -0.01408   -0.03887   -0.00615
AFIX  43
H75   2    0.719773    0.482288    0.748172    11.00000   -1.20000
AFIX   0
C76   1    0.806068    0.445651    0.780588    11.00000    0.07400    0.02679 =
         0.04124   -0.01651   -0.02375    0.00178
AFIX  43
H76   2    0.812768    0.408039    0.766838    11.00000   -1.20000
AFIX   0
C77   1    0.850822    0.456240    0.812290    11.00000    0.05416    0.03094 =
         0.04438   -0.01552   -0.02259    0.01978
AFIX  43
H77   2    0.887192    0.425294    0.821761    11.00000   -1.20000
AFIX   0
C78   1    0.843075    0.512027    0.830540    11.00000    0.03662    0.02897 =
         0.03442   -0.01056   -0.01903    0.00969
AFIX  43
H78   2    0.874644    0.519259    0.851817    11.00000   -1.20000
AFIX   0
C79   1    0.794191    0.961095    0.898330    11.00000    0.03505    0.01912 =
         0.02227   -0.00354   -0.01660    0.00247
C80   1    0.746194    0.986193    0.951951    11.00000    0.04998    0.02658 =
         0.02558   -0.00905   -0.01178    0.00033
AFIX  43
H80   2    0.703520    0.966158    0.982190    11.00000   -1.20000
AFIX   0
C81   1    0.760775    1.040304    0.961077    11.00000    0.07066    0.02941 =
         0.03390   -0.01487   -0.01990    0.00021
AFIX  43
H81   2    0.727682    1.057637    0.997359    11.00000   -1.20000
AFIX   0
C82   1    0.823235    1.069205    0.917658    11.00000    0.07032    0.02727 =
         0.04554   -0.01073   -0.03425   -0.00544
AFIX  43
H82   2    0.833473    1.106034    0.924516    11.00000   -1.20000
AFIX   0
C83   1    0.870875    1.044776    0.864304    11.00000    0.04894    0.03072 =
         0.04310   -0.00292   -0.02124   -0.01152
AFIX  43
H83   2    0.913524    1.065007    0.834322    11.00000   -1.20000
AFIX   0
C84   1    0.856550    0.990670    0.854393    11.00000    0.03965    0.02794 =
         0.02984   -0.00552   -0.01601   -0.00272
AFIX  43
H84   2    0.889324    0.973899    0.817637    11.00000   -1.20000
AFIX   0
C85   1    0.779429    0.676677    0.729638    11.00000    0.02554    0.01550 =
         0.01584   -0.00014   -0.01242   -0.00232
C86   1    0.710797    0.689206    0.717218    11.00000    0.02660    0.02147 =
         0.02617   -0.00076   -0.01574   -0.00191
C87   1    0.718197    0.697883    0.652580    11.00000    0.03987    0.02959 =
         0.03505   -0.00170   -0.02893   -0.00263
AFIX  43
H87   2    0.673262    0.706857    0.641585    11.00000   -1.20000
AFIX   0
C88   1    0.789391    0.693620    0.604848    11.00000    0.04930    0.03376 =
         0.02304   -0.00618   -0.02243    0.00043
AFIX  43
H88   2    0.792799    0.699586    0.561530    11.00000   -1.20000
AFIX   0
C89   1    0.855674    0.680821    0.619142    11.00000    0.03887    0.02902 =
         0.01956   -0.00598   -0.01004    0.00204
AFIX  43
H89   2    0.904171    0.677839    0.585541    11.00000   -1.20000
AFIX   0
C90   1    0.852660    0.672180    0.682157    11.00000    0.02657    0.01863 =
         0.01838   -0.00445   -0.01020    0.00110
C91   1    0.632103    0.692311    0.768707    11.00000    0.02411    0.04522 =
         0.03284    0.00333   -0.01676   -0.00158
AFIX  13
H91   2    0.638369    0.679261    0.811209    11.00000   -1.20000
AFIX   0
C92   1    0.590833    0.756030    0.766958    11.00000    0.03119    0.05077 =
         0.04683   -0.01466   -0.01514    0.00313
AFIX 137
H92A  2    0.581500    0.768708    0.726570    11.00000   -1.50000
H92B  2    0.623028    0.783802    0.770366    11.00000   -1.50000
H92C  2    0.541586    0.756319    0.802819    11.00000   -1.50000
AFIX   0
C93   1    0.579419    0.649927    0.762946    11.00000    0.02862    0.04697 =
         0.09315   -0.00523   -0.01791   -0.00661
AFIX 137
H93A  2    0.532937    0.646860    0.801450    11.00000   -1.50000
H93B  2    0.607143    0.609923    0.758401    11.00000   -1.50000
H93C  2    0.564925    0.666247    0.725349    11.00000   -1.50000
AFIX   0
C94   1    0.926954    0.658020    0.696278    11.00000    0.02106    0.03051 =
         0.02253   -0.00375   -0.00653    0.00130
AFIX  13
H94   2    0.913376    0.654326    0.743500    11.00000   -1.20000
AFIX   0
C95   1    0.968453    0.597663    0.676295    11.00000    0.03098    0.03562 =
         0.04356   -0.00824   -0.01031    0.00867
AFIX 137
H95A  2    0.984901    0.600945    0.629759    11.00000   -1.50000
H95B  2    0.933302    0.566085    0.697135    11.00000   -1.50000
H95C  2    1.013611    0.587485    0.689251    11.00000   -1.50000
AFIX   0
C96   1    0.980101    0.708500    0.663243    11.00000    0.03037    0.04310 =
         0.03242   -0.00273   -0.00918   -0.00865
AFIX 137
H96A  2    1.027401    0.698016    0.673136    11.00000   -1.50000
H96B  2    0.953924    0.746066    0.678580    11.00000   -1.50000
H96C  2    0.992985    0.713722    0.616875    11.00000   -1.50000
AFIX   0
C97   1    0.776889    0.589599    0.947181    11.00000    0.02868    0.01498 =
         0.01369   -0.00060   -0.00629   -0.00295
C98   1    0.840101    0.564987    0.965219    11.00000    0.03514    0.01568 =
         0.02110    0.00119   -0.01638   -0.00283
C99   1    0.823759    0.527535    1.024850    11.00000    0.06227    0.02491 =
         0.03114    0.00717   -0.03161   -0.01328
AFIX  43
H99   2    0.864915    0.509280    1.038930    11.00000   -1.20000
AFIX   0
C100  1    0.749006    0.516554    1.063679    11.00000    0.08022    0.03797 =
         0.02049    0.01235   -0.02057   -0.03295
AFIX  43
H100  2    0.739528    0.491131    1.103988    11.00000   -1.20000
AFIX   0
C101  1    0.688594    0.542004    1.044516    11.00000    0.05588    0.04208 =
         0.02206   -0.00138   -0.00091   -0.02776
AFIX  43
H101  2    0.637647    0.534009    1.071848    11.00000   -1.20000
AFIX   0
C102  1    0.700428    0.579424    0.985658    11.00000    0.03077    0.02691 =
         0.02328   -0.00505   -0.00328   -0.00866
C103  1    0.922008    0.578313    0.925361    11.00000    0.02945    0.03034 =
         0.03003   -0.00160   -0.01957    0.00213
AFIX  13
H103  2    0.922581    0.602363    0.883238    11.00000   -1.20000
AFIX   0
C104  1    0.977452    0.521189    0.912605    11.00000    0.04204    0.04917 =
         0.06143   -0.02169   -0.03419    0.01411
AFIX 137
H10A  2    1.028648    0.532410    0.883857    11.00000   -1.50000
H10B  2    0.958402    0.496290    0.892703    11.00000   -1.50000
H10C  2    0.980675    0.498428    0.953117    11.00000   -1.50000
AFIX   0
C105  1    0.951387    0.616137    0.958297    11.00000    0.03760    0.02996 =
         0.04656   -0.00244   -0.02648   -0.00289
AFIX 137
H10D  2    0.951159    0.593360    0.999805    11.00000   -1.50000
H10E  2    0.917747    0.653628    0.964708    11.00000   -1.50000
H10F  2    1.003958    0.625501    0.931345    11.00000   -1.50000
AFIX   0
C106  1    0.632059    0.607842    0.966363    11.00000    0.02177    0.03750 =
         0.05200   -0.00391   -0.00160   -0.00207
AFIX  13
H106  2    0.652418    0.633826    0.923683    11.00000   -1.20000
AFIX   0
C107  1    0.589549    0.560662    0.958956    11.00000    0.03157    0.05281 =
         0.05485   -0.01442   -0.01433   -0.00013
AFIX 137
H10G  2    0.624842    0.537204    0.926476    11.00000   -1.50000
H10H  2    0.546464    0.580442    0.945701    11.00000   -1.50000
H10I  2    0.569856    0.533835    0.999900    11.00000   -1.50000
AFIX   0
C108  1    0.578234    0.648411    1.013561    11.00000    0.03359    0.06520 =
         0.15283   -0.06309   -0.00248   -0.00240
AFIX 137
H10J  2    0.558819    0.624435    1.056333    11.00000   -1.50000
H10K  2    0.534882    0.666516    0.999922    11.00000   -1.50000
H10L  2    0.606535    0.680259    1.014652    11.00000   -1.50000
AFIX   0
C109  1    0.759183    0.931162    0.785975    11.00000    0.02977    0.01575 =
         0.01999   -0.00174   -0.01603    0.00021
C110  1    0.681376    0.953221    0.801223    11.00000    0.03200    0.01829 =
         0.02538   -0.00403   -0.01409    0.00102
C111  1    0.660471    0.991765    0.753116    11.00000    0.03552    0.02641 =
         0.03781   -0.00408   -0.02262    0.00642
AFIX  43
H111  2    0.608227    1.007552    0.762003    11.00000   -1.20000
AFIX   0
C112  1    0.713692    1.007524    0.693016    11.00000    0.05045    0.02574 =
         0.03103    0.00185   -0.02622    0.00338
AFIX  43
H112  2    0.698049    1.033852    0.660982    11.00000   -1.20000
AFIX   0
C113  1    0.789659    0.985035    0.679438    11.00000    0.04540    0.02283 =
         0.02050    0.00008   -0.01629   -0.00220
AFIX  43
H113  2    0.825852    0.996193    0.637792    11.00000   -1.20000
AFIX   0
C114  1    0.814969    0.946200    0.725324    11.00000    0.03098    0.01736 =
         0.02205   -0.00242   -0.01366   -0.00183
C115  1    0.619222    0.935567    0.866025    11.00000    0.02551    0.02849 =
         0.03501   -0.00514   -0.00909    0.00410
AFIX  13
H115  2    0.646109    0.912202    0.895180    11.00000   -1.20000
AFIX   0
C116  1    0.566748    0.894324    0.861893    11.00000    0.04835    0.12569 =
         0.08027   -0.05449    0.01874   -0.04287
AFIX 137
H11A  2    0.528884    0.882528    0.904523    11.00000   -1.50000
H11B  2    0.597405    0.858336    0.845530    11.00000   -1.50000
H11C  2    0.539973    0.915401    0.832949    11.00000   -1.50000
AFIX   0
C117  1    0.574476    0.990377    0.895739    11.00000    0.07299    0.04287 =
         0.03605   -0.00713   -0.00266    0.01675
AFIX 137
H11D  2    0.544757    1.013287    0.869811    11.00000   -1.50000
H11E  2    0.610533    1.015887    0.897305    11.00000   -1.50000
H11F  2    0.539356    0.977212    0.939213    11.00000   -1.50000
AFIX   0
C118  1    0.899591    0.922489    0.706696    11.00000    0.03007    0.02211 =
         0.02205   -0.00249   -0.01087   -0.00220
AFIX  13
H118  2    0.908258    0.897456    0.745380    11.00000   -1.20000
AFIX   0
C119  1    0.951728    0.974274    0.682330    11.00000    0.03771    0.02812 =
         0.03143   -0.00490   -0.01275   -0.00841
AFIX 137
H11G  2    1.005200    0.957803    0.675387    11.00000   -1.50000
H11H  2    0.935362    1.001179    0.714126    11.00000   -1.50000
H11I  2    0.947834    0.996825    0.641958    11.00000   -1.50000
AFIX   0
C120  1    0.922400    0.883000    0.654710    11.00000    0.03216    0.02988 =
         0.02781   -0.00767   -0.00466   -0.00643
AFIX 137
H12A  2    0.918205    0.907686    0.615295    11.00000   -1.50000
H12B  2    0.887963    0.850915    0.669121    11.00000   -1.50000
H12C  2    0.975594    0.865187    0.646521    11.00000   -1.50000
AFIX   0
C121  1    0.781125    0.846362    0.995209    11.00000    0.03620    0.01999 =
         0.01444   -0.00482   -0.01074    0.00414
C122  1    0.850530    0.848813    1.002801    11.00000    0.04129    0.02208 =
         0.01726   -0.00386   -0.01543    0.00066
C123  1    0.848031    0.848778    1.064745    11.00000    0.05166    0.03615 =
         0.02510   -0.00768   -0.02303    0.00157
AFIX  43
H123  2    0.893892    0.851982    1.071542    11.00000   -1.20000
AFIX   0
C124  1    0.779503    0.844126    1.116026    11.00000    0.06384    0.04222 =
         0.01892   -0.01082   -0.01840    0.00818
AFIX  43
H124  2    0.778702    0.844377    1.157740    11.00000   -1.20000
AFIX   0
C125  1    0.712501    0.839142    1.107560    11.00000    0.04850    0.03886 =
         0.01731   -0.00739   -0.00278    0.00742
AFIX  43
H125  2    0.666390    0.834496    1.143752    11.00000   -1.20000
AFIX   0
C126  1    0.710885    0.840783    1.046556    11.00000    0.03879    0.02559 =
         0.01801   -0.00332   -0.00727    0.00963
C127  1    0.928611    0.848173    0.948816    11.00000    0.03585    0.03629 =
         0.02154   -0.00266   -0.01557   -0.00547
AFIX  13
H127  2    0.919824    0.851385    0.907735    11.00000   -1.20000
AFIX   0
C128  1    0.973631    0.900449    0.942754    11.00000    0.05586    0.04900 =
         0.04299    0.00171   -0.02791   -0.01885
AFIX 137
H12D  2    0.987268    0.895941    0.980905    11.00000   -1.50000
H12E  2    0.941782    0.938534    0.938705    11.00000   -1.50000
H12F  2    1.020677    0.900355    0.904767    11.00000   -1.50000
AFIX   0
C129  1    0.975103    0.787754    0.959707    11.00000    0.03553    0.04519 =
         0.02880   -0.00510   -0.01184    0.00236
AFIX 137
H12G  2    1.025241    0.786682    0.924905    11.00000   -1.50000
H12H  2    0.946995    0.754914    0.960608    11.00000   -1.50000
H12I  2    0.982779    0.783063    1.000568    11.00000   -1.50000
AFIX   0
C130  1    0.634516    0.835777    1.040135    11.00000    0.03178    0.04372 =
         0.02385   -0.00336   -0.00247    0.00820
AFIX  13
H130  2    0.644565    0.833956    0.994380    11.00000   -1.20000
AFIX   0
C131  1    0.599646    0.778436    1.080984    11.00000    0.04455    0.04380 =
         0.04125   -0.00411   -0.01062    0.00327
AFIX 137
H13A  2    0.637893    0.743806    1.071149    11.00000   -1.50000
H13B  2    0.554487    0.773377    1.071718    11.00000   -1.50000
H13C  2    0.584139    0.781260    1.126346    11.00000   -1.50000
AFIX   0
C132  1    0.576012    0.890144    1.058972    11.00000    0.03985    0.04636 =
         0.05515   -0.00088   -0.00093    0.01500
AFIX 137
H13D  2    0.566131    0.893192    1.103502    11.00000   -1.50000
H13E  2    0.527811    0.885001    1.054424    11.00000   -1.50000
H13F  2    0.596771    0.926926    1.031009    11.00000   -1.50000
AFIX   0

F1    4    0.670262    0.317349    0.663186    11.00000    0.03191    0.03450 =
         0.02915   -0.01291   -0.00506   -0.00271
F2    4    0.735919    0.407147    0.675367    11.00000    0.05494    0.04375 =
         0.06065   -0.03545   -0.01791    0.00025
F3    4    0.883000    0.428645    0.597521    11.00000    0.05393    0.03050 =
         0.07958   -0.01771   -0.03496   -0.00956
F4    4    0.960288    0.361333    0.503466    11.00000    0.03698    0.05092 =
         0.04730   -0.00527   -0.01030   -0.02140
F5    4    0.898964    0.270937    0.492014    11.00000    0.02931    0.04557 =
         0.03157   -0.01544   -0.00347   -0.00901
F6    4    0.595253    0.203225    0.696907    11.00000    0.02800    0.03828 =
         0.02306   -0.00089   -0.00851   -0.00440
F7    4    0.598070    0.139287    0.806031    11.00000    0.04548    0.04678 =
         0.02315    0.00500   -0.00716   -0.00736
F8    4    0.733170    0.090888    0.820777    11.00000    0.06474    0.04385 =
         0.03009    0.00813   -0.02374    0.00263
F9    4    0.869170    0.109955    0.720140    11.00000    0.04510    0.04395 =
         0.04259   -0.00546   -0.02668    0.01285
F10   4    0.868115    0.173169    0.608223    11.00000    0.02983    0.03874 =
         0.03122   -0.00636   -0.01185    0.00065
F11   4    0.647786    0.357371    0.549654    11.00000    0.03721    0.02500 =
         0.03349   -0.00394   -0.01522    0.00133
F12   4    0.508617    0.373005    0.542732    11.00000    0.03734    0.05404 =
         0.03257   -0.00577   -0.01572    0.01551
F13   4    0.435309    0.277103    0.549249    11.00000    0.02853    0.09340 =
         0.03893    0.00330   -0.01809   -0.01096
F14   4    0.504597    0.163380    0.566234    11.00000    0.04978    0.06607 =
         0.03507    0.00568   -0.02077   -0.03541
F15   4    0.639829    0.145422    0.582482    11.00000    0.04531    0.02842 =
         0.02745   -0.00121   -0.01559   -0.01447
F16   4    0.772130    0.293611    0.446558    11.00000    0.03798    0.01842 =
         0.02257   -0.00144   -0.01157   -0.00172
F17   4    0.838167    0.248619    0.338380    11.00000    0.03806    0.03339 =
         0.01714    0.00000   -0.01044   -0.00270
F18   4    0.887193    0.128700    0.341223    11.00000    0.04766    0.03712 =
         0.02374   -0.01329   -0.01009    0.00632
F19   4    0.872081    0.056550    0.455795    11.00000    0.05464    0.02274 =
         0.03418   -0.01023   -0.01464    0.00707
F20   4    0.803221    0.099209    0.564198    11.00000    0.05282    0.02011 =
         0.02234   -0.00119   -0.01244   -0.00047
C133  1    0.779128    0.290567    0.575368    11.00000    0.02754    0.01940 =
         0.02099   -0.00192   -0.01052   -0.00269
C134  1    0.742427    0.327029    0.621669    11.00000    0.02789    0.02635 =
         0.02638   -0.00553   -0.01077   -0.00228
C135  1    0.775186    0.373680    0.629104    11.00000    0.04236    0.02611 =
         0.03750   -0.01560   -0.01893    0.00204
C136  1    0.848998    0.385107    0.589450    11.00000    0.04130    0.02154 =
         0.04834   -0.00734   -0.02438   -0.00691
C137  1    0.887930    0.350575    0.542962    11.00000    0.02877    0.03255 =
         0.03234   -0.00163   -0.01279   -0.00927
C138  1    0.853601    0.304001    0.537441    11.00000    0.03118    0.02654 =
         0.02376   -0.00442   -0.01117   -0.00470
C139  1    0.731815    0.189571    0.644391    11.00000    0.03255    0.01772 =
         0.02168   -0.00528   -0.01108   -0.00362
C140  1    0.665542    0.179888    0.698051    11.00000    0.03304    0.02064 =
         0.02395   -0.00315   -0.01297   -0.00346
C141  1    0.665293    0.147334    0.756660    11.00000    0.03992    0.02708 =
         0.02077   -0.00135   -0.00884   -0.00507
C142  1    0.733111    0.122986    0.764176    11.00000    0.05131    0.02305 =
         0.02399   -0.00003   -0.01808    0.00098
C143  1    0.801141    0.132144    0.713436    11.00000    0.03738    0.02594 =
         0.03451   -0.00689   -0.02200    0.00590
C144  1    0.799049    0.164803    0.655890    11.00000    0.03202    0.02481 =
         0.02483   -0.00635   -0.01115   -0.00059
C145  1    0.651063    0.250111    0.568732    11.00000    0.02552    0.02786 =
         0.01641   -0.00305   -0.00739   -0.00545
C146  1    0.614306    0.306910    0.556956    11.00000    0.02634    0.02926 =
         0.02115   -0.00419   -0.00656   -0.00322
C147  1    0.542072    0.316662    0.551622    11.00000    0.02913    0.04547 =
         0.02083   -0.00158   -0.00804    0.00251
C148  1    0.504964    0.268592    0.554990    11.00000    0.02346    0.06781 =
         0.02100    0.00161   -0.01024   -0.00812
C149  1    0.539508    0.211201    0.564455    11.00000    0.03584    0.04923 =
         0.01934    0.00215   -0.01055   -0.02066
C150  1    0.610164    0.203453    0.571501    11.00000    0.03290    0.03163 =
         0.01849    0.00004   -0.01113   -0.00808
C151  1    0.785176    0.199584    0.511794    11.00000    0.02500    0.02283 =
         0.01897   -0.00396   -0.00792   -0.00510
C152  1    0.795797    0.233910    0.451431    11.00000    0.02669    0.01779 =
         0.02433   -0.00290   -0.01145   -0.00350
C153  1    0.830224    0.212027    0.394736    11.00000    0.02847    0.02593 =
         0.01885   -0.00116   -0.01032   -0.00418
C154  1    0.855378    0.151850    0.395911    11.00000    0.02995    0.03125 =
         0.02139   -0.01030   -0.00823    0.00004
C155  1    0.847503    0.115465    0.453784    11.00000    0.03514    0.01925 =
         0.02828   -0.00645   -0.01058    0.00077
C156  1    0.812039    0.139548    0.509713    11.00000    0.03529    0.02091 =
         0.01932   -0.00079   -0.00993   -0.00304
B1    3    0.736926    0.232588    0.575162    11.00000    0.02731    0.01981 =
         0.01826   -0.00266   -0.00857   -0.00406
F21   4    0.710885    0.210915    0.307573    11.00000    0.03421    0.01524 =
         0.02462   -0.00117   -0.01208   -0.00068
F22   4    0.645742    0.252380    0.418173    11.00000    0.04359    0.02577 =
         0.01823    0.00067   -0.01023   -0.00531
F23   4    0.604730    0.373133    0.418909    11.00000    0.06161    0.02944 =
         0.02263   -0.01035   -0.00472   -0.00287
F24   4    0.626537    0.449038    0.306512    11.00000    0.07752    0.01729 =
         0.03477   -0.00806   -0.01020    0.00665
F25   4    0.689978    0.409513    0.196042    11.00000    0.05735    0.01733 =
         0.02351    0.00192   -0.00787    0.00090
F26   4    0.613750    0.334789    0.156879    11.00000    0.02072    0.04041 =
         0.03127    0.00176   -0.00668    0.00128
F27   4    0.601260    0.404578    0.051339    11.00000    0.02942    0.05674 =
         0.04436    0.00779   -0.01999    0.00872
F28   4    0.729826    0.433032   -0.052084    11.00000    0.04482    0.05283 =
         0.03199    0.01310   -0.01869    0.00510
F29   4    0.871772    0.389694   -0.046663    11.00000    0.03155    0.04663 =
         0.02391    0.00556   -0.00566   -0.00518
F30   4    0.885715    0.320479    0.057334    11.00000    0.02118    0.03484 =
         0.02519   -0.00072   -0.00993   -0.00157
F31   4    0.591583    0.225946    0.260890    11.00000    0.02548    0.03314 =
         0.03252   -0.00787   -0.00732   -0.00552
F32   4    0.539311    0.137247    0.234840    11.00000    0.03084    0.03031 =
         0.06649   -0.00407   -0.01903   -0.00992
F33   4    0.621320    0.086559    0.128203    11.00000    0.05072    0.02770 =
         0.07466   -0.01645   -0.04084   -0.00263
F34   4    0.765118    0.119670    0.054419    11.00000    0.05578    0.03471 =
         0.04209   -0.02223   -0.02268    0.00364
F35   4    0.821819    0.204929    0.081835    11.00000    0.02964    0.02950 =
         0.02545   -0.00969   -0.00874    0.00040
F36   4    0.833878    0.150361    0.201564    11.00000    0.03476    0.02048 =
         0.03359   -0.00454   -0.01782    0.00166
F37   4    0.970024    0.127965    0.213879    11.00000    0.03572    0.03887 =
         0.02792   -0.00693   -0.01680    0.01354
F38   4    1.047432    0.219021    0.212971    11.00000    0.02460    0.06548 =
         0.03579   -0.00291   -0.01778   -0.00185
F39   4    0.983837    0.335350    0.197540    11.00000    0.04192    0.04736 =
         0.03566    0.00318   -0.02222   -0.02178
F40   4    0.850789    0.360124    0.177002    11.00000    0.03885    0.02406 =
         0.02866   -0.00161   -0.01648   -0.00794
C157  1    0.701618    0.306946    0.245145    11.00000    0.02486    0.01829 =
         0.01908   -0.00240   -0.00828   -0.00286
C158  1    0.688971    0.270685    0.304928    11.00000    0.02485    0.01549 =
         0.02435   -0.00317   -0.01013   -0.00266
C159  1    0.656234    0.290935    0.362733    11.00000    0.02976    0.02172 =
         0.01983   -0.00029   -0.00858   -0.00495
C160  1    0.635279    0.351394    0.363546    11.00000    0.03939    0.02475 =
         0.02183   -0.00852   -0.00593   -0.00310
C161  1    0.646382    0.389818    0.306357    11.00000    0.04311    0.01532 =
         0.02943   -0.00459   -0.00847    0.00033
C162  1    0.679138    0.367295    0.249415    11.00000    0.03586    0.01969 =
         0.02076   -0.00076   -0.00807   -0.00146
C163  1    0.750168    0.324550    0.114176    11.00000    0.02282    0.02039 =
         0.02069   -0.00506   -0.01012   -0.00004
C164  1    0.680001    0.347784    0.107423    11.00000    0.02282    0.02700 =
         0.02335   -0.00219   -0.00614    0.00023
C165  1    0.671738    0.383667    0.053273    11.00000    0.02615    0.03271 =
         0.03412   -0.00059   -0.01678    0.00606
C166  1    0.736452    0.398194    0.001054    11.00000    0.03659    0.03158 =
         0.02512    0.00200   -0.01512    0.00302
C167  1    0.807851    0.376128    0.004136    11.00000    0.02830    0.02792 =
         0.02252   -0.00017   -0.00645   -0.00402
C168  1    0.813271    0.340481    0.059644    11.00000    0.02233    0.02220 =
         0.02396   -0.00385   -0.01074   -0.00003
C169  1    0.710852    0.219993    0.173282    11.00000    0.02310    0.01945 =
         0.02518   -0.00228   -0.01258    0.00047
C170  1    0.638786    0.200411    0.209861    11.00000    0.02802    0.02139 =
         0.02905   -0.00444   -0.01266    0.00037
C171  1    0.609153    0.155020    0.196375    11.00000    0.02657    0.02431 =
         0.04469   -0.00040   -0.01966   -0.00396
C172  1    0.650818    0.128177    0.143672    11.00000    0.04139    0.01890 =
         0.05231   -0.00868   -0.03266    0.00112
C173  1    0.722569    0.145697    0.106188    11.00000    0.03849    0.02512 =
         0.03466   -0.01145   -0.02083    0.00428
C174  1    0.750784    0.190032    0.121558    11.00000    0.03034    0.02349 =
         0.02704   -0.00495   -0.01618   -0.00038
C175  1    0.835248    0.257325    0.185842    11.00000    0.02499    0.02469 =
         0.01546   -0.00404   -0.00838   -0.00205
C176  1    0.868680    0.198859    0.197722    11.00000    0.02380    0.02519 =
         0.01981   -0.00464   -0.00899   -0.00024
C177  1    0.939351    0.185678    0.205781    11.00000    0.02711    0.03287 =
         0.01940   -0.00254   -0.01044    0.00415
C178  1    0.978894    0.231309    0.205057    11.00000    0.02132    0.04791 =
         0.01956   -0.00298   -0.01037   -0.00195
C179  1    0.947448    0.289834    0.195991    11.00000    0.03000    0.03916 =
         0.01884   -0.00111   -0.01059   -0.01293
C180  1    0.878056    0.301112    0.186207    11.00000    0.02898    0.02401 =
         0.01802   -0.00137   -0.00952   -0.00357
B2    3    0.749450    0.277179    0.179895    11.00000    0.02180    0.02097 =
         0.01901   -0.00363   -0.00763   -0.00138
HKLF 4


REM  steffen59_a.res in P-1
REM wR2 = 0.1566, GooF = S = 1.027, Restrained GooF = 1.027 for all data
REM R1 = 0.0589 for 32883 Fo > 4sig(Fo) and 0.1012 for all 51840 data
REM 2139 parameters refined using 0 restraints

END

WGHT      0.0604      4.6651

REM Highest difference peak  0.532,  deepest hole -0.418,  1-sigma level  0.062
Q1    1   0.7386  0.7103  0.9665  11.00000  0.05    0.53
Q2    1   0.7474  0.7502  0.3099  11.00000  0.05    0.42
Q3    1   0.5442  0.9263  0.8505  11.00000  0.05    0.41
Q4    1   0.7271  0.2976  0.2099  11.00000  0.05    0.39
Q5    1   0.7740  0.7078  0.8583  11.00000  0.05    0.38
Q6    1   0.6107  0.0801  0.1695  11.00000  0.05    0.38
Q7    1   0.7890  0.6431  0.8096  11.00000  0.05    0.38
Q8    1   0.7661  0.2134  0.5438  11.00000  0.05    0.37
Q9    1   0.7596  0.8106  0.8754  11.00000  0.05    0.36
Q10   1   0.7241  0.8106  0.3831  11.00000  0.05    0.36
Q11   1   0.7477  0.7122  0.4247  11.00000  0.05    0.35
Q12   1   0.7494  0.6571  0.2812  11.00000  0.05    0.35
Q13   1   0.8857  0.6628  0.6914  11.00000  0.05    0.35
Q14   1   0.8869  0.8458  0.9737  11.00000  0.05    0.35
Q15   1   0.5717  0.6596  0.8028  11.00000  0.05    0.35
Q16   1   0.5880  0.4551  0.2896  11.00000  0.05    0.35
Q17   1   0.7766  0.5298  0.7586  11.00000  0.05    0.34
Q18   1   0.7291  0.2429  0.1855  11.00000  0.05    0.34
Q19   1   0.6171  0.3698  0.3385  11.00000  0.05    0.34
Q20   1   0.7321  0.7087  0.3700  11.00000  0.05    0.34
Q21   1   0.8139  0.6865  0.7031  11.00000  0.05    0.33
Q22   1   0.6747  0.2846  0.3332  11.00000  0.05    0.33
Q23   1   0.7478  0.6758  0.6245  11.00000  0.05    0.33
Q24   1   0.7478  0.5796  0.4888  11.00000  0.05    0.33
Q25   1   0.8023  0.9757  0.7085  11.00000  0.05    0.32
Q26   1   0.7749  0.7771  0.2830  11.00000  0.05    0.32
Q27   1   0.7716  0.5288  0.5803  11.00000  0.05    0.32
Q28   1   0.7354  0.8377  0.9411  11.00000  0.05    0.32
Q29   1   0.7796  0.5390  0.3215  11.00000  0.05    0.32
Q30   1   0.8351  0.8484  0.4810  11.00000  0.05    0.32
;
_shelx_res_checksum                57465
_shelx_hkl_file
;
   0   0  -4 4075.27 142.859   4
   0   0   4 4569.84 148.925   4
   0   0   4 4498.67 160.045  15
   0   0  -4 4274.04 153.356  17
   0   0   4 4388.63 154.434  17
   0   0   4 4248.57 152.941   5
   0   0  -4 4507.39 154.439   5
   0   0  -4 4372.16 133.078   8
   0   0   4 4293.25 133.611   8
   0   0   4 4527.19 150.073   7
   0   0  -4 4248.41 149.177   7
   0   0   5 28392.3 641.669   4
   0   0  -5 27251.0 639.319   4
   0   0   5 28236.4 659.619  15
   0   0  -5 26659.1 648.226  17
   0   0   5 29360.7 658.285  17
   0   0  -5 27366.7 650.258   5
   0   0   5 27091.6 646.667   5
   0   0  -5 30110.1 619.032   8
   0   0   5 25801.8 611.703   8
   0   0   5 27896.3 641.891   7
   0   0  -5 25992.1 641.996   7
   0   0  -6 5892.38 206.189   4
   0   0   6 5873.98 205.592   4
   0   0   6 5846.11 220.638  15
   0   0  -6 5496.26 210.191  17
   0   0   6 6289.44 219.673  17
   0   0  -6 5597.95 181.446  20
   0   0  -6 6125.78 213.259   5
   0   0   6 5938.02 148.340   6
   0   0   6 5448.86 208.188   5
   0   0  -6 5858.99 183.252   8
   0   0   6 5613.47 183.797   8
   0   0  -6 5645.10 209.045   7
   0   0   6 5877.08 207.491   7
   0   0   7 420.090 54.7036   4
   0   0  -7 427.991 53.0603   4
   0   0  -7 509.850 63.6230  17
   0   0  -7 421.692 45.4973  20
   0   0   7 577.740 67.7652  17
   0   0   7 494.818 66.1899  15
   0   0   7 554.949 65.3680   5
   0   0  -7 493.176 62.4953   5
   0   0   7 470.808 51.2740   8
   0   0  -7 427.695 55.8395   7
   0   0   7 523.870 31.4972   6
   0   0   7 408.758 51.6814   7
   0   0   8 108654. 2237.56   4
   0   0  -8 111393. 2244.48   4
   0   0  -8 104795. 2249.07  17
   0   0  -8 99531.4 2180.49  20
   0   0   8 118421. 2269.36  17
   0   0   8 106204. 2265.09  15
   0   0   8 105837. 2247.26   5
   0   0  -8 108395. 2247.54   5
   0   0   8 101454. 2200.21  11
   0   0   8 99126.6 2186.41   8
   0   0   8 109055. 2114.88   6
   0   0   8 106625. 2241.56   7
   0   0  -8 103360. 2245.06   7
   0   0  -9 3317.84 173.578   4
   0   0   9 3179.36 169.455   4
   0   0  -9 3355.64 184.519  17
   0   0  -9 2874.76 142.381  20
   0   0   9 3867.93 190.433  17
   0   0   9 3253.85 185.288  15
   0   0  -9 3294.82 178.429   5
   0   0   9 3040.85 171.184   5
   0   0   9 3192.23 155.986  11
   0   0   9 2967.74 148.737   8
   0   0  -9 3144.79 178.883   7
   0   0   9 3182.23 171.289   7
   0   0   9 3283.63 101.729   6
   0   0  10 1643.02 126.112   4
   0   0 -10 1767.10 129.961   4
   0   0 -10 1594.60 107.369  20
   0   0  10 1974.18 139.648  17
   0   0 -10 1782.27 138.255  17
   0   0  10 1701.49 139.223  15
   0   0 -10 1709.51 131.314   5
   0   0  10 1894.64 140.869   5
   0   0  10 1836.20 118.531  11
   0   0  10 1604.19 105.046   8
   0   0  10 1576.88 122.906   7
   0   0  10 1750.22 69.3879   6
   0   0 -10 1571.07 130.123   7
   0   0  11 1525.28 124.021   4
   0   0 -11 1763.08 139.384   4
   0   0 -11 1581.75 133.649  17
   0   0  11 1949.75 149.266  17
   0   0 -11 1403.65 107.191  20
   0   0  11 1797.59 151.150  15
   0   0  11 1838.78 144.075   5
   0   0 -11 1674.91 137.470   5
   0   0  11 1555.04 115.003  11
   0   0  11 1480.52 112.923   8
   0   0  11 1568.55 129.851   7
   0   0 -11 1479.61 132.137   7
   0   0  11 1467.83 64.5555   6
   0   0  12 8777.74 349.374   4
   0   0 -12 9875.46 373.135   4
   0   0  12 9919.02 379.796  17
   0   0 -12 7889.11 301.342  20
   0   0  12 8871.25 376.323  15
   0   0  12 8501.52 355.512   5
   0   0 -12 9765.39 371.317   5
   0   0  12 8738.52 315.700  11
   0   0  12 8555.80 316.258   8
   0   0 -12 8199.69 355.934   7
   0   0  12 9119.63 361.001   7
   0   0  12 9102.19 225.513   6
   0   0  13 4262.70 234.291   4
   0   0 -13 4291.40 240.637   4
   0   0 -13 3820.10 199.060  20
   0   0  13 4282.46 258.254  15
   0   0  13 4260.48 240.790   5
   0   0 -13 4272.80 246.621   5
   0   0  13 4236.44 208.784  11
   0   0  13 4285.26 212.928   8
   0   0  13 4367.19 242.346   7
   0   0  13 4183.71 127.718   6
   0   0 -13 4098.35 246.604   7
   0   0  14 367.966 77.9599   4
   0   0 -14 256.885 60.1849  20
   0   0  14 409.214 86.1751  15
   0   0  14 375.522 81.0982   5
   0   0 -14 180.051 58.5423   5
   0   0  14 453.247 70.8111  11
   0   0  14 365.813 72.6318   8
   0   0 -14 194.714 63.6343   7
   0   0  14 250.344 26.4781   6
   0   0  15 746.481 111.082   4
   0   0 -15 693.535 91.4590  20
   0   0  15 977.202 132.943  15
   0   0  15 942.985 120.115   5
   0   0 -15 776.682 113.732   5
   0   0  15 954.301 100.682  11
   0   0  15 1031.05 110.962   8
   0   0 -15 746.428 116.127   7
   0   0  15 914.304 49.0973   6
   0   0  16 2749.46 209.254   4
   0   0 -16 2418.66 172.536  20
   0   0  16 2753.26 226.221  15
   0   0 -16 2412.83 201.947   5
   0   0  16 2927.73 222.850   5
   0   0  16 2956.93 179.579  11
   0   0  16 3216.94 203.568   8
   0   0 -16 2427.50 215.125   7
   0   0  16 2711.08 90.4854   6
   0   0  17 2437.12 205.350   4
   0   0 -17 2125.48 169.308  20
   0   0  17 2748.54 235.255  15
   0   0  17 2692.83 216.094   5
   0   0  17 2503.94 167.854  11
   0   0  17 2940.94 198.922   8
   0   0 -17 1895.95 200.064   7
   0   0  18 5064.62 314.183   4
   0   0 -18 4412.57 259.646  20
   0   0  18 6038.73 362.284  15
   0   0  18 5427.21 320.891   5
   0   0  18 5787.03 264.128  11
   0   0  18 5945.25 302.906   8
   0   0 -18 4802.03 329.998   7
   0   0  19 225.637 91.9707   4
   0   0 -19 196.899 69.6527  20
   0   0  19 393.968 109.778  15
   0   0  19 373.356 97.8310   5
   0   0  19 438.072 80.3173  11
   0   0  19 550.975 106.253   8
   0   0 -19 164.587 78.8486   7
   0   0  20 8946.64 455.889   4
   0   0 -20 9465.19 463.823  18
   0   0 -20 8594.86 401.576  20
   0   0  20 9095.81 489.177  15
   0   0  20 10138.6 468.975   5
   0   0  20 9723.74 362.258  11
   0   0  20 9729.55 431.571   8
   0   0 -20 8183.91 475.464   7
   0   0  21 363.111 102.749   4
   0   0  21 486.559 131.781  15
   0   0 -21 227.824 85.8314  18
   0   0 -21 203.556 77.5059  20
   0   0  21 328.628 99.3677   5
   0   0  21 388.408 96.1823   8
   0   0 -21 247.898 97.7584   7
   0   0  22 495.653 122.605   4
   0   0  22 567.768 145.394  15
   0   0 -22 500.887 120.839  18
   0   0 -22 349.998 94.3841  20
   0   0  22 680.318 122.321   8
   0   0 -22 326.668 112.200   7
   0   0  22 603.475 122.482   5
   0   0  23 782.237 149.814   4
   0   0 -23 597.098 134.589  18
   0   0 -23 431.970 103.467  20
   0   0  23 796.232 140.998   8
   0   0 -23 387.089 122.057   7
   0   0  23 704.681 136.646   5
   0   0  24 1405.21 194.979   4
   0   0 -24 1169.00 164.993  20
   0   0 -24 1726.07 213.776  18
   0   0  24 1842.96 203.011   8
   0   0 -24 1227.24 201.282   7
   0   0  24 1657.13 202.508   5
   0   0  25 963.295 167.699   4
   0   0 -25 1160.69 182.467  18
   0   0 -25 631.280 130.587  20
   0   0  25 1121.05 163.185   8
   0   0 -25 671.190 172.483   7
   0   0  25 852.637 149.625   5
   0   0 -26 1148.87 184.806  18
   0   0 -26 914.826 161.849  20
   0   0  26 1087.95 192.818   4
   0   0 -26 979.407 200.496   7
   0   0  26 1014.66 176.249   5
   0   0  27 949.578 181.123   4
   0   0 -27 1038.10 209.579   7
   0   0 -27 888.416 160.680  20
   0   0 -27 1380.69 206.510  18
   0   0  28 561.919 155.182   4
   0   0 -28 126.146 109.162   7
   0   0 -28 195.341 89.5391  20
   0   0 -28 720.729 161.829  18
   0   0  29 601.481 166.591   4
   0   0 -29 273.921 139.857   7
   0   0 -29 380.528 123.755  20
   0   0 -29 769.892 165.482  18
   0   0 -30 702.637 169.609  18
   0   1 -30-11.7332 74.1120  18
   0  -1  29-2.98945 81.6124   4
   0   1 -29-23.2228 91.4553   7
   0   1 -29 6.19577 75.5514  18
   0   1 -29 32.1421 79.0368  20
   0  -1  28 70.9739 98.6039   4
   0   1 -28-145.790 114.962   7
   0   1 -28 75.7773 86.9781  18
   0   1 -28-115.478 89.3030  20
   0  -1  27-10.2630 80.9883   4
   0   1 -27-156.642 102.163   7
   0   1 -27 74.4499 65.7072  20
   0   1 -27 38.1226 68.2388  18
   0  -1  26 52.2132 80.2513   4
   0   1 -26 257.259 94.4645  20
   0   1 -26 97.8324 76.9951  18
   0  -1  26 83.3319 59.2022   8
   0   1 -26-83.1812 89.3402   7
   0  -1  25-162.521 94.5219   4
   0   1 -25-25.5178 73.8894  18
   0   1 -25-44.4786 66.3336  20
   0  -1  25 114.617 93.2565   8
   0   1 -25-57.3520 78.9015   7
   0  -1  25 61.6770 65.4659   5
   0  -1  24 223.833 81.7282   4
   0   1 -24 128.409 67.2222  20
   0   1 -24 32.5411 65.1397  18
   0  -1  24 194.468 83.7447   8
   0   1 -24-18.9621 72.8129   7
   0  -1  24 193.935 82.8577   5
   0  -1  23 226.706 82.0792   4
   0   1 -23 221.058 74.1969  20
   0   1 -23 465.641 113.718  18
   0  -1  23 355.265 100.697   8
   0   1 -23 347.001 119.636   7
   0  -1  23 419.800 112.833   5
   0  -1  22 126.721 71.3913   4
   0   1 -22 122.017 60.2834  20
   0   1 -22 142.759 70.7311  18
   0  -1  22 107.930 69.4307   8
   0   1 -22 62.6038 79.5301   7
   0  -1  22 212.084 85.0749   5
   0  -1  21 124.333 59.2814   4
   0  -1  21 278.185 84.1341   5
   0   1 -21 176.493 71.1702  20
   0  -1  21 214.179 69.7941   8
   0   1 -21 314.860 106.162   7
   0  -1  20 3317.47 263.077   4
   0   1 -20 3414.70 235.764  20
   0  -1  20 3555.44 271.901   5
   0  -1  20 3852.79 198.081  11
   0  -1  20 3680.30 257.170   8
   0   1 -20 3214.51 283.864   7
   0  -1  19-18.5706 47.2110   4
   0   1 -19 29.7399 48.1181  20
   0  -1  19-41.9796 63.9752  15
   0  -1  19-1.37432 47.2695   5
   0  -1  19 16.3847 33.5744  11
   0  -1  19 49.0454 52.7109   8
   0   1 -19-25.4733 66.0958   7
   0  -1  18 1037.54 140.024   4
   0   1 -18 884.864 116.127  20
   0  -1  18 1273.29 166.901  15
   0   1 -18 1013.43 137.492   5
   0  -1  18 1168.16 150.825   5
   0  -1  18 1034.94 103.845  11
   0  -1  18 916.392 118.355   8
   0   1 -18 915.177 148.225   7
   0  -1  17 724.557 117.659   4
   0   1 -17 629.930 96.5392  20
   0  -1  17 751.328 129.674  15
   0  -1  17 709.088 114.082   5
   0   1 -17 778.701 125.017   5
   0  -1  17 730.173 90.2440  11
   0  -1  17 807.013 109.085   8
   0   1 -17 683.789 121.861   7
   0  -1  16 417.374 87.6376   4
   0   1 -16 345.325 74.5784  20
   0  -1  16 419.431 97.0815  15
   0   1 -16 386.318 85.7586   5
   0  -1  16 345.225 81.8719   5
   0  -1  16 498.049 72.6947  11
   0  -1  16 362.943 73.3969   8
   0   1 -16 317.927 86.2872   7
   0  -1  15-43.9623 47.7257   4
   0   1 -15-62.3469 39.7586  20
   0  -1  15 7.30800 50.7996  15
   0   1 -15 21.3036 41.1683   5
   0  -1  15-1.36747 34.0068   5
   0  -1  15 16.6173 24.7844  11
   0  -1  15 27.5240 34.1516   8
   0   1 -15 3.30417 43.6003   7
   0  -1  14 685.661 97.1329   4
   0   1 -14 629.706 97.5363  17
   0   1 -14 579.509 83.1941  20
   0  -1  14 696.122 108.475  15
   0   1 -14 763.193 106.559   5
   0  -1  14 702.427 101.549   5
   0   1 -14 766.726 42.2776  10
   0  -1  14 670.225 80.1718  11
   0  -1  14 652.653 91.0277   8
   0   1 -14 627.488 103.114   7
   0   1 -13-52.2316 44.2907   4
   0  -1  13 5.45913 35.6972   4
   0   1 -13 19.4144 42.6303  17
   0   1 -13 7.62692 30.1390  20
   0  -1  13-25.4965 40.7909  15
   0  -1  13-2.25623 33.5681   5
   0   1 -13 30.3478 39.3078   5
   0   1 -13 4.08384 10.7552  10
   0  -1  13 44.0408 30.5454  11
   0  -1  13 27.5613 29.5227   8
   0  -1  13 7.65798 6.89283   6
   0   1 -13 23.6436 37.7836   7
   0  -1  13 80.8851 47.5967   7
   0  -1  12 369.230 68.7093   4
   0   1 -12 412.565 71.6227   4
   0   1 -12 438.835 76.6589  17
   0  -1  12 490.100 80.3045  17
   0   1 -12 350.835 59.4713  20
   0  -1  12 381.376 78.0433  15
   0  -1  12 439.849 74.9390   5
   0   1 -12 446.910 79.1408   5
   0  -1  12 418.612 60.9359  11
   0   1 -12 432.225 33.7902  10
   0  -1  12 419.020 69.8072   8
   0  -1  12 428.184 26.2614   6
   0  -1  12 443.743 74.3291   7
   0   1 -12 419.380 77.8426   7
   0  -1  11 3559.35 198.846   4
   0   1 -11 3649.45 206.512   4
   0   1 -11 3718.88 213.781  17
   0  -1  11 4137.38 224.873  17
   0   1 -11 3267.61 169.767  20
   0  -1  11 3660.67 218.058  15
   0  -1  11 3757.36 210.730   5
   0   1 -11 3737.24 214.808   5
   0  -1  11 3485.09 172.655  11
   0  -1  11 3626.92 183.078   8
   0  -1  11 3760.41 203.349   7
   0  -1  11 3776.53 103.740   6
   0   1 -11 3344.71 205.210   7
   0   1 -10-27.6874 27.9186   4
   0  -1  10-14.0526 31.8806   4
   0   1 -10 16.9230 26.6782  17
   0  -1  10 5.27017 32.6989  17
   0   1 -10 22.7865 26.2255  20
   0  -1  10-34.6028 37.7556  15
   0  -1  10-8.42591 26.7844   5
   0   1 -10-25.8382 28.5174   5
   0  -1  10 0.80505 24.0042  11
   0  -1  10 37.0348 30.5989   8
   0   1 -10 4.82813 27.4219   7
   0  -1  10 36.0692 12.0381   6
   0  -1  10 14.2989 25.4952   7
   0   1  -9 37.9919 22.2190   4
   0  -1   9 22.2012 26.7090   4
   0   1  -9-18.2616 25.7518  20
   0  -1   9 37.7838 30.4336  17
   0   1  -9 39.5275 33.0095  17
   0  -1   9-39.7385 39.1927  15
   0  -1   9 17.8397 27.3969   5
   0  -1   9 64.4266 13.7571   6
   0   1  -9 101.578 38.2892   5
   0  -1   9-4.42080 22.0782  11
   0  -1   9 2.27234 28.0679   8
   0  -1   9-16.5311 28.5548   7
   0   1  -9-14.3373 25.3795   7
   0  -1   8 39.5948 40.8587   4
   0   1  -8 78.0171 37.0095   4
   0   1  -8 108.417 36.7739  20
   0   1  -8 49.5819 39.2349  17
   0  -1   8 69.8968 40.5740  17
   0  -1   8-8.73108 36.8015  15
   0  -1   8 24.1989 31.6491   5
   0   1  -8 39.5121 31.6419   5
   0  -1   8 41.5627 12.3906   6
   0  -1   8 48.7388 26.2198  11
   0  -1   8 48.0806 27.1751   8
   0  -1   8 34.2662 35.0183   7
   0   1  -8 106.372 43.1233   7
   0  -1   7 3411.31 157.724   4
   0   1  -7 3612.43 163.666   4
   0   1  -7 3279.37 137.365  20
   0  -1   7 3845.90 175.894  17
   0   1  -7 3307.84 165.915  17
   0  -1   7 3595.12 177.158  15
   0   1  -7 3494.38 169.972  15
   0  -1   7 3233.69 164.774   5
   0   1  -7 3665.23 173.961   5
   0  -1   7 3498.63 145.239  11
   0  -1   7 3282.88 146.917   8
   0  -1   7 3922.41 166.028   7
   0   1  -7 3276.03 162.186   7
   0   1  -6 30771.9 715.067   4
   0  -1   6 29147.8 705.391   4
   0   1  -6 28295.0 719.805  17
   0  -1   6 33241.8 739.601  17
   0   1  -6 29139.0 677.270  20
   0   1  -6 30334.6 730.872  15
   0  -1   6 30499.4 738.895  15
   0   1  -6 30497.1 732.888   5
   0  -1   6 30084.5 727.145   5
   0  -1   6 30378.3 691.502  11
   0  -1   6 29086.8 692.806   8
   0   1  -6 30003.6 719.498   7
   0  -1   6 32103.8 716.772   7
   0  -1   5 23228.2 562.123   4
   0   1  -5 22976.9 562.047   4
   0   1  -5 22502.8 573.288  17
   0  -1   5 24819.1 586.749  17
   0   1  -5 23481.7 579.665  15
   0  -1   5 24203.9 586.690  15
   0  -1   5 23660.9 580.476   5
   0   1  -5 24695.6 583.036   5
   0  -1   5 24164.0 550.586  11
   0  -1   5 22476.7 550.680   8
   0   1  -5 25249.8 555.845   8
   0  -1   5 25142.7 569.975   7
   0   1  -5 22872.8 568.535   7
   0   1  -4 161.905 26.5220   4
   0  -1   4 156.190 27.1234   4
   0  -1   4 184.647 31.9357  17
   0   1  -4 183.754 32.7692  17
   0  -1   4 209.435 37.7964  15
   0   1  -4 175.884 32.0844  15
   0   1  -4 199.234 28.9184  11
   0  -1   4 165.590 25.9954  11
   0  -1   4 142.172 24.9078   8
   0   1  -4 203.021 28.9751   8
   0  -1   4 118.251 28.8007   5
   0   1  -4 186.178 32.2747   5
   0  -1   4 169.363 26.2407   7
   0   1  -4 173.433 29.9680   7
   0   1  -3 14582.0 341.235   7
   0   1  -3 13771.0 335.050   4
   0   1   4 3316.15 128.415   4
   0  -1  -4 3935.54 135.586   4
   0  -1  -4 3790.81 111.109   6
   0   1   4 3515.26 132.225   5
   0   1   4 3912.09 139.842  17
   0   1   4 3646.94 108.627   8
   0  -1  -4 4042.80 109.853   8
   0   1   4 3607.59 134.321   7
   0  -1  -4 3650.14 135.845   7
   0   1   4 3904.11 107.226   6
   0  -1  -5 1193.42 76.4625   4
   0   1   5 1120.77 74.7821   4
   0   1   5 1160.72 76.9043   5
   0  -1  -5 1112.68 57.7667   6
   0  -1  -5 1246.39 77.3293   5
   0   1   5 1477.09 87.0521  17
   0   1   5 1273.02 62.5257   8
   0  -1  -5 1288.49 57.8914   8
   0   1   5 1307.49 79.0636   7
   0   1   5 1292.29 55.6629   6
   0  -1  -5 1316.68 83.7524   7
   0  -1  -6 82790.2 1729.71   4
   0   1   6 79781.4 1722.61   4
   0   1   6 87791.4 1744.44  17
   0  -1  -6 80775.0 1731.79   5
   0  -1  -6 83211.9 1673.81   6
   0   1   6 73898.4 1719.58   5
   0  -1  -6 82458.7 1676.13   8
   0   1   6 82029.2 1678.07   8
   0   1   6 83675.1 1655.01   6
   0   1   6 86004.4 1731.26   7
   0  -1  -6 80761.3 1733.31   7
   0  -1  -7 618.912 65.0022   4
   0   1   7 554.852 61.2636   4
   0   1   7 495.392 65.7616  15
   0  -1  -7 654.793 57.6236  20
   0   1   7 824.634 76.4005  17
   0  -1  -7 760.360 72.0145   5
   0  -1  -7 671.709 49.0269   6
   0   1   7 548.477 63.4440   5
   0   1   7 479.206 49.5420   8
   0  -1  -7 704.326 52.3722   8
   0  -1  -7 612.342 68.0426   7
   0   1   7 742.040 68.4199   7
   0   1   7 791.649 44.5665   6
   0  -1  -8 12121.0 379.835   4
   0   1   8 12288.1 374.039   4
   0   1   8 12114.7 393.832  15
   0  -1  -8 11783.6 336.938  20
   0   1   8 13885.6 397.209  17
   0  -1  -8 11769.3 315.938   6
   0   1   8 11266.7 371.550   5
   0  -1  -8 12630.2 378.206   5
   0   1   8 11728.3 330.570   8
   0   1   8 12268.7 293.288   6
   0   1   8 12496.0 378.315   7
   0  -1  -8 11687.6 381.021   7
   0  -1  -9 8392.42 310.001   4
   0   1   9 8668.12 309.575   4
   0   1   9 8582.00 325.484  15
   0  -1  -9 8419.37 273.489  20
   0   1   9 9594.16 325.664  17
   0  -1  -9 8020.60 306.548   5
   0  -1  -9 8938.77 254.516   6
   0   1   9 8151.16 306.451   5
   0   1   9 7729.58 265.836   8
   0  -1  -9 8155.14 315.842   7
   0   1   9 8711.48 225.672   6
   0   1   9 9046.21 310.466   7
   0   1  10 500.508 71.6219   4
   0  -1 -10 459.917 72.8715   4
   0   1  10 396.350 69.3892  15
   0  -1 -10 448.008 59.0270  20
   0   1  10 569.160 76.9565  17
   0  -1 -10 547.661 74.2905   5
   0   1  10 440.359 68.6213   5
   0   1  10 388.899 54.3867   8
   0   1  10 485.104 70.9647   7
   0  -1 -10 460.069 73.0319   7
   0   1  10 520.458 40.0264   6
   0   1  11 85.9076 37.2583   4
   0  -1 -11 51.4536 39.4574   4
   0   1  11 114.682 50.9419  15
   0  -1 -11 100.425 36.4590  20
   0   1  11 106.745 39.5560  17
   0   1  11 39.0011 28.6503   5
   0  -1 -11 51.3005 38.2213   5
   0   1  11 81.7880 31.9209   8
   0   1  11 79.1592 18.9822   6
   0   1  11 66.5725 34.0171   7
   0  -1 -11-18.3251 35.7314   7
   0   1  12 3144.01 194.371   4
   0  -1 -12 3634.05 211.469   4
   0  -1 -12 3019.62 165.770  20
   0   1  12 3791.21 216.762  17
   0   1  12 3381.86 217.775  15
   0   1  12 3227.99 198.936   5
   0   1  12 3116.49 169.235   8
   0   1  12 3886.11 213.045   7
   0  -1 -12 3169.04 207.371   7
   0   1  12 3404.13 120.197   6
   0   1  13 6.44615 31.1591   4
   0  -1 -13 63.9307 40.2560   4
   0  -1 -13 25.0853 31.8355  20
   0   1  13 51.2104 43.9774  15
   0   1  13 55.6646 34.2593   5
   0   1  13 8.62038 27.5590  11
   0   1  13 53.4948 33.5555   8
   0   1  13 18.8607 12.6443   6
   0  -1 -13-50.9910 47.2077   7
   0   1  13-1.65349 33.3787   7
   0   1  14 9233.02 384.772   4
   0  -1 -14 8810.83 337.130  20
   0   1  14 9092.37 404.660  15
   0   1  14 9499.31 389.103   5
   0   1  14 9288.90 348.013  11
   0   1  14 9181.29 340.090   8
   0  -1 -14 8427.98 394.636   7
   0   1  14 9247.27 248.977   6
   0   1  15-92.9522 46.4371   4
   0  -1 -15-24.1139 36.6387  20
   0   1  15 27.1270 49.7518  15
   0   1  15-16.4334 35.7979   5
   0   1  15-9.60454 37.8440  11
   0   1  15 6.29438 31.1670   8
   0   1  15 14.2899 12.6099   6
   0  -1 -15 2.97990 47.8282   7
   0   1  16 158.472 66.4366   4
   0  -1 -16 141.500 55.7798  20
   0   1  16 118.966 62.8050  15
   0   1  16 122.572 57.1939   5
   0   1  16 173.585 51.9427  11
   0   1  16 188.433 54.1551   8
   0   1  16 169.077 26.8017   6
   0  -1 -16 87.2108 61.5475   7
   0   1  17 232.191 63.1980   4
   0  -1 -17 108.368 49.4191  20
   0  -1 -17 166.027 69.7409  18
   0   1  17 224.631 72.1223  15
   0   1  17 250.351 71.7980   5
   0   1  17 284.578 60.4060  11
   0   1  17 264.208 65.0220   8
   0   1  17 224.821 28.3595   6
   0  -1 -17 202.464 71.6982   7
   0   1  18 1806.02 183.925   4
   0  -1 -18 1715.47 157.346  20
   0  -1 -18 1737.02 185.667  18
   0   1  18 2210.47 214.467  15
   0   1  18 1933.36 185.578   5
   0   1  18 2038.67 155.628  11
   0   1  18 2023.58 170.280   8
   0  -1 -18 1615.23 187.547   7
   0   1  19 302.627 82.1362   4
   0  -1 -19 490.079 107.290  18
   0  -1 -19 260.688 71.6206  20
   0   1  19 492.727 111.733  15
   0   1  19 386.659 87.8978   5
   0   1  19 536.394 80.5778  11
   0   1  19 606.761 99.3910   8
   0  -1 -19 356.787 98.3028   7
   0   1  20 1562.00 180.266   4
   0  -1 -20 1630.87 167.327  20
   0  -1 -20 1658.10 186.004  18
   0   1  20 1747.75 208.983  15
   0   1  20 1527.91 174.939   5
   0   1  20 1457.86 135.197  11
   0   1  20 1750.91 170.595   8
   0  -1 -20 1627.95 200.059   7
   0   1  21 55.7839 64.1448   4
   0   1  21 285.378 95.8227  15
   0  -1 -21 137.038 74.1927  18
   0  -1 -21 117.491 59.4258  20
   0   1  21 176.684 70.6043   5
   0   1  21 120.905 58.7511   8
   0  -1 -21 103.132 65.1676   7
   0   1  22 308.632 100.611   4
   0   1  22 81.3780 67.2005  15
   0  -1 -22 244.264 78.8055  20
   0  -1 -22 31.5171 63.0716  18
   0   1  22 179.545 71.5752   5
   0   1  22 228.374 71.9021   8
   0  -1 -22 271.894 98.2311   7
   0   1  23 66.2831 74.1545   4
   0   1  23-40.4796 56.4358  15
   0  -1 -23-66.8543 70.0250  18
   0  -1 -23-13.4960 51.1930  20
   0   1  23 10.4537 49.9429   5
   0   1  23 15.6527 51.8192   8
   0  -1 -23-42.8594 69.2654   7
   0   1  24 478.235 124.369  15
   0  -1 -24 381.555 101.088  20
   0  -1 -24 546.662 126.591  18
   0   1  24 518.653 127.084   4
   0  -1 -24 456.014 137.122   7
   0   1  24 449.502 105.575   5
   0  -1 -25 12.8781 79.8532  18
   0  -1 -25-187.064 91.9508  20
   0   1  25 92.2138 91.7993   4
   0  -1 -25 25.6356 66.0232   7
   0   1  25 52.3923 70.4262   5
   0  -1 -26 16.0507 68.3664  20
   0  -1 -26-16.3171 75.0866  18
   0   1  26 24.0870 66.2595   4
   0  -1 -26 16.0170 71.8387   7
   0   1  26-29.5933 64.6785   5
   0   1  27 36.7899 88.6447   4
   0  -1 -27 47.2993 93.6245   7
   0  -1 -27 120.148 84.1460  18
   0  -1 -27 109.938 83.3850  20
   0   1  28 179.849 103.969   4
   0  -1 -28 130.344 114.339   7
   0  -1 -28 309.990 122.684  18
   0  -1 -28 121.083 65.2575  20
   0   1  29-74.7164 89.6867   4
   0  -1 -29-17.6933 89.5717   7
   0  -1 -29-81.5427 107.588  18
   0  -1 -29-53.2314 63.9549  20
   0  -1 -30-12.4886 78.2741  18
   0  -2  29-156.717 92.6759   4
   0   2 -29-21.7749 88.5631   7
   0   2 -29 52.7872 77.3004  18
   0  -2  28 40.4939 71.4117   4
   0   2 -28 110.582 105.854   7
   0   2 -28-61.7215 72.3807  20
   0   2 -28-32.4690 93.9231  18
   0  -2  27-8.24518 65.9652   4
   0  -2  27 17.4048 68.0852   8
   0   2 -27 66.5485 91.0684   7
   0   2 -27-96.1276 89.7232  18
   0   2 -27 137.941 84.7105  20
   0  -2  26 252.402 111.898   4
   0  -2  26 283.127 101.832   8
   0   2 -26 255.872 111.761   7
   0   2 -26 95.4613 73.3148  20
   0   2 -26 202.893 95.1422  18
   0  -2  25 2255.20 253.217   4
   0   2 -25 1859.29 224.850  18
   0   2 -25 1865.52 211.487  20
   0  -2  25 1814.74 217.492   8
   0   2 -25 2208.42 280.282   7
   0  -2  24 538.366 133.138   4
   0   2 -24 406.021 106.197  20
   0   2 -24 356.450 117.570  18
   0  -2  24 484.602 114.769   8
   0   2 -24 722.052 169.087   7
   0  -2  24 592.297 123.854   5
   0  -2  23 101.269 74.0076   4
   0   2 -23-59.7299 60.7622  20
   0   2 -23-96.8725 81.7281  18
   0  -2  23 86.4997 72.4699   8
   0   2 -23 1.11494 68.2598   7
   0  -2  23 6.34288 57.3129   5
   0  -2  22 66.8269 65.7611   4
   0   2 -22-71.0345 62.8745  20
   0  -2  22-20.0270 57.8491   8
   0   2 -22-104.429 82.6882   7
   0  -2  22-18.4752 51.8213   5
   0  -2  21 91.9281 67.7716   4
   0   2 -21 87.6433 60.3815  20
   0  -2  21 110.855 61.0860   8
   0   2 -21 67.9208 71.9743   7
   0  -2  21 145.155 64.3998   5
   0  -2  20 151.887 71.9430   4
   0  -2  20 192.911 66.1830   5
   0   2 -20 145.706 62.8335  20
   0  -2  20 171.540 66.1353   8
   0   2 -20 70.6387 63.2574   7
   0  -2  19 537.892 111.305   4
   0  -2  19 500.030 106.523   5
   0   2 -19 401.683 84.8059  20
   0  -2  19 511.593 71.7810  11
   0  -2  19 486.574 102.073   8
   0   2 -19 299.814 95.0581   7
   0  -2  18 131.516 59.0574   4
   0  -2  18 252.607 75.3334   5
   0   2 -18 220.228 70.3377   5
   0   2 -18 130.866 53.1659  20
   0  -2  18 204.984 47.5998  11
   0  -2  18 253.844 72.7066   8
   0   2 -18 71.6571 59.5525   7
   0  -2  17 4607.98 281.439   4
   0   2 -17 3787.85 232.128  20
   0   2 -17 5018.54 305.957   5
   0  -2  17 4565.04 287.338   5
   0  -2  17 4454.41 213.030  11
   0  -2  17 4326.17 258.276   8
   0   2 -17 3773.76 282.850   7
   0  -2  16 5121.80 292.454   4
   0   2 -16 4719.21 255.116  20
   0   2 -16 5315.33 308.392  17
   0  -2  16 5374.98 327.863  15
   0  -2  16 5312.58 303.997   5
   0   2 -16 5172.63 311.133   5
   0  -2  16 5407.85 236.281  11
   0  -2  16 5564.50 293.225   8
   0   2 -16 4864.80 313.324   7
   0  -2  15-99.1145 50.9915   4
   0   2 -15-22.7110 31.4137  20
   0   2 -15 24.0856 50.1129  17
   0  -2  15 103.078 63.4304  15
   0  -2  15 46.2627 54.1542   5
   0   2 -15-29.5090 50.3363   5
   0   2 -15 6.84140 11.1050  10
   0  -2  15 1.48144 26.6823  11
   0  -2  15 46.5632 35.1413   8
   0   2 -15-47.7059 53.9343   7
   0  -2  14 206.089 58.8269   4
   0   2 -14 224.963 53.2502  20
   0   2 -14 206.591 62.3876  17
   0  -2  14 192.868 64.9250  15
   0  -2  14 264.483 65.2781   5
   0   2 -14 334.429 70.4524   5
   0   2 -14 203.498 24.2895  10
   0  -2  14 329.535 55.1208  11
   0  -2  14 296.960 65.6218   8
   0   2 -14 276.899 74.6748   7
   0  -2  13 613.639 91.3443   4
   0   2 -13 614.021 90.8770   4
   0   2 -13 587.151 93.7848  17
   0   2 -13 555.692 74.4508  20
   0  -2  13 547.721 95.4095  15
   0   2 -13 528.347 88.7974   5
   0  -2  13 615.337 91.8268   5
   0   2 -13 646.021 44.8197  10
   0  -2  13 531.512 66.7757  11
   0  -2  13 484.001 77.4731   8
   0  -2  13 659.586 95.2669   7
   0   2 -13 506.898 92.8801   7
   0  -2  12 2579.05 170.810   4
   0   2 -12 2779.87 185.352   4
   0   2 -12 2346.54 146.230  20
   0   2 -12 2291.19 174.571  17
   0  -2  12 2655.40 187.373  17
   0  -2  12 2663.16 195.945  15
   0  -2  12 2429.37 181.297   5
   0   2 -12 2682.39 188.201   5
   0  -2  12 2620.05 147.102  11
   0   2 -12 2772.72 104.927  10
   0  -2  12 2681.42 166.232   8
   0   2 -12 2226.27 176.726   7
   0  -2  12 2853.61 180.514   7
   0   2 -11 212.395 52.2368   4
   0  -2  11 254.565 56.6543   4
   0   2 -11 205.718 44.4153  20
   0   2 -11 204.552 56.0986  17
   0  -2  11 221.839 52.9572  17
   0  -2  11 137.409 52.3526  15
   0  -2  11 230.099 56.4064   5
   0   2 -11 279.556 64.0789   5
   0  -2  11 255.881 45.3137  11
   0  -2  11 222.304 50.5288   8
   0   2 -11 267.328 30.0086  10
   0  -2  11 278.797 56.5487   7
   0   2 -11 244.274 60.8375   7
   0  -2  10 67.9669 38.4816   4
   0   2 -10 58.1668 31.5999   4
   0   2 -10 37.5262 36.7008  17
   0  -2  10 35.8317 30.7514  17
   0   2 -10 19.3162 26.1086  20
   0  -2  10-31.3610 38.1210  15
   0   2 -10 34.4623 34.2188  15
   0  -2  10 40.6691 35.0075   5
   0   2 -10 11.5610 27.5523   5
   0  -2  10 2.29639 19.0873  11
   0  -2  10 2.18809 27.5106   8
   0   2 -10 74.5363 19.2712  10
   0   2 -10 63.8626 38.3481   7
   0  -2  10 11.8509 25.6477   7
   0   2  -9 432.425 64.0578   4
   0  -2   9 373.470 58.6626   4
   0  -2   9 517.800 72.5745  17
   0   2  -9 415.471 65.0013  17
   0   2  -9 346.451 49.0978  20
   0   2  -9 521.190 74.6367  15
   0  -2   9 264.419 57.3689  15
   0  -2   9 340.867 60.1069   5
   0   2  -9 357.407 62.9118   5
   0  -2   9 413.317 52.6488  11
   0   2  -9 363.829 35.4627  10
   0  -2   9 354.065 58.7923   8
   0   2  -9 300.646 58.9424   7
   0  -2   9 419.910 60.1885   7
   0  -2   8 3955.78 182.582   4
   0   2  -8 4198.63 190.540   4
   0   2  -8 3783.56 156.827  20
   0  -2   8 4566.81 208.418  17
   0   2  -8 3697.46 190.258  17
   0  -2   8 4210.44 208.460  15
   0   2  -8 4214.88 201.308  15
   0  -2   8 3838.86 201.620   5
   0   2  -8 4204.76 203.647   5
   0  -2   8 4287.86 169.985  11
   0  -2   8 3615.68 173.844   8
   0   2  -8 3957.70 191.126   7
   0  -2   8 3934.47 185.098   7
   0  -2   7-63.1058 34.8058   4
   0   2  -7 57.8380 26.3924   4
   0  -2   7 69.6580 30.8328  17
   0   2  -7 40.2554 21.5678  20
   0   2  -7 90.5911 36.7988  17
   0  -2   7-2.73488 33.1238  15
   0   2  -7 40.3928 29.6617  15
   0  -2   7 39.5183 27.2065   5
   0   2  -7 33.0273 25.4480   5
   0  -2   7 51.4518 21.8523  11
   0  -2   7 29.3288 21.6914   8
   0   2  -7 39.9314 25.0029   7
   0  -2   7 44.2566 26.2262   7
   0  -2   6 883.825 71.0189   4
   0   2  -6 835.286 71.2470   4
   0   2  -6 789.991 74.6302  17
   0   2  -6 851.392 58.4373  20
   0  -2   6 982.768 87.8984  15
   0   2  -6 923.055 83.3000  15
   0   2  -6 946.128 80.7741   5
   0  -2   6 829.308 76.8388   5
   0  -2   6 829.640 62.9608  11
   0   2  -6 800.365 67.4411  11
   0  -2   6 764.056 67.1049   8
   0  -2   6 964.795 73.5649   7
   0   2  -6 908.385 73.9787   7
   0  -2   5 22295.4 521.239   4
   0   2  -5 21682.1 519.997   4
   0   2  -5 21476.6 492.174  20
   0   2  -5 20969.4 540.871  17
   0   2  -5 21827.7 545.473  15
   0   2  -5 22052.7 549.492   5
   0  -2   5 21628.2 545.403   5
   0   2  -5 20626.4 518.988  11
   0  -2   5 21105.0 509.351  11
   0   2  -5 22657.9 595.732   9
   0  -2   5 21000.3 522.144   8
   0  -2   5 22663.1 525.143   7
   0   2  -5 21158.1 525.712   7
   0   2  -4 23250.2 532.760   4
   0  -2   4 23864.5 533.669   4
   0   2  -4 22389.1 553.933  17
   0   2  -4 24624.1 565.118  15
   0   2  -4 22982.3 542.163  11
   0  -2   4 22462.2 526.672  11
   0   2  -4 23481.8 540.010   7
   0  -2   4 23721.3 536.746   7
   0   2  -4 22425.8 511.071  10
   0   2  -4 23318.5 597.295   9
   0  -2   4 22562.4 540.827   8
   0   2  -4 24578.2 564.538   5
   0  -2   4 21773.1 557.546   5
   0  -2   3 16760.1 410.069   5
   0   2  -3 17516.8 412.182   5
   0   2  -3 16702.6 384.697   7
   0  -2   3 16418.8 382.026   7
   0   2  -3 16111.0 374.304  10
   0  -2   3 16568.3 384.487  11
   0   2  -3 16178.8 393.576  11
   0  -2   3 16307.9 437.113   9
   0  -2   3 16550.4 394.706   8
   0   2  -3 15905.5 432.593   9
   0   2  -3 15768.0 377.907   4
   0  -2   3 16209.9 380.255   4
   0  -2  -4 16694.5 380.132   6
   0   2   4 16176.8 400.309  18
   0  -2  -4 15864.1 399.777  18
   0  -2  -4 15618.4 370.399  10
   0   2   4 16787.3 375.881   6
   0  -2  -4 16913.9 405.354   7
   0   2   4 16586.0 399.142   7
   0   2   4 15773.6 394.784   4
   0  -2  -4 17169.9 400.125   4
   0  -2  -5 868.106 64.5146   4
   0   2   5 794.764 62.4774   4
   0  -2  -5 926.789 55.8745   6
   0  -2  -5 950.412 70.3663  18
   0   2   5 930.554 46.5190   8
   0  -2  -5 1060.13 45.4771   8
   0   2   5 980.829 52.8136   6
   0   2   5 908.395 66.1590   7
   0  -2  -5 1044.07 71.9024   7
   0   2   6 1862.97 106.721   4
   0  -2  -6 2008.73 110.912   4
   0  -2  -6 1827.74 86.3903   6
   0   2   6 1739.31 105.154   5
   0  -2  -6 1997.62 94.0286  20
   0  -2  -6 1816.01 107.254  18
   0  -2  -6 1868.54 72.5218   8
   0   2   6 1914.48 78.9607   8
   0  -2  -6 1795.60 108.315   7
   0   2   6 2069.55 109.671   7
   0   2   6 1825.67 79.3345   6
   0  -2  -7 972.801 80.1923   4
   0   2   7 742.654 70.7080   4
   0  -2  -7 808.272 58.9928   6
   0   2   7 832.917 75.3591   5
   0  -2  -7 872.091 79.3300  18
   0   2   7 1001.46 81.6812  17
   0  -2  -7 866.519 64.3966  20
   0  -2  -7 1012.91 54.9762   8
   0   2   7 998.999 59.8776   8
   0  -2  -7 820.295 77.1145   7
   0   2   7 963.585 77.3039   7
   0   2   7 980.021 56.2625   6
   0  -2  -8 59958.8 1231.69   4
   0   2   8 51010.2 1203.87   4
   0  -2  -8 52194.2 1152.22   6
   0   2   8 49994.8 1209.23   5
   0  -2  -8 50335.1 1211.39  18
   0   2   8 59776.5 1236.69  17
   0  -2  -8 53115.2 1165.21  20
   0   2   8 52753.0 1142.12   8
   0  -2  -8 52439.6 1225.45   7
   0   2   8 54787.7 1216.89   7
   0   2   8 52819.8 1127.41   6
   0  -2  -9 19568.8 535.000   4
   0   2   9 17293.8 511.756   4
   0  -2  -9 17973.3 523.355  18
   0  -2  -9 18860.3 480.105  20
   0   2   9 19910.4 537.864  17
   0   2   9 16149.5 503.953   5
   0  -2  -9 18011.2 460.219   6
   0   2   9 17172.8 451.777   8
   0  -2  -9 17588.5 525.979   7
   0   2   9 18721.2 519.194   7
   0   2   9 18293.3 430.784   6
   0  -2 -10 2377.47 154.244   4
   0   2  10 2105.33 144.591   4
   0   2  10 2055.97 154.939  15
   0  -2 -10 2306.32 154.220  18
   0  -2 -10 2245.81 128.380  20
   0   2  10 2439.47 157.296  17
   0  -2 -10 2062.20 113.994   6
   0   2  10 1984.66 141.210   5
   0   2  10 2096.58 113.955   8
   0   2  10 2285.99 149.927   7
   0  -2 -10 2106.55 152.057   7
   0   2  10 2224.94 98.6665   6
   0   2  11 5506.33 255.387   4
   0  -2 -11 6147.56 270.712   4
   0   2  11 6469.66 281.560  17
   0  -2 -11 5431.81 259.658  18
   0  -2 -11 5435.68 223.969  20
   0   2  11 5447.63 274.930  15
   0   2  11 5270.66 254.472   5
   0  -2 -11 5654.36 210.936   6
   0   2  11 5393.91 213.544   8
   0   2  11 6030.13 265.232   7
   0  -2 -11 5266.28 263.491   7
   0   2  11 5871.16 182.117   6
   0  -2 -12 4892.07 252.486   4
   0   2  12 4611.64 239.783   4
   0  -2 -12 4603.66 246.380  18
   0  -2 -12 4553.48 208.835  20
   0   2  12 5515.46 264.670  17
   0   2  12 4622.94 254.182  15
   0  -2 -12 4904.70 198.574   6
   0   2  12 4606.87 243.818   5
   0  -2 -12 4772.06 148.532  10
   0   2  12 4922.72 206.339   8
   0   2  12 4704.83 164.184   6
   0  -2 -12 4484.97 251.754   7
   0   2  12 5216.99 252.740   7
   0   2  13 3341.83 211.234   4
   0  -2 -13 3917.33 229.755   4
   0  -2 -13 3421.13 220.582  18
   0  -2 -13 3420.99 186.882  20
   0   2  13 3899.60 241.140  15
   0   2  13 3602.05 216.988   5
   0  -2 -13 3871.42 124.540  10
   0   2  13 4012.58 189.098   8
   0   2  13 3624.97 140.125   6
   0  -2 -13 3175.23 222.516   7
   0   2  13 4246.09 234.991   7
   0   2  14 4991.25 268.543   4
   0  -2 -14 4864.00 270.487  18
   0  -2 -14 4315.39 223.273  20
   0   2  14 5155.43 293.072  15
   0   2  14 4969.99 271.196   5
   0  -2 -14 5196.76 147.206  10
   0   2  14 4843.94 222.722   8
   0  -2 -14 4391.61 273.453   7
   0   2  14 4845.92 170.897   6
   0   2  15-74.6789 46.3726   4
   0  -2 -15-23.3519 41.7763  18
   0  -2 -15-5.37069 33.9724  20
   0   2  15 16.3016 37.2974  15
   0   2  15 6.71902 33.7033   5
   0  -2 -15-3.83825 10.7016  10
   0   2  15 22.8510 26.5668   8
   0  -2 -15-57.6906 56.9132   7
   0   2  15-6.07254 17.6820   6
   0   2  16 11175.7 460.141   4
   0  -2 -16 10627.6 405.868  20
   0  -2 -16 10965.1 461.348  18
   0   2  16 12326.4 507.301  15
   0   2  16 11989.5 468.343   5
   0   2  16 12385.8 433.082  11
   0   2  16 12701.8 424.215   8
   0  -2 -16 10206.2 474.282   7
   0   2  16 10783.1 312.239   6
   0   2  17 3380.73 241.310   4
   0  -2 -17 3243.54 239.784  18
   0  -2 -17 3111.56 204.039  20
   0   2  17 3612.51 265.994  15
   0   2  17 3684.06 247.964   5
   0   2  17 3721.12 220.090  11
   0   2  17 3690.31 216.103   8
   0   2  17 3334.24 137.106   6
   0  -2 -17 3051.97 257.851   7
   0   2  18 2021.80 194.384   4
   0  -2 -18 2301.60 204.420  18
   0  -2 -18 1964.69 163.928  20
   0   2  18 2288.96 219.833  15
   0   2  18 2437.69 206.601   5
   0   2  18 2332.27 174.621  11
   0   2  18 2397.80 175.812   8
   0  -2 -18 1542.50 195.784   7
   0   2  18 2199.27 104.367   6
   0   2  19 1292.78 162.925   4
   0  -2 -19 1290.11 144.002  20
   0  -2 -19 1491.27 169.592  18
   0   2  19 1633.17 193.768  15
   0   2  19 1572.98 169.350   5
   0   2  19 1598.76 144.053  11
   0   2  19 1405.10 144.565   8
   0  -2 -19 1269.75 179.015   7
   0   2  20 2166.79 214.745   4
   0  -2 -20 2423.53 225.172  18
   0  -2 -20 1977.11 180.889  20
   0   2  20 2266.68 229.699  15
   0   2  20 2293.41 212.119   5
   0   2  20 2281.24 178.952  11
   0   2  20 2381.99 188.358   8
   0  -2 -20 1837.25 215.186   7
   0   2  21 614.647 123.607   4
   0   2  21 779.173 141.633  15
   0  -2 -21 752.341 118.666  20
   0  -2 -21 721.611 128.138  18
   0   2  21 891.214 139.084   5
   0   2  21 852.016 121.581   8
   0  -2 -21 510.262 122.525   7
   0   2  22 612.522 128.786   4
   0   2  22 803.866 157.227  15
   0  -2 -22 768.227 139.657  18
   0  -2 -22 762.039 121.812  20
   0   2  22 1037.69 152.076   5
   0   2  22 912.029 129.274   8
   0  -2 -22 799.580 155.079   7
   0   2  23 12.9611 70.8364  15
   0  -2 -23 57.6019 53.0993  20
   0  -2 -23-7.87822 61.4123  18
   0   2  23-30.6823 48.2875   5
   0   2  23 94.9418 82.6814   4
   0  -2 -23-85.6258 88.2130   7
   0   2  24 719.893 148.301  15
   0  -2 -24 564.492 123.438  18
   0  -2 -24 624.860 118.925  20
   0   2  24 743.421 132.312   5
   0   2  24 761.531 147.302   4
   0  -2 -24 482.671 133.251   7
   0   2  25 179.675 100.999  15
   0  -2 -25 81.8322 63.8923  18
   0  -2 -25 120.164 62.0696  20
   0   2  25 100.335 63.2816   5
   0   2  25 316.669 110.510   4
   0  -2 -25 82.7335 67.7682   7
   0   2  26-1.21390 83.0698  15
   0  -2 -26-3.24482 61.1395  18
   0  -2 -26 46.8588 62.8735  20
   0   2  26-1.09299 66.5267   4
   0  -2 -26-29.5583 86.2527   7
   0   2  26-35.5339 56.7230   5
   0   2  27 179.129 107.607   4
   0  -2 -27-16.9855 72.7251   7
   0  -2 -27 35.6082 77.9060  20
   0  -2 -27-60.0031 71.7317  18
   0   2  28 412.839 126.328   4
   0  -2 -28 800.662 201.810   7
   0  -2 -28 623.309 146.165  18
   0  -2 -28 719.419 149.390  20
   0   2  29 2.31223 85.4981   4
   0  -2 -29 42.3940 91.3978   7
   0  -2 -29-84.4087 80.4960  18
   0  -2 -29 16.7855 78.0534  20
   0  -2 -30 218.050 101.545  20
   0  -2 -30 75.4332 71.0456  18
   0  -3  29 213.032 120.721   4
   0   3 -29 99.8408 91.2255   7
   0   3 -29 210.043 108.592  18
   0  -3  28 375.682 132.722   4
   0   3 -28 271.365 131.122   7
   0   3 -28 202.084 91.7092  20
   0   3 -28 516.330 137.418  18
   0  -3  27 189.083 105.531   4
   0  -3  27 225.322 116.599   8
   0   3 -27 151.784 101.127   7
   0   3 -27 137.469 81.7495  20
   0   3 -27 106.018 82.4672  18
   0  -3  26-23.6133 68.1548   4
   0  -3  26 2.94804 73.0528   8
   0   3 -26-41.3214 80.8938   7
   0   3 -26-8.79157 63.3236  20
   0   3 -26-117.636 94.1188  18
   0  -3  25-53.3066 78.8574   4
   0  -3  25-129.772 90.2897   8
   0   3 -25 2.89823 83.1323   7
   0   3 -25 33.4333 60.6750  18
   0   3 -25 88.1160 73.4174  20
   0  -3  24 130.952 84.2732   4
   0  -3  24-71.5752 74.3157   8
   0   3 -24-44.2551 77.2302   7
   0   3 -24 53.2845 65.4491  20
   0  -3  23 4074.65 326.947   4
   0   3 -23 4196.85 293.600  20
   0  -3  23 4421.44 323.052   8
   0   3 -23 4407.89 373.063   7
   0  -3  22 2223.52 231.587   4
   0   3 -22 2380.61 211.138  20
   0  -3  22 2427.67 235.674   8
   0   3 -22 2005.48 241.314   7
   0  -3  22 2462.31 242.535   5
   0  -3  21 43.3991 58.2239   4
   0   3 -21 5.32021 53.1453  20
   0  -3  21-91.9103 71.2015   8
   0   3 -21 8.28725 68.6711   7
   0  -3  21 144.377 78.3537   5
   0  -3  20 338.323 95.4519   4
   0  -3  20 459.640 115.964   5
   0   3 -20 422.123 92.0561  20
   0  -3  20 391.236 97.1258   8
   0   3 -20 267.230 95.5910   7
   0  -3  19 271.991 87.6597   4
   0  -3  19 190.752 82.9406   5
   0   3 -19 89.6688 56.4284  20
   0  -3  19 222.775 52.6898  11
   0  -3  19 173.668 70.7825   8
   0   3 -19 13.4662 58.4181   7
   0  -3  18 118.652 58.8105   4
   0  -3  18 330.480 86.7500   5
   0   3 -18 61.4572 50.4716  20
   0   3 -18 471.178 107.733  17
   0  -3  18 229.966 49.3637  11
   0  -3  18 270.330 83.8544   8
   0   3 -18 75.3093 64.1254   7
   0  -3  17 157.809 72.8001   4
   0  -3  17 193.143 83.1379   5
   0   3 -17-18.7403 42.1191   5
   0   3 -17 178.083 83.3455  17
   0   3 -17 35.4910 49.0411  20
   0  -3  17 89.7921 51.4429  11
   0  -3  17 105.059 57.1674   8
   0   3 -17-50.2343 57.2559   7
   0  -3  16 2534.63 203.718   4
   0  -3  16 2670.37 219.895   5
   0   3 -16 2515.58 223.192   5
   0   3 -16 2772.60 221.785  17
   0   3 -16 2349.14 174.022  20
   0  -3  16 2420.49 152.466  11
   0   3 -16 2574.69 96.8219  10
   0  -3  16 2563.01 199.560   8
   0   3 -16 2289.92 205.686   7
   0  -3  15 1261.33 136.327   4
   0   3 -15 1152.80 146.630   5
   0  -3  15 1216.63 144.701   5
   0   3 -15 1313.25 149.688  17
   0   3 -15 984.688 110.265  20
   0  -3  15 1294.75 105.526  11
   0   3 -15 1158.05 65.1870  10
   0  -3  15 1207.31 135.221   8
   0   3 -15 1051.00 136.736   7
   0  -3  14 2746.81 197.618   4
   0   3 -14 3049.88 222.023   5
   0  -3  14 2962.90 216.822   5
   0   3 -14 2519.90 168.263  20
   0   3 -14 2799.80 210.421  17
   0  -3  14 2764.18 159.562  11
   0   3 -14 3283.63 133.574  10
   0  -3  14 2914.44 197.065   8
   0   3 -14 2540.02 202.360   7
   0   3 -13 97.3481 35.5424   4
   0  -3  13 85.9752 40.7478   4
   0   3 -13 133.859 45.7014  20
   0   3 -13 107.074 55.9896  17
   0  -3  13 57.9823 41.2633   5
   0   3 -13 103.254 53.7564   5
   0   3 -13 82.0389 23.1183  10
   0  -3  13 50.5730 21.4320  11
   0   3 -13 67.0736 44.4602   9
   0  -3  13 9.88065 36.9690   8
   0  -3  13 50.4904 36.7352   7
   0   3 -13 72.8369 40.4634   7
   0  -3  12-50.0691 37.4103   4
   0   3 -12 22.4561 31.6334   4
   0   3 -12-51.3648 34.4558  20
   0   3 -12 34.6094 39.0361  17
   0   3 -12-19.5034 37.8488  15
   0  -3  12 6.10406 33.1226   5
   0   3 -12 8.51988 31.8803   5
   0  -3  12 14.7896 27.0020  11
   0   3 -12 5.83267 15.8574  10
   0  -3  12 27.1967 36.0236   8
   0   3 -12-10.1325 41.7372   9
   0  -3  12 11.5279 28.5065   7
   0   3 -12 20.0977 36.1713   7
   0   3 -11 4758.58 235.122   4
   0  -3  11 4092.00 215.647   4
   0   3 -11 3789.16 183.169  20
   0   3 -11 4326.98 237.237  17
   0   3 -11 4498.90 244.097  15
   0   3 -11 4406.23 245.487   5
   0  -3  11 4299.73 236.521   5
   0   3 -11 4441.08 154.893  10
   0  -3  11 4084.46 184.822  11
   0  -3  11 4118.58 212.768   8
   0   3 -11 4885.03 298.369   9
   0  -3  11 4371.41 223.432   7
   0   3 -11 4119.67 227.028   7
   0   3 -10 5668.03 246.707   4
   0  -3  10 5203.62 233.704   4
   0   3 -10 4650.65 197.265  20
   0   3 -10 4764.48 242.789  17
   0   3 -10 5447.67 259.540  15
   0   3 -10 4940.60 253.479   5
   0  -3  10 4764.40 245.199   5
   0  -3  10 4796.62 199.421  11
   0   3 -10 5359.71 173.966  10
   0  -3  10 4855.74 228.474   8
   0   3 -10 5069.43 299.111   9
   0   3 -10 4935.79 240.458   7
   0  -3  10 4873.31 230.436   7
   0  -3   9 1161.07 99.0128   4
   0   3  -9 1069.25 95.4805   4
   0   3  -9 1209.15 113.421  17
   0   3  -9 960.485 78.8141  20
   0   3  -9 1193.21 111.226  15
   0   3  -9 1214.37 115.337   5
   0  -3   9 1244.87 114.991   5
   0   3  -9 1146.13 70.1981  10
   0  -3   9 1271.12 93.1913  11
   0  -3   9 1076.40 98.2617   8
   0   3  -9 1237.46 137.347   9
   0   3  -9 1013.58 98.3241   7
   0  -3   9 1008.11 94.5341   7
   0  -3   8 58.5694 30.6585   4
   0   3  -8 73.0437 34.9868   4
   0   3  -8 60.4290 29.7637  17
   0   3  -8 46.7863 27.0117  20
   0   3  -8 44.3307 33.7835  15
   0  -3   8 106.350 40.7142   5
   0   3  -8 59.3914 29.3507   5
   0   3  -8 26.2974 20.9343  11
   0  -3   8 59.4450 27.3248  11
   0  -3   8 87.9380 33.5124   8
   0   3  -8 61.5054 42.6123   9
   0   3  -8 32.6345 16.7612  10
   0  -3   8 55.2842 25.8904   7
   0   3  -8 18.1201 26.4543   7
   0   3  -7 11659.4 343.687   4
   0  -3   7 11178.3 336.976   4
   0   3  -7 10467.4 301.845  20
   0   3  -7 10588.4 356.026  17
   0   3  -7 12066.5 372.947  15
   0  -3   7 10705.6 361.668   5
   0   3  -7 12109.7 373.751   5
   0  -3   7 10852.9 316.706  11
   0   3  -7 10667.0 292.553  10
   0   3  -7 10410.9 333.595  11
   0  -3   7 10638.1 339.423   8
   0   3  -7 11319.2 413.642   9
   0   3  -7 10633.8 342.847   7
   0  -3   7 10280.6 337.183   7
   0  -3   7 11303.0 251.526   6
   0   3  -6 2371.04 122.869   4
   0  -3   6 2356.22 119.445   4
   0   3  -6 2611.94 143.267  17
   0   3  -6 2318.15 103.633  20
   0   3  -6 2580.57 144.116  15
   0  -3   6 2594.15 148.972   5
   0   3  -6 2572.70 146.279   5
   0   3  -6 2950.69 139.657  11
   0  -3   6 2857.10 124.797  11
   0   3  -6 2637.30 109.008  10
   0  -3   6 2316.87 131.102   8
   0   3  -6 2727.47 172.462   9
   0   3  -6 2150.47 122.700   7
   0  -3   6 2759.41 82.8966   6
   0  -3   6 2452.00 122.504   7
   0   3  -5 1602.29 88.4632   4
   0  -3   5 1644.94 88.5609   4
   0   3  -5 1502.71 75.3878  20
   0   3  -5 1562.76 102.446  17
   0   3  -5 1570.21 103.529  15
   0  -3   5 1546.42 84.5765  11
   0   3  -5 1608.04 97.4300  11
   0   3  -5 1528.64 79.1354  10
   0  -3   5 1667.44 90.9614   7
   0   3  -5 1582.79 90.7194   7
   0  -3   5 1681.28 60.4851   6
   0  -3   5 1437.61 92.6547   8
   0   3  -5 1652.14 123.388   9
   0   3  -5 1769.33 108.392   5
   0  -3   5 1423.80 101.937   5
   0  -3   4 1703.02 85.5581   4
   0   3  -4 1873.55 86.4702   4
   0  -3   4 1677.60 104.331   5
   0   3  -4 1837.63 104.243   5
   0   3  -4 1778.60 74.1419  20
   0  -3   4 1620.22 88.0144  11
   0   3  -4 1697.54 83.7693  10
   0   3  -4 1807.80 100.044  11
   0  -3   4 1799.39 97.6237   8
   0  -3   4 1688.87 122.304   9
   0   3  -4 1790.69 121.021   9
   0   3  -4 1826.26 88.4231   7
   0  -3   4 1794.88 87.2721   7
   0  -3   4 1900.21 66.8415   6
   0  -3   3 21433.5 477.662   4
   0   3  -3 21091.3 477.999   4
   0   3  -3 23020.0 532.684   5
   0   3  -3 20317.7 489.001  10
   0  -3   3 21494.3 494.007  11
   0   3  -3 21289.3 507.797  11
   0   3  -3 21028.4 459.805  20
   0  -3   3 21271.1 507.622   8
   0   3  -3 22254.1 557.537   9
   0  -3   3 20652.8 550.351   9
   0  -3   3 21202.6 479.606   7
   0  -3   3 21352.3 463.193   6
   0   3  -3 20933.9 482.380   7
   0   3  -2 5938.22 156.709   4
   0  -3   2 6092.99 156.414   4
   0  -3   2 6102.05 179.961  11
   0  -3   2 6259.73 182.980  10
   0   3  -2 5939.37 185.642  11
   0   3  -2 5639.89 178.716  10
   0   3  -2 6065.35 146.496  20
   0  -3   2 6083.11 214.316   9
   0   3  -2 6208.50 214.735   9
   0  -3   2 5756.89 184.140   8
   0  -3   2 6347.35 161.996   6
   0   3  -2 6207.37 165.120   6
   0   3  -2 6183.14 159.736   7
   0  -3   2 6519.15 159.411   7
   0   3   3 39684.0 892.017  18
   0  -3  -3 43204.6 897.949  18
   0   3   3 40864.7 880.316   4
   0  -3  -3 44295.8 884.560   4
   0   3   3 41081.6 883.336   7
   0  -3  -3 41272.1 889.469   6
   0   3   3 44589.1 890.433   6
   0  -3  -3 43085.8 886.361   7
   0  -3  -3 39612.1 888.125  10
   0   3   3 43053.2 895.285  10
   0   3   4 2024.79 96.4666  18
   0  -3  -4 1987.31 98.6039  18
   0  -3  -4 1791.55 84.5801  10
   0  -3  -4 2081.65 92.2889   4
   0   3   4 2024.29 91.7702   4
   0   3   4 2091.65 93.9421   7
   0  -3  -4 2107.47 96.7444   7
   0   3   4 2144.21 89.6254   6
   0  -3  -4 2131.15 91.4010   6
   0  -3  -5 3651.92 134.667   6
   0   3   5 3867.08 152.431  18
   0  -3  -5 4025.70 156.405  18
   0  -3  -5 3508.35 129.064  10
   0   3   5 4023.74 134.057   6
   0   3   5 3927.67 150.582   7
   0  -3  -5 3905.89 152.550   7
   0   3   5 3643.40 146.460   4
   0  -3  -5 3981.68 150.201   4
   0   3   6 67882.1 1518.25   4
   0  -3  -6 76546.8 1534.28   4
   0  -3  -6 69757.4 1494.02   6
   0  -3  -6 72639.1 1536.13  18
   0  -3  -6 74933.4 1491.34  20
   0  -3  -6 68543.5 1474.92  10
   0  -3  -6 76667.0 1440.92   8
   0  -3  -6 72143.8 1534.70   7
   0   3   6 69409.8 1523.38   7
   0   3   6 72933.0 1484.43   6
   0  -3  -7 402.952 54.1302   4
   0   3   7 378.508 54.6906   4
   0  -3  -7 338.803 41.2499   6
   0  -3  -7 388.933 48.7862  20
   0  -3  -7 240.169 45.2721  18
   0  -3  -7 384.181 39.6361  10
   0   3   7 328.674 31.6591   8
   0  -3  -7 314.616 27.4776   8
   0   3   7 377.028 40.2282   6
   0   3   7 373.110 49.3135   7
   0  -3  -7 491.595 64.9731   7
   0  -3  -8 392.302 60.7258   4
   0   3   8 355.872 53.1819   4
   0  -3  -8 267.076 39.8346   6
   0   3   8 214.916 44.7326   5
   0  -3  -8 339.344 45.3998  20
   0  -3  -8 285.752 54.1738  18
   0  -3  -8 281.395 33.9513  10
   0  -3  -8 363.673 33.2539   8
   0   3   8 327.747 35.4751   8
   0  -3  -8 351.398 55.5195   7
   0   3   8 291.166 48.1128   7
   0   3   8 298.811 36.8413   6
   0   3   9 553.886 69.5098   4
   0  -3  -9 665.798 77.4072   4
   0  -3  -9 590.357 57.5452   6
   0   3   9 624.917 74.3728   5
   0  -3  -9 531.414 59.2064  20
   0   3   9 650.922 77.6427  17
   0  -3  -9 455.434 68.6024  18
   0  -3  -9 590.448 48.7461  10
   0   3   9 452.566 49.3534   8
   0   3   9 603.920 71.5615   7
   0  -3  -9 490.527 69.0368   7
   0   3   9 529.074 48.0748   6
   0  -3 -10 12637.7 398.026   4
   0   3  10 10677.7 375.519   4
   0  -3 -10 11118.3 330.795   6
   0   3  10 10084.3 370.225   5
   0   3  10 12711.2 401.942  17
   0  -3 -10 11456.0 389.816  18
   0  -3 -10 10822.3 337.169  20
   0  -3 -10 10760.1 289.812  10
   0   3  10 10611.6 310.930   8
   0  -3 -10 10994.8 388.741   7
   0   3  10 11634.8 385.429   7
   0   3  10 10352.6 304.551   6
   0  -3 -11 940.980 99.2770   4
   0   3  11 781.896 91.9411   4
   0   3  11 731.136 87.0562   5
   0  -3 -11 838.767 75.4704   6
   0  -3 -11 686.133 91.1660  18
   0   3  11 853.346 97.2518  17
   0  -3 -11 793.198 80.6887  20
   0  -3 -11 839.503 58.0542  10
   0   3  11 811.332 71.4487   8
   0   3  11 914.931 94.7572   7
   0  -3 -11 853.966 99.4059   7
   0   3  11 821.227 61.3343   6
   0  -3 -12 404.004 72.9773   4
   0   3  12 403.468 70.8401   4
   0   3  12 493.102 78.5024  17
   0  -3 -12 414.420 77.4374  18
   0  -3 -12 412.752 61.7167  20
   0  -3 -12 413.453 57.0239   6
   0   3  12 385.754 69.5151   5
   0  -3 -12 357.547 37.9309  10
   0   3  12 448.535 58.2572   8
   0  -3 -12 352.008 72.2043   7
   0   3  12 403.278 67.8976   7
   0   3  12 389.360 43.6409   6
   0  -3 -13 1752.30 155.068   4
   0   3  13 1419.52 133.957   4
   0  -3 -13 1648.10 125.594  20
   0  -3 -13 1748.23 155.623  18
   0   3  13 1629.52 154.385  15
   0   3  13 1650.82 142.608   5
   0  -3 -13 1735.04 117.976   6
   0  -3 -13 1528.50 78.8950  10
   0   3  13 1575.33 113.215   8
   0   3  13 1763.46 148.427   7
   0   3  13 1618.64 94.3050   6
   0  -3 -13 1434.07 145.784   7
   0   3  14 18088.5 610.476   4
   0  -3 -14 18726.3 562.676  20
   0  -3 -14 19288.4 629.146  18
   0   3  14 19088.9 648.440  15
   0   3  14 19401.0 619.886   5
   0  -3 -14 20592.9 552.717   6
   0  -3 -14 20114.5 457.006  10
   0   3  14 19319.7 543.337   8
   0   3  14 18917.4 491.028   6
   0  -3 -14 18288.8 636.371   7
   0   3  15-0.12910 47.7038   4
   0  -3 -15 5.01905 38.3107  18
   0  -3 -15-10.2501 33.8494  20
   0   3  15 37.9985 51.2046  15
   0   3  15 44.4620 39.3436   5
   0  -3 -15 21.6284 14.5050  10
   0   3  15 16.7055 30.6324   8
   0   3  15 28.7752 17.8668   6
   0  -3 -15-37.7137 54.4520   7
   0   3  16 2040.22 184.438   4
   0  -3 -16 2131.91 160.906  20
   0  -3 -16 2209.21 190.814  18
   0   3  16 2461.90 217.410  15
   0   3  16 2280.73 186.099   5
   0  -3 -16 2329.71 85.4764  10
   0   3  16 2224.63 157.474   8
   0   3  16 2122.66 113.961   6
   0  -3 -16 2196.68 205.479   7
   0   3  17 431.099 95.2704   4
   0  -3 -17 359.575 116.139  18
   0  -3 -17 136.425 59.8797  20
   0   3  17 690.244 121.471  15
   0   3  17 283.737 91.3143   5
   0   3  17 533.329 95.4608   8
   0   3  17 324.346 51.4207   6
   0  -3 -17 118.516 72.5741   7
   0   3  18 1307.23 161.258   4
   0  -3 -18 1430.86 166.942  18
   0  -3 -18 938.155 118.651  20
   0   3  18 1476.67 177.534  15
   0   3  18 1372.50 158.371   5
   0   3  18 1386.70 147.250  11
   0   3  18 1805.56 149.238   8
   0   3  18 988.510 80.7193   6
   0  -3 -18 804.456 145.791   7
   0   3  19 821.535 138.473   4
   0  -3 -19 755.402 112.418  20
   0  -3 -19 1457.39 170.536  18
   0   3  19 1182.03 189.193  15
   0   3  19 1238.47 159.506   5
   0   3  19 685.724 120.766  11
   0   3  19 951.918 117.634   8
   0   3  19 611.342 66.6794   6
   0  -3 -19 715.602 142.708   7
   0  -3 -20 195.434 73.1339  20
   0  -3 -20 345.226 132.713  18
   0   3  20 235.378 92.8598  15
   0   3  20 273.053 104.949   5
   0   3  20 76.4865 49.9597  11
   0   3  20-41.2451 55.7220   4
   0  -3 -20 149.576 85.8952   7
   0   3  21 283.503 108.594  15
   0  -3 -21-81.5151 59.3255  20
   0  -3 -21 58.4667 73.1155  18
   0   3  21 171.478 73.3080   5
   0   3  21 147.365 78.8272   4
   0  -3 -21-25.9528 71.6388   7
   0   3  22 438.769 114.167  15
   0  -3 -22 308.935 88.7957  20
   0  -3 -22 383.566 100.630  18
   0   3  22 460.826 106.271   5
   0   3  22 304.386 91.6926   4
   0  -3 -22 430.823 123.211   7
   0   3  23 149.404 89.4675  15
   0  -3 -23 76.0299 67.6758  20
   0  -3 -23 3.39635 71.9870  18
   0   3  23 102.210 49.8202   5
   0   3  23 92.3491 69.9097   4
   0  -3 -23 117.552 82.2629   7
   0   3  24-18.7529 79.0522  15
   0  -3 -24 116.777 63.1847  20
   0  -3 -24 229.807 92.1526  18
   0   3  24 122.938 73.9518   5
   0   3  24 229.523 96.1596   4
   0  -3 -24 130.511 98.1537   7
   0   3  25 81.1824 87.4838  15
   0  -3 -25 23.0660 53.4335  20
   0  -3 -25-10.4210 55.4344  18
   0   3  25 125.422 70.9148   5
   0   3  25 72.4934 76.8442   4
   0  -3 -25 84.6026 90.5668   7
   0   3  26 412.552 130.096  15
   0  -3 -26 222.546 94.6645  20
   0  -3 -26 189.725 85.3656  18
   0   3  26 370.622 111.198   5
   0   3  26 492.661 137.864   4
   0  -3 -26 322.744 120.954   7
   0  -3 -27 128.661 85.7515  18
   0  -3 -27 60.7659 89.1873  20
   0   3  27 124.653 103.350   4
   0  -3 -27 153.599 110.079   7
   0   3  27 77.2378 92.3730  15
   0  -3 -28 54.1888 70.7460  20
   0  -3 -28 338.871 120.149  18
   0   3  28 52.1289 89.4286   4
   0  -3 -28 354.947 138.703   7
   0   3  28 190.344 126.224  15
   0   3  29 151.971 108.445   4
   0  -3 -29-52.1448 91.0481   7
   0  -3 -29 115.784 81.3403  18
   0  -3 -29 66.7081 90.3220  20
   0  -3 -30-33.7868 81.7767  20
   0  -3 -30 44.0611 84.0849  18
   0  -4  29 2.70037 96.3424   4
   0   4 -29 200.880 132.599   7
   0   4 -29 63.5281 90.2118  18
   0  -4  28-76.4852 95.0152   4
   0   4 -28 186.455 117.130   7
   0   4 -28 140.573 103.758  18
   0  -4  27 32.2302 68.6488   4
   0  -4  27 149.281 106.100   8
   0   4 -27 36.2332 70.4539  20
   0   4 -27 113.042 82.2523  18
   0  -4  26 351.458 116.855   4
   0  -4  26 295.179 109.098   8
   0   4 -26 393.445 138.178   7
   0   4 -26 453.259 123.188  20
   0   4 -26 347.628 101.547  18
   0  -4  25 273.724 108.159   4
   0  -4  25 456.419 121.317   8
   0   4 -25 422.327 137.672   7
   0   4 -25 459.814 112.258  20
   0  -4  24 405.676 110.999   4
   0  -4  24 570.760 134.566   8
   0   4 -24 316.969 123.208   7
   0   4 -24 378.483 106.837  20
   0  -4  23 489.796 119.847   4
   0  -4  23 545.594 126.631   8
   0   4 -23 523.801 140.632   7
   0   4 -23 525.152 114.937  20
   0  -4  22 1290.20 178.918   4
   0  -4  22 1491.71 184.738   8
   0   4 -22 1313.59 201.280   7
   0   4 -22 1145.79 152.242  20
   0  -4  21 138.358 66.6486   4
   0   4 -21-12.1599 55.7281  20
   0  -4  21 65.6479 67.1683   8
   0   4 -21 0.49255 64.0443   7
   0  -4  20-53.3030 63.9418   4
   0  -4  20 93.7924 72.9428   5
   0   4 -20 6.02171 48.4645  20
   0  -4  20 22.4458 56.0785   8
   0   4 -20 63.0984 62.9605   7
   0  -4  19 219.895 70.9199   4
   0  -4  19 560.382 117.142   5
   0   4 -19 670.094 127.061  17
   0   4 -19 318.627 74.1856  20
   0  -4  19 288.462 57.3273  11
   0  -4  19 537.821 107.258   8
   0   4 -19 393.664 107.160   7
   0  -4  18-17.4691 50.3875   4
   0  -4  18-28.8588 53.5691   5
   0   4 -18 82.0130 81.8098  17
   0   4 -18-20.7499 46.8606  20
   0  -4  18-11.3221 28.2317  11
   0  -4  18-50.9649 49.1712   8
   0   4 -18-56.8069 69.5463   7
   0  -4  17 391.192 87.1343   4
   0  -4  17 497.320 102.216   5
   0   4 -17 411.616 98.9374  17
   0   4 -17 379.931 76.3267  20
   0  -4  17 496.088 63.6765  11
   0  -4  17 403.768 92.2939   8
   0   4 -17 432.167 103.428   7
   0  -4  16 11608.2 470.131   4
   0  -4  16 11718.4 502.412   5
   0   4 -16 11850.5 515.411   5
   0   4 -16 10893.6 416.645  20
   0   4 -16 10776.5 476.927  17
   0   4 -16 12353.0 318.651  10
   0  -4  16 11843.2 378.986  11
   0  -4  16 11312.2 465.532   8
   0   4 -16 10554.4 486.868   7
   0  -4  15 576.591 95.6558   4
   0  -4  15 676.515 114.411   5
   0   4 -15 744.934 118.315   5
   0   4 -15 616.114 104.197  17
   0   4 -15 551.835 82.7780  20
   0  -4  15 666.470 79.8941  11
   0   4 -15 677.883 57.3386  10
   0  -4  15 764.024 111.164   8
   0   4 -15 611.756 110.312   7
   0  -4  14 1101.57 121.338   4
   0  -4  14 1211.00 139.549   5
   0   4 -14 1094.52 134.177   5
   0   4 -14 1175.63 136.288  17
   0   4 -14 1040.76 105.016  20
   0  -4  14 1065.34 94.4011  11
   0   4 -14 1235.85 79.5228  10
   0  -4  14 1222.96 125.336   8
   0   4 -14 1131.02 135.049   7
   0  -4  13-28.7184 41.0244   4
   0   4 -13-20.5061 41.0800   4
   0   4 -13-3.36703 34.2459  17
   0   4 -13-18.7120 31.3297  20
   0  -4  13 27.6689 39.5356   5
   0   4 -13 62.7211 48.9574   5
   0  -4  13 7.29153 22.3395  11
   0   4 -13-17.6902 21.3249  10
   0  -4  13-14.4354 35.0049   8
   0  -4  13 5.13075 29.2819   7
   0   4 -13-31.3814 41.5463   7
   0  -4  12 62.1379 39.0491   4
   0   4 -12 29.3328 36.0133   4
   0   4 -12 52.7252 32.3501  20
   0   4 -12 118.254 48.5817  17
   0   4 -12 110.206 49.6539  15
   0   4 -12 104.231 44.5728   5
   0  -4  12 205.659 64.7644   5
   0   4 -12 53.3038 23.0672  10
   0  -4  12 119.848 35.5727  11
   0   4 -12 164.908 65.7869   9
   0  -4  12 52.3849 40.5986   8
   0   4 -12 62.1047 39.5350   7
   0  -4  12 77.3655 35.3840   7
   0   4 -11 533.128 77.6133   4
   0  -4  11 546.859 78.2445   4
   0   4 -11 461.286 63.6104  20
   0   4 -11 407.721 75.3548  17
   0   4 -11 448.377 77.1575  15
   0  -4  11 493.012 84.9646   5
   0   4 -11 447.001 76.2702   5
   0  -4  11 476.768 59.9775  11
   0   4 -11 498.002 53.1002  10
   0   4 -11 492.047 92.0628   9
   0  -4  11 462.658 75.6708   8
   0   4 -11 461.730 76.2024   7
   0  -4  11 554.471 78.9448   7
   0  -4  10 155.002 48.5168   4
   0   4 -10 72.4533 33.7399   4
   0   4 -10 203.540 56.2819  17
   0   4 -10 98.6232 34.2228  20
   0   4 -10 148.461 56.0286  15
   0   4 -10 209.562 57.8442   5
   0  -4  10 71.7553 39.6564   5
   0  -4  10 114.766 32.7641  11
   0   4 -10 144.067 45.6286  11
   0   4 -10 134.174 29.0021  10
   0  -4  10 161.900 47.0751   8
   0   4 -10 142.252 48.1559   9
   0  -4  10 147.306 41.3098   7
   0   4 -10 138.232 45.4663   7
   0   4  -9 1700.73 121.559   4
   0  -4   9 1739.80 120.230   4
   0   4  -9 1432.17 95.8992  20
   0   4  -9 1540.39 128.980  17
   0   4  -9 1811.63 139.487  15
   0   4  -9 1726.17 140.849   5
   0  -4   9 1392.05 129.271   5
   0  -4   9 1502.41 100.814  11
   0   4  -9 1506.12 91.0805  10
   0   4  -9 1475.84 117.526  11
   0  -4   9 1439.79 117.522   8
   0   4  -9 1661.89 158.873   9
   0   4  -9 1586.58 122.661   7
   0  -4   9 1636.93 117.636   7
   0  -4   9 1696.86 59.7966   6
   0  -4   8 518.721 64.5112   4
   0   4  -8 472.100 62.8462   4
   0   4  -8 687.221 86.1644  17
   0   4  -8 455.638 52.7568  20
   0   4  -8 679.372 85.7489  15
   0  -4   8 770.306 91.7197   5
   0   4  -8 595.508 84.8681   5
   0  -4   8 541.729 60.2566  11
   0   4  -8 843.996 84.5646  11
   0   4  -8 491.953 51.2894  10
   0  -4   8 410.710 63.6862   8
   0   4  -8 615.669 97.3240   9
   0   4  -8 466.607 64.9331   7
   0  -4   8 457.532 61.2141   7
   0  -4   8 514.769 32.6444   6
   0  -4   7 382.941 51.4502   4
   0   4  -7 330.850 50.4333   4
   0   4  -7 335.271 41.9172  20
   0   4  -7 279.680 58.2183  17
   0   4  -7 310.896 55.0551  15
   0  -4   7 250.017 56.1755   5
   0   4  -7 341.642 56.4188   5
   0   4  -7 303.595 50.1654  11
   0  -4   7 282.475 43.8558  11
   0   4  -7 396.071 46.1970  10
   0  -4   7 331.576 58.0749   8
   0   4  -7 414.679 73.0857   9
   0  -4   7 359.065 27.9052   6
   0  -4   7 454.533 51.3778   7
   0   4  -7 276.551 49.6212   7
   0  -4   6 496.709 52.3266   4
   0   4  -6 480.949 52.4629   4
   0   4  -6 454.591 63.8338  17
   0   4  -6 433.656 44.1581  20
   0   4  -6 496.776 62.7365  15
   0  -4   6 439.032 50.1704  11
   0   4  -6 494.399 50.4033  10
   0   4  -6 412.870 57.1078  11
   0   4  -6 459.693 54.6304   7
   0  -4   6 513.954 34.7496   6
   0  -4   6 504.293 55.0210   7
   0   4  -6 449.520 71.9110   9
   0  -4   6 454.557 59.3146   8
   0   4  -6 575.123 71.3305   5
   0  -4   6 450.358 66.4625   5
   0   4  -5 16284.4 413.951   4
   0  -4   5 16503.9 412.879   4
   0   4  -5 17141.7 472.332   5
   0   4  -5 16138.8 385.944  20
   0   4  -5 16138.2 415.014  10
   0  -4   5 15357.3 415.620  11
   0   4  -5 15813.9 443.770  11
   0  -4   5 15781.1 440.174   8
   0  -4   5 15114.7 495.859   9
   0   4  -5 17069.7 510.099   9
   0  -4   5 16754.1 373.337   6
   0  -4   5 16787.0 416.540   7
   0   4  -5 15858.0 417.627   7
   0  -4   4 12556.2 321.181   4
   0   4  -4 12623.9 322.692   4
   0   4  -4 13849.4 383.800   5
   0   4  -4 12325.6 301.110  20
   0   4  -4 11699.7 354.869  11
   0   4  -4 12356.6 335.726  10
   0  -4   4 12937.5 342.005  11
   0  -4   4 11872.9 401.535   9
   0   4  -4 13841.1 410.929   9
   0  -4   4 12249.3 353.311   8
   0  -4   4 12560.6 323.831   7
   0   4  -4 12669.1 329.150   7
   0  -4   4 12828.7 302.398   6
   0  -4   3 4826.77 143.400   4
   0   4  -3 4603.67 142.410   4
   0   4  -3 4911.77 191.795   5
   0   4  -3 4513.31 173.842  11
   0  -4   3 4883.09 165.888  11
   0   4  -3 4450.49 164.568  10
   0   4  -3 4732.16 129.752  20
   0  -4   3 4873.24 169.438  10
   0  -4   3 4344.30 171.020   8
   0  -4   3 4537.60 205.104   9
   0   4  -3 4738.94 202.923   9
   0  -4   3 4850.89 144.038   6
   0   4  -3 4715.74 148.847   6
   0  -4   3 4909.69 144.531   7
   0   4  -3 4545.52 145.168   7
   0   4  -2 15058.6 348.640   4
   0  -4   2 16136.6 349.622   4
   0   4  -2 15555.9 402.976  11
   0  -4   2 15865.9 396.582  10
   0   4  -2 14636.4 393.860  10
   0  -4   2 15760.2 392.545  11
   0   4  -2 15676.5 337.283  20
   0   4  -2 16427.4 442.586   9
   0  -4   2 16413.4 403.476   8
   0  -4   2 15046.6 440.286   9
   0  -4   2 15261.6 368.432   6
   0   4  -2 16237.2 376.107   6
   0  -4   2 16613.0 352.575   7
   0   4  -2 15302.2 350.908   7
   0  -4   1 948.091 78.8455   9
   0  -4   1 970.780 64.0055   8
   0   4  -1 991.419 81.8744   9
   0  -4   1 1102.43 67.1372  11
   0   4  -1 1029.33 67.9461  11
   0   4  -1 1035.06 70.8059  10
   0  -4   1 840.772 64.2638  10
   0  -4   1 1050.23 58.3069   6
   0   4  -1 1041.91 60.0535   6
   0  -4   0 88818.5 1865.48   9
   0  -4   0 92321.7 1815.65   6
   0   4   0 91201.7 1816.47   6
   0   4   0 86904.0 1834.40  10
   0  -4   0 91482.3 1836.21  10
   0   4   0 87758.5 1833.11  11
   0  -4   0 90474.5 1829.13  11
   0  -4  -1 595.676 45.9279   6
   0   4   1 506.897 43.4732   6
   0  -4  -1 494.037 47.2131  10
   0   4   1 493.243 48.7214  10
   0   4   1 459.933 45.0583  11
   0  -4  -2 3216.00 85.5046  20
   0  -4  -2 3231.43 95.1514   4
   0   4   2 2946.08 92.3871   4
   0  -4  -2 3269.12 120.776   6
   0   4   2 3111.96 118.021   6
   0  -4  -2 3034.80 95.1571   7
   0   4   2 2878.69 92.7029   7
   0   4   2 3050.55 127.078  10
   0  -4  -2 2962.65 123.832  10
   0  -4  -3 10331.3 268.575  18
   0   4   3 9460.85 261.448  18
   0  -4  -3 9304.09 226.013  20
   0  -4  -3 9698.33 244.180   4
   0   4   3 9303.82 241.501   4
   0   4   3 10147.9 265.010   6
   0  -4  -3 10000.7 248.360   7
   0   4   3 9444.18 243.645   7
   0  -4  -3 9393.66 263.235   6
   0   4   3 9409.58 269.085  10
   0  -4  -3 9112.67 265.698  10
   0  -4  -4 8953.77 227.853  20
   0  -4  -4 9112.84 265.286  18
   0   4   4 8978.37 259.933  18
   0  -4  -4 8392.90 251.042  10
   0   4   4 8952.91 257.739  10
   0  -4  -4 9220.06 248.638   4
   0   4   4 8539.70 243.960   4
   0  -4  -4 8841.24 249.735   7
   0  -4  -4 8983.23 254.897   6
   0   4   4 9067.83 247.460   7
   0   4   4 9583.95 256.499   6
   0  -4  -5 109.176 31.6608   6
   0   4   5 82.8722 27.6541  18
   0  -4  -5 205.295 43.2744  18
   0  -4  -5 131.842 31.0516  20
   0  -4  -5 122.265 30.2904  10
   0  -4  -5 167.336 35.6475   4
   0   4   5 110.857 31.6789   4
   0   4   5 77.2469 24.0506   6
   0   4   5 80.5439 26.7769   7
   0  -4  -5 172.047 37.8858   7
   0  -4  -6 588.256 55.4867   6
   0   4   6 563.784 59.0220  18
   0  -4  -6 556.635 60.7417  18
   0  -4  -6 494.552 48.8343  20
   0  -4  -6 670.867 56.0979  10
   0   4   6 677.717 54.6375   6
   0   4   6 691.401 61.7567   7
   0  -4  -6 656.142 64.7100   7
   0  -4  -6 685.748 60.6064   4
   0   4   6 592.878 58.2058   4
   0   4   7 1129.68 88.4997   4
   0  -4  -7 1365.14 95.6952   4
   0  -4  -7 1156.62 82.0474   6
   0  -4  -7 1256.80 77.1940  20
   0  -4  -7 1098.37 93.1465  18
   0   4   7 1249.66 94.5572  18
   0  -4  -7 1210.97 75.0219  10
   0  -4  -7 1296.76 48.5907   8
   0   4   7 1294.90 95.4421   7
   0  -4  -7 1211.35 94.5316   7
   0   4   7 1236.59 77.8137   6
   0  -4  -8 3611.30 153.740   6
   0  -4  -8 3851.94 183.436  18
   0  -4  -8 3344.61 144.733  20
   0  -4  -8 3653.62 141.589  10
   0  -4  -8 3663.00 174.230   4
   0   4   8 3171.80 165.316   4
   0  -4  -8 2994.48 167.333   7
   0   4   8 3259.02 139.357   6
   0   4   8 3160.75 165.410   7
   0   4   9 688.633 76.4400   5
   0  -4  -9 634.720 66.7296   6
   0  -4  -9 673.679 81.1028  18
   0  -4  -9 570.234 62.4426  20
   0  -4  -9 720.820 58.3266  10
   0  -4  -9 738.841 79.6237   4
   0   4   9 575.561 72.3697   4
   0  -4  -9 682.843 83.3177   7
   0   4   9 681.130 59.6859   6
   0   4   9 723.613 78.7092   7
   0  -4 -10 78.2115 29.5550   6
   0   4  10 95.9598 39.8383   5
   0  -4 -10 19.7696 33.4047  18
   0  -4 -10 66.8196 34.2699  20
   0   4  10 60.8305 44.2781  17
   0  -4 -10 35.5719 21.5403  10
   0   4  10 77.1670 39.7283   4
   0  -4 -10 61.4630 37.4077   4
   0  -4 -10 69.5867 36.4572   7
   0   4  10 56.8268 24.5888   6
   0   4  10 88.5466 40.2982   7
   0   4  11 494.912 74.0926   5
   0  -4 -11 738.247 73.1342   6
   0  -4 -11 652.088 70.9102  20
   0   4  11 801.804 92.3260  17
   0  -4 -11 472.994 79.0494  18
   0  -4 -11 598.855 54.3697  10
   0   4  11 708.974 63.2689   6
   0  -4 -11 544.857 83.8704   7
   0   4  11 643.707 82.5167   7
   0  -4 -11 887.814 99.3224   4
   0   4  11 675.740 83.4888   4
   0   4  12 2.72636 29.5869   4
   0  -4 -12 17.6380 31.6803   4
   0  -4 -12 39.3658 25.6788   6
   0   4  12-7.21227 27.6060   5
   0  -4 -12 63.0699 50.4660  18
   0   4  12 7.85856 35.9802  17
   0  -4 -12 0.07292 25.3720  20
   0  -4 -12 19.1302 16.4394  10
   0   4  12-7.25715 23.3488   8
   0   4  12 48.2003 30.9137   7
   0  -4 -12 53.8269 39.4629   7
   0   4  12 27.3437 19.2852   6
   0   4  13 5994.06 290.328   4
   0  -4 -13 6977.02 313.247   4
   0  -4 -13 6005.01 258.490  20
   0  -4 -13 6257.66 302.883  18
   0  -4 -13 6371.46 261.177   6
   0   4  13 6307.70 301.839   5
   0  -4 -13 6226.70 205.138  10
   0   4  13 6282.52 236.727   8
   0   4  13 6201.37 222.471   6
   0   4  13 6714.57 307.658   7
   0  -4 -13 6261.42 311.253   7
   0   4  14 1099.00 123.549   4
   0  -4 -14 1012.01 104.543  20
   0  -4 -14 1053.13 124.718  18
   0   4  14 1018.10 129.441  15
   0   4  14 1132.59 123.172   5
   0  -4 -14 1049.08 98.9679   6
   0  -4 -14 1258.23 78.0930  10
   0   4  14 1062.84 93.5908   8
   0  -4 -14 1209.23 135.317   7
   0   4  14 1021.29 80.4775   6
   0  -4 -15 60.8132 49.4670  18
   0  -4 -15 79.9159 38.5446  20
   0   4  15 109.414 60.0432  15
   0  -4 -15 108.677 40.1496   6
   0   4  15 142.809 55.1076   5
   0  -4 -15 182.586 29.5577  10
   0   4  15 84.8788 46.5226   4
   0   4  15 120.223 31.2432   6
   0  -4 -15 184.428 65.4174   7
   0  -4 -16 1736.08 172.705  18
   0  -4 -16 1894.55 154.326  20
   0   4  16 2074.12 194.926  15
   0   4  16 2156.27 181.178   5
   0  -4 -16 2334.89 99.5146  10
   0   4  16 1923.20 176.431   4
   0  -4 -16 2002.35 195.565   7
   0   4  16 2136.95 121.703   6
   0  -4 -17 1060.11 135.463  18
   0  -4 -17 1064.47 120.936  20
   0   4  17 1198.71 151.472  15
   0   4  17 1176.86 137.978   5
   0  -4 -17 1186.01 63.1593  10
   0   4  17 1020.05 131.509   4
   0  -4 -17 1166.01 154.546   7
   0   4  17 1009.97 87.4904   6
   0  -4 -18 2038.65 191.479  18
   0  -4 -18 1971.71 168.775  20
   0   4  18 2086.42 188.833   5
   0   4  18 2009.66 204.675  15
   0   4  18 1921.93 188.893   4
   0  -4 -18 1637.54 193.347   7
   0   4  18 1829.43 117.584   6
   0  -4 -19 171.351 73.4227  18
   0  -4 -19 122.942 60.4858  20
   0   4  19 192.327 67.6234  15
   0   4  19 238.931 70.6884   5
   0   4  19 111.246 60.1317   4
   0   4  19 159.839 40.4294   6
   0  -4 -19 247.586 87.2926   7
   0  -4 -20 637.957 107.771  20
   0  -4 -20 529.229 111.572  18
   0   4  20 544.462 123.651  15
   0   4  20 532.387 104.702   5
   0   4  20 459.109 83.8040  11
   0   4  20 582.414 117.089   4
   0  -4 -20 534.800 124.898   7
   0   4  20 438.887 58.9390   6
   0   4  21 742.243 148.260  15
   0  -4 -21 861.288 147.096  18
   0  -4 -21 881.534 122.902  20
   0   4  21 1016.47 149.568   5
   0   4  21 964.122 149.130   4
   0  -4 -21 1005.37 167.287   7
   0  -4 -22 430.413 109.906  18
   0  -4 -22 369.792 92.1698  20
   0   4  22 655.801 148.094   5
   0   4  22 569.264 132.926   4
   0  -4 -22 396.243 120.307   7
   0   4  23 335.065 97.9244  15
   0  -4 -23 203.444 105.996  18
   0  -4 -23 9.37232 53.5801  20
   0   4  23 307.033 97.3779   5
   0   4  23 221.182 96.5477   4
   0  -4 -23 152.368 89.7010   7
   0   4  24 312.268 114.757  15
   0  -4 -24 96.8027 65.8632  20
   0  -4 -24 200.975 92.4720  18
   0   4  24 159.103 69.3847   5
   0   4  24 257.317 99.6637   4
   0  -4 -24 98.6579 95.6598   7
   0   4  25 284.460 98.0806  15
   0  -4 -25 137.372 82.4576  18
   0  -4 -25 93.9669 52.8929  20
   0   4  25 123.081 67.9860   5
   0   4  25 264.533 105.029   4
   0  -4 -25 69.2073 71.7463   7
   0  -4 -26 191.626 88.3524  20
   0  -4 -26 415.455 117.144  18
   0   4  26 355.064 112.316   4
   0  -4 -26 450.260 136.963   7
   0   4  26 591.819 156.785  15
   0  -4 -27-1.83806 70.6027  18
   0  -4 -27 40.5293 61.6534  20
   0   4  27-65.3217 97.7469   4
   0  -4 -27 273.459 113.678   7
   0   4  27 67.0383 85.4572  15
   0  -4 -28 150.316 93.7636  18
   0  -4 -28 87.9167 85.3173  20
   0   4  28 22.0522 91.8177   4
   0  -4 -28-185.021 109.869   7
   0   4  28-132.720 108.254  15
   0  -4 -29 928.534 186.988  18
   0  -4 -29 512.634 137.616  20
   0   4  29 406.162 139.640   4
   0  -4 -29 394.152 144.537   7
   0   4  29 867.648 211.137  15
   0  -4 -30-0.53483 81.1775  20
   0  -4 -30-32.5742 74.9921  18
   0  -5  29 106.249 101.921   4
   0   5 -29 156.359 118.707   7
   0   5 -29 250.067 122.606  18
   0  -5  28 99.5428 93.6991   4
   0  -5  28 37.8548 77.0455   8
   0   5 -28 58.4439 94.5175   7
   0   5 -28 146.827 110.236  18
   0  -5  27 43.8824 66.1753   4
   0  -5  27 145.432 101.063   8
   0   5 -27 282.896 114.213   7
   0   5 -27 135.404 84.1337  20
   0   5 -27 116.196 72.0614  18
   0  -5  26-88.9272 79.5137   4
   0  -5  26 6.19684 69.4351   8
   0   5 -26-74.0501 91.9052   7
   0   5 -26 26.6607 65.6742  20
   0  -5  25 200.513 91.3251   4
   0  -5  25 451.770 128.192   8
   0   5 -25 359.474 134.541   7
   0   5 -25 386.285 109.366  20
   0  -5  24 423.196 121.487   4
   0  -5  24 424.011 122.973   8
   0   5 -24 402.786 129.194   7
   0   5 -24 571.292 124.895  20
   0  -5  23 1964.84 227.314   4
   0  -5  23 1670.67 212.890   8
   0   5 -23 1698.87 232.558   7
   0   5 -23 1746.19 189.133  20
   0  -5  22 23.0349 66.2673   4
   0  -5  22-37.0269 72.9372   8
   0   5 -22-26.5202 69.9681   7
   0   5 -22-86.6734 69.8735  20
   0  -5  21 350.228 103.136   4
   0  -5  21 455.416 108.893   8
   0   5 -21 433.162 122.581   7
   0   5 -21 359.964 87.9101  20
   0  -5  20-31.8645 60.4111   4
   0   5 -20 63.5817 57.9356  20
   0   5 -20-59.6671 66.4320  17
   0  -5  20-59.3827 68.5093   8
   0   5 -20-42.5366 60.5850   7
   0  -5  19 1935.11 197.555   4
   0  -5  19 2111.70 130.187  11
   0   5 -19 1918.42 201.398  17
   0   5 -19 1789.81 170.066  20
   0  -5  19 1984.65 201.663   8
   0   5 -19 1849.27 211.478   7
   0  -5  18 2103.64 197.117   4
   0   5 -18 2358.29 216.395  17
   0   5 -18 1886.06 168.055  20
   0  -5  18 1992.18 128.628  11
   0  -5  18 2232.71 202.627   8
   0   5 -18 2122.64 217.325   7
   0  -5  17 113.752 59.2298   4
   0  -5  17 136.548 62.5759   5
   0   5 -17 109.555 60.4193  17
   0   5 -17 112.082 51.2258  20
   0   5 -17 119.627 28.9346  10
   0  -5  17 142.450 40.7742  11
   0  -5  17 104.727 56.7545   8
   0   5 -17 103.211 64.4846   7
   0  -5  16 930.781 125.886   4
   0  -5  16 1139.50 146.876   5
   0   5 -16 885.683 105.991  20
   0   5 -16 886.858 130.758  17
   0   5 -16 1084.20 80.4710  10
   0  -5  16 922.214 88.7035  11
   0  -5  16 1029.51 130.416   8
   0   5 -16 831.016 131.220   7
   0  -5  15 527.222 92.6510   4
   0  -5  15 730.477 117.101   5
   0   5 -15 898.652 126.851   5
   0   5 -15 598.714 106.227  17
   0   5 -15 699.243 90.4280  20
   0   5 -15 814.096 68.6722  10
   0  -5  15 716.546 77.8195  11
   0  -5  15 561.035 98.4807   8
   0   5 -15 571.631 102.372   7
   0  -5  14 329.931 70.6490   4
   0   5 -14 380.404 87.0891   5
   0  -5  14 380.873 85.9072   5
   0   5 -14 350.957 64.3056  20
   0   5 -14 414.257 88.8865  17
   0  -5  14 373.856 58.3149  11
   0   5 -14 513.843 59.2191  10
   0  -5  14 334.914 75.0292   8
   0   5 -14 364.789 83.2807   7
   0  -5  13 428.281 77.7282   4
   0  -5  13 300.172 74.2050   5
   0   5 -13 269.920 74.2484   5
   0   5 -13 298.348 74.1699  17
   0   5 -13 291.955 57.2159  20
   0   5 -13 336.534 45.4443  10
   0  -5  13 329.512 54.1988  11
   0  -5  13 382.511 78.8350   8
   0   5 -13 395.589 80.5157   7
   0  -5  13 421.576 74.0531   7
   0   5 -12 35.3431 29.4698   4
   0  -5  12 31.9915 31.2435   4
   0   5 -12 19.2533 35.5292  17
   0   5 -12 10.1914 25.8698  20
   0   5 -12 25.0203 45.9682   5
   0  -5  12 77.8733 49.3981   5
   0  -5  12 55.6498 32.8284  11
   0   5 -12 26.9369 21.1496  10
   0   5 -12 12.7908 66.9103   9
   0  -5  12 84.3125 46.5378   8
   0   5 -12 47.6482 40.9268   7
   0  -5  12 55.5434 35.0427   7
   0   5 -11 2197.16 155.559   4
   0  -5  11 1916.75 142.018   4
   0   5 -11 1853.28 158.574  17
   0   5 -11 1851.77 125.034  20
   0   5 -11 1956.70 160.668  15
   0  -5  11 1869.69 162.625   5
   0   5 -11 2186.20 175.716   5
   0   5 -11 2110.86 118.782  10
   0  -5  11 2062.76 124.694  11
   0   5 -11 2048.72 149.525  11
   0  -5  11 1887.93 148.784   8
   0  -5  11 2198.95 152.764   7
   0   5 -11 2120.61 203.707   9
   0  -5  11 2034.92 66.4335   6
   0   5 -11 1860.29 151.444   7
   0  -5  10 13909.4 439.212   4
   0   5 -10 15279.7 464.701   4
   0   5 -10 13030.8 396.649  20
   0   5 -10 13268.7 474.925  17
   0   5 -10 15264.5 502.610  15
   0  -5  10 12597.6 478.260   5
   0   5 -10 14933.6 507.320   5
   0   5 -10 13887.7 456.470  11
   0   5 -10 13918.3 390.981  10
   0  -5  10 13297.7 405.679  11
   0  -5  10 13302.7 459.551   8
   0   5 -10 15402.6 574.639   9
   0  -5  10 14627.3 452.014   7
   0  -5  10 13963.9 316.212   6
   0   5 -10 13322.0 452.676   7
   0  -5   9 1.03502 27.0661   4
   0   5  -9 13.2671 33.5075   4
   0   5  -9-13.1631 34.3916  17
   0   5  -9-20.6968 24.1380  20
   0   5  -9-6.58788 25.6246  15
   0  -5   9 0.10842 32.4794   5
   0   5  -9-11.3607 32.3399   5
   0   5  -9-4.06231 24.0334  11
   0  -5   9-25.0670 27.1644  11
   0   5  -9 1.83302 22.0891  10
   0   5  -9 18.2876 32.8923   9
   0  -5   9-11.2948 32.8333   8
   0   5  -9-14.7722 28.1026   7
   0  -5   9-4.76769 30.7030   7
   0  -5   9 12.3495 11.5294   6
   0   5  -8 3600.24 175.801   4
   0  -5   8 3478.36 166.841   4
   0   5  -8 3351.45 144.911  20
   0   5  -8 3207.82 190.671  17
   0   5  -8 3648.33 198.432  15
   0   5  -8 3473.06 203.659   5
   0  -5   8 3300.35 156.552  11
   0   5  -8 3306.47 184.898  11
   0   5  -8 3438.54 152.345  10
   0  -5   8 3388.79 188.198   8
   0   5  -8 3742.43 234.161   9
   0  -5   8 3461.91 112.159   6
   0   5  -8 3124.82 170.529   7
   0  -5   8 3608.80 171.774   7
   0  -5   7 426.762 52.8875   4
   0   5  -7 382.342 52.4360   4
   0   5  -7 429.889 47.9942  20
   0   5  -7 351.664 59.1025  17
   0   5  -7 425.652 67.2317  15
   0   5  -7 420.343 62.2467  11
   0   5  -7 646.984 64.6935  10
   0  -5   7 411.668 50.7832  11
   0  -5   7 401.751 52.9005   7
   0  -5   7 410.880 34.1649   6
   0   5  -7 377.733 53.1086   7
   0  -5   7 378.670 60.6040   8
   0   5  -7 497.807 86.0530   9
   0   5  -7 498.399 76.3100   5
   0   5  -6 33.9203 22.1490   4
   0  -5   6 62.0642 21.6317   4
   0   5  -6 31.8421 24.5296   5
   0   5  -6 58.1776 21.8410  20
   0   5  -6 57.7006 26.4379  10
   0  -5   6 45.5089 23.4687  11
   0   5  -6 37.6064 33.3602  11
   0   5  -6 92.2028 47.0377   9
   0  -5   6 39.2829 30.4996   8
   0  -5   6 80.5598 44.4116   9
   0  -5   6 67.6199 23.6861   7
   0   5  -6 20.2261 19.4200   7
   0  -5   6 55.4508 15.9143   6
   0   5  -5 2069.13 101.960   4
   0  -5   5 2060.15 101.050   4
   0   5  -5 2072.02 136.656   5
   0   5  -5 1961.07 86.5973  20
   0  -5   5 1905.83 107.537  11
   0   5  -5 2011.77 107.680  10
   0   5  -5 1839.27 119.850  11
   0  -5   5 1459.48 135.138   9
   0   5  -5 2214.94 157.148   9
   0  -5   5 1817.30 119.147   8
   0  -5   5 2009.55 100.245   7
   0  -5   5 2123.95 86.6262   6
   0   5  -5 1890.86 100.537   7
   0  -5   4 843.449 55.9357   4
   0   5  -4 788.591 54.2280   4
   0   5  -4 1012.44 87.2651   5
   0  -5   4 884.554 68.4500  11
   0   5  -4 728.771 69.6587  11
   0   5  -4 760.695 46.4657  20
   0  -5   4 699.428 90.8956   9
   0  -5   4 828.824 74.5227   8
   0   5  -4 872.957 91.3649   9
   0  -5   4 852.501 55.5412   7
   0   5  -4 777.818 56.5835   7
   0  -5   4 717.266 50.4637   6
   0   5  -3 9642.39 250.345   4
   0  -5   3 9718.98 247.246   4
   0  -5   3 9735.41 289.189  11
   0   5  -3 9555.66 304.096  11
   0   5  -3 9499.26 289.493  10
   0   5  -3 9949.68 234.154  20
   0  -5   3 10174.4 299.552  10
   0  -5   3 9515.36 343.327   9
   0  -5   3 10226.5 251.565   7
   0   5  -3 10142.8 342.448   9
   0  -5   3 9846.50 301.035   8
   0   5  -3 10020.9 270.769   6
   0   5  -3 9780.75 252.774   7
   0  -5   3 9602.89 261.655   6
   0  -5   2 364.045 26.9677   4
   0   5  -2 317.713 26.7590   4
   0   5  -2 299.667 45.2638  11
   0  -5   2 268.412 41.6289  11
   0   5  -2 265.187 41.9518  10
   0   5  -2 320.897 21.9142  20
   0  -5   2 373.339 49.1982   8
   0   5  -2 291.515 52.0479   9
   0  -5   2 252.811 53.2729   9
   0  -5   2 361.949 27.6012   7
   0  -5   2 255.359 41.6744  10
   0   5  -2 304.899 26.0706   7
   0   5  -2 316.271 36.6469   6
   0  -5   2 344.362 37.2366   6
   0   5  -1 7523.77 262.158   9
   0  -5   1 6702.65 254.116   9
   0  -5   1 6952.61 217.859   8
   0   5  -1 6292.30 227.625  11
   0   5  -1 6675.80 225.881  10
   0  -5   1 6752.59 227.107  10
   0  -5   1 7132.42 223.286  11
   0  -5   1 7010.29 205.960   6
   0   5  -1 7092.13 211.376   6
   0  -5   0 1317.95 76.8217   8
   0  -5   0 1343.63 105.069   9
   0  -5   0 1113.26 70.5952   6
   0   5   0 1312.53 79.5087   6
   0  -5   0 1316.97 86.0833  11
   0   5   0 1303.59 86.4156  10
   0   5   0 1377.12 88.8283  11
   0  -5   0 1323.67 86.7010  10
   0   5   1 2162.45 101.039   6
   0  -5  -1 2109.03 100.936   6
   0  -5  -1 2086.20 109.787  10
   0   5   1 2005.18 107.061  11
   0   5   1 2221.56 114.175  10
   0  -5  -2 41527.6 812.194  20
   0  -5  -2 38176.3 822.871   4
   0   5   2 37594.7 820.216   4
   0  -5  -2 39603.6 878.421   6
   0  -5  -2 41696.2 827.661   7
   0   5   2 39802.0 824.571   7
   0   5   2 42426.2 882.734   6
   0   5   2 41521.2 896.557  11
   0   5   2 41413.1 899.006  10
   0  -5  -2 38042.9 887.649  10
   0  -5  -3 6425.83 162.685  20
   0   5   3 7513.18 215.978  18
   0  -5  -3 6450.43 177.547   4
   0   5   3 5752.27 171.998   4
   0  -5  -3 6296.26 178.973   7
   0  -5  -3 6310.07 207.248   6
   0   5   3 5996.92 175.648   7
   0   5   3 6679.80 208.011   6
   0  -5  -3 5746.63 206.443  10
   0   5   3 6394.47 218.053  10
   0  -5  -4 1810.68 99.8701  18
   0  -5  -4 1663.50 71.3571  20
   0   5   4 1590.50 91.9147  18
   0   5   4 1501.92 81.3790   4
   0  -5  -4 1762.18 85.6606   4
   0   5   4 1736.25 96.5839   6
   0  -5  -4 1575.94 84.9828   7
   0   5   4 1544.85 83.1474   7
   0  -5  -4 1567.73 93.9107   6
   0  -5  -4 1572.52 95.6184  10
   0   5   4 1480.57 94.6118  10
   0  -5  -5 1502.85 74.7964  20
   0  -5  -5 1741.13 104.865  18
   0   5   5 1582.47 96.2474  18
   0  -5  -5 1483.45 92.0294  10
   0  -5  -5 1639.19 88.4518   4
   0   5   5 1430.14 86.5841   4
   0   5   5 1677.64 93.7602   6
   0  -5  -5 1430.31 89.5801   7
   0   5   5 1584.26 90.3218   7
   0  -5  -5 1593.17 93.8653   6
   0  -5  -6 8449.35 241.378  20
   0   5   6 8601.53 277.305  18
   0  -5  -6 8720.49 282.862  18
   0  -5  -6 8011.34 258.507  10
   0  -5  -6 8142.01 266.011   6
   0   5   6 8078.12 261.579   4
   0  -5  -6 9289.59 273.037   4
   0  -5  -6 8536.29 275.076   7
   0   5   6 8779.52 263.585   6
   0   5   6 8841.03 270.267   7
   0  -5  -7 6603.31 205.947  20
   0   5   7 6711.80 239.753  18
   0  -5  -7 6293.34 240.459  18
   0  -5  -7 6100.30 211.598  10
   0  -5  -7 5899.42 222.178   6
   0   5   7 5763.17 224.057   4
   0  -5  -7 6788.17 237.338   4
   0   5   7 6577.70 219.034   6
   0   5   7 6281.80 230.526   7
   0  -5  -7 6080.07 233.163   7
   0   5   8-41.1844 34.9502  18
   0  -5  -8 9.44351 24.5882  18
   0  -5  -8 9.84531 22.6822  20
   0  -5  -8-8.24643 22.9314  10
   0  -5  -8 0.34431 22.5727   6
   0   5   8 22.9761 29.1831   4
   0  -5  -8-39.6258 33.5626   4
   0  -5  -8 6.43996 28.5912   7
   0   5   8 28.3895 22.9249   6
   0   5   8-2.87548 26.9412   7
   0  -5  -9 268.777 44.1033  20
   0  -5  -9 306.061 57.1309  18
   0  -5  -9 312.444 44.8038  10
   0  -5  -9 271.718 46.0142   6
   0  -5  -9 332.989 54.9645   4
   0   5   9 243.843 47.8865   4
   0   5   9 274.796 42.4395   6
   0   5   9 276.267 48.5236   7
   0  -5  -9 224.526 47.6233   7
   0  -5 -10 5540.70 215.929  20
   0  -5 -10 6003.20 262.261  18
   0  -5 -10 5352.14 199.548  10
   0  -5 -10 5433.59 223.437   6
   0  -5 -10 6378.14 264.452   4
   0   5  10 5469.23 245.882   4
   0  -5 -10 5327.39 250.700   7
   0   5  10 5980.44 257.987   7
   0   5  10 5869.39 211.551   6
   0  -5 -11 11564.1 362.144  20
   0  -5 -11 11520.1 409.641  18
   0  -5 -11 11347.1 331.450  10
   0   5  11 10644.0 402.914   5
   0  -5 -11 10741.5 367.988   6
   0   5  11 11189.9 399.951   4
   0  -5 -11 13324.1 428.485   4
   0  -5 -11 10968.5 412.432   7
   0   5  11 11906.9 347.420   6
   0   5  11 12150.5 412.881   7
   0  -5 -12 168.714 46.6480  20
   0   5  12 300.492 61.7347  17
   0  -5 -12 200.654 54.9566  18
   0  -5 -12 223.568 38.0394  10
   0   5  12 134.499 44.7303   5
   0  -5 -12 233.555 48.4500   6
   0   5  12 233.056 56.4399   4
   0  -5 -12 297.929 65.7786   4
   0   5  12 245.726 38.8557   6
   0   5  12 206.807 48.7794   7
   0  -5 -12 289.598 67.8332   7
   0  -5 -13 637.593 94.0837  18
   0  -5 -13 597.182 78.8346  20
   0  -5 -13 740.981 64.6547  10
   0   5  13 698.788 95.2000   5
   0  -5 -13 721.335 86.0433   6
   0   5  13 789.146 101.914   4
   0  -5 -13 892.444 108.563   4
   0   5  13 731.530 71.0356   6
   0  -5 -13 738.886 102.544   7
   0   5  13 814.365 100.635   7
   0  -5 -14 48.9641 37.2699  20
   0  -5 -14 107.770 49.0015  18
   0  -5 -14 108.786 29.0103  10
   0   5  14 71.3333 45.5439   5
   0  -5 -14 44.4247 30.3453   6
   0   5  14 57.2057 44.4077   4
   0  -5 -14 85.3479 48.4561   7
   0   5  14 44.0040 22.3721   6
   0  -5 -15 446.946 85.0938  18
   0  -5 -15 426.189 73.8140  20
   0   5  15 459.596 85.9298   5
   0  -5 -15 566.113 82.3788   6
   0  -5 -15 562.352 54.3594  10
   0   5  15 462.860 85.6185   4
   0   5  15 570.107 66.1132   6
   0  -5 -15 584.196 106.805   7
   0  -5 -16 105.308 54.2274  18
   0  -5 -16 66.4938 40.6334  20
   0   5  16 61.2645 50.7224  15
   0   5  16 68.0796 35.0032   5
   0  -5 -16 119.369 46.5524   6
   0  -5 -16 94.3501 27.8006  10
   0   5  16 69.3504 46.1800   4
   0  -5 -16 112.991 60.0555   7
   0   5  16 68.8766 30.0450   6
   0  -5 -17 240.653 63.9915  20
   0  -5 -17 300.265 83.5831  18
   0   5  17 325.156 88.4437  15
   0  -5 -17 383.530 71.9670   6
   0   5  17 275.722 73.9871   5
   0  -5 -17 252.340 33.6446  10
   0   5  17 237.144 71.4449   4
   0   5  17 231.369 48.1380   6
   0  -5 -17 185.378 74.1289   7
   0  -5 -18 3417.34 222.469  20
   0  -5 -18 3437.22 254.876  18
   0   5  18 3493.03 275.917  15
   0   5  18 3737.64 254.271   5
   0  -5 -18 3694.78 135.718  10
   0   5  18 3611.49 261.677   4
   0  -5 -18 3309.77 270.009   7
   0   5  18 3166.02 169.253   6
   0   5  19 3617.25 281.035  15
   0  -5 -19 3004.00 214.465  20
   0  -5 -19 3080.63 244.882  18
   0   5  19 3547.08 250.149   5
   0   5  19 2813.09 236.763   4
   0  -5 -19 3231.94 274.104   7
   0   5  19 3034.35 163.914   6
   0   5  20 1129.26 161.497  15
   0  -5 -20 1010.24 152.406  18
   0  -5 -20 1118.16 136.445  20
   0   5  20 1253.68 150.305   5
   0   5  20 1069.37 153.413   4
   0  -5 -20 1155.18 173.287   7
   0   5  20 1056.84 95.8856   6
   0   5  21-20.3655 63.8648  15
   0  -5 -21 25.6274 54.2935  18
   0  -5 -21 32.1141 49.5006  20
   0   5  21 125.800 68.0878   5
   0   5  21 39.6956 54.5458   4
   0  -5 -21 10.8147 68.4025   7
   0   5  22 137.304 80.9240  15
   0  -5 -22 312.609 86.1069  20
   0  -5 -22 268.692 89.2259  18
   0   5  22 258.337 87.5744   5
   0   5  22 346.310 109.901   4
   0  -5 -22 146.980 88.7868   7
   0   5  23 56.9502 67.5960  15
   0  -5 -23 80.2481 65.8077  20
   0  -5 -23 38.6060 53.6810  18
   0   5  23 143.767 75.6106   5
   0   5  23 194.976 81.4219   4
   0  -5 -23 33.9972 77.8859   7
   0   5  24 355.731 117.852  15
   0  -5 -24 137.855 76.2948  18
   0  -5 -24 190.549 73.4304  20
   0   5  24 117.207 61.0857   5
   0   5  24 191.764 83.7377   4
   0  -5 -24 101.114 83.4521   7
   0   5  25-8.17695 100.761  15
   0  -5 -25-56.2816 65.6609  18
   0  -5 -25-38.5955 59.0664  20
   0   5  25-26.1505 57.2243   5
   0   5  25 9.00943 73.9509   4
   0  -5 -25-62.6163 70.8467   7
   0  -5 -26 127.809 83.0015  18
   0  -5 -26 94.5621 76.5922  20
   0   5  26 116.669 86.6267   4
   0  -5 -26 150.392 93.2123   7
   0   5  26 169.508 102.511  15
   0  -5 -27-8.16888 75.8626  18
   0  -5 -27-21.5622 67.2449  20
   0   5  27-66.9329 100.329   4
   0  -5 -27 178.659 122.945   7
   0   5  27 35.9928 83.6600  15
   0  -5 -28 721.050 153.652  18
   0  -5 -28 646.801 142.658  20
   0   5  28 606.425 163.238   4
   0  -5 -28 397.843 144.755   7
   0   5  28 677.581 164.840  15
   0  -5 -29 72.1045 98.0726  18
   0  -5 -29 17.4502 74.0168  20
   0   5  29 85.5956 98.8702   4
   0  -5 -29 93.2865 102.124   7
   0   5  29 109.524 98.9812  15
   0   5  30 286.104 132.767   4
   0  -5 -30 423.057 130.487  18
   0  -5 -30 95.7014 88.0350  20
   0  -6  29 319.287 126.587   4
   0   6 -29 412.811 158.339   7
   0  -6  28-16.4912 76.0671   4
   0  -6  28-65.8405 74.2852   8
   0   6 -28 42.2463 97.4337   7
   0   6 -28 144.029 103.646  18
   0  -6  27 132.866 109.522   8
   0  -6  27-117.906 103.130   4
   0   6 -27-4.53669 80.1249   7
   0  -6  26-138.096 104.353   4
   0  -6  26 77.3173 78.4683   8
   0   6 -26 227.775 122.197   7
   0   6 -26 73.7438 69.7594  20
   0  -6  25 719.868 157.344   4
   0  -6  25 591.819 147.558   8
   0   6 -25 572.725 155.452   7
   0   6 -25 622.138 126.718  20
   0  -6  24 275.274 111.237   4
   0   6 -24 341.123 130.804   7
   0   6 -24 48.9085 70.3020  20
   0  -6  23 624.001 133.388   4
   0  -6  23 544.449 121.584   8
   0   6 -23 627.956 153.882   7
   0   6 -23 802.680 138.020  20
   0  -6  22 458.400 112.690   4
   0  -6  22 377.257 106.038   8
   0   6 -22 418.250 129.512   7
   0   6 -22 519.271 123.922  17
   0   6 -22 416.912 102.852  20
   0  -6  21 536.832 117.493   4
   0  -6  21 812.279 147.449   8
   0   6 -21 670.121 145.349   7
   0   6 -21 499.263 102.107  20
   0   6 -21 619.926 130.464  17
   0  -6  20 2738.70 239.332   4
   0  -6  20 2484.18 235.493   8
   0   6 -20 2732.59 269.111   7
   0   6 -20 2657.99 250.891  17
   0   6 -20 2712.78 217.635  20
   0  -6  19 39.1214 52.0470   4
   0   6 -19 43.5647 58.9100  17
   0   6 -19 2.91740 52.3724  20
   0  -6  19-54.9198 69.7378   8
   0   6 -19 82.1069 75.6371   7
   0  -6  18 1052.02 139.553   4
   0  -6  18 1222.58 100.211  11
   0   6 -18 1090.12 151.630  17
   0   6 -18 1243.27 137.342  20
   0  -6  18 1299.00 163.685   8
   0   6 -18 1032.23 157.124   7
   0  -6  17 1079.57 136.792   4
   0  -6  17 940.204 87.6394  11
   0   6 -17 1133.20 87.1211  10
   0   6 -17 950.927 139.908  17
   0   6 -17 957.230 115.965  20
   0  -6  17 1061.63 141.536   8
   0   6 -17 856.673 139.579   7
   0  -6  16 1948.03 180.688   4
   0  -6  16 1827.66 128.229  11
   0   6 -16 2016.44 121.799  10
   0   6 -16 1931.17 190.040  17
   0   6 -16 1735.17 151.363  20
   0  -6  16 1916.59 185.953   8
   0   6 -16 1597.16 181.382   7
   0  -6  15 111.730 55.1877   4
   0   6 -15 189.764 51.8361  20
   0   6 -15 268.974 77.0005  17
   0   6 -15 124.757 35.6898  10
   0  -6  15 176.884 45.5822  11
   0  -6  15 189.957 70.0937   8
   0   6 -15 165.408 66.8759   7
   0  -6  14 45.7888 46.0492   4
   0   6 -14-35.4683 48.8650   5
   0   6 -14 20.1384 34.0747  20
   0   6 -14-33.5140 46.3668  17
   0  -6  14 30.1443 26.0290  11
   0   6 -14 18.7261 25.5109  10
   0  -6  14 16.4630 44.0799   8
   0   6 -14-23.5485 47.1140   7
   0  -6  13 361.106 72.1473   4
   0   6 -13 374.631 87.1138   5
   0   6 -13 507.945 98.8493  17
   0   6 -13 447.957 70.4118  20
   0  -6  13 460.804 63.5662  11
   0   6 -13 415.337 56.0337  10
   0  -6  13 332.873 76.0643   8
   0   6 -13 325.152 77.5802   7
   0  -6  13 367.348 68.2108   7
   0   6 -12 1934.46 156.333   4
   0  -6  12 1754.78 144.486   4
   0   6 -12 1774.18 128.299  20
   0   6 -12 2001.32 173.848  17
   0   6 -12 1930.96 180.762   5
   0  -6  12 1852.23 125.471  11
   0   6 -12 1940.42 120.516  10
   0   6 -12 2182.31 168.057  11
   0   6 -12 1803.80 204.693   9
   0  -6  12 1654.67 149.528   8
   0  -6  12 1678.76 141.727   7
   0   6 -12 1690.00 151.330   7
   0  -6  12 1963.38 67.4887   6
   0   6 -11 163.168 44.9949   4
   0  -6  11 158.665 43.0057   4
   0   6 -11 92.1747 46.5153  17
   0   6 -11 171.156 41.3989  20
   0   6 -11 192.319 59.6219  15
   0   6 -11 126.881 54.1210   5
   0   6 -11 148.249 35.7051  10
   0  -6  11 158.245 38.0821  11
   0   6 -11 196.192 58.8928  11
   0  -6  11 216.894 58.1303   8
   0   6 -11 148.677 63.2717   9
   0  -6  11 185.383 44.2343   7
   0   6 -11 166.864 49.2693   7
   0  -6  11 196.387 21.5484   6
   0  -6  10 7637.34 303.501   4
   0   6 -10 8716.40 327.262   4
   0   6 -10 7871.58 348.310  17
   0   6 -10 7929.62 274.892  20
   0   6 -10 8522.12 357.906  15
   0   6 -10 8965.30 376.825   5
   0  -6  10 7906.54 281.714  11
   0   6 -10 7705.11 277.015  10
   0   6 -10 7906.37 335.713  11
   0  -6  10 8415.22 318.275   7
   0   6 -10 8622.22 420.860   9
   0  -6  10 8075.63 335.826   8
   0   6 -10 7957.85 324.591   7
   0  -6  10 8016.21 212.021   6
   0   6  -9 108.478 37.9438   4
   0  -6   9 201.214 47.5521   4
   0   6  -9 132.745 37.4436  20
   0   6  -9 328.335 71.6111  17
   0   6  -9 146.998 54.9970  15
   0   6  -9 171.780 59.9648   5
   0  -6   9 232.403 49.6407  11
   0   6  -9 147.115 40.6044  10
   0   6  -9 447.730 75.5240  11
   0   6  -9 154.440 61.7865   9
   0  -6   9 213.596 57.9763   8
   0  -6   9 140.715 43.4076   7
   0  -6   9 148.176 24.6091   6
   0   6  -9 135.892 42.5485   7
   0  -6   8 1202.75 95.5342   4
   0   6  -8 1377.67 103.500   4
   0   6  -8 1142.64 117.108  17
   0   6  -8 1179.73 81.8125  20
   0   6  -8 1409.97 123.424  15
   0   6  -8 1263.11 97.6380  10
   0  -6   8 1232.29 94.9053  11
   0   6  -8 1125.48 110.696  11
   0   6  -8 1311.37 104.415   7
   0  -6   8 1199.13 64.8655   6
   0   6  -8 1489.10 153.428   9
   0  -6   8 1209.09 97.5714   7
   0  -6   8 1265.11 112.804   8
   0   6  -8 1369.98 126.788   5
   0  -6   7 1896.52 113.661   4
   0   6  -7 1999.15 119.910   4
   0   6  -7 2008.07 151.117   5
   0   6  -7 1882.22 98.1433  20
   0   6  -7 1895.84 116.436  10
   0   6  -7 1946.80 139.011  11
   0  -6   7 1857.46 114.655  11
   0   6  -7 1991.37 167.257   9
   0  -6   7 1975.12 117.891   7
   0  -6   7 1955.94 140.132   8
   0  -6   7 2011.63 170.211   9
   0  -6   7 1864.55 87.8254   6
   0   6  -7 1913.42 122.013   7
   0   6  -6 98.8548 29.2501   4
   0  -6   6 98.2605 29.7974   4
   0   6  -6 64.6298 31.2683   5
   0   6  -6 45.6594 19.4706  20
   0   6  -6 35.1174 26.0921  11
   0  -6   6 61.5306 28.0164  11
   0   6  -6 23.1024 21.3410  10
   0   6  -6 60.3788 41.5578   9
   0  -6   6 35.5234 34.5404   8
   0  -6   6 96.2307 45.6405   9
   0  -6   6 73.5659 20.0025   6
   0   6  -6 57.3893 24.3605   7
   0  -6   6 83.9317 27.5938   7
   0   6  -5 8867.56 265.023   4
   0  -6   5 8791.93 258.137   4
   0   6  -5 9472.12 343.182   5
   0   6  -5 9012.99 240.253  20
   0   6  -5 8877.89 295.166  10
   0  -6   5 8771.67 285.479  11
   0   6  -5 8675.72 312.401  11
   0   6  -5 9575.25 371.435   9
   0  -6   5 8123.07 305.681   8
   0  -6   5 8937.16 368.700   9
   0  -6   5 9490.47 266.973   7
   0   6  -5 9166.50 270.951   7
   0  -6   5 9025.06 251.079   6
   0   6  -4 5767.64 185.510   4
   0  -6   4 6080.25 186.059   4
   0   6  -4 6204.04 256.244   5
   0   6  -4 5799.09 220.939  10
   0   6  -4 5729.37 234.097  11
   0  -6   4 5971.79 216.293  11
   0   6  -4 6135.51 169.529  20
   0  -6   4 5835.70 230.463   8
   0  -6   4 6571.16 235.891  10
   0  -6   4 6208.76 187.679   7
   0   6  -4 6012.65 270.837   9
   0  -6   4 6026.42 282.634   9
   0   6  -4 6073.60 202.373   6
   0   6  -4 6254.09 193.457   7
   0  -6   4 5882.53 189.424   6
   0  -6   3 11012.9 269.911   4
   0   6  -3 10149.5 269.184   4
   0   6  -3 10384.8 252.670  20
   0   6  -3 10006.3 335.608  11
   0   6  -3 10967.9 333.203  10
   0  -6   3 11384.6 325.283  11
   0  -6   3 11443.5 341.038   8
   0  -6   3 11115.3 273.053   7
   0  -6   3 11012.2 334.078  10
   0  -6   3 10482.0 383.030   9
   0   6  -3 11477.0 385.829   9
   0  -6   3 11184.7 295.979   6
   0   6  -3 11060.1 275.421   7
   0   6  -3 10789.9 306.886   6
   0   6  -2 572.479 35.3306   4
   0  -6   2 668.300 36.0454   4
   0   6  -2 601.159 34.5607   2
   0  -6   2 610.854 62.0926  11
   0   6  -2 572.120 64.2699  11
   0  -6   2 743.108 72.1142  10
   0   6  -2 533.056 63.5120  10
   0   6  -2 541.390 29.0348  20
   0   6  -2 548.925 71.4832   9
   0  -6   2 653.483 66.0626   8
   0  -6   2 590.695 80.4746   9
   0  -6   2 615.566 53.8397   6
   0   6  -2 554.136 54.5698   6
   0   6  -2 546.815 35.5127   7
   0   6  -1 94.6706 37.4568   9
   0  -6   1 81.3108 30.7051  10
   0  -6   1 64.0145 35.1748   9
   0  -6   1 40.2447 28.3054   8
   0   6  -1 65.1175 33.2077  11
   0  -6   1 49.3392 23.3843  11
   0   6  -1 46.4058 27.0102  10
   0   6  -1 93.7214 26.6561   6
   0  -6   1 35.9490 21.1717   6
   0  -6   0 11466.8 365.885   9
   0  -6   0 9549.29 283.255   8
   0  -6   0 11003.8 312.860  11
   0  -6   0 9622.54 306.528  10
   0   6   0 10531.7 319.452  11
   0   6   0 9436.35 309.894  10
   0   6   0 9964.59 290.407   6
   0  -6   0 9816.17 287.186   6
   0  -6  -1 1586.09 85.0074   8
   0   6   1 1635.64 103.406  11
   0   6   1 1539.14 103.889  10
   0  -6  -1 1498.16 98.2675  10
   0   6   1 1680.24 94.6401   6
   0  -6  -1 1620.90 93.1066   6
   0  -6  -2 24679.6 534.125   4
   0   6   2 23564.2 530.306   4
   0   6   2 26274.4 630.215  10
   0   6   2 25243.1 623.543  11
   0  -6  -2 25084.6 618.464  10
   0  -6  -2 26069.3 522.884  20
   0   6   2 25233.8 534.140   7
   0  -6  -2 24967.2 536.239   7
   0  -6  -2 24563.4 600.487   6
   0   6   2 25014.6 599.806   6
   0  -6  -3 2630.84 86.6791  20
   0  -6  -3 2770.22 100.105   4
   0   6   3 2588.64 96.2731   4
   0   6   3 2752.33 129.740   6
   0  -6  -3 2727.21 101.475   7
   0  -6  -3 2625.80 128.422   6
   0   6   3 2658.81 99.2920   7
   0   6   3 2778.24 141.873  10
   0   6   3 3120.24 145.302  11
   0  -6  -3 2601.90 134.071  10
   0   6   4 6302.86 218.353  18
   0  -6  -4 6513.84 176.953  20
   0  -6  -4 6453.15 229.424  10
   0   6   4 6297.76 233.102  10
   0  -6  -4 6865.83 198.044   4
   0   6   4 6141.41 191.054   4
   0   6   4 6832.34 226.079   6
   0  -6  -4 6486.36 198.497   7
   0   6   4 6560.55 196.663   7
   0  -6  -4 5995.31 221.115   6
   0  -6  -5 470.710 59.4683  18
   0  -6  -5 417.925 37.1789  20
   0   6   5 454.037 54.3279  18
   0  -6  -5 349.756 49.0185  10
   0   6   5 349.293 54.1054  10
   0  -6  -5 371.295 49.2765   6
   0  -6  -5 358.019 44.1037   4
   0   6   5 395.767 43.6698   4
   0   6   5 411.915 50.8199   6
   0  -6  -5 412.307 46.3560   7
   0   6   5 412.044 43.8546   7
   0  -6  -6 293.094 48.1905  18
   0  -6  -6 261.263 34.3040  20
   0   6   6 303.155 48.5743  18
   0  -6  -6 303.186 47.4114  10
   0  -6  -6 314.807 49.2412   6
   0   6   6 236.046 39.1930   4
   0  -6  -6 316.946 46.1765   4
   0   6   6 326.102 45.3769   7
   0  -6  -6 273.261 41.3506   7
   0   6   6 328.363 46.1396   6
   0  -6  -7 231.327 48.9282  18
   0   6   7 140.929 37.9363  18
   0  -6  -7 97.1045 24.7281  20
   0  -6  -7 128.851 36.0663  10
   0  -6  -7 133.983 36.8885   6
   0  -6  -7 109.357 31.2796   4
   0   6   7 65.5820 27.3136   4
   0  -6  -7 71.1590 28.0237   7
   0   6   7 82.6317 24.5554   6
   0   6   7 91.9039 31.0455   7
   0  -6  -8 13101.1 360.594  20
   0   6   8 13334.0 407.263  18
   0  -6  -8 12938.4 412.588  18
   0  -6  -8 12620.9 374.366  10
   0  -6  -8 12641.0 388.396   6
   0  -6  -8 13917.9 402.552   4
   0   6   8 12509.0 388.897   4
   0   6   8 13858.5 382.051   6
   0   6   8 13058.1 393.182   7
   0  -6  -8 12304.7 398.151   7
   0  -6  -9 2414.18 154.181  18
   0   6   9 2356.66 146.560  18
   0  -6  -9 2224.64 120.326  20
   0  -6  -9 2199.69 124.416  10
   0  -6  -9 2295.67 136.172   6
   0  -6  -9 2565.61 149.112   4
   0   6   9 2086.98 137.456   4
   0  -6  -9 2346.03 149.369   7
   0   6   9 2324.60 143.880   7
   0   6   9 2353.86 129.695   6
   0  -6 -10 130.374 37.8396  20
   0  -6 -10 216.643 52.9864  18
   0   6  10 273.938 57.3229  18
   0  -6 -10 206.842 40.9997  10
   0  -6 -10 222.625 47.4309   6
   0   6  10 137.090 45.6927   4
   0  -6 -10 133.595 49.9471   4
   0   6  10 99.0276 28.3276   6
   0   6  10 151.053 46.3359   7
   0  -6 -10 122.988 46.3929   7
   0  -6 -11 76.4137 46.1108  18
   0  -6 -11-33.9151 32.6806  20
   0  -6 -11 3.65713 19.7594  10
   0  -6 -11 14.9077 26.0120   6
   0   6  11-4.53154 26.4960   4
   0  -6 -11 35.1850 28.4093   4
   0   6  11-14.8836 35.7417   7
   0   6  11 21.7436 22.0564   6
   0  -6 -11-14.7905 30.6398   7
   0  -6 -12 1033.69 97.1421  20
   0  -6 -12 1150.76 122.610  18
   0  -6 -12 1030.98 84.1768  10
   0   6  12 1190.23 121.939   5
   0  -6 -12 1040.23 101.315   6
   0  -6 -12 1167.05 120.790   4
   0   6  12 1064.88 111.518   4
   0   6  12 1156.68 94.6280   6
   0  -6 -12 1036.41 116.985   7
   0   6  12 1138.60 116.389   7
   0  -6 -13 45.1765 39.1009  18
   0  -6 -13 5.92506 27.6857  20
   0  -6 -13 25.9718 22.1036  10
   0  -6 -13-6.79636 29.9723   6
   0   6  13 19.7878 32.6298   5
   0  -6 -13-15.3977 45.9074   4
   0   6  13 23.6570 34.3677   4
   0   6  13 57.8299 35.9525   7
   0   6  13 15.4400 21.7673   6
   0  -6 -13 33.0307 47.7526   7
   0  -6 -14 65.1143 35.7102  20
   0  -6 -14 131.671 56.6934  18
   0  -6 -14 90.6769 32.4444  10
   0  -6 -14 75.9696 36.2246   6
   0   6  14 137.712 52.0072   5
   0   6  14 71.5725 45.7447   4
   0  -6 -14 129.327 55.8004   7
   0   6  14 82.6323 27.4887   6
   0  -6 -15 1063.29 115.846  20
   0  -6 -15 1305.63 142.200  18
   0  -6 -15 1333.53 94.6874  10
   0   6  15 1219.10 135.669   5
   0  -6 -15 1436.14 129.073   6
   0   6  15 1337.10 144.227   4
   0   6  15 1288.93 103.680   6
   0  -6 -15 1203.31 147.348   7
   0  -6 -16 77.7295 53.5931  18
   0  -6 -16 40.8246 44.0357  20
   0  -6 -16 25.9270 23.2292  10
   0  -6 -16 20.5136 30.7926   6
   0   6  16 0.84592 37.8201   5
   0   6  16 27.1951 48.9031   4
   0   6  16-0.21910 20.9077   6
   0  -6 -16 74.1573 62.9169   7
   0  -6 -17-58.8882 45.8383  20
   0  -6 -17-69.0578 51.7796  18
   0   6  17 39.3765 43.3561   5
   0  -6 -17 25.0647 33.2473   6
   0  -6 -17-5.81877 19.0748  10
   0   6  17-23.9140 42.8858   4
   0   6  17-2.92810 24.1325   6
   0  -6 -17 0.17474 52.2658   7
   0  -6 -18 1683.92 176.478  18
   0  -6 -18 1645.53 151.781  20
   0   6  18 1952.31 200.914  15
   0   6  18 1594.16 167.906   5
   0  -6 -18 1695.33 152.110   6
   0  -6 -18 1635.04 97.9058  10
   0   6  18 1653.11 174.683   4
   0   6  18 1463.50 116.374   6
   0  -6 -18 1646.22 189.539   7
   0   6  19 96.9795 64.4867  15
   0  -6 -19 108.989 59.1547  18
   0  -6 -19 81.3888 51.7983  20
   0   6  19 155.544 62.7870   5
   0   6  19-0.17385 53.4556   4
   0  -6 -19 57.1145 60.4851   7
   0   6  19 104.336 39.5659   6
   0   6  20-44.3626 65.4675  15
   0  -6 -20 39.1784 52.6885  18
   0  -6 -20 23.1562 42.3524  20
   0   6  20 62.1397 60.8169   5
   0   6  20-150.968 71.6899   4
   0   6  20 58.0134 32.1793   6
   0  -6 -20 12.2574 50.5451   7
   0   6  21 314.906 107.667  15
   0  -6 -21 297.806 79.5818  20
   0  -6 -21 345.007 99.6551  18
   0   6  21 363.787 96.4044   5
   0   6  21 323.175 95.2114   4
   0  -6 -21 467.296 118.198   7
   0   6  22 546.829 121.641  15
   0  -6 -22 528.422 104.637  20
   0  -6 -22 613.624 123.502  18
   0   6  22 505.137 105.693   5
   0   6  22 713.740 140.349   4
   0  -6 -22 553.532 124.325   7
   0   6  23 314.583 114.536  15
   0  -6 -23-22.5280 65.2240  20
   0  -6 -23 269.544 100.654  18
   0   6  23 220.280 92.6725   5
   0   6  23 92.6263 92.8586   4
   0  -6 -23 254.882 96.4982   7
   0   6  24 524.107 138.421  15
   0  -6 -24 277.908 105.773  18
   0  -6 -24 333.688 95.8855  20
   0   6  24 453.108 108.400   5
   0   6  24 558.011 132.747   4
   0  -6 -24 449.206 136.973   7
   0   6  25 1768.83 249.435  15
   0  -6 -25 1543.69 194.092  20
   0  -6 -25 1747.20 226.110  18
   0   6  25 1681.32 205.136   5
   0   6  25 1254.96 192.203   4
   0  -6 -25 1550.75 231.420   7
   0  -6 -26 12.2391 64.4690  20
   0  -6 -26 101.331 78.5010  18
   0   6  26 35.3003 71.9232   4
   0  -6 -26-58.8667 75.5550   7
   0   6  26 73.0834 87.7641  15
   0  -6 -27 64.1212 73.5954  18
   0  -6 -27 74.5505 84.5359  20
   0   6  27 216.975 109.156   4
   0  -6 -27 42.3756 89.7472   7
   0   6  27 147.614 112.906  15
   0  -6 -28 302.928 118.566  20
   0  -6 -28 146.653 92.1800  18
   0   6  28-11.5634 79.9739   4
   0  -6 -28 153.580 97.7824   7
   0   6  28 294.817 118.002  15
   0  -6 -29 345.169 123.427  18
   0  -6 -29 240.858 96.5065  20
   0   6  29 207.713 123.162   4
   0  -6 -29 139.921 114.577   7
   0   6  29 222.231 126.913  15
   0   6  30-114.839 106.789   4
   0  -6 -30 99.3569 100.704  18
   0  -6 -30-85.2175 78.9499  20
   0  -7  28 80.8248 88.0007   8
   0  -7  28 48.6561 85.0777   4
   0   7 -28 166.350 117.841   7
   0  -7  27 203.400 108.131   8
   0  -7  27 175.329 93.5373   4
   0   7 -27 191.516 125.337   7
   0  -7  26 945.153 188.723   8
   0  -7  26 982.624 186.252   4
   0   7 -26 1082.49 217.475   7
   0  -7  25-21.0363 74.0093   4
   0  -7  25 3.59302 67.6295   8
   0   7 -25 9.76359 82.1106   7
   0   7 -25 34.0134 60.2747  20
   0  -7  24 1655.76 222.366   4
   0  -7  24 1282.64 197.076   8
   0   7 -24 1642.32 242.469   7
   0   7 -24 1681.76 196.658  20
   0  -7  23 59.1954 61.6263   4
   0  -7  23 167.343 82.6340   8
   0   7 -23 130.011 91.2727   7
   0   7 -23 46.2653 57.6047  20
   0  -7  22 177.027 83.4770   4
   0  -7  22 141.428 74.1979   8
   0   7 -22 174.638 93.5197   7
   0   7 -22 170.877 78.1002  20
   0   7 -22 207.830 88.5590  17
   0  -7  21 412.585 112.108   4
   0  -7  21 293.080 97.3813   8
   0   7 -21 251.964 96.0483   7
   0   7 -21 401.500 115.002  17
   0   7 -21 287.257 82.7495  20
   0  -7  20 1996.86 208.528   4
   0  -7  20 1942.09 218.573   8
   0   7 -20 2238.55 243.320   7
   0   7 -20 2195.97 192.564  20
   0   7 -20 2123.29 224.142  17
   0  -7  19 30.3702 49.2615   4
   0   7 -19 62.4686 53.6597  20
   0   7 -19-27.2948 53.7248  17
   0  -7  19-11.5027 54.9197   8
   0   7 -19-53.1014 61.9882   7
   0  -7  18 592.262 115.410   4
   0  -7  18 724.876 80.5824  11
   0   7 -18 681.807 124.943  17
   0   7 -18 673.441 103.122  20
   0  -7  18 795.994 131.329   8
   0   7 -18 837.283 143.035   7
   0  -7  17 221.758 76.3082   4
   0  -7  17 194.983 48.0501  11
   0   7 -17 181.457 43.8212  10
   0   7 -17 208.864 86.7943  17
   0   7 -17 205.068 64.0017  20
   0  -7  17 259.248 93.5782   8
   0   7 -17 217.826 86.2617   7
   0  -7  16 3655.88 246.502   4
   0  -7  16 3469.81 182.970  11
   0   7 -16 3879.12 191.523  10
   0   7 -16 3355.23 257.596  17
   0   7 -16 3283.24 209.476  20
   0  -7  16 3797.68 264.367   8
   0   7 -16 3382.03 261.098   7
   0  -7  15 1183.08 133.236   4
   0   7 -15 1085.24 95.5911  10
   0  -7  15 944.988 94.3490  11
   0   7 -15 1113.43 115.139  20
   0   7 -15 1096.80 143.884  17
   0  -7  15 1000.20 138.278   8
   0   7 -15 873.165 127.043   7
   0  -7  14 275.360 71.0856   4
   0   7 -14 243.319 60.4076  20
   0   7 -14 455.041 101.543  17
   0   7 -14 134.379 41.6414  10
   0  -7  14 231.942 51.8353  11
   0  -7  14 277.675 78.9547   8
   0   7 -14 155.106 60.9124   7
   0  -7  13 3671.36 220.032   4
   0   7 -13 3792.40 265.706   5
   0  -7  13 3641.47 107.593   6
   0   7 -13 3701.07 247.835  17
   0   7 -13 3431.36 191.464  20
   0   7 -13 3908.59 234.955  11
   0   7 -13 3826.79 185.994  10
   0  -7  13 3661.61 185.141  11
   0  -7  13 3785.30 245.047   8
   0   7 -13 3538.19 232.192   7
   0   7 -12 1756.53 145.543   4
   0  -7  12 1589.48 135.799   4
   0   7 -12 1705.12 171.805   5
   0   7 -12 1528.33 116.145  20
   0   7 -12 1538.47 156.181  17
   0   7 -12 1831.86 122.817  10
   0  -7  12 1721.51 119.518  11
   0   7 -12 1544.25 148.409  11
   0  -7  12 1530.68 147.523   8
   0  -7  12 1590.75 139.148   7
   0   7 -12 1601.96 146.205   7
   0  -7  12 1710.33 71.9708   6
   0   7 -11-55.8029 39.3320   4
   0  -7  11 111.401 46.7512   4
   0   7 -11 58.1790 64.7676  17
   0   7 -11 32.9031 25.0599  20
   0   7 -11 23.7266 50.3159   5
   0   7 -11-41.8555 41.1284  11
   0   7 -11 9.79222 24.2621  10
   0  -7  11 23.3447 31.5523  11
   0  -7  11-19.4439 36.1096   8
   0   7 -11-53.0577 66.9387   9
   0  -7  11 10.2637 29.6303   7
   0  -7  11 11.0398 12.6789   6
   0   7 -11 48.0944 38.9580   7
   0   7 -10 13571.1 435.244   4
   0  -7  10 12499.3 411.788   4
   0   7 -10 11992.8 375.512  20
   0   7 -10 12442.3 469.248  17
   0   7 -10 13703.9 485.894  15
   0   7 -10 13375.3 501.819   5
   0  -7  10 12287.2 393.053  11
   0   7 -10 12420.8 396.889  10
   0   7 -10 12265.9 458.883  11
   0  -7  10 13005.1 420.682   7
   0   7 -10 13875.1 560.628   9
   0  -7  10 11997.1 447.035   8
   0   7 -10 11992.6 426.775   7
   0  -7  10 12790.1 320.367   6
   0   7  -9 1316.85 111.370   4
   0  -7   9 1286.36 105.136   4
   0   7  -9 1253.34 128.674  17
   0   7  -9 1287.63 91.0325  20
   0   7  -9 1228.89 125.916  15
   0  -7   9 1454.18 106.048  11
   0   7  -9 1268.13 104.057  10
   0   7  -9 1262.15 124.108  11
   0  -7   9 1208.83 70.5882   6
   0   7  -9 1373.42 115.223   7
   0  -7   9 1404.63 111.236   7
   0  -7   9 1117.60 119.290   8
   0   7  -9 1395.05 153.283   9
   0   7  -9 1514.80 143.160   5
   0  -7   8 6068.43 235.312   4
   0   7  -8 6411.24 247.208   4
   0   7  -8 6747.69 312.813   5
   0   7  -8 6078.65 212.239  20
   0  -7   8 6017.70 236.654  11
   0   7  -8 6508.67 286.931  11
   0   7  -8 5915.49 245.471  10
   0   7  -8 6414.12 335.167   9
   0  -7   8 5777.18 269.701   8
   0  -7   8 6109.51 239.399   7
   0  -7   8 5658.01 188.607   6
   0   7  -8 6029.59 248.564   7
   0   7  -7 12936.3 377.084   4
   0  -7   7 12586.7 364.672   4
   0   7  -7 13484.2 463.785   5
   0   7  -7 12716.6 337.206  20
   0   7  -7 11766.2 426.127  11
   0  -7   7 12576.3 382.164  11
   0   7  -7 12025.7 386.622  10
   0  -7   7 11983.6 489.695   9
   0  -7   7 12583.3 368.225   7
   0  -7   7 11681.7 412.525   8
   0   7  -7 12880.9 489.169   9
   0  -7   7 11828.2 324.330   6
   0   7  -7 11829.0 373.491   7
   0  -7   6 133.706 32.3566   4
   0   7  -6 115.585 32.1891   4
   0   7  -6 38.7703 32.8126   5
   0   7  -6 93.3557 22.8535  20
   0   7  -6 62.4291 28.2426  10
   0  -7   6 88.3310 32.9213  11
   0   7  -6 67.7699 36.3433  11
   0   7  -6-21.3940 44.8416   9
   0  -7   6 34.2779 35.3336   9
   0  -7   6 54.5815 30.6834   8
   0   7  -6 91.5918 31.7553   7
   0  -7   6 86.4782 25.3182   7
   0  -7   6 99.9329 25.0257   6
   0  -7   5 3735.03 146.865   4
   0   7  -5 3769.32 149.994   4
   0   7  -5 3909.18 213.288   5
   0   7  -5 3695.63 129.397  20
   0   7  -5 3594.38 192.520  11
   0   7  -5 3828.39 184.805  10
   0  -7   5 3946.78 176.007  11
   0  -7   5 3804.84 234.025   9
   0  -7   5 3719.56 190.628   8
   0  -7   5 3934.55 150.184   7
   0   7  -5 3814.95 228.155   9
   0   7  -5 3678.15 151.674   7
   0  -7   5 3862.81 147.950   6
   0  -7   4 4168.23 141.890   4
   0   7  -4 4033.34 144.575   4
   0   7  -4 4050.23 127.686  20
   0   7  -4 4282.69 215.835   5
   0  -7   4 4453.84 186.058  11
   0   7  -4 4116.65 200.760  11
   0   7  -4 4254.72 194.529  10
   0  -7   4 4457.96 200.033  10
   0  -7   4 3962.35 141.418   7
   0   7  -4 4299.90 231.555   9
   0  -7   4 3976.36 193.145   8
   0  -7   4 4162.72 235.985   9
   0  -7   4 3894.78 154.640   6
   0   7  -4 3889.19 165.935   6
   0   7  -4 4128.92 148.419   7
   0  -7   3 81.1177 17.5545   4
   0   7  -3 52.4259 15.6939   4
   0   7  -3 116.221 20.0072   2
   0   7  -3 90.4888 15.4272  20
   0   7  -3 50.3017 28.4209  10
   0  -7   3 121.550 35.8692  11
   0   7  -3 49.1051 31.4294  11
   0  -7   3 35.0039 28.7448   8
   0  -7   3 53.7715 26.3429  10
   0  -7   3 78.7127 44.2492   9
   0   7  -3 83.3747 45.8326   9
   0   7  -3 91.9717 25.4748   6
   0   7  -3 87.8609 18.2737   7
   0  -7   3 111.436 27.5062   6
   0   7  -2 15601.1 354.276   4
   0  -7   2 15579.7 351.726   4
   0   7  -2 15950.4 352.830   2
   0   7  -2 16189.6 465.221  11
   0   7  -2 15126.2 448.766  10
   0  -7   2 16742.3 460.797  10
   0  -7   2 16260.6 447.841  11
   0   7  -2 15885.4 340.996  20
   0  -7   2 16147.0 446.042   8
   0   7  -2 16659.7 506.189   9
   0  -7   2 15534.4 508.287   9
   0   7  -2 15654.4 355.940   7
   0   7  -2 16586.1 429.444   6
   0  -7   2 15391.5 413.207   6
   0  -7   1 3918.89 212.735   9
   0  -7   1 4086.55 172.405   8
   0   7  -1 4135.85 213.930   9
   0  -7   1 4221.91 187.398  10
   0  -7   1 4074.39 180.698  11
   0   7  -1 3705.06 179.959  11
   0   7  -1 3822.71 183.270  10
   0   7  -1 4144.68 166.490   6
   0  -7   1 3778.29 159.946   6
   0  -7   0 9051.17 331.281   9
   0  -7   0 7392.09 246.251   8
   0  -7   0 8223.74 268.842  11
   0   7   0 7884.50 278.783  11
   0   7   0 7250.21 273.985  10
   0  -7   0 8228.15 279.297  10
   0   7   0 7506.85 249.712   6
   0  -7   0 7049.36 242.947   6
   0  -7  -1 5835.16 199.804   8
   0   7   1 5859.31 235.533  10
   0   7   1 5991.59 234.092  11
   0  -7  -1 5870.72 230.372  10
   0  -7  -1 6034.72 217.295   6
   0   7   1 6550.10 221.851   6
   0  -7  -2 15211.4 345.725   4
   0   7   2 14926.4 343.008   4
   0   7   2 16495.1 456.745  10
   0  -7  -2 15514.7 441.894  10
   0   7   2 15410.2 442.476  11
   0  -7  -2 15771.4 334.480  20
   0  -7  -2 15063.6 388.268   8
   0  -7  -2 15675.4 349.180   7
   0  -7  -2 15793.9 426.611   6
   0   7   2 16643.4 430.383   6
   0  -7  -3 13299.8 319.593   4
   0   7   3 12537.9 315.569   4
   0   7   3 13236.1 396.839  11
   0   7   3 13563.9 403.328  10
   0  -7  -3 13358.4 395.808  10
   0  -7  -3 13390.2 303.403  20
   0   7   3 13587.2 320.237   7
   0  -7  -3 13185.0 381.748   6
   0  -7  -3 13100.7 321.994   7
   0   7   3 14427.5 388.016   6
   0   7   4 3655.01 158.931  18
   0  -7  -4 3435.49 113.753  20
   0   7   4 3260.32 125.583   4
   0  -7  -4 3598.64 130.601   4
   0  -7  -4 3401.48 159.141   6
   0   7   4 3810.51 164.623   6
   0  -7  -4 3594.50 133.733   7
   0   7   4 3488.70 128.700   7
   0   7   4 3691.35 177.728  10
   0  -7  -4 3491.73 167.224  10
   0   7   4 3543.30 172.894  11
   0  -7  -5 703.577 50.2946  20
   0   7   5 729.229 70.0029  18
   0   7   5 711.760 58.5727   4
   0  -7  -5 729.848 59.2958   4
   0   7   5 768.903 72.6930   6
   0   7   5 798.573 62.5683   7
   0  -7  -5 722.866 74.3977   6
   0  -7  -5 750.943 64.1916   7
   0   7   5 712.228 80.0026  10
   0  -7  -5 719.088 74.9713  10
   0  -7  -6 23294.4 610.468  18
   0   7   6 24230.0 609.183  18
   0  -7  -6 23341.8 543.313  20
   0  -7  -6 23040.9 604.969  10
   0  -7  -6 24355.6 580.919   4
   0   7   6 21787.1 566.667   4
   0   7   6 23571.8 578.215   7
   0  -7  -6 21776.1 598.503   6
   0  -7  -6 23959.6 585.028   7
   0   7   6 24894.7 604.831   6
   0   7   7 2270.30 134.927  18
   0  -7  -7 2214.29 108.738  20
   0  -7  -7 2482.99 146.009  18
   0  -7  -7 2279.26 132.998  10
   0  -7  -7 2226.36 134.753   6
   0   7   7 2334.93 127.015   4
   0  -7  -7 2347.69 130.069   4
   0   7   7 2349.42 132.377   6
   0   7   7 2358.30 128.412   7
   0  -7  -7 2233.69 131.060   7
   0  -7  -8 327.399 58.3008  18
   0   7   8 363.014 58.8519  18
   0  -7  -8 315.065 45.3278  20
   0  -7  -8 235.962 45.8193  10
   0  -7  -8 292.752 54.6645   6
   0   7   8 322.010 52.5458   4
   0  -7  -8 314.447 53.4282   4
   0   7   8 332.431 50.9710   6
   0   7   8 312.549 49.2785   7
   0  -7  -8 298.734 54.0287   7
   0   7   9 7857.65 298.469  18
   0  -7  -9 7366.45 250.538  20
   0  -7  -9 7851.48 305.257  18
   0  -7  -9 7617.06 273.449  10
   0  -7  -9 7314.28 282.795   6
   0  -7  -9 8267.02 296.030   4
   0   7   9 7013.81 279.536   4
   0   7   9 8035.05 277.492   6
   0  -7  -9 7824.39 297.613   7
   0   7   9 7509.19 289.093   7
   0  -7 -10 1516.53 105.010  20
   0   7  10 1446.24 122.398  18
   0  -7 -10 1477.81 131.457  18
   0  -7 -10 1759.21 115.871  10
   0  -7 -10 1568.72 122.403   6
   0   7  10 1493.89 120.553   4
   0  -7 -10 1452.94 120.815   4
   0   7  10 1552.60 121.527   7
   0   7  10 1492.21 108.321   6
   0  -7 -10 1497.34 128.877   7
   0  -7 -11 4663.78 244.097  18
   0   7  11 4780.20 244.277  18
   0  -7 -11 4684.06 202.674  20
   0  -7 -11 4605.19 203.057  10
   0  -7 -11 4741.33 227.210   6
   0   7  11 4502.79 228.186   4
   0  -7 -11 5379.32 250.147   4
   0  -7 -11 4770.30 244.648   7
   0   7  11 5063.91 216.232   6
   0   7  11 5041.07 242.626   7
   0  -7 -12 0.11011 39.1569  18
   0  -7 -12 36.5471 29.6370  20
   0  -7 -12 49.6171 27.6185  10
   0  -7 -12 32.6893 30.1957   6
   0  -7 -12 38.3405 39.9865   4
   0   7  12 40.3498 37.1364   4
   0   7  12 27.4673 21.6270   6
   0  -7 -12-1.58404 33.9806   7
   0   7  12 37.3756 28.3119   7
   0  -7 -13 0.23736 35.2219  18
   0  -7 -13 105.603 41.7097  20
   0  -7 -13 10.0173 25.3247  10
   0  -7 -13 59.4424 32.1756   6
   0   7  13 48.1517 36.9615   5
   0  -7 -13 62.1403 34.1953   4
   0   7  13 15.6059 37.2233   4
   0  -7 -13 6.34464 37.0019   7
   0   7  13 13.5359 24.3220   6
   0   7  13 126.907 46.3708   7
   0  -7 -14 7262.37 294.305  20
   0  -7 -14 7321.58 343.714  18
   0  -7 -14 7393.86 270.976  10
   0   7  14 6443.41 327.640   5
   0  -7 -14 7279.37 316.036   6
   0   7  14 7059.18 331.217   4
   0  -7 -14 7086.19 345.807   7
   0   7  14 7468.46 285.945   6
   0  -7 -15 1327.14 123.358  20
   0  -7 -15 1198.58 143.036  18
   0  -7 -15 1472.83 107.191  10
   0   7  15 1191.98 135.212   5
   0  -7 -15 1294.68 127.065   6
   0   7  15 1247.68 136.160   4
   0  -7 -15 1429.26 154.975   7
   0   7  15 1436.75 112.270   6
   0  -7 -16 26.4394 38.5098  20
   0  -7 -16 82.3503 53.7323  18
   0  -7 -16 57.4543 25.1192  10
   0   7  16 102.039 57.0696   5
   0  -7 -16 114.306 49.5255   6
   0   7  16 38.6336 43.2010   4
   0   7  16 139.728 42.1337   6
   0  -7 -16 99.1597 55.8679   7
   0  -7 -17 55.7693 50.4228  18
   0  -7 -17 53.1669 43.7114  20
   0  -7 -17 32.2831 26.8551  10
   0   7  17 57.2517 54.6183   5
   0  -7 -17 77.1032 43.6970   6
   0   7  17 20.7570 44.4423   4
   0   7  17 42.1696 31.2243   6
   0  -7 -17 0.17485 48.1316   7
   0  -7 -18 5558.26 331.862  18
   0  -7 -18 5658.91 294.947  20
   0   7  18 5885.67 333.158   5
   0  -7 -18 5809.99 307.371   6
   0  -7 -18 5745.42 221.469  10
   0   7  18 5295.13 247.348   6
   0  -7 -18 5472.49 351.421   7
   0   7  18 5981.43 340.787   4
   0   7  19 268.013 81.9345   4
   0   7  19 291.028 96.8731  15
   0  -7 -19 247.148 74.3224  18
   0  -7 -19 204.611 71.3492  20
   0   7  19 233.768 73.9525   5
   0  -7 -19 232.015 60.4865   6
   0  -7 -19 258.728 45.1435  10
   0  -7 -19 146.104 77.0617   7
   0   7  19 218.711 56.6244   6
   0  -7 -20 479.094 99.4229  20
   0  -7 -20 523.733 109.121  18
   0   7  20 558.364 107.332   5
   0  -7 -20 490.439 93.4869   6
   0   7  20 535.475 120.172  15
   0   7  20 461.450 106.509   4
   0   7  20 474.707 74.9010   6
   0  -7 -20 576.318 128.184   7
   0  -7 -21 2236.59 197.765  20
   0  -7 -21 2091.27 214.499  18
   0   7  21 2428.07 218.714   5
   0   7  21 2087.34 229.192  15
   0   7  21 2667.04 244.558   4
   0  -7 -21 2045.25 232.115   7
   0  -7 -22-86.4355 72.3363  20
   0  -7 -22-62.9401 76.0104  18
   0   7  22 112.922 78.0648  15
   0   7  22-35.5260 53.5015   5
   0   7  22-28.5493 62.9017   4
   0  -7 -22 16.3589 60.0406   7
   0  -7 -23 544.163 115.905  20
   0  -7 -23 513.182 128.707  18
   0   7  23 526.702 127.789  15
   0   7  23 543.385 115.994   5
   0   7  23 574.352 84.8624  11
   0   7  23 456.721 121.895   4
   0  -7 -23 529.791 141.633   7
   0   7  24 114.117 81.5372  15
   0  -7 -24 54.9419 70.0551  20
   0  -7 -24 4.57246 59.7791  18
   0   7  24 24.4786 46.5217   5
   0   7  24 39.5168 66.3748   4
   0  -7 -24-45.6418 80.6881   7
   0   7  25 271.846 113.875  15
   0  -7 -25 157.095 90.3466  18
   0  -7 -25 108.295 75.1227  20
   0   7  25 76.7530 60.5723   5
   0   7  25 84.4800 81.5090   4
   0  -7 -25 33.3152 79.9487   7
   0  -7 -26 166.855 105.354  18
   0  -7 -26-60.8120 81.9749  20
   0   7  26-66.5224 93.8599   4
   0  -7 -26-94.7596 96.8103   7
   0   7  26 243.386 125.198  15
   0  -7 -27 114.320 87.2774  20
   0  -7 -27 267.012 110.389  18
   0   7  27 100.040 94.1030   4
   0  -7 -27-53.6131 82.1836   7
   0   7  27 361.677 130.342  15
   0  -7 -28 346.254 119.078  20
   0  -7 -28 357.650 124.505  18
   0   7  28 200.722 123.963   4
   0  -7 -28 439.608 150.587   7
   0   7  28 303.190 136.375  15
   0  -7 -29 272.692 121.273  18
   0  -7 -29 83.2124 93.1625  20
   0   7  29-1.33412 86.5832   4
   0  -7 -29-9.09732 100.936   7
   0   7  29 238.052 128.362  15
   0  -7 -30 123.186 108.868  18
   0  -7 -30 25.0545 75.6926  20
   0  -8  28-241.548 116.075   8
   0  -8  28-116.733 94.3146   4
   0   8 -28-97.1662 105.255   7
   0  -8  27 78.9838 94.2973   8
   0  -8  27 250.888 113.027   4
   0   8 -27 434.510 161.339   7
   0  -8  26 264.670 116.608   8
   0  -8  26 72.4794 86.4579   4
   0   8 -26 392.950 155.877   7
   0  -8  25 165.297 101.788   8
   0  -8  25 83.1682 82.2829   4
   0   8 -25 95.2035 91.7434   7
   0  -8  24 581.361 134.540   4
   0  -8  24 711.940 153.529   8
   0   8 -24 385.613 139.207   7
   0   8 -24 417.085 105.821  20
   0  -8  23 165.267 90.3382   4
   0  -8  23 87.1327 87.0841   8
   0   8 -23 95.2742 83.7535   7
   0   8 -23 132.691 76.7334  20
   0   8 -23 198.543 89.6913  17
   0  -8  22 2497.17 250.699   4
   0  -8  22 2316.85 251.509   8
   0   8 -22 2062.81 253.770   7
   0   8 -22 2428.90 255.046  17
   0   8 -22 2120.78 207.634  20
   0  -8  21 339.115 96.6803   4
   0  -8  21 312.175 99.2665   8
   0   8 -21 324.601 105.298   7
   0   8 -21 304.839 105.440  17
   0   8 -21 249.537 77.2242  20
   0  -8  20 911.383 146.697   4
   0  -8  20 947.291 153.265   8
   0   8 -20 652.626 136.885   7
   0   8 -20 917.639 127.781  20
   0   8 -20 789.288 142.729  17
   0  -8  19 166.397 76.2154   4
   0  -8  19 165.780 72.7867   8
   0   8 -19 138.055 83.0053   7
   0   8 -19 222.725 71.3954  20
   0   8 -19 155.447 81.7285  17
   0  -8  18 1442.22 167.936   4
   0   8 -18 1245.58 139.171  20
   0   8 -18 1306.70 170.715  17
   0  -8  18 1518.32 183.137   8
   0   8 -18 1366.12 180.313   7
   0  -8  17 3510.92 252.105   4
   0  -8  17 3529.98 184.620  11
   0   8 -17 3763.62 193.758  10
   0   8 -17 3261.70 216.632  20
   0   8 -17 3521.28 273.077  17
   0  -8  17 3462.99 268.755   8
   0   8 -17 3687.50 283.978   7
   0  -8  16-37.1316 58.0999   4
   0  -8  16 37.0348 26.1354  11
   0   8 -16 4.24127 33.5427  10
   0   8 -16 70.7572 48.2772  20
   0   8 -16 95.5734 54.8758  17
   0  -8  16-14.6270 51.2580   8
   0   8 -16 2.79819 46.2345   7
   0  -8  15 384.956 80.1261   4
   0   8 -15 403.841 76.8068  20
   0   8 -15 425.921 94.0209  17
   0   8 -15 421.135 66.4581  10
   0  -8  15 392.558 63.9046  11
   0  -8  15 350.174 89.0606   8
   0   8 -15 453.021 98.6465   7
   0  -8  14 351.254 73.9907   4
   0  -8  14 332.132 25.5690   6
   0   8 -14 306.271 59.4031  20
   0   8 -14 347.050 88.4299  17
   0  -8  14 312.019 60.5087  11
   0   8 -14 384.008 63.5997  10
   0   8 -14 406.880 85.0141  11
   0  -8  14 318.845 84.1486   8
   0   8 -14 348.966 79.9429   7
   0  -8  13-25.5885 41.1759   4
   0   8 -13 28.9753 29.9309  20
   0   8 -13 27.2184 37.4656  17
   0  -8  13 42.2330 14.0465   6
   0   8 -13 97.6158 58.9695  11
   0   8 -13 17.4120 27.9296  10
   0  -8  13 30.6501 25.0485  11
   0  -8  13-23.1269 53.0853   8
   0   8 -13-8.71388 41.7544   7
   0  -8  12 3453.11 205.003   4
   0   8 -12 3797.49 227.331   4
   0   8 -12 3616.64 243.157  17
   0   8 -12 3475.21 182.474  20
   0   8 -12 4007.13 272.715   5
   0   8 -12 3726.72 218.326   2
   0  -8  12 3758.11 189.273  11
   0   8 -12 3761.64 199.480  10
   0   8 -12 3903.38 242.287  11
   0  -8  12 3747.43 216.730   7
   0  -8  12 3354.33 229.604   8
   0  -8  12 3524.01 128.314   6
   0   8 -12 3297.57 219.711   7
   0   8 -11 29.3171 30.8501   4
   0  -8  11 1.20732 32.2945   4
   0   8 -11-38.6891 50.2806  17
   0   8 -11 3.79071 24.6477  20
   0   8 -11-67.4357 60.0058   5
   0   8 -11-12.6063 32.9188  11
   0  -8  11 29.1125 29.0244  11
   0   8 -11-29.1491 36.0830  10
   0  -8  11-67.9741 56.8496   8
   0   8 -11 15.2469 63.9548   9
   0  -8  11-4.22329 15.3242   6
   0  -8  11-48.4362 39.4413   7
   0   8 -11 9.23828 34.5582   7
   0  -8  10 11687.8 391.545   4
   0   8 -10 12422.8 416.852   4
   0   8 -10 11227.8 452.252  17
   0   8 -10 11770.5 357.793  20
   0   8 -10 12227.0 464.101  15
   0   8 -10 11941.3 480.603   5
   0  -8  10 11120.5 378.430  11
   0   8 -10 11849.6 392.126  10
   0   8 -10 11680.7 451.968  11
   0  -8  10 10669.7 428.723   8
   0  -8  10 11772.6 397.705   7
   0   8 -10 12039.9 529.000   9
   0  -8  10 11396.5 310.615   6
   0   8 -10 10725.6 402.680   7
   0  -8   9 2.32722 25.1164   4
   0   8  -9-3.02191 24.0650   4
   0   8  -9 35.8534 25.5576  20
   0   8  -9 91.6721 50.5192  15
   0   8  -9-5.97622 29.0443  10
   0  -8   9 8.34576 26.1352  11
   0   8  -9 63.6879 42.1503  11
   0  -8   9 30.7188 21.5718   7
   0   8  -9-28.4034 36.9031   7
   0  -8   9 15.3063 16.0492   6
   0  -8   9-17.2457 40.7800   8
   0   8  -9 38.5789 50.0985   9
   0   8  -9-33.4858 47.0810   5
   0   8  -8 188.768 45.1858   4
   0  -8   8 126.824 35.5530   4
   0   8  -8 207.237 62.9500   5
   0   8  -8 154.408 32.9918  20
   0   8  -8 161.780 45.1874  10
   0   8  -8 247.058 61.4368  11
   0  -8   8 193.524 49.0853  11
   0  -8   8 170.516 50.2205   8
   0   8  -8 262.847 84.0225   9
   0  -8   8 148.810 70.5802   9
   0  -8   8 166.602 32.0035   6
   0  -8   8 127.524 35.8125   7
   0   8  -8 174.761 44.4796   7
   0   8  -7 5410.06 217.859   4
   0  -8   7 5287.55 208.485   4
   0   8  -7 5808.94 291.153   5
   0   8  -7 5444.36 187.926  20
   0   8  -7 4973.71 261.469  11
   0   8  -7 5325.25 237.720  10
   0  -8   7 5525.27 233.410  11
   0  -8   7 5325.66 257.308   8
   0   8  -7 6161.55 323.292   9
   0  -8   7 5506.24 317.189   9
   0  -8   7 5205.00 210.457   7
   0  -8   7 5448.11 192.446   6
   0   8  -7 5316.56 220.409   7
   0   8  -6 684.138 65.6462   4
   0  -8   6 620.978 58.9743   4
   0   8  -6 663.978 53.8062  20
   0   8  -6 752.358 96.6258   5
   0  -8   6 682.399 73.6256  11
   0   8  -6 579.216 85.7582  11
   0   8  -6 640.064 77.2440  10
   0  -8   6 661.370 108.917   9
   0   8  -6 693.427 103.588   9
   0  -8   6 660.358 62.9715   7
   0  -8   6 544.469 80.7672   8
   0   8  -6 571.717 61.7269   7
   0  -8   6 521.636 53.6203   6
   0  -8   5 976.249 68.4610   4
   0   8  -5 921.957 68.3681   4
   0   8  -5 941.103 58.4711  20
   0   8  -5 1050.57 110.977   5
   0   8  -5 798.235 87.9941  10
   0   8  -5 901.792 100.777  11
   0  -8   5 965.871 87.0518  11
   0   8  -5 883.248 69.2204   7
   0  -8   5 951.068 72.4706   6
   0  -8   5 949.565 67.3561   7
   0  -8   5 988.200 97.5560   8
   0  -8   5 869.414 118.063   9
   0   8  -5 1021.66 117.781   9
   0   8  -5 907.119 67.0209   2
   0  -8   4 9427.42 260.237   4
   0   8  -4 9450.29 264.807   4
   0   8  -4 9589.89 262.237   2
   0   8  -4 9314.74 241.167  20
   0  -8   4 9716.90 326.345  11
   0   8  -4 8905.61 344.127  11
   0   8  -4 10174.1 401.604   9
   0  -8   4 10835.6 357.151  10
   0  -8   4 9361.14 396.898   9
   0  -8   4 9473.03 337.346   8
   0   8  -4 9173.63 266.656   7
   0   8  -4 9841.52 308.498   6
   0  -8   4 8979.75 285.868   6
   0   8  -3 3235.94 115.245   4
   0  -8   3 3374.61 114.259   4
   0   8  -3 3239.72 101.743  20
   0   8  -3 3410.49 115.059   2
   0  -8   3 3640.30 174.544  11
   0   8  -3 3646.55 188.224  10
   0   8  -3 3188.73 182.844  11
   0  -8   3 3549.66 181.173   8
   0  -8   3 2957.20 208.349   9
   0  -8   3 3674.36 188.812  10
   0   8  -3 3528.91 214.767   9
   0   8  -3 3393.72 119.316   7
   0   8  -3 3448.09 160.361   6
   0  -8   3 3354.12 150.906   6
   0   8  -2 1949.74 118.745   6
   0  -8   2 2019.35 112.710   6
   0   8  -2 1740.03 68.5767   7
   0  -8   2 1980.43 69.6200   4
   0   8  -2 1821.11 133.906  11
   0   8  -2 1949.48 134.096  10
   0  -8   2 1878.34 129.858  10
   0  -8   2 1943.59 123.217  11
   0   8  -2 1764.33 68.2974   4
   0  -8   2 1824.81 154.362   9
   0   8  -2 1927.99 150.362   9
   0  -8   2 2038.61 129.916   8
   0   8  -2 1843.38 67.1074   2
   0  -8   1 52.1560 28.4766  11
   0   8  -1 46.7566 30.7714  10
   0   8  -1 59.7640 35.2947  11
   0  -8   1 24.5408 22.4244   6
   0   8  -1 53.0164 29.2585   6
   0  -8   1 63.9056 47.0606   9
   0  -8   1 16.7348 26.2092   8
   0  -8   1 38.8036 24.1427  10
   0  -8   0 1840.94 128.402  10
   0  -8   0 1777.14 120.498  11
   0   8   0 2031.18 134.957  11
   0   8   0 1441.89 118.725  10
   0   8   0 1785.51 111.876   6
   0  -8   0 1567.21 104.696   6
   0  -8   0 2521.46 172.122   9
   0  -8   0 1782.44 111.857   8
   0  -8  -1 1553.93 114.007  10
   0   8   1 1634.78 120.713  10
   0   8   1 915.210 89.3619  11
   0  -8  -2 7742.04 183.772   2
   0   8   2 7351.61 280.937  11
   0  -8  -2 7720.27 280.983  10
   0   8   2 7530.37 284.391  10
   0   8   2 7945.16 266.307   6
   0  -8  -2 7079.21 259.556   6
   0  -8  -2 7204.11 185.770   7
   0  -8  -2 7652.81 237.300   8
   0   8   2 7200.38 181.660   4
   0  -8  -2 7199.07 183.966   4
   0   8   3 611.230 42.6214   4
   0  -8  -3 555.337 42.0519   4
   0  -8  -3 668.631 73.8248  10
   0   8   3 636.673 77.5646  11
   0   8   3 541.864 73.7535  10
   0  -8  -3 621.778 36.7650  20
   0  -8  -3 605.441 53.2348   8
   0   8   3 667.286 43.8440   7
   0  -8  -3 634.199 72.5738   6
   0   8   3 650.377 68.2961   6
   0  -8  -3 640.419 45.4050   7
   0  -8  -4 3428.20 127.322   4
   0   8   4 3329.92 125.180   4
   0   8   4 3331.43 160.456  18
   0  -8  -4 3374.15 111.557  20
   0   8   4 3316.79 177.680  10
   0   8   4 3542.13 179.186  11
   0  -8  -4 3474.35 174.025  10
   0  -8  -4 3174.14 123.453   8
   0   8   4 3372.52 126.317   7
   0  -8  -4 3353.06 166.121   6
   0  -8  -4 3463.21 131.067   7
   0   8   4 3712.29 171.853   6
   0  -8  -5 54.8167 23.0708   4
   0   8   5 57.0691 23.2876   4
   0  -8  -5 47.0555 31.9963   6
   0   8   5 112.422 33.0316  18
   0  -8  -5 41.7236 17.4552  20
   0   8   5 245.938 55.5713  10
   0  -8  -5 124.358 41.0354  10
   0   8   5 112.886 46.0443  11
   0  -8  -5 55.7549 18.2078   8
   0   8   5 71.2327 24.4195   7
   0  -8  -5 117.676 29.9784   7
   0   8   5 79.3545 33.9860   6
   0  -8  -6 477.343 54.0283   4
   0   8   6 445.886 52.9074   4
   0  -8  -6 484.332 66.4130   6
   0   8   6 414.805 73.6992  10
   0  -8  -6 399.756 63.0617  10
   0  -8  -6 412.319 41.6229  20
   0   8   6 467.568 62.1809  18
   0  -8  -6 458.754 34.1892   8
   0   8   6 505.937 55.8695   7
   0   8   6 511.765 64.7311   6
   0  -8  -6 465.438 55.3083   7
   0   8   7 1478.65 101.492   4
   0  -8  -7 1754.27 109.008   4
   0  -8  -7 1749.12 125.899  18
   0  -8  -7 1686.68 91.0469  20
   0   8   7 1680.28 118.451  18
   0  -8  -7 1544.05 114.301  10
   0  -8  -7 1754.24 61.4250   8
   0   8   7 1618.63 113.789   6
   0  -8  -7 1409.86 114.369   6
   0   8   7 1549.10 105.455   7
   0  -8  -7 1598.49 108.668   7
   0  -8  -8 1299.83 116.126   6
   0  -8  -8 1393.24 120.046  18
   0   8   8 1408.84 113.115  18
   0  -8  -8 1332.85 86.8242  20
   0  -8  -8 1271.72 108.016  10
   0  -8  -8 1532.55 108.887   4
   0   8   8 1436.23 105.991   4
   0   8   8 1594.05 114.089   6
   0   8   8 1354.59 104.939   7
   0  -8  -8 1521.27 113.714   7
   0  -8  -9 155.678 43.9903   6
   0  -8  -9 160.156 32.9648  20
   0   8   9 177.724 52.7091  18
   0  -8  -9 145.635 50.3652  18
   0  -8  -9 105.376 36.7041  10
   0  -8  -9 191.817 40.0959   4
   0   8   9 111.867 36.1868   4
   0   8   9 140.095 37.5005   6
   0  -8  -9 150.412 44.6236   7
   0   8   9 128.074 35.6266   7
   0  -8 -10 264.111 59.1165   6
   0  -8 -10 207.420 53.7832  18
   0  -8 -10 172.794 40.0311  20
   0   8  10 255.562 60.3414  18
   0  -8 -10 258.421 49.2856  10
   0  -8 -10 229.235 54.0881   7
   0   8  10 251.133 52.0023   7
   0   8  10 213.211 45.1113   6
   0   8  10 231.028 51.5559   4
   0  -8 -10 269.360 52.1240   4
   0   8  11 683.486 85.8173   4
   0  -8 -11 829.975 95.5304   4
   0  -8 -11 654.412 84.4501   6
   0   8  11 653.020 87.2483  18
   0  -8 -11 798.736 99.9607  18
   0  -8 -11 680.975 73.1603  20
   0  -8 -11 675.595 78.8015  10
   0   8  11 865.853 97.8702   7
   0  -8 -11 797.878 98.1737   7
   0   8  11 789.906 82.8809   6
   0  -8 -12 3914.28 222.659   4
   0   8  12 3105.36 196.694   4
   0  -8 -12 3404.02 202.203   6
   0  -8 -12 3606.48 217.743  18
   0  -8 -12 3119.70 171.792  20
   0  -8 -12 4373.33 200.660  10
   0   8  12 3454.35 206.276   7
   0   8  12 3574.10 185.471   6
   0  -8 -12 3098.82 208.011   7
   0  -8 -13 52.8053 36.8690   6
   0  -8 -13 35.3431 31.9383  20
   0  -8 -13 16.4448 37.1867  18
   0  -8 -13 56.8518 34.4827   4
   0   8  13 101.801 46.7843   4
   0   8  13 67.0097 33.9097   7
   0   8  13 43.4683 30.3972   6
   0  -8 -13 50.3355 45.0791   7
   0   8  14 70.3797 47.9132   5
   0  -8 -14 153.435 52.3434   6
   0  -8 -14 75.2566 41.1965  20
   0  -8 -14 142.197 56.4286  18
   0  -8 -14 86.0334 35.6996  10
   0   8  14 176.394 67.8415   4
   0   8  14 94.0000 35.0052   6
   0  -8 -14 70.2568 48.5623   7
   0  -8 -15 122.152 42.7674   6
   0   8  15 157.201 63.1371   5
   0  -8 -15 131.521 48.5190  20
   0  -8 -15 201.926 65.0873  18
   0  -8 -15 91.7995 35.5285  10
   0   8  15 156.186 63.6622   4
   0  -8 -15 228.052 78.9283   7
   0   8  15 126.124 42.1973   6
   0  -8 -16 929.499 114.754   6
   0   8  16 798.530 121.885   5
   0  -8 -16 714.547 98.3260  20
   0  -8 -16 854.152 128.378  18
   0  -8 -16 824.690 87.6585  10
   0   8  16 926.805 126.251   4
   0  -8 -16 933.196 134.893   7
   0   8  16 756.561 90.5332   6
   0  -8 -17 26.5791 42.7307   6
   0   8  17 20.2754 45.2240   5
   0  -8 -17 19.1229 38.4863  18
   0  -8 -17 0.22528 37.6387  20
   0  -8 -17-10.2082 30.5775  10
   0  -8 -17-60.9980 56.6723   7
   0   8  17-54.1146 38.1470   6
   0   8  17-73.1928 53.0851   4
   0   8  18 3.61303 40.6942   4
   0  -8 -18 3.72896 42.3809   6
   0   8  18 55.2666 57.7188   5
   0  -8 -18 95.4629 72.5793  18
   0  -8 -18-12.2842 46.8225  20
   0  -8 -18-11.8868 28.5024  10
   0  -8 -18 24.5903 44.8857   7
   0   8  18 10.6696 28.2954   6
   0   8  19-10.9256 47.4212   4
   0  -8 -19 37.1689 50.8142  20
   0  -8 -19 60.9746 62.1571  18
   0  -8 -19 68.3611 51.9145   6
   0   8  19-11.3742 42.3351   5
   0  -8 -19 26.0904 25.6502  10
   0  -8 -19-10.4045 59.5912   7
   0   8  19 90.4230 46.3029   6
   0  -8 -20 3468.93 270.918  18
   0  -8 -20 3196.08 225.199  20
   0   8  20 3001.00 245.272   5
   0  -8 -20 3215.94 231.671   6
   0   8  20 2841.42 261.946  15
   0   8  20 2849.45 244.118   4
   0   8  20 2916.24 189.124   6
   0  -8 -20 3346.72 286.628   7
   0  -8 -21 19.0521 56.5817  18
   0  -8 -21 17.8787 52.8481  20
   0   8  21 184.116 87.5693  15
   0   8  21 5.91032 41.2510   5
   0  -8 -21 82.4570 55.0982   6
   0   8  21 168.414 79.4107   4
   0  -8 -21-22.1077 63.2190   7
   0  -8 -22 205.043 84.1420  18
   0  -8 -22 180.603 74.0877  20
   0   8  22 354.309 116.353  15
   0   8  22 142.799 68.4701   5
   0   8  22 137.187 54.0147  11
   0   8  22 165.216 72.8950   4
   0  -8 -22 172.931 96.6254   7
   0  -8 -23 1429.86 170.207  20
   0  -8 -23 1454.52 195.063  18
   0   8  23 1641.38 222.890  15
   0   8  23 1522.84 189.417   5
   0   8  23 1593.87 146.824  11
   0   8  23 1348.49 189.876   4
   0  -8 -23 1693.12 231.075   7
   0  -8 -24-30.0918 61.2938  20
   0  -8 -24 160.450 80.4603  18
   0   8  24 91.2763 78.4308  15
   0   8  24 153.147 77.4266   5
   0   8  24 101.566 43.8047  11
   0   8  24 194.073 91.7255   4
   0  -8 -24 322.027 120.374   7
   0   8  25 540.137 135.596  15
   0  -8 -25 666.811 130.941  20
   0  -8 -25 733.467 153.268  18
   0   8  25 628.274 128.509   5
   0   8  25 642.458 140.349   4
   0  -8 -25 807.937 172.053   7
   0  -8 -26 182.398 91.6374  20
   0  -8 -26 30.6354 76.1501  18
   0   8  26 170.927 100.488   4
   0  -8 -26 93.2532 96.2633   7
   0   8  26-74.7490 87.4282  15
   0  -8 -27 45.0503 82.0268  18
   0   8  27-15.7890 70.1683   4
   0  -8 -27-18.5985 84.1863   7
   0   8  27-12.2497 69.3338  15
   0  -8 -28 123.774 92.5500  18
   0  -8 -28 89.2946 79.3241  20
   0   8  28 61.5967 73.5897   4
   0  -8 -28-132.179 99.7843   7
   0  -8 -29 142.302 92.2174  20
   0  -8 -29 330.141 123.629  18
   0   8  29 339.339 137.968   4
   0  -8 -29 97.8140 98.4517   7
   0   8  29 166.776 90.4464  15
   0  -8 -30 79.6583 103.446  18
   0  -8 -30 7.78808 77.7493  20
   0  -9  28-125.813 124.052   8
   0  -9  28 16.7463 75.2820   4
   0   9 -28-214.726 126.238   7
   0  -9  27 65.5227 109.127   8
   0  -9  27 81.5396 100.165   4
   0   9 -27-158.913 113.280   7
   0  -9  26 83.9586 75.2582   8
   0  -9  26 76.4789 75.2422   4
   0   9 -26-26.4018 94.3383   7
   0  -9  25 108.743 84.7967   8
   0  -9  25-75.4770 86.2883   4
   0   9 -25 105.581 96.1943   7
   0  -9  24 383.373 114.603   4
   0  -9  24 278.875 110.401   8
   0   9 -24 140.114 101.915   7
   0   9 -24 284.716 103.424  17
   0  -9  23 300.268 103.105   4
   0  -9  23 73.1491 91.2421   8
   0   9 -23 20.8183 76.8422   7
   0   9 -23 93.6038 68.0902  17
   0   9 -23 54.6034 57.0306  20
   0  -9  22 770.288 143.013   4
   0  -9  22 706.204 154.130   8
   0   9 -22 983.673 181.328   7
   0   9 -22 691.378 122.750  20
   0   9 -22 752.684 145.918  17
   0  -9  21 129.516 76.8889   4
   0  -9  21 235.142 82.2697   8
   0   9 -21 21.0140 70.8561   7
   0   9 -21 212.113 95.5753  17
   0   9 -21 140.530 68.9527  20
   0  -9  20 596.012 122.533   4
   0  -9  20 281.060 94.6629   8
   0   9 -20 345.763 111.182   7
   0   9 -20 503.028 102.834  20
   0   9 -20 576.587 123.811  17
   0  -9  19-69.6273 55.8494   4
   0  -9  19-39.4021 67.4360   8
   0   9 -19-134.226 78.2661   7
   0   9 -19-39.0469 57.8745  17
   0   9 -19 50.3354 59.8156  20
   0  -9  18 282.389 79.4200   4
   0   9 -18 260.845 74.2478  20
   0   9 -18 328.571 99.9033  17
   0  -9  18 220.146 87.6906   8
   0   9 -18 203.306 76.7926   7
   0  -9  17 790.409 121.294   4
   0  -9  17 1005.96 99.4164  11
   0   9 -17 916.816 98.2741  10
   0   9 -17 856.550 142.354  17
   0   9 -17 798.884 112.479  20
   0  -9  17 758.743 130.988   8
   0   9 -17 912.627 142.650   7
   0  -9  16 767.992 116.732   4
   0  -9  16 703.532 84.2915  11
   0   9 -16 734.327 89.6526  10
   0   9 -16 699.615 100.195  20
   0   9 -16 421.198 97.8628  17
   0  -9  16 542.944 110.553   8
   0   9 -16 597.163 116.804   7
   0  -9  15 296.847 73.0154   4
   0   9 -15 344.978 69.1432  20
   0   9 -15 418.087 95.9564  17
   0  -9  15 427.516 68.4995  11
   0   9 -15 448.889 92.6125  11
   0   9 -15 402.014 71.9912  10
   0  -9  15 324.042 85.3562   8
   0   9 -15 400.486 91.2914   7
   0  -9  14 827.506 108.801   4
   0  -9  14 826.889 51.0382   6
   0   9 -14 787.659 94.3964  20
   0   9 -14 743.380 124.189  17
   0   9 -14 878.453 123.671  11
   0  -9  14 836.170 90.8272  11
   0   9 -14 776.525 94.0786  10
   0  -9  14 690.060 121.366   8
   0   9 -14 859.872 122.574   7
   0  -9  13 1671.11 147.589   4
   0   9 -13 1825.05 137.523  20
   0   9 -13 1593.44 168.961  17
   0  -9  13 1873.89 89.4811   6
   0  -9  13 1692.66 130.221  11
   0   9 -13 2007.63 184.940  11
   0   9 -13 2030.92 150.599  10
   0  -9  13 1733.73 171.589   8
   0   9 -13 1693.13 162.705   7
   0  -9  12 121.066 49.0433   4
   0   9 -12 97.7421 41.8118   4
   0   9 -12 80.4706 36.5359  20
   0   9 -12 119.019 56.9093  17
   0  -9  12 83.4474 21.1963   6
   0   9 -12 90.2989 41.5688   2
   0   9 -12 42.2902 32.6550  10
   0   9 -12 95.9443 50.5344  11
   0  -9  12 71.8853 33.1074  11
   0  -9  12 25.3297 42.1713   8
   0   9 -12 103.197 47.0014   7
   0   9 -11 3680.43 212.913   4
   0  -9  11 3469.75 198.265   4
   0   9 -11 3441.85 200.596   2
   0   9 -11 3321.75 233.117  17
   0   9 -11 3505.13 176.592  20
   0   9 -11 3260.29 248.383   5
   0   9 -11 3676.79 244.094  11
   0   9 -11 3502.96 202.909  10
   0  -9  11 3457.93 190.028  11
   0  -9  11 3175.67 224.496   8
   0  -9  11 3514.53 143.505   6
   0   9 -11 3372.87 210.426   7
   0   9 -10 1732.89 135.094   4
   0  -9  10 1806.76 131.548   4
   0   9 -10 1688.70 130.735   2
   0   9 -10 1862.78 115.989  20
   0   9 -10 1617.25 157.141  17
   0   9 -10 1741.01 67.8347  13
   0   9 -10 1978.05 187.499   5
   0  -9  10 1656.41 128.051  11
   0   9 -10 1789.54 163.490  11
   0   9 -10 1841.63 142.859  10
   0  -9  10 1632.22 154.762   8
   0   9 -10 2012.90 205.855   9
   0  -9  10 1629.32 94.7067   6
   0   9 -10 1761.91 140.733   7
   0  -9   9 908.512 91.2622   4
   0   9  -9 1024.97 97.9890   4
   0   9  -9 937.456 78.9740  20
   0   9  -9 1150.73 139.055   5
   0   9  -9 958.026 92.0320   2
   0   9  -9 1283.09 136.413  11
   0  -9   9 992.597 97.3280  11
   0   9  -9 929.532 98.4072  10
   0  -9   9 912.240 114.089   8
   0  -9   9 1180.57 158.177   9
   0   9  -9 1161.87 157.545   9
   0   9  -9 958.209 97.7025   7
   0  -9   9 861.686 68.1915   6
   0   9  -8-10.9330 29.5342   4
   0  -9   8 56.3085 29.0899   4
   0   9  -8 22.7324 20.1723  20
   0   9  -8 11.6520 32.9929   5
   0   9  -8 20.7862 19.4320   2
   0   9  -8-13.3490 28.2113  10
   0   9  -8 8.82683 29.6241  11
   0  -9   8 64.2802 33.7209  11
   0   9  -8-8.17966 38.0376   9
   0  -9   8 64.4584 52.0349   9
   0  -9   8-5.70729 41.7050   8
   0  -9   8 2.92948 19.1932   6
   0   9  -8-9.87761 30.2266   7
   0  -9   7 494.984 57.3024   4
   0   9  -7 469.798 58.9179   4
   0   9  -7 436.326 46.3539  20
   0   9  -7 484.552 84.2199   5
   0   9  -7 398.978 53.6071   2
   0  -9   7 437.785 64.1439  11
   0   9  -7 413.429 66.1754  10
   0   9  -7 364.857 76.5358  11
   0   9  -7 365.907 81.8327   9
   0  -9   7 408.834 93.2324   9
   0  -9   7 394.172 70.4522   8
   0   9  -7 374.825 54.7909   7
   0  -9   7 412.554 49.6961   6
   0  -9   6 1001.99 76.6048   4
   0   9  -6 973.572 77.9607   4
   0   9  -6 1031.43 66.7611  20
   0   9  -6 1200.14 133.968   5
   0   9  -6 1000.12 77.5735   2
   0  -9   6 1218.92 102.298  11
   0   9  -6 1038.04 101.853  10
   0   9  -6 937.797 107.799  11
   0  -9   6 1088.19 142.795   9
   0  -9   6 967.939 104.676   8
   0   9  -6 1116.93 134.679   9
   0  -9   6 992.924 77.2782   6
   0   9  -6 1003.23 82.0780   7
   0  -9   5 3958.30 152.127   4
   0   9  -5 3894.37 155.823   4
   0   9  -5 3955.08 136.341  20
   0   9  -5 4308.40 244.388   5
   0   9  -5 4032.77 207.488  10
   0   9  -5 3845.14 219.988  11
   0  -9   5 4280.60 200.394  11
   0   9  -5 3688.39 182.896   6
   0   9  -5 4037.93 160.474   7
   0  -9   5 3979.68 167.993   6
   0  -9   5 3704.36 208.997   8
   0  -9   5 4208.00 265.655   9
   0   9  -5 3912.18 249.427   9
   0   9  -5 3879.82 151.573   2
   0   9  -4 1514.57 80.5938   4
   0  -9   4 1437.06 76.3789   4
   0   9  -4 1475.19 77.5720   2
   0   9  -4 1485.46 68.0555  20
   0   9  -4 1366.62 120.125  10
   0   9  -4 1466.98 128.985  11
   0  -9   4 1624.70 118.154  11
   0   9  -4 1540.93 148.563   9
   0  -9   4 1599.56 156.753   9
   0  -9   4 1420.26 120.751  10
   0  -9   4 1482.22 124.032   8
   0  -9   4 1524.10 101.045   6
   0   9  -4 1433.75 107.746   6
   0   9  -4 1494.03 82.5170   7
   0   9  -3 392.537 58.3078   6
   0   9  -3 469.550 41.6453   7
   0  -9   3 462.593 59.0551   6
   0  -9   3 404.906 61.3065  11
   0   9  -3 568.404 83.5896  11
   0   9  -3 409.082 69.8884  10
   0   9  -3 446.386 37.6649   2
   0   9  -3 419.019 84.9581   9
   0  -9   3 479.861 71.9213   8
   0  -9   3 420.649 74.4020  10
   0  -9   3 606.505 103.747   9
   0   9  -3 407.116 38.0071   4
   0  -9   3 435.122 38.8204   4
   0   9  -2 85935.2 1963.96  10
   0  -9   2 94920.8 1974.13  10
   0  -9   2 96127.2 1955.73  11
   0   9  -2 86730.9 1977.16  11
   0   9  -2 90792.9 1923.91   6
   0  -9   2 86830.6 1905.41   6
   0   9  -2 87182.9 1800.47   7
   0  -9   2 89129.6 1940.10   8
   0   9  -2 95688.1 2050.43   9
   0  -9   2 83309.2 2035.63   9
   0  -9   1 413.757 60.3715  11
   0   9  -1 260.287 55.1946  11
   0   9  -1 245.195 54.5567  10
   0   9  -1 379.615 54.0840   6
   0  -9   1 345.327 53.7075   6
   0  -9   1 373.452 61.8815   8
   0  -9   1 368.215 78.9190   9
   0  -9   1 336.318 57.6535  10
   0   9   0 6805.79 291.632  10
   0  -9   0 7856.25 294.559  11
   0   9   0 7435.90 300.014  11
   0  -9   0 8340.39 308.025  10
   0  -9   0 7066.63 263.712   6
   0   9   0 7998.71 278.705   6
   0  -9   0 7767.61 270.556   8
   0  -9   0 7496.85 336.275   9
   0  -9  -1 2275.01 145.011  10
   0   9   1 2067.64 143.415  11
   0   9   1 1824.79 141.696  10
   0  -9  -1 1858.32 155.235   9
   0  -9  -1 2147.99 121.332   8
   0   9   1 2205.59 131.488   6
   0  -9  -1 1967.72 125.795   6
   0  -9  -2 5180.43 147.386   3
   0  -9  -2 5203.58 135.740  19
   0   9   2 5606.09 143.465   4
   0   9   2 5832.75 252.079  11
   0  -9  -2 5788.45 243.917  10
   0   9   2 5556.34 251.181  10
   0   9   2 5748.51 230.561   6
   0  -9  -2 5443.28 228.121   6
   0  -9  -2 5256.00 145.265   7
   0  -9  -2 5849.09 207.382   8
   0  -9  -2 5655.75 143.598   2
   0  -9  -3 1997.47 83.0112   4
   0   9   3 2021.82 81.8086   4
   0  -9  -3 2081.96 82.1672   2
   0   9   3 1827.50 139.163  10
   0   9   3 2116.41 145.841  11
   0  -9  -3 2020.57 138.398  10
   0  -9  -3 1959.40 71.4216  20
   0  -9  -3 2081.86 107.270   8
   0  -9  -3 1900.38 83.6797   7
   0   9   3 2125.64 130.222   6
   0  -9  -3 1930.13 130.756   6
   0   9   4 1489.31 78.0348   4
   0  -9  -4 1402.70 76.7921   4
   0  -9  -4 1542.05 68.7315  20
   0   9   4 1521.62 121.163  11
   0   9   4 1467.79 124.662  10
   0  -9  -4 1684.75 125.060  10
   0  -9  -4 1424.18 84.0395   8
   0   9   4 1566.95 79.3211   7
   0  -9  -4 1482.56 80.7245   7
   0   9   4 1620.81 113.803   6
   0  -9  -4 1574.16 116.966   6
   0  -9  -5 325.462 41.1685   4
   0   9   5 329.197 41.1788   4
   0  -9  -5 325.275 59.1757   6
   0   9   5 344.022 56.1199  18
   0  -9  -5 354.592 35.8658  20
   0   9   5 550.353 96.6999  10
   0  -9  -5 459.712 73.5998  10
   0   9   5 281.235 55.5577  11
   0  -9  -5 311.609 36.9652   8
   0   9   5 348.929 41.4509   7
   0   9   5 335.685 52.9584   6
   0  -9  -5 323.113 44.1044   7
   0   9   6 303.991 44.8749   4
   0  -9  -6 181.065 37.9437   4
   0  -9  -6 257.640 53.9755   6
   0  -9  -6 179.417 32.3153  20
   0   9   6 253.393 53.9212  18
   0   9   6 500.457 79.1512  10
   0   9   6 326.354 62.1345  11
   0  -9  -6 210.102 55.7897  10
   0  -9  -6 151.570 25.2730   8
   0  -9  -6 230.329 41.5698   7
   0   9   6 207.100 51.7031   6
   0   9   6 177.716 36.8702   7
   0  -9  -7 266.010 44.1801   4
   0   9   7 268.518 44.6796   4
   0  -9  -7 238.294 52.6007   6
   0  -9  -7 294.735 40.8962  20
   0   9   7 239.939 48.7327  18
   0   9   7 316.363 60.9944  11
   0  -9  -7 271.445 54.2091  10
   0  -9  -7 279.213 27.8077   8
   0   9   7 228.497 47.6890   6
   0   9   7 251.441 41.7031   7
   0  -9  -7 251.838 47.3066   7
   0   9   8 232.024 45.2203   4
   0  -9  -8 304.951 50.7043   4
   0  -9  -8 185.904 46.3670   6
   0  -9  -8 207.682 36.4394  20
   0   9   8 239.172 55.6424  18
   0  -9  -8 278.556 57.5562  18
   0  -9  -8 304.237 57.5026  10
   0  -9  -8 290.350 23.3687   8
   0   9   8 294.804 52.5870   6
   0   9   8 258.162 48.8652   7
   0  -9  -8 227.135 47.0719   7
   0   9   9 2223.66 142.664   4
   0  -9  -9 2371.93 147.873   4
   0  -9  -9 2029.58 148.075   6
   0   9   9 2137.24 156.688  18
   0  -9  -9 2151.68 155.181  18
   0  -9  -9 2232.45 122.468  20
   0  -9  -9 2572.83 158.710  10
   0   9   9 2143.93 139.945   7
   0   9   9 2184.67 146.001   6
   0  -9  -9 2126.49 145.118   7
   0   9  10 1470.28 120.292   4
   0  -9 -10 1621.57 125.763   4
   0  -9 -10 1325.60 120.260   6
   0  -9 -10 1527.07 133.550  18
   0  -9 -10 1425.95 100.784  20
   0   9  10 1492.70 130.075  18
   0  -9 -10 1836.45 132.960  10
   0   9  10 1632.25 125.702   7
   0   9  10 1510.39 120.736   6
   0  -9 -10 1434.01 123.968   7
   0  -9 -11 243.078 57.9600   6
   0  -9 -11 257.270 48.1173  20
   0  -9 -11 245.655 59.5303  18
   0  -9 -11 288.952 59.6033  10
   0  -9 -11 173.568 51.5734   4
   0   9  11 165.797 46.5420   4
   0   9  11 300.849 55.1176   6
   0  -9 -11 286.158 61.9334   7
   0   9  11 234.448 52.8626   7
   0  -9 -12 238.535 59.1622   6
   0  -9 -12 181.373 57.8443  18
   0  -9 -12 282.576 55.6950  20
   0  -9 -12 267.621 51.4596  10
   0  -9 -12 267.225 62.2328   4
   0   9  12 215.606 58.2825   4
   0  -9 -12 240.282 62.1663   7
   0   9  12 261.675 55.1655   7
   0   9  12 299.206 58.7426   6
   0  -9 -13 510.350 82.8632   6
   0  -9 -13 539.405 95.2522  18
   0  -9 -13 725.903 82.5413  20
   0  -9 -13 702.575 83.9872  10
   0   9  13 663.906 93.6446   4
   0  -9 -13 643.130 96.5903   4
   0   9  13 693.309 95.7166   7
   0  -9 -13 713.897 101.518   7
   0   9  13 738.640 87.3097   6
   0  -9 -14 1611.13 144.598   6
   0  -9 -14 1462.81 152.539  18
   0  -9 -14 1636.98 131.513  20
   0  -9 -14 1624.48 126.088  10
   0   9  14 1492.82 146.303   4
   0  -9 -14 1268.51 148.448   7
   0   9  14 1527.37 127.551   6
   0   9  15 944.655 126.080   5
   0  -9 -15 954.703 112.897   6
   0  -9 -15 1014.64 127.507  18
   0  -9 -15 895.372 105.521  20
   0  -9 -15 927.686 98.0346  10
   0   9  15 901.452 115.544   4
   0   9  15 900.933 99.1396   6
   0  -9 -15 803.641 122.548   7
   0   9  16 51.5951 49.7294   5
   0  -9 -16-51.0346 47.6402   6
   0  -9 -16 54.6175 45.6250  20
   0  -9 -16 4.34353 52.2869  18
   0  -9 -16-47.3516 38.7566  10
   0   9  16-42.3664 47.2476   4
   0  -9 -16 5.35881 41.4217   7
   0   9  16-22.8727 35.9273   6
   0   9  17 100.041 61.8336   5
   0  -9 -17 61.6612 45.5753   6
   0  -9 -17 27.4614 39.1624  20
   0  -9 -17-39.1048 42.5145  18
   0  -9 -17-8.06078 38.6133  10
   0   9  17-8.80160 43.3918   6
   0  -9 -17-7.37983 49.1001   7
   0   9  17 41.4543 55.3970   4
   0   9  18 711.616 125.544   4
   0   9  18 594.852 113.694   5
   0  -9 -18 582.671 109.511   6
   0  -9 -18 644.935 125.270  18
   0  -9 -18 438.076 90.6954  20
   0  -9 -18 304.110 58.3353  10
   0   9  18 375.542 77.8923   6
   0  -9 -18 576.165 123.453   7
   0   9  19 133.178 70.3817   4
   0   9  19 63.7536 54.3573   5
   0  -9 -19 155.514 61.6198   6
   0  -9 -19 262.221 112.085  18
   0  -9 -19 215.402 77.3970  20
   0  -9 -19 172.847 42.3353  10
   0  -9 -19 56.2739 64.9724   7
   0   9  19 135.011 44.7761   6
   0   9  20 713.343 132.709   4
   0  -9 -20 590.484 114.085  18
   0  -9 -20 581.012 103.922  20
   0  -9 -20 531.897 99.7379   6
   0   9  20 741.798 123.791   5
   0  -9 -20 642.670 79.9016  10
   0  -9 -20 612.171 127.593   7
   0  -9 -21 150.473 60.5532  20
   0  -9 -21 209.411 78.3689  18
   0   9  21 135.371 83.4376  15
   0  -9 -21 193.819 59.4237   6
   0   9  21 255.489 87.9331   5
   0   9  21 171.475 60.5600  11
   0   9  21 194.064 79.5219   4
   0  -9 -21 227.052 97.2804   7
   0  -9 -22 1070.57 145.865  20
   0  -9 -22 1325.20 177.914  18
   0   9  22 1323.08 191.486  15
   0  -9 -22 1032.60 145.281   6
   0   9  22 1190.02 164.395   5
   0   9  22 1384.15 139.670  11
   0   9  22 1023.17 161.140   4
   0  -9 -22 1193.91 189.268   7
   0  -9 -23 161.708 82.9062  18
   0  -9 -23 120.132 65.6577  20
   0   9  23 179.414 90.0597  15
   0   9  23 209.711 93.5484   5
   0   9  23 119.707 48.5796  11
   0   9  23 253.812 91.6439   4
   0  -9 -23 176.665 74.5159   7
   0  -9 -24 907.203 142.268  20
   0  -9 -24 965.544 170.178  18
   0   9  24 1103.07 191.132  15
   0   9  24 906.909 149.996   5
   0   9  24 922.432 115.954  11
   0   9  24 811.001 154.733   4
   0  -9 -24 933.494 182.034   7
   0   9  25 90.4409 81.7818  15
   0  -9 -25 16.8995 61.9092  20
   0  -9 -25 49.6325 70.5627  18
   0   9  25 38.7844 52.6679   5
   0   9  25-46.4098 78.6980   4
   0  -9 -25-46.1733 67.6968   7
   0  -9 -26-27.5156 61.9736  18
   0  -9 -26 30.2936 71.6197  20
   0   9  26-82.0395 76.2226   4
   0  -9 -26 29.4174 83.5387   7
   0   9  26-117.622 99.1665  15
   0  -9 -27-65.3445 83.3057  18
   0  -9 -27 58.9692 65.4488  20
   0   9  27 148.188 94.4968   4
   0  -9 -27 170.465 106.625   7
   0   9  27 166.997 100.813  15
   0  -9 -28 47.0070 66.3251  18
   0  -9 -28-10.7687 73.3094  20
   0   9  28 146.035 79.3403   4
   0   9  28 30.5073 81.5352  15
   0  -9 -29 7.07521 67.4529  20
   0  -9 -29 42.9742 86.3343  18
   0   9  29-116.304 103.557   4
   0  -9 -29-50.8228 103.999   7
   0   9  29 100.367 89.8573  15
   0  -9 -30 100.858 92.0065  18
   0 -10  28 98.9499 105.701   8
   0 -10  28 166.717 118.466   4
   0  10 -28 251.233 147.565   7
   0 -10  27 97.5522 95.1252   8
   0 -10  27 316.065 131.065   4
   0  10 -27 186.271 120.340   7
   0 -10  26 236.462 120.446   8
   0 -10  26 445.386 138.704   4
   0  10 -26 444.301 155.514   7
   0 -10  25 159.219 106.763   4
   0 -10  25 185.179 115.003   8
   0  10 -25 346.658 132.504   7
   0  10 -25 55.9159 71.6238  17
   0 -10  24 48.8444 65.3222   4
   0 -10  24 75.2162 85.5954   8
   0  10 -24 72.0507 90.1714   7
   0  10 -24-1.38833 69.5732  17
   0 -10  23 648.885 146.380   4
   0 -10  23 672.447 153.428   8
   0  10 -23 723.360 167.640   7
   0  10 -23 800.600 158.736  17
   0 -10  22 817.101 151.661   4
   0 -10  22 679.874 156.575   8
   0  10 -22 521.737 141.880   7
   0  10 -22 754.763 154.722  17
   0  10 -22 551.661 110.086  20
   0 -10  21 19.9140 52.2059   4
   0 -10  21 27.6236 71.2978   8
   0  10 -21 64.1726 83.3551   7
   0  10 -21 0.16964 49.4927  20
   0  10 -21 76.2339 73.3582  17
   0 -10  20 17.1349 51.5451   4
   0 -10  20 188.496 94.8884   8
   0  10 -20 27.5035 62.1579   7
   0  10 -20-0.23143 67.2162  17
   0  10 -20 150.004 69.9185  20
   0 -10  19 9.28146 51.9852   4
   0 -10  19-59.4284 70.5321   8
   0  10 -19 65.1335 60.4986   7
   0  10 -19 63.7569 57.9196  20
   0  10 -19 40.0028 68.5244  17
   0 -10  18-39.6110 53.7455   4
   0  10 -18-52.5216 48.7066  20
   0  10 -18 139.029 77.8531  17
   0 -10  18 17.8311 53.9858   8
   0  10 -18 9.13456 49.6242   7
   0 -10  17 589.908 106.091   4
   0  10 -17 609.751 87.3894  10
   0  10 -17 496.980 88.8851  20
   0  10 -17 448.887 108.888  17
   0 -10  17 476.960 115.960   8
   0  10 -17 465.215 109.622   7
   0 -10  16 23.9547 41.8994   4
   0  10 -16 75.9705 62.9329  17
   0  10 -16 83.3403 45.4356  20
   0 -10  16 3.10034 29.8833  11
   0  10 -16 22.3172 36.4295  10
   0  10 -16 23.0422 48.3801  11
   0 -10  16 119.409 67.6165   8
   0  10 -16-35.5358 53.7025   7
   0 -10  15 114.060 58.6347   4
   0 -10  15 42.4811 15.2548   6
   0  10 -15 100.027 48.7477  20
   0  10 -15 144.276 70.9751  17
   0  10 -15 103.961 44.5099  10
   0 -10  15 61.9183 27.3507  11
   0  10 -15 155.803 58.9412  11
   0 -10  15 28.4248 55.7826   8
   0  10 -15 94.7674 57.7955   7
   0 -10  14 191.983 55.4013   4
   0 -10  14 204.633 30.5428   6
   0  10 -14 140.192 71.9229  17
   0  10 -14 231.810 56.7734  20
   0  10 -14 299.014 83.3338  11
   0  10 -14 246.618 61.5987  10
   0 -10  14 166.752 44.9496  11
   0 -10  14 108.967 61.7155   8
   0  10 -14 147.969 50.6289   7
   0 -10  13 639.920 88.9320   4
   0  10 -13 618.044 109.914  17
   0  10 -13 521.151 74.0052  20
   0 -10  13 598.995 54.4597   6
   0 -10  13 629.366 81.9269  11
   0  10 -13 592.433 104.516  11
   0  10 -13 649.250 91.7033  10
   0 -10  13 578.706 108.704   8
   0  10 -13 560.350 98.1799   7
   0  10 -12 386.922 75.3302   4
   0 -10  12 288.890 62.6973   4
   0  10 -12 345.193 59.3496  20
   0  10 -12 372.677 85.8080  17
   0 -10  12 321.316 43.2375   6
   0  10 -12 342.468 74.9494   2
   0  10 -12 315.087 78.7179  11
   0 -10  12 276.367 59.1316  11
   0  10 -12 379.911 71.5937  10
   0 -10  12 270.336 76.9481   8
   0  10 -12 321.758 68.6708   7
   0 -10  11 26.4457 29.5826   4
   0  10 -11 94.6624 39.7194   4
   0  10 -11-19.3315 40.8305  17
   0  10 -11 27.9716 24.8283  20
   0 -10  11 70.8615 25.3328   6
   0  10 -11 40.5561 33.6187  10
   0 -10  11 47.1988 25.3662  11
   0  10 -11 30.7228 38.8038  11
   0  10 -11 86.5717 40.4252   7
   0 -10  11 19.3943 43.2165   8
   0  10 -11 44.2398 28.5441   2
   0 -10  10 215.723 52.9734   4
   0  10 -10 131.710 48.7067   4
   0  10 -10 220.583 45.8934  20
   0  10 -10 94.3320 36.0483   2
   0  10 -10 454.873 95.0169  11
   0 -10  10 198.456 54.4633  11
   0  10 -10 148.568 48.9433  10
   0 -10  10 223.846 67.8810   8
   0  10 -10 254.409 86.8547   9
   0  10 -10 171.989 50.0732   7
   0 -10  10 129.166 34.2798   6
   0 -10   9 1406.35 110.032   4
   0  10  -9 1645.39 125.153   4
   0  10  -9 1594.18 101.765  20
   0  10  -9 1623.74 168.651   5
   0  10  -9 1504.48 118.467   2
   0  10  -9 1658.67 162.879  11
   0  10  -9 1512.24 136.106  10
   0 -10   9 1473.95 117.184  11
   0 -10   9 1315.29 138.295   8
   0 -10   9 1316.15 170.724   9
   0  10  -9 1403.07 166.013   9
   0 -10   9 1478.95 97.8751   6
   0  10  -9 1415.63 118.593   7
   0  10  -8 3866.36 188.979   4
   0 -10   8 3694.39 176.948   4
   0  10  -8 3598.26 156.502  20
   0  10  -8 3786.05 254.957   5
   0  10  -8 3656.58 177.958   2
   0 -10   8 3913.77 202.934  11
   0  10  -8 3692.33 217.396  10
   0  10  -8 3723.15 245.708  11
   0 -10   8 3617.66 275.729   9
   0 -10   8 3469.78 222.184   8
   0  10  -8 3862.71 272.984   9
   0 -10   8 3516.25 160.628   6
   0  10  -8 3595.39 187.511   7
   0  10  -7 491.005 62.0698   4
   0 -10   7 452.099 55.7949   4
   0  10  -7 459.688 49.1562  20
   0  10  -7 449.016 85.3962   5
   0  10  -7 484.208 58.6143   2
   0  10  -7 498.404 78.1246  10
   0  10  -7 393.924 80.5793  11
   0 -10   7 505.864 69.6161  11
   0  10  -7 515.753 97.0866   9
   0 -10   7 456.008 101.988   9
   0 -10   7 422.315 80.6957   8
   0  10  -7 474.866 63.0304   7
   0 -10   7 470.441 56.8288   6
   0 -10   6 1679.65 99.1924   4
   0  10  -6 1694.53 106.569   4
   0  10  -6 1784.29 91.3371  20
   0  10  -6 1942.73 173.785   5
   0  10  -6 1644.05 100.553   2
   0  10  -6 1740.91 154.834  11
   0 -10   6 1898.46 134.072  11
   0  10  -6 1747.90 142.034  10
   0 -10   6 1604.65 174.256   9
   0 -10   6 1634.40 143.529   8
   0  10  -6 1986.37 183.640   9
   0  10  -6 1805.59 111.199   7
   0 -10   6 1576.98 104.443   6
   0  10  -5 11.3398 17.6547   4
   0 -10   5 60.8580 24.5070   4
   0  10  -5 18.1893 13.7412  20
   0  10  -5 0.12683 29.1471   5
   0  10  -5 101.248 50.3144  11
   0  10  -5 11.5660 30.9979  10
   0 -10   5 19.1823 24.8077  11
   0  10  -5 43.9327 19.0176   2
   0 -10   5 49.3692 47.3798   9
   0  10  -5 53.7534 42.7364   9
   0 -10   5 21.3403 30.7554   8
   0  10  -5 86.0498 38.1175   6
   0  10  -5 38.0482 20.6337   7
   0 -10   5 24.6833 22.7140   6
   0  10  -4 1218.70 74.4454   7
   0  10  -4 1244.13 105.202   6
   0 -10   4 1078.78 90.5747   6
   0  10  -4 1217.00 70.2668   2
   0 -10   4 1329.94 113.261  11
   0  10  -4 1110.66 123.350  11
   0  10  -4 1231.22 119.489  10
   0 -10   4 1138.10 108.860   8
   0  10  -4 1250.71 138.624   9
   0 -10   4 1106.22 136.029   9
   0 -10   4 1260.61 119.361  10
   0  10  -4 1107.32 69.8323   4
   0 -10   4 1217.52 69.6108   4
   0  10  -3 11855.7 306.205   3
   0  10  -3 12416.8 291.818  19
   0 -10   3 12647.5 306.505   4
   0 -10   3 13331.3 422.127  11
   0  10  -3 12749.2 441.419  10
   0  10  -3 12692.6 451.495  11
   0  10  -3 12760.8 403.566   6
   0 -10   3 12298.7 382.541   6
   0  10  -3 12391.7 311.748   7
   0 -10   3 11994.6 495.680   9
   0  10  -3 13331.0 494.764   9
   0 -10   3 13320.3 439.839  10
   0 -10   3 12892.6 421.521   8
   0  10  -3 12695.1 306.840   2
   0  10  -2 4765.65 246.154  11
   0 -10   2 5064.01 244.431  10
   0  10  -2 4590.85 237.244  10
   0 -10   2 4840.76 228.781  11
   0  10  -2 4630.49 216.336   6
   0 -10   2 4655.67 205.993   6
   0 -10   2 4790.99 221.948   8
   0  10  -2 5247.43 283.721   9
   0 -10   2 4476.04 273.272   9
   0 -10   1 3273.24 190.555  10
   0  10  -1 2740.12 184.818  11
   0 -10   1 3155.07 176.863  11
   0  10  -1 2892.49 181.911  10
   0 -10   1 2753.49 156.619   6
   0  10  -1 3130.28 167.451   6
   0 -10   1 2961.43 165.714   8
   0 -10   1 2812.16 207.548   9
   0 -10   0 1368.71 121.066  10
   0  10   0 1250.86 120.160  10
   0  10   0 1365.17 127.873  11
   0  10   0 1389.60 110.492   6
   0 -10   0 1186.26 100.889   6
   0 -10   0 1462.91 147.758   9
   0 -10   0 1303.53 103.932   8
   0 -10  -1 3135.61 183.609  10
   0  10   1 3069.93 189.289  10
   0  10   1 2938.59 183.706  11
   0  10   1 2780.34 157.656   6
   0 -10  -1 2769.40 158.472   6
   0 -10  -1 2419.48 190.169   9
   0 -10  -1 2712.83 147.384   8
   0  10   2 659.734 88.3416  10
   0  10   2 592.601 83.8851  11
   0 -10  -2 533.844 79.1227  10
   0 -10  -2 577.057 64.6201   8
   0  10   2 647.553 77.4341   6
   0 -10  -2 591.290 73.9571   6
   0 -10  -3 3145.16 107.426   2
   0 -10  -3 3169.02 113.151   7
   0  10   3 3236.24 175.108   6
   0 -10  -3 3016.04 172.872   6
   0  10   3 3346.26 193.808  11
   0 -10  -3 3251.46 187.891  10
   0  10   3 3363.79 199.960  10
   0 -10  -3 3031.96 143.613   8
   0 -10  -3 2891.14 111.609   3
   0  10   3 3079.64 107.781   4
   0 -10  -3 3073.07 109.256   4
   0 -10  -4 2972.51 119.341   4
   0  10   4 2911.92 116.164   4
   0 -10  -4 3128.85 118.025   2
   0 -10  -4 3089.41 180.734  10
   0  10   4 3058.52 185.461  11
   0  10   4 2767.25 183.401  10
   0 -10  -4 3079.83 105.415  20
   0 -10  -4 3144.84 139.654   8
   0 -10  -4 3038.67 122.530   7
   0 -10  -4 2768.55 168.417   6
   0  10   4 3185.76 174.759   6
   0  10   5 9692.55 281.637   4
   0 -10  -5 9880.71 285.417   4
   0  10   5 9739.03 366.561  11
   0  10   5 9727.09 370.343  10
   0 -10  -5 10067.5 366.356  10
   0 -10  -5 9786.75 259.021  20
   0  10   5 10985.9 353.819  18
   0  10   5 9810.99 283.699   7
   0 -10  -5 10150.5 283.986   8
   0 -10  -5 8943.52 341.516   6
   0 -10  -5 9978.70 291.186   7
   0  10   5 10509.5 357.758   6
   0  10   6 2718.26 132.582   4
   0 -10  -6 2944.08 137.236   4
   0 -10  -6 2885.26 117.844  20
   0  10   6 3220.22 171.548  18
   0  10   6 2878.77 183.987  10
   0  10   6 2744.41 176.756  11
   0 -10  -6 3024.87 179.762  10
   0  10   6 2868.27 134.115   7
   0 -10  -6 2714.63 113.620   8
   0 -10  -6 2887.73 141.116   7
   0 -10  -6 2535.72 165.956   6
   0  10   6 3293.02 176.815   6
   0 -10  -7 328.722 51.1667   4
   0  10   7 352.684 52.3593   4
   0 -10  -7 404.044 71.1451   6
   0 -10  -7 383.478 46.7753  20
   0  10   7 438.622 68.4505  18
   0  10   7 493.189 78.3121  11
   0 -10  -7 414.505 71.8907  10
   0 -10  -7 393.595 36.8302   8
   0  10   7 344.162 51.5389   7
   0  10   7 466.543 70.1208   6
   0 -10  -7 315.522 51.4227   7
   0 -10  -8 1097.54 93.1750   4
   0  10   8 1091.10 90.9348   4
   0 -10  -8 1013.29 107.686   6
   0  10   8 1103.31 110.203  18
   0 -10  -8 1071.47 77.3267  20
   0 -10  -8 1010.75 106.203  10
   0  10   8 1053.78 111.067  11
   0 -10  -8 1083.25 53.2745   8
   0  10   8 996.856 88.7257   7
   0 -10  -8 994.059 94.3414   7
   0  10   8 1194.03 108.909   6
   0 -10  -9 4499.68 208.471   4
   0  10   9 3931.65 195.050   4
   0 -10  -9 3530.34 213.547   6
   0 -10  -9 3863.72 170.076  20
   0  10   9 4487.92 224.627  18
   0  10   9 4099.90 225.557  11
   0 -10  -9 4300.72 223.585  10
   0  10   9 4376.02 206.076   7
   0 -10  -9 4242.43 210.120   7
   0  10   9 4378.52 217.831   6
   0 -10 -10 305.942 67.7657   6
   0 -10 -10 380.380 56.7083  20
   0 -10 -10 516.454 88.1079  18
   0  10  10 343.747 73.1709  18
   0 -10 -10 131.509 46.6139  10
   0  10  10 506.572 76.4436   4
   0 -10 -10 229.068 55.5252   4
   0 -10 -10 349.305 67.9545   7
   0  10  10 258.603 64.4006   6
   0  10  10 311.854 63.5677   7
   0 -10 -11 126.233 49.2830   6
   0 -10 -11 123.624 36.2498  20
   0 -10 -11 266.524 76.2440  18
   0 -10 -11 42.2943 30.2222  10
   0 -10 -11 109.897 40.3459   4
   0  10  11 138.490 45.3485   4
   0 -10 -11 102.034 42.4072   7
   0  10  11 80.4877 33.6929   7
   0  10  11 126.696 39.9321   6
   0 -10 -12 174.158 52.0428   6
   0 -10 -12 204.563 49.4397  20
   0 -10 -12 61.7617 50.1589  18
   0 -10 -12 214.521 59.3055  10
   0  10  12 147.086 50.9716   4
   0 -10 -12 281.876 67.2016   4
   0 -10 -12 175.666 57.6712   7
   0  10  12 203.797 51.4675   7
   0  10  12 197.719 51.8190   6
   0 -10 -13 680.272 99.5914   6
   0 -10 -13 724.269 84.1320  20
   0 -10 -13 700.813 103.897  18
   0 -10 -13 807.050 96.2994  10
   0  10  13 730.311 98.4286   4
   0 -10 -13 844.909 103.829   4
   0 -10 -13 727.853 103.953   7
   0  10  13 771.687 102.120   7
   0  10  13 713.018 91.7159   6
   0 -10 -14 9.59576 34.6283   6
   0 -10 -14 23.6011 32.9844  20
   0 -10 -14 1.49034 43.4255  18
   0 -10 -14 7.41369 35.8257  10
   0  10  14 6.53554 38.2244   4
   0 -10 -14 0.13799 38.8517   7
   0  10  14 42.0080 32.0747   6
   0 -10 -15 327.316 76.7056   6
   0 -10 -15 264.804 88.1955  18
   0 -10 -15 400.164 71.4437  20
   0 -10 -15 299.847 58.0975  10
   0  10  15 285.167 71.1981   4
   0  10  15 265.263 58.4905   6
   0 -10 -15 259.560 73.2820   7
   0 -10 -16 7400.83 359.599   6
   0  10  16 6942.57 374.957   5
   0 -10 -16 6906.36 370.548  18
   0 -10 -16 7637.55 325.372  20
   0 -10 -16 7985.03 320.591  10
   0  10  16 7271.46 364.374   4
   0  10  16 7475.72 329.003   6
   0 -10 -16 7324.49 381.980   7
   0 -10 -17 993.765 132.055   6
   0  10  17 1313.66 156.262   5
   0 -10 -17 1328.75 157.169  18
   0 -10 -17 1090.85 124.014  20
   0 -10 -17 1252.24 119.078  10
   0 -10 -17 1147.61 155.200   7
   0  10  17 1190.22 123.486   6
   0  10  17 1231.56 149.696   4
   0  10  18 220.749 77.3718   4
   0 -10 -18 158.047 61.9370   6
   0  10  18 181.256 67.8289   5
   0 -10 -18 204.717 77.2994  18
   0 -10 -18 382.198 82.2209  20
   0 -10 -18 219.777 53.4690  10
   0 -10 -18 282.397 88.2282   7
   0 -10 -19 990.643 124.167  20
   0 -10 -19 1122.54 165.198  18
   0 -10 -19 842.846 98.9157  10
   0  10  19 880.020 105.894  11
   0  10  19 1043.29 142.731   5
   0 -10 -19 984.862 134.107   6
   0  10  19 1096.82 150.513   4
   0 -10 -19 718.000 134.723   7
   0 -10 -20 2224.16 225.892  18
   0 -10 -20 1714.99 169.682  20
   0  10  20 1963.54 170.022  11
   0 -10 -20 1976.35 190.609   6
   0  10  20 1846.73 197.875   5
   0  10  20 1836.78 200.629   4
   0 -10 -20 1969.76 223.468   7
   0 -10 -21-47.2406 61.1236  20
   0 -10 -21 129.990 86.4176  18
   0  10  21 56.6122 58.8516   5
   0 -10 -21 131.128 56.7034   6
   0  10  21 136.674 57.5219  11
   0  10  21 105.565 78.9869   4
   0 -10 -21-17.3102 70.2281   7
   0 -10 -22 229.817 85.2340  20
   0 -10 -22 347.386 107.227  18
   0  10  22 101.760 85.1518  15
   0  10  22 70.8953 59.5943   5
   0 -10 -22 190.275 73.4045   6
   0  10  22 181.818 58.2124  11
   0  10  22 87.7093 64.8586   4
   0 -10 -22 184.778 96.2690   7
   0 -10 -23 559.698 114.921  20
   0 -10 -23 442.146 112.729  18
   0  10  23 470.776 129.183  15
   0  10  23 613.719 132.159   5
   0 -10 -23 599.387 114.640   6
   0  10  23 564.560 96.0018  11
   0  10  23 458.858 118.294   4
   0 -10 -23 488.480 129.404   7
   0 -10 -24 249.024 92.5172  20
   0 -10 -24 465.956 130.635  18
   0  10  24 291.434 106.027  15
   0  10  24 278.831 89.0590   5
   0  10  24 379.817 82.0297  11
   0  10  24 299.751 107.135   4
   0 -10 -24 320.696 122.471   7
   0  10  25 1448.77 218.397  15
   0 -10 -25 1020.34 169.966  18
   0 -10 -25 1107.04 163.103  20
   0  10  25 953.264 157.984   5
   0  10  25 1259.19 198.029   4
   0 -10 -25 912.863 184.399   7
   0 -10 -26 210.994 84.7362  20
   0 -10 -26 209.107 93.0548  18
   0  10  26 289.732 108.070   4
   0 -10 -26 224.093 114.151   7
   0  10  26 497.120 151.572  15
   0 -10 -27 56.2038 71.4489  20
   0 -10 -27-3.55168 68.4601  18
   0  10  27-83.4972 82.7036   4
   0 -10 -27 112.659 111.611   7
   0  10  27 22.1279 82.8849  15
   0 -10 -28-129.488 78.8129  18
   0 -10 -28-55.9123 68.0504  20
   0  10  28-39.3978 73.9613   4
   0 -10 -28 129.820 101.789   7
   0  10  28 139.507 112.040  15
   0 -10 -29 492.074 127.772  20
   0 -10 -29 638.818 145.123  18
   0  10  29 754.120 189.752   4
   0 -10 -29 300.201 150.680   7
   0  10  29 589.528 156.840  15
   0 -10 -30 235.709 111.029  18
   0 -11  28-187.320 117.562   8
   0 -11  28-39.9455 80.9783   4
   0 -11  28-197.864 91.8778  14
   0 -11  27 102.658 93.1167   8
   0 -11  27-175.995 118.901   4
   0  11 -27 45.2377 97.0555   7
   0 -11  26 117.139 97.4655   8
   0 -11  26-14.2863 79.8097   4
   0  11 -26-111.084 114.279   7
   0 -11  25 29.4185 67.7205   4
   0 -11  25 30.0393 76.4950   8
   0  11 -25-114.123 119.898   7
   0  11 -25 6.55679 75.1578  17
   0 -11  24 205.935 95.9526   4
   0 -11  24 53.9981 105.497   8
   0  11 -24 273.661 112.724   7
   0  11 -24 244.349 120.773  17
   0 -11  23 205.196 99.9683   4
   0 -11  23 87.4647 92.9822   8
   0  11 -23 234.804 104.450   7
   0  11 -23 142.042 92.3964  17
   0 -11  22 8.39237 60.2834   4
   0 -11  22 89.6994 81.4483   8
   0  11 -22 168.726 97.1916   7
   0  11 -22 133.663 85.2770  17
   0 -11  21 799.482 143.949   4
   0 -11  21 771.527 159.594   8
   0  11 -21 731.809 152.610   7
   0  11 -21 542.789 129.598  17
   0  11 -21 668.137 117.171  20
   0 -11  20 440.029 105.989   4
   0 -11  20 332.825 100.458   8
   0  11 -20 386.740 113.194   7
   0  11 -20 203.321 88.7056  17
   0  11 -20 293.895 83.9979  20
   0 -11  19 154.634 73.6023   4
   0 -11  19-35.9680 67.1169   8
   0  11 -19 45.8805 55.4292   7
   0  11 -19-90.8456 76.5948  17
   0  11 -19-10.6710 46.6178  20
   0 -11  18 530.156 107.866   4
   0  11 -18 515.290 117.884  17
   0  11 -18 557.797 95.7639  20
   0 -11  18 559.999 121.879   8
   0  11 -18 464.201 116.433   7
   0 -11  17 76.0531 62.1584   4
   0  11 -17 388.892 76.6518  10
   0  11 -17 434.378 109.537  17
   0  11 -17 279.427 71.6171  20
   0 -11  17 213.232 81.4111   8
   0  11 -17 447.913 111.828   7
   0 -11  16-0.30011 43.3515   4
   0  11 -16 83.2686 52.5540  20
   0  11 -16 50.9459 62.2674  17
   0  11 -16 61.2652 53.3471  10
   0 -11  16 104.152 40.5843  11
   0  11 -16 9.86763 42.2164  11
   0 -11  16 27.1209 59.3983   8
   0  11 -16 99.3966 66.9753   7
   0 -11  15 6424.43 330.526   4
   0 -11  15 6258.38 201.108   6
   0  11 -15 6764.32 301.572  20
   0  11 -15 6598.04 383.449  17
   0  11 -15 7371.69 394.760  11
   0  11 -15 6922.05 322.809  10
   0 -11  15 6070.36 281.939  11
   0 -11  15 6226.64 370.383   8
   0  11 -15 6115.73 354.309   7
   0 -11  14 5.22112 38.1582   4
   0 -11  14 13.8021 17.9582   6
   0  11 -14 100.126 65.7644  17
   0  11 -14-92.0236 48.8475  20
   0  11 -14 18.4821 49.1036  11
   0  11 -14-12.7270 45.3758  10
   0 -11  14 26.1419 31.7005  11
   0  11 -14 11.5640 41.8199   7
   0 -11  13 95.5994 46.2963   4
   0  11 -13 156.992 74.5795  17
   0  11 -13 42.3333 34.1286  20
   0 -11  13 42.3226 23.3956   6
   0  11 -13 75.4910 48.2996  10
   0  11 -13 133.315 62.9460  11
   0 -11  13 31.9869 34.0179  11
   0 -11  13 17.9379 46.6062   8
   0  11 -13 43.4271 44.6203   7
   0  11 -12 105.530 44.7067   4
   0 -11  12 110.305 44.5644   4
   0  11 -12 52.4408 34.3002   2
   0  11 -12 23.3597 50.2970  17
   0  11 -12 49.6876 31.4348  20
   0 -11  12 84.1528 26.7649   6
   0  11 -12 40.4127 44.7847  11
   0  11 -12 79.4838 58.4375  10
   0 -11  12 83.8368 35.5994  11
   0 -11  12 75.4769 51.7370   8
   0  11 -12 94.4162 47.8166   7
   0 -11  11 290.561 65.0642   4
   0  11 -11 145.743 51.5394   4
   0  11 -11 167.065 49.8530   2
   0  11 -11 234.853 50.9252  20
   0  11 -11 563.098 113.071  17
   0  11 -11 397.824 37.4281  13
   0 -11  11 109.957 34.0117   6
   0 -11  11 167.425 51.9888  11
   0  11 -11 187.849 64.6895  10
   0  11 -11 437.865 100.606  11
   0 -11  11 135.647 59.3039   8
   0  11 -11 279.124 68.1022   7
   0  11 -10 45.4160 30.7095   4
   0 -11  10 62.8888 32.8405   4
   0  11 -10 55.8837 28.2378  20
   0 -11  10 21.7693 19.4477   6
   0  11 -10 10.2480 40.7705  11
   0  11 -10 35.1730 32.3812  10
   0 -11  10 45.4469 32.3534  11
   0  11 -10 12.0659 27.4548   7
   0 -11  10 38.6565 60.2393   9
   0 -11  10-86.9053 53.9473   8
   0  11 -10-10.6202 31.9123   2
   0 -11   9 6.84424 23.1191   4
   0  11  -9 54.0345 30.8737   4
   0  11  -9 49.4020 30.7366   2
   0  11  -9 46.2831 25.5405  20
   0 -11   9 93.2383 38.9275  11
   0  11  -9 131.134 59.3474  11
   0  11  -9 6.54241 39.4556  10
   0 -11   9 80.6121 59.8606   9
   0 -11   9 40.3983 47.5104   8
   0  11  -9 55.3686 52.2218   9
   0 -11   9 43.4482 21.8269   6
   0  11  -9 17.1771 24.0549   7
   0 -11   8 2173.75 131.291   4
   0  11  -8 2093.06 136.644   4
   0  11  -8 2099.62 115.065  20
   0  11  -8 2147.63 132.470   2
   0 -11   8 2059.69 146.581  11
   0  11  -8 2172.12 192.136  11
   0  11  -8 2001.61 163.440  10
   0 -11   8 1892.84 167.387   8
   0 -11   8 2004.46 214.453   9
   0  11  -8 2407.34 221.527   9
   0 -11   8 2114.28 126.621   6
   0  11  -8 2101.88 140.847   7
   0  11  -7 738.460 75.8530   4
   0 -11   7 794.266 73.3107   4
   0  11  -7 728.932 62.9589  20
   0  11  -7 872.452 122.987   5
   0  11  -7 806.029 75.8576   2
   0  11  -7 792.594 102.884  10
   0  11  -7 617.876 99.5293  11
   0 -11   7 718.111 88.2143  11
   0 -11   7 798.743 108.041   8
   0  11  -7 710.960 115.220   9
   0 -11   7 672.279 120.592   9
   0 -11   7 680.419 72.9076   6
   0  11  -7 741.431 78.0876   7
   0 -11   6 1233.76 86.3141   4
   0  11  -6 1268.57 89.9710   4
   0  11  -6 1267.18 75.4232  20
   0  11  -6 1270.57 143.844   5
   0  11  -6 1186.30 84.7555   2
   0  11  -6 1193.60 131.578  11
   0  11  -6 1121.79 119.303  10
   0 -11   6 1220.68 111.842  11
   0 -11   6 1148.86 123.210   8
   0  11  -6 1294.77 153.335   9
   0 -11   6 1188.56 158.619   9
   0 -11   6 1189.06 97.3517   6
   0  11  -6 1223.24 91.8992   7
   0 -11   5 43.9959 29.8292   6
   0  11  -5 42.2146 21.4256   7
   0  11  -5 53.4116 32.1828   6
   0  11  -5-13.7125 41.2910   5
   0  11  -5 47.9849 19.6103   2
   0  11  -5 0.77539 31.1004  10
   0  11  -5 8.37401 30.9963  11
   0 -11   5 114.608 43.0306  11
   0 -11   5 24.0784 34.9736   8
   0 -11   5 75.1948 58.4044   9
   0  11  -5 6.18833 38.4253   9
   0 -11   5 54.3591 23.5528   4
   0  11  -5 10.2966 16.1318   4
   0  11  -4 2401.74 107.658   4
   0  11  -4 2549.27 107.305   2
   0  11  -4 2422.06 94.3010  19
   0 -11   4 2618.83 109.278   4
   0  11  -4 2471.06 187.454  11
   0  11  -4 2415.12 175.871  10
   0 -11   4 2764.51 170.646  11
   0 -11   4 2347.70 209.499   9
   0  11  -4 2809.54 214.202   9
   0 -11   4 2761.72 187.376  10
   0 -11   4 2442.43 171.223   8
   0  11  -4 2270.54 107.940   7
   0 -11   4 2354.88 141.763   6
   0  11  -4 2604.75 162.179   6
   0  11  -3 43.8139 14.7300   3
   0  11  -3 32.2899 11.9243  19
   0 -11   3 31.7976 11.2893  14
   0 -11   3 37.9662 17.1903   4
   0 -11   3-16.8814 34.7565  11
   0  11  -3 12.6907 32.9208  11
   0  11  -3 21.5701 33.8364  10
   0  11  -3 18.8412 13.2007   7
   0 -11   3 37.7111 27.0499   6
   0  11  -3-21.1055 32.5946   6
   0 -11   3 68.7094 41.8369  10
   0  11  -3-24.2086 37.1461   9
   0 -11   3 3.30683 33.5257   8
   0 -11   3-23.8234 41.0765   9
   0  11  -2 11315.4 429.912  10
   0 -11   2 11989.4 430.093  10
   0  11  -2 11126.8 435.577  11
   0 -11   2 12922.3 419.957  11
   0 -11   2 11162.1 375.912   6
   0  11  -2 11873.8 399.449   6
   0 -11   2 11543.8 485.062   9
   0 -11   2 12328.2 408.782   8
   0  11  -1 34.3574 33.1559  10
   0  11  -1-13.2514 40.8842  11
   0 -11   1 5.23095 32.9145  11
   0  11  -1 47.9351 33.6308   6
   0 -11   1 6.71410 28.6420   6
   0 -11   1 43.9881 36.7096   8
   0 -11   1 8.98168 40.2063   9
   0 -11   1 5.28780 34.4227  10
   0  11   0 2972.61 195.088  11
   0  11   0 2590.16 184.027  10
   0 -11   0 2835.40 186.633  10
   0  11   0 3033.01 175.364   6
   0 -11   0 2688.06 161.806   6
   0 -11   0 2860.64 166.132   8
   0 -11   0 3097.66 226.029   9
   0  11   1 3645.73 219.017  11
   0 -11  -1 4131.28 224.126  10
   0  11   1 3508.11 218.242  10
   0  11   1 4175.81 206.766   6
   0 -11  -1 3685.84 195.694   6
   0 -11  -1 3831.58 186.297   8
   0 -11  -1 3842.79 252.432   9
   0  11   2 1008.42 116.119  10
   0 -11  -2 1184.55 117.280  10
   0  11   2 1013.91 111.951  11
   0 -11  -2 1127.06 93.1266   8
   0  11   2 1093.17 105.017   6
   0 -11  -2 961.575 98.6616   6
   0 -11  -3 1147.53 64.1951   3
   0 -11  -3 1198.33 54.9055  19
   0  11   3 1288.23 62.1027   4
   0 -11  -3 1224.15 119.172  10
   0  11   3 1049.34 116.553  10
   0  11   3 1241.45 119.886  11
   0 -11  -3 1151.12 61.9971   7
   0  11   3 1143.55 106.877   6
   0 -11  -3 1159.29 108.614   6
   0 -11  -3 1258.60 93.2415   8
   0 -11  -3 1199.01 60.0274   2
   0 -11  -4 8908.22 252.483   4
   0  11   4 8813.28 250.167   4
   0 -11  -4 9494.06 235.018  20
   0 -11  -4 9208.17 250.691   2
   0  11   4 9060.97 364.524  11
   0 -11  -4 9398.47 361.266  10
   0  11   4 8991.77 364.896  10
   0 -11  -4 9148.93 287.977   8
   0  11   4 9635.10 347.544   6
   0 -11  -4 9028.14 257.589   7
   0 -11  -4 8503.35 334.383   6
   0 -11  -5 52.4507 22.4628   4
   0  11   5-8.96205 21.2098   4
   0 -11  -5 18.7696 16.1149  20
   0  11   5 55.3644 43.4184  18
   0 -11  -5 27.1673 33.9139   6
   0 -11  -5 43.3594 19.7640   2
   0 -11  -5 92.1065 43.2847  10
   0  11   5 61.9917 36.3890  11
   0  11   5 4.02496 33.3811  10
   0 -11  -5 60.5686 25.5697   8
   0  11   5 29.2311 36.4899   6
   0 -11  -5-0.76733 17.1840   7
   0 -11  -6-19.4870 20.5393   4
   0  11   6-8.55735 18.8582   4
   0 -11  -6 33.1901 17.9169  20
   0  11   6 34.0274 30.4728  18
   0 -11  -6-19.2676 30.8538   6
   0 -11  -6-26.1731 36.0890  10
   0  11   6 17.9408 30.0742  11
   0  11   6-15.0860 35.0061  10
   0 -11  -6-6.94211 21.6666   7
   0  11   6 15.0029 29.2125   6
   0  11   6 27.9809 17.7399   7
   0 -11  -6-5.87459 18.1724   8
   0 -11  -6-2.79775 15.5436   2
   0  11   7 12569.9 375.231   4
   0 -11  -7 13161.2 381.751   4
   0 -11  -7 12571.9 342.747  20
   0  11   7 12151.0 423.717  18
   0  11   7 13030.7 464.428  10
   0 -11  -7 13362.4 453.615  10
   0  11   7 12449.6 448.272  11
   0 -11  -7 13212.5 333.334   8
   0  11   7 13284.7 382.090   7
   0 -11  -7 12462.3 383.011   7
   0  11   7 14030.1 445.903   6
   0 -11  -7 11240.0 426.433   6
   0  11   8 1397.26 104.073   4
   0 -11  -8 1475.91 108.438   4
   0 -11  -8 1250.63 120.738   6
   0 -11  -8 1440.87 91.0872  20
   0  11   8 1395.07 122.294  18
   0 -11  -8 1482.57 130.475  10
   0  11   8 1389.12 133.923  11
   0 -11  -8 1407.92 69.5438   8
   0  11   8 1476.37 108.512   7
   0 -11  -8 1131.44 100.787   7
   0  11   8 1450.67 126.642   6
   0 -11  -9 2034.73 136.246   4
   0  11   9 1797.03 127.718   4
   0 -11  -9 1646.87 142.597   6
   0 -11  -9 1698.08 108.124  20
   0  11   9 1792.19 144.643  18
   0  11   9 1504.82 138.654  11
   0 -11  -9 2050.99 156.690  10
   0  11   9 1785.83 127.683   7
   0 -11  -9 1961.07 72.5626   8
   0  11   9 1868.12 144.027   6
   0 -11  -9 1784.49 132.080   7
   0  11  10 2123.41 147.300   4
   0 -11 -10 2116.61 148.101   4
   0 -11 -10 1840.60 153.698   6
   0 -11 -10 2121.62 123.649  20
   0 -11 -10 2277.30 164.327  10
   0  11  10 2018.74 159.114  11
   0  11  10 2125.96 144.376   7
   0 -11 -10 1942.04 146.692   7
   0  11  10 2261.90 158.767   6
   0  11  11 1912.78 145.271   4
   0 -11 -11 1756.98 145.308   4
   0 -11 -11 1743.81 152.442   6
   0 -11 -11 1898.33 163.845  18
   0 -11 -11 1743.11 119.496  20
   0  11  11 2076.12 165.159  11
   0 -11 -11 1800.43 144.947  10
   0  11  11 1729.48 138.189   7
   0  11  11 1845.65 150.280   6
   0 -11 -11 1788.46 145.957   7
   0 -11 -12 264.253 66.0963   6
   0 -11 -12 336.211 56.6618  20
   0 -11 -12 266.015 69.6254  18
   0  11  12 300.399 62.9064  11
   0 -11 -12 285.618 63.7342  10
   0  11  12 260.565 57.7060   7
   0 -11 -12 260.174 66.0840   7
   0  11  12 379.683 69.5728   6
   0 -11 -12 295.056 61.7456   4
   0  11  12 276.270 62.6735   4
   0  11  13 1152.60 121.003   4
   0 -11 -13 1073.89 124.637   6
   0 -11 -13 1102.60 104.564  20
   0 -11 -13 1135.39 135.747  18
   0 -11 -13 1322.46 127.400  10
   0  11  13 937.428 114.963  11
   0  11  13 1121.50 121.846   7
   0  11  13 1198.49 121.269   6
   0 -11 -13 1010.79 124.616   7
   0 -11 -14 604.133 102.064   6
   0 -11 -14 636.134 87.3395  20
   0 -11 -14 650.284 109.371  18
   0 -11 -14 759.765 96.8755  10
   0  11  14 713.368 101.910  11
   0  11  14 736.290 108.236   4
   0 -11 -14 589.629 98.1846   7
   0 -11 -15 715.728 108.116   6
   0 -11 -15 883.850 99.7001  20
   0 -11 -15 838.279 123.267  18
   0 -11 -15 939.965 109.238  10
   0  11  15 818.967 110.277  11
   0  11  15 772.319 112.424   4
   0 -11 -15 879.268 124.791   7
   0 -11 -16 750.339 114.188   6
   0 -11 -16 769.019 127.808  18
   0 -11 -16 769.631 99.7265  20
   0 -11 -16 857.438 104.021  10
   0  11  16 823.795 109.296  11
   0  11  16 688.481 114.488   4
   0 -11 -16 671.514 122.894   7
   0  11  17 2321.13 222.562   5
   0 -11 -17 2799.87 221.241   6
   0 -11 -17 2730.38 225.731  18
   0 -11 -17 2599.60 190.670  20
   0  11  17 2598.62 199.297  11
   0 -11 -17 2869.96 189.440  10
   0 -11 -17 2526.09 229.315   7
   0  11  17 2228.83 201.744   4
   0  11  18 36.8058 43.9772   4
   0 -11 -18 84.5533 56.6016   6
   0  11  18 133.550 69.0221   5
   0 -11 -18 75.1328 60.5442  18
   0 -11 -18 25.4587 44.3137  20
   0  11  18 157.228 57.6998  11
   0 -11 -18 32.4122 35.3779  10
   0 -11 -18 45.8080 52.8909   7
   0  11  19-58.8479 66.4354   4
   0 -11 -19 65.1845 59.0777   6
   0  11  19-31.6115 48.5214   5
   0 -11 -19 0.18379 59.3830  18
   0 -11 -19 29.8962 48.7232  20
   0  11  19-23.6809 38.0112  11
   0 -11 -19-12.4952 45.0127  10
   0 -11 -19 3.70839 61.7088   7
   0 -11 -20 76.3303 73.0473  18
   0 -11 -20 80.8861 59.4225  20
   0  11  20-20.5161 36.5723  11
   0  11  20 113.998 61.2762   5
   0 -11 -20-10.2517 55.0422   6
   0  11  20 67.2936 70.0987   4
   0 -11 -20-84.3927 68.5843   7
   0 -11 -21 182.173 77.5134  18
   0 -11 -21 117.109 65.5216  20
   0  11  21 207.651 65.3221  11
   0  11  21 328.982 90.5699   5
   0 -11 -21 245.245 78.3082   6
   0  11  21 242.418 93.0964   4
   0 -11 -21 152.714 81.3510   7
   0 -11 -22 2656.43 257.376  18
   0 -11 -22 2634.11 222.751  20
   0  11  22 2653.14 246.560   5
   0 -11 -22 2497.45 234.348   6
   0  11  22 2565.07 205.353  11
   0  11  22 2853.88 268.449   4
   0 -11 -22 2744.81 281.452   7
   0 -11 -23 66.3924 54.0641  20
   0 -11 -23 120.261 76.2206  18
   0  11  23 211.365 116.338  15
   0 -11 -23 66.5983 59.5731   6
   0  11  23 44.2732 47.7299   5
   0  11  23 69.9399 44.8552  11
   0  11  23-58.6075 64.7747   4
   0 -11 -23-118.437 88.5478   7
   0 -11 -24 360.900 118.288  18
   0 -11 -24 212.728 93.5902  20
   0  11  24 70.0041 70.4792  15
   0 -11 -24 256.685 90.9556   6
   0  11  24 303.711 95.8055   5
   0  11  24 218.804 69.0652  11
   0  11  24 215.179 93.3618   4
   0 -11 -24 307.225 120.218   7
   0  11  25 956.808 186.913  15
   0 -11 -25 771.711 139.848  20
   0 -11 -25 906.331 163.083  18
   0  11  25 747.712 143.968   5
   0  11  25 590.130 140.386   4
   0 -11 -25 680.350 157.223   7
   0 -11 -26 128.388 94.2349  18
   0 -11 -26 207.686 90.0520  20
   0  11  26 327.217 117.615   4
   0 -11 -26 466.211 152.306   7
   0  11  26 257.976 121.034  15
   0 -11 -27-172.768 80.3487  20
   0 -11 -27-344.059 141.403  18
   0  11  27 63.1641 79.0015   4
   0 -11 -27-106.687 107.071   7
   0  11  27-84.1785 90.6634  15
   0 -11 -28 133.973 108.745  18
   0 -11 -28-114.486 82.2810  20
   0  11  28 56.2407 75.0205   4
   0  11  28-44.4628 86.5170  15
   0 -11 -29 328.415 131.293  18
   0 -11 -29 196.450 96.0293  20
   0 -11 -29 599.301 186.767   7
   0  11  29 419.164 141.032   4
   0  11  29 238.907 124.498  15
   0  12 -27 228.181 122.841   7
   0 -12  27 217.924 119.337   8
   0 -12  27 143.735 108.452   4
   0 -12  27 392.345 108.182  14
   0 -12  26 132.405 108.856   4
   0 -12  26-71.3714 86.6232   8
   0  12 -26 224.340 111.753   7
   0  12 -26 149.610 95.1897  17
   0 -12  25 59.9583 83.5166   4
   0 -12  25 97.9537 88.0283   8
   0  12 -25-4.99312 77.5113   7
   0  12 -25 158.759 114.334  17
   0 -12  24 179.984 92.4212   4
   0 -12  24-75.9054 95.5218   8
   0  12 -24 138.798 105.493   7
   0  12 -24 86.5138 77.1344  17
   0 -12  23 124.090 66.2993   4
   0 -12  23 119.043 88.5648   8
   0  12 -23 169.629 90.4396   7
   0  12 -23 159.387 89.0374  17
   0 -12  22 32.5177 60.2198   4
   0 -12  22 38.0989 67.7486   8
   0  12 -22 93.1276 96.1876   7
   0  12 -22 75.5542 86.3742  17
   0 -12  21-40.8949 63.8130   4
   0 -12  21-84.1293 85.8256   8
   0  12 -21-0.54613 68.9807   7
   0  12 -21-141.233 98.7613  17
   0 -12  20-5.35993 49.6796   4
   0 -12  20-24.0414 69.0768   8
   0  12 -20 59.6655 75.2492   7
   0  12 -20 68.0170 60.4815  17
   0 -12  19 654.086 128.545   4
   0 -12  19 581.583 138.596   8
   0  12 -19 696.662 138.783   7
   0  12 -19 620.710 107.474  20
   0  12 -19 498.945 128.293  17
   0 -12  18 720.944 123.655   4
   0  12 -18 640.932 104.683  20
   0  12 -18 863.142 154.219  17
   0 -12  18 575.306 124.375   8
   0  12 -18 760.317 134.205   7
   0 -12  17 804.648 130.038   4
   0  12 -17 840.439 113.975  20
   0  12 -17 788.896 144.274  17
   0  12 -17 988.450 150.420  11
   0  12 -17 1015.63 126.044  10
   0 -12  17 891.481 147.387   8
   0  12 -17 689.522 127.016   7
   0 -12  16 111.482 60.3885   4
   0 -12  16 137.892 26.8722   6
   0  12 -16 108.846 77.0538  17
   0  12 -16 136.861 55.5438  20
   0  12 -16 187.594 74.2581  11
   0  12 -16 211.008 67.4726  10
   0 -12  16 67.9617 63.0790   8
   0  12 -16 131.978 58.0532   7
   0 -12  15 1630.43 164.605   4
   0 -12  15 1779.07 100.820   6
   0  12 -15 1765.04 148.156  20
   0  12 -15 1679.83 199.855  17
   0  12 -15 1952.09 171.343  10
   0 -12  15 1740.03 145.846  11
   0  12 -15 2016.14 211.747  11
   0 -12  15 1605.42 189.229   8
   0  12 -15 1686.23 181.709   7
   0 -12  14 1659.79 160.401   4
   0 -12  14 1752.38 108.787   6
   0  12 -14 1885.09 147.485  20
   0  12 -14 1741.50 195.119  17
   0 -12  14 1704.49 147.118  11
   0  12 -14 1854.33 170.532  10
   0  12 -14 1788.99 199.958  11
   0 -12  14 1549.62 183.130   8
   0  12 -14 1704.09 175.745   7
   0 -12  13 478.319 80.8791   4
   0  12 -13 492.627 72.8492  20
   0  12 -13 680.010 124.594  17
   0 -12  13 515.494 58.2112   6
   0  12 -13 535.079 91.2325  10
   0 -12  13 454.990 72.8405  11
   0  12 -13 619.289 119.401  11
   0 -12  13 485.473 109.394   8
   0  12 -13 498.621 91.4863   7
   0  12 -12 531.515 91.4827   4
   0 -12  12 561.901 87.6557   4
   0  12 -12 465.381 69.5350  20
   0  12 -12 679.132 117.750  17
   0  12 -12 458.848 79.2507   2
   0  12 -12 591.039 112.079  11
   0  12 -12 553.159 92.8212  10
   0 -12  12 552.809 84.3275  11
   0 -12  12 470.766 103.677   8
   0  12 -12 531.945 90.8129   7
   0 -12  12 545.562 64.9492   6
   0  12 -11 661.863 90.7430   4
   0 -12  11 451.458 76.7605   4
   0  12 -11 543.539 69.2597  20
   0 -12  11 556.526 63.6230   6
   0  12 -11 550.086 82.0174   2
   0  12 -11 672.407 99.1428  10
   0  12 -11 645.242 116.095  11
   0 -12  11 609.040 84.6273  11
   0 -12  11 528.236 102.070   8
   0  12 -11 476.072 81.5601   7
   0  12 -10 32.2294 27.2004   4
   0 -12  10 75.1238 35.8463   4
   0  12 -10 81.1023 30.3284  20
   0 -12  10 29.4880 24.3612   6
   0 -12  10 71.0815 36.7198  11
   0  12 -10 19.7775 41.8103  11
   0  12 -10 47.9671 44.9615  10
   0  12 -10 95.5898 43.1730   7
   0 -12  10 80.2389 60.5117   8
   0 -12  10 38.6946 51.9255   9
   0  12 -10 91.6863 37.5753   2
   0  12  -9 1491.44 121.331   4
   0 -12   9 1322.07 111.765   4
   0  12  -9 1396.13 113.464   2
   0  12  -9 1568.71 104.023  20
   0  12  -9 1404.26 140.136  10
   0 -12   9 1589.48 137.844  11
   0  12  -9 1571.56 170.891  11
   0 -12   9 1315.97 180.324   9
   0 -12   9 1111.17 139.667   8
   0  12  -9 1478.52 124.356   7
   0 -12   9 1477.67 108.352   6
   0  12  -8 1841.32 128.556   4
   0 -12   8 1995.24 126.763   4
   0  12  -8 1921.84 125.596   2
   0  12  -8 1997.91 111.396  20
   0 -12   8 1816.45 146.140  11
   0  12  -8 2087.45 192.298  11
   0  12  -8 1828.17 160.217  10
   0 -12   8 1646.91 163.218   8
   0 -12   8 2152.48 222.222   9
   0  12  -8 2048.07 206.669   9
   0  12  -8 1950.71 136.449   7
   0 -12   8 1715.15 120.123   6
   0 -12   7 0.06092 18.8746   4
   0  12  -7 13.3204 23.7587   4
   0  12  -7-4.33382 22.7958   2
   0  12  -7 9.49121 16.6771  20
   0  12  -7 26.2571 46.5903  11
   0 -12   7-11.7120 28.6942  11
   0  12  -7-61.1181 43.8799  10
   0 -12   7-53.2213 58.8798   9
   0  12  -7 19.5375 60.4946   9
   0 -12   7-22.2576 41.0386   8
   0  12  -7-1.48476 21.0830   7
   0 -12   7 3.37900 24.9189   6
   0  12  -6 874.296 76.9474   7
   0 -12   6 736.230 78.8726   6
   0  12  -6 779.333 69.2648   2
   0  12  -6 1068.87 134.670  11
   0 -12   6 804.776 97.7169  11
   0  12  -6 751.051 104.553  10
   0 -12   6 839.442 137.035   9
   0  12  -6 822.103 126.706   9
   0 -12   6 722.519 105.486   8
   0 -12   6 943.571 76.5520   4
   0  12  -6 828.809 74.8578   4
   0  12  -5 1576.63 94.6239   3
   0  12  -5 1588.50 94.7419   4
   0  12  -5 1658.47 93.3780   2
   0  12  -5 1650.77 82.2454  19
   0 -12   5 1610.16 92.6916   4
   0  12  -5 1747.54 170.645   5
   0 -12   5 1752.30 140.451  11
   0  12  -5 1540.31 146.703  10
   0  12  -5 1763.93 164.575  11
   0 -12   5 1520.10 143.688   8
   0 -12   5 1531.68 181.998   9
   0  12  -5 1803.88 183.253   9
   0  12  -5 1715.14 133.407   6
   0 -12   5 1629.77 121.919   6
   0  12  -5 1614.15 97.2082   7
   0  12  -4 614.736 50.6502   3
   0  12  -4 637.303 44.2540  19
   0 -12   4 669.734 42.9140  14
   0 -12   4 642.771 51.1465   4
   0 -12   4 501.087 81.8881   8
   0 -12   4 681.967 99.4194  10
   0  12  -4 722.209 115.348   9
   0 -12   4 515.510 105.365   9
   0  12  -4 687.924 55.8116   7
   0 -12   4 635.657 75.4854   6
   0  12  -4 682.808 86.6801   6
   0 -12   4 541.726 79.8904  11
   0  12  -4 526.340 90.6611  10
   0  12  -4 797.435 110.373  11
   0 -12   3 763.002 37.0478  14
   0  12  -3 678.084 102.319  10
   0  12  -3 571.409 93.3988  11
   0 -12   3 806.542 93.7019  11
   0  12  -3 656.423 44.5568   7
   0  12  -3 688.825 86.9647   6
   0 -12   3 635.252 77.1403   6
   0 -12   3 754.290 127.058   9
   0  12  -3 805.428 116.614   9
   0 -12   3 697.712 92.5903   8
   0 -12   3 766.041 101.116  10
   0  12  -2 3831.92 239.860  11
   0 -12   2 4567.70 234.338  11
   0  12  -2 3930.74 239.117  10
   0  12  -2 4458.00 222.424   6
   0 -12   2 3784.10 199.790   6
   0 -12   2 4276.43 284.622   9
   0 -12   2 3914.31 215.853   8
   0 -12   2 4445.54 245.848  10
   0  12  -1 31.9901 36.2401  11
   0  12  -1-31.4383 40.4632  10
   0 -12   1 34.7576 35.7691   6
   0  12  -1 17.6677 30.0835   6
   0 -12   1-18.1919 29.5077  10
   0 -12   1 20.4642 46.9109   9
   0 -12   1-56.9331 42.7540   8
   0  12   0 3058.47 208.270  10
   0 -12   0 3071.69 206.641  10
   0  12   0 3803.12 231.757  11
   0  12   0 3142.28 190.452   6
   0 -12   0 2767.10 172.185   6
   0 -12   0 3773.46 257.921   9
   0 -12   0 3146.23 183.773   8
   0  12   1 7591.49 343.585  10
   0  12   1 7514.35 341.075  11
   0 -12  -1 8054.56 344.516  10
   0  12   1 8202.61 320.888   6
   0 -12  -1 7130.88 302.833   6
   0 -12  -1 7404.96 374.850   9
   0 -12  -1 7976.06 297.143   8
   0  12   2 584.671 91.7237  11
   0  12   2 650.558 99.1286  10
   0 -12  -2 420.412 88.2552   9
   0 -12  -2 590.212 86.9513  10
   0 -12  -2 613.331 72.9187   8
   0 -12  -2 471.224 75.7600   6
   0  12   2 574.427 78.0607   6
   0 -12  -3-22.9917 14.8721   3
   0 -12  -3 22.8365 11.7517   2
   0 -12  -3 1.43449 10.3676  19
   0  12   3 6.36908 9.31808  14
   0  12   3 22.3176 13.0540   4
   0  12   3 25.7523 41.1277  11
   0  12   3-33.4857 47.4489  10
   0 -12  -3 12.2331 31.5138  10
   0 -12  -3-19.2415 30.3467   8
   0 -12  -3-37.1977 35.6028   6
   0  12   3-20.0675 34.8949   6
   0 -12  -3 12.9059 12.6187   7
   0  12   4 11202.8 288.262   4
   0 -12  -4 10145.4 290.491   3
   0 -12  -4 10530.1 269.183  19
   0 -12  -4 10552.9 282.800   2
   0  12   4 11039.5 423.208  11
   0 -12  -4 11223.6 419.511  10
   0  12   4 10935.5 429.066  10
   0 -12  -4 11411.3 341.010   8
   0 -12  -4 10316.8 388.930   6
   0 -12  -4 10237.1 288.648   7
   0  12   4 12028.5 405.844   6
   0 -12  -5 95.9921 25.6049   4
   0  12   5 91.9521 24.1721   4
   0 -12  -5 102.989 23.3744  20
   0  12   5 110.454 43.0896  18
   0 -12  -5 78.5877 38.5353   6
   0 -12  -5 108.816 24.7041   2
   0 -12  -5 148.900 50.5471  10
   0  12   5 126.646 55.1400  10
   0  12   5 104.417 50.6254  11
   0 -12  -5 81.0771 24.8824   8
   0  12   5 172.778 47.5101   6
   0 -12  -5 129.261 30.6783   7
   0 -12  -6 181.937 37.8019   4
   0  12   6 235.605 39.0112   4
   0  12   6 259.559 58.0894  18
   0 -12  -6 225.628 33.6176  20
   0 -12  -6 138.625 46.3650   6
   0 -12  -6 192.910 57.5145  10
   0  12   6 196.576 56.5061  11
   0  12   6 152.779 60.8901  10
   0 -12  -6 180.644 36.1905   7
   0  12   6 246.194 61.0723   6
   0 -12  -6 202.952 35.1436   8
   0 -12  -6 214.677 38.0437   2
   0  12   7 1141.03 88.8085   4
   0 -12  -7 1263.48 93.6881   4
   0 -12  -7 1185.05 76.6460  20
   0  12   7 1005.99 105.792  18
   0 -12  -7 1169.29 89.9186   2
   0  12   7 1285.12 130.263  11
   0  12   7 1212.92 131.098  10
   0 -12  -7 1138.57 117.778  10
   0 -12  -7 1260.42 77.7003   8
   0 -12  -7 946.907 110.797   6
   0  12   7 1319.86 121.702   6
   0 -12  -7 1098.24 92.9472   7
   0 -12  -8 111.543 36.3676   4
   0  12   8 140.322 36.2678   4
   0 -12  -8 141.417 32.7236  20
   0 -12  -8 112.935 48.7227   6
   0 -12  -8 94.0576 34.2321   2
   0  12   8 89.4605 47.3411  11
   0 -12  -8 112.174 56.2492  10
   0 -12  -8 48.1176 16.3040   8
   0  12   8 88.5996 31.3163   7
   0  12   8 116.374 44.7093   6
   0 -12  -8 81.7675 34.2028   7
   0  12   9 593.370 75.4477   4
   0 -12  -9 512.226 68.6250   4
   0 -12  -9 474.496 82.9751   6
   0 -12  -9 484.128 58.8549  20
   0 -12  -9 450.749 77.6867  10
   0  12   9 566.263 90.6355  11
   0 -12  -9 519.112 40.7581   8
   0  12   9 553.036 71.9702   7
   0  12   9 693.186 93.2176   6
   0 -12  -9 621.758 81.4546   7
   0  12  10 2122.03 145.961   4
   0 -12 -10 2379.20 155.562   4
   0 -12 -10 1713.08 157.343   6
   0 -12 -10 2208.35 127.155  20
   0  12  10 2140.61 171.886  11
   0 -12 -10 2304.99 174.232  10
   0 -12 -10 2030.24 72.9378   8
   0  12  10 2145.09 148.174   7
   0 -12 -10 2176.97 154.403   7
   0  12  10 2299.69 167.388   6
   0 -12 -11 66.7770 48.4954   6
   0 -12 -11 39.5684 30.2957  20
   0  12  11 30.1473 37.4110  11
   0 -12 -11 8.08061 40.0651  10
   0  12  11 63.8233 35.4707   4
   0 -12 -11 24.1461 33.3386   4
   0  12  11-3.69576 37.2087   7
   0 -12 -11 17.1047 28.4160   7
   0 -12 -12 539.872 93.1949   6
   0 -12 -12 520.415 72.5800  20
   0  12  12 571.982 93.8818  11
   0 -12 -12 310.542 67.1558  10
   0  12  12 648.033 90.6774   4
   0 -12 -12 454.010 79.6483   4
   0  12  12 434.955 79.7877   7
   0 -12 -12 509.349 88.1907   7
   0 -12 -13-18.0462 40.7965   6
   0 -12 -13-36.0064 33.6212  20
   0 -12 -13 0.13619 45.7651  18
   0 -12 -13 32.6469 38.2522  10
   0  12  13 46.0159 37.7660  11
   0 -12 -13 86.3910 52.8256   7
   0  12  13 2.82848 35.4118   7
   0 -12 -14 17.6239 41.7059   6
   0 -12 -14 15.2458 41.5182  18
   0 -12 -14-10.8699 32.9756  20
   0  12  14 0.25758 37.1112  11
   0 -12 -14 16.7063 36.0590  10
   0  12  14 1.00664 37.5195   4
   0 -12 -14-21.2571 44.3984   7
   0 -12 -15-28.4062 41.2544   6
   0 -12 -15 25.2279 36.7430  20
   0 -12 -15 38.0816 48.7732  18
   0 -12 -15 94.9784 50.8858  10
   0  12  15 8.92685 38.9214  11
   0  12  15-11.1687 37.7887   4
   0 -12 -15 61.0442 56.8596   7
   0 -12 -16 8776.26 416.126   6
   0 -12 -16 8653.37 353.097  20
   0 -12 -16 8907.61 429.002  18
   0 -12 -16 9159.40 381.805  10
   0  12  16 8061.76 379.029  11
   0  12  16 8913.98 408.962   4
   0 -12 -16 8721.99 424.548   7
   0 -12 -17 2030.53 193.785   6
   0 -12 -17 1961.13 163.309  20
   0 -12 -17 1780.31 187.753  18
   0  12  17 1967.31 175.102  11
   0 -12 -17 2038.29 165.280  10
   0 -12 -17 2024.09 202.755   7
   0  12  17 1922.84 186.490   4
   0  12  18 397.054 92.1740   4
   0 -12 -18 345.952 90.9323   6
   0  12  18 484.240 103.765   5
   0 -12 -18 330.431 75.1079  20
   0 -12 -18 266.421 87.2947  18
   0  12  18 193.937 62.2422  11
   0 -12 -18 346.114 72.2670  10
   0 -12 -18 234.077 82.0783   7
   0  12  19 315.746 97.9225   4
   0  12  19 348.193 97.7299   5
   0 -12 -19 279.253 83.3408   6
   0 -12 -19 193.022 69.6511  20
   0 -12 -19 358.061 108.443  18
   0  12  19 252.463 68.2218  11
   0 -12 -19 146.108 59.3203  10
   0 -12 -19 171.377 78.9250   7
   0 -12 -20 243.389 98.3452  18
   0 -12 -20 140.034 66.8318  20
   0  12  20 160.405 61.8726  11
   0 -12 -20 140.420 71.9680   6
   0  12  20 165.368 71.5559   5
   0  12  20 148.889 68.2470   4
   0 -12 -20 194.673 84.8827   7
   0 -12 -21-6.17008 45.6511  20
   0 -12 -21-39.0196 61.1577  18
   0  12  21-53.9717 57.6935  11
   0 -12 -21-68.1047 68.9981   6
   0  12  21 24.7507 48.1041   5
   0  12  21-72.2881 57.1559   4
   0 -12 -21 30.7196 66.9150   7
   0 -12 -22 1524.25 167.516  20
   0 -12 -22 1478.53 190.947  18
   0  12  22 1241.83 148.674  11
   0 -12 -22 1478.21 186.105   6
   0  12  22 1281.29 169.641   5
   0  12  22 1528.97 193.013   4
   0 -12 -22 1528.33 211.925   7
   0 -12 -23 142.797 79.1439  18
   0 -12 -23 147.744 71.1324  20
   0 -12 -23 127.040 81.0548   6
   0  12  23 55.5935 54.8028   5
   0  12  23 124.745 58.9086  11
   0  12  23 222.683 90.5706   4
   0 -12 -23-35.5231 85.6448   7
   0 -12 -24 246.816 93.6930  18
   0 -12 -24 302.104 101.349  20
   0  12  24 427.272 133.115  15
   0 -12 -24 244.598 98.4730   6
   0  12  24 359.772 97.7246   5
   0  12  24 298.539 82.5027  11
   0  12  24 290.548 113.490   4
   0 -12 -24 439.288 138.376   7
   0  12  25-46.4369 75.9280  15
   0 -12 -25-29.1734 68.1874  20
   0 -12 -25 26.4595 69.4248  18
   0  12  25 63.1123 76.3501   5
   0  12  25 7.29654 67.3934   4
   0 -12 -25 24.1678 85.9674   7
   0 -12 -26 185.553 95.4129  18
   0 -12 -26 339.193 105.606  20
   0  12  26 131.380 90.3101   4
   0 -12 -26 151.972 89.9693   7
   0  12  26 225.226 110.899  15
   0 -12 -27-6.99405 71.8235  18
   0 -12 -27-21.8643 61.6421  20
   0  12  27-28.8045 84.6044   4
   0 -12 -27 129.267 116.873   7
   0  12  27-33.9205 82.7543  15
   0 -12 -28 742.431 172.842  18
   0 -12 -28 317.206 113.749  20
   0  12  28 462.899 129.730   4
   0 -12 -28 329.928 130.488   7
   0  12  28 410.508 136.396  15
   0 -12 -29-43.4585 104.338  18
   0 -12 -29 270.867 146.897   7
   0  12  29 106.420 73.3938   4
   0  12  29-62.1204 103.235  15
   0 -13  26 110.548 102.996   4
   0  13 -26 123.999 112.770  17
   0 -13  26 481.004 157.144   8
   0  13 -26 166.095 95.7149   7
   0 -13  26 152.069 82.2072  14
   0 -13  25 656.726 163.953   4
   0 -13  25 613.442 171.926   8
   0  13 -25 838.595 196.727   7
   0  13 -25 966.143 194.793  17
   0 -13  24 372.459 119.194   4
   0 -13  24 284.968 120.341   8
   0  13 -24 222.041 114.953   7
   0  13 -24 390.544 132.685  17
   0 -13  23-90.6849 81.4605   4
   0 -13  23 104.966 75.9747   8
   0  13 -23-54.6018 83.6629   7
   0  13 -23 31.1574 72.0415  17
   0 -13  22 663.156 140.699   4
   0 -13  22 560.481 143.230   8
   0  13 -22 830.367 165.530   7
   0  13 -22 1051.47 178.790  17
   0 -13  21 139.163 83.0600   4
   0 -13  21 167.951 96.3486   8
   0  13 -21 346.459 125.390   7
   0  13 -21 249.914 99.6235  17
   0 -13  20 23.3136 56.2559   4
   0 -13  20 122.186 96.6894   8
   0  13 -20-7.73957 71.4776   7
   0  13 -20 22.6377 68.8792  17
   0 -13  19 75.7022 55.9240   4
   0  13 -19-151.411 97.4254  17
   0 -13  19 86.7948 80.5889   8
   0  13 -19 39.4690 61.0833   7
   0 -13  18 49.3493 63.5901   4
   0  13 -18-79.6243 72.4818  11
   0  13 -18-36.4247 59.8180  17
   0 -13  18-81.2992 82.0554   8
   0  13 -18-10.2003 56.5613   7
   0 -13  17 148.550 63.2595   4
   0  13 -17 39.9854 54.9557  10
   0  13 -17 185.090 91.3111  11
   0  13 -17 67.9142 68.8620  17
   0 -13  17 93.4081 69.2336   8
   0  13 -17 93.9748 60.4323   7
   0 -13  16 261.550 86.1835   4
   0  13 -16 271.899 68.2592  20
   0  13 -16 388.267 107.977  17
   0  13 -16 347.432 103.083  11
   0  13 -16 145.342 58.5186  10
   0 -13  16 248.392 91.3231   8
   0  13 -16 155.502 71.9625   7
   0 -13  15 199.825 66.7272   4
   0 -13  15 150.875 33.8063   6
   0  13 -15 145.183 47.3814  20
   0  13 -15 108.087 73.5930  17
   0  13 -15 247.610 79.2977  10
   0  13 -15 174.578 63.9492  11
   0 -13  15 150.219 71.7326   8
   0  13 -15 93.9827 55.3060   7
   0 -13  14 243.043 68.4109   4
   0 -13  14 132.713 33.0959   6
   0  13 -14 103.779 42.4893  20
   0  13 -14 127.825 72.1314  17
   0  13 -14 237.884 88.8734  11
   0  13 -14 146.752 59.6637  10
   0 -13  14 146.231 73.0393   8
   0  13 -14 139.454 55.2295   7
   0 -13  13 184.827 52.3925   4
   0  13 -13 267.303 60.8397  20
   0  13 -13 317.991 93.8521  17
   0 -13  13 248.620 47.3654   6
   0  13 -13 237.103 79.3861  11
   0 -13  13 195.382 60.9685  11
   0  13 -13 158.795 62.1770  10
   0 -13  13 143.832 69.1716   8
   0  13 -13 147.052 60.8251   7
   0  13 -12 4.69730 35.7766   4
   0 -13  12 6.40782 36.7854   4
   0  13 -12 33.9870 34.0788   2
   0  13 -12 44.6393 55.3214  17
   0  13 -12 47.9485 32.9796  20
   0  13 -12 58.3239 19.8933  13
   0 -13  12 45.9470 24.6912   6
   0 -13  12 50.1434 31.3713  11
   0  13 -12 36.0039 46.5199  10
   0  13 -12-18.5101 59.2955  11
   0 -13  12 60.3597 64.8022   8
   0  13 -12-10.1616 46.6114   7
   0 -13  11 42.8023 40.2137   4
   0  13 -11 6.47335 29.0183   4
   0  13 -11 36.4687 27.3688  20
   0 -13  11 16.9703 22.7643   6
   0  13 -11 59.9297 42.0078   2
   0  13 -11 42.5340 58.1805  11
   0 -13  11 36.7823 30.8909  11
   0  13 -11 13.2647 40.5609  10
   0 -13  11 12.8008 50.3990   8
   0  13 -11-35.0297 40.5364   7
   0  13 -10 36.4379 29.5351   4
   0 -13  10 18.0627 26.8729   4
   0  13 -10 17.0228 26.7985  20
   0 -13  10 71.2528 35.2861   6
   0  13 -10 0.55787 26.2852   2
   0 -13  10 16.5469 33.2697  11
   0  13 -10-9.27118 47.1614  11
   0  13 -10-7.60004 45.9180  10
   0 -13  10-13.6972 60.6503   9
   0 -13  10-53.3457 52.9238   8
   0  13 -10 2.34890 27.3218   7
   0  13  -9 4.55000 24.9755   7
   0 -13   9-77.0728 36.4341   6
   0 -13   9-36.9140 29.8871  11
   0  13  -9-31.3764 41.2687  11
   0  13  -9-61.7856 46.4175  10
   0  13  -9-8.25235 29.2362   4
   0 -13   9-31.4021 31.2441   4
   0 -13   9 18.5011 45.9966   8
   0 -13   9-22.9959 47.5921   9
   0  13  -9 14.1367 29.1623   2
   0  13  -8 2795.04 160.126   2
   0  13  -8 3093.66 173.951   7
   0 -13   8 2942.00 167.135   6
   0  13  -8 3035.34 239.890  11
   0  13  -8 2843.13 208.418  10
   0 -13   8 3168.33 200.579  11
   0 -13   8 2998.92 270.686   9
   0 -13   8 2886.43 217.898   8
   0 -13   8 2885.23 162.206   4
   0  13  -8 3099.22 169.383   4
   0  13  -7 685.729 73.1324   4
   0 -13   7 659.574 71.7121   4
   0  13  -7 646.916 59.5246  19
   0  13  -7 664.714 69.1646   2
   0 -13   7 849.641 103.553  11
   0  13  -7 613.265 102.139  10
   0  13  -7 605.461 111.144  11
   0 -13   7 584.834 120.797   9
   0  13  -7 761.169 127.826   9
   0 -13   7 616.158 96.9325   8
   0  13  -7 692.505 75.6755   7
   0 -13   7 652.586 78.3092   6
   0  13  -6 5632.92 215.448   3
   0  13  -6 5555.46 208.305   2
   0  13  -6 5700.14 190.695  19
   0 -13   6 5810.65 211.557   4
   0  13  -6 5423.38 299.362  10
   0 -13   6 5870.45 282.553  11
   0  13  -6 5457.17 319.851  11
   0 -13   6 5586.54 369.656   9
   0 -13   6 5650.79 297.941   8
   0  13  -6 6071.72 358.409   9
   0 -13   6 5598.30 248.941   6
   0  13  -6 5630.82 218.398   7
   0  13  -5 506.187 52.1569   3
   0  13  -5 560.466 53.0484   2
   0  13  -5 481.185 43.4316  19
   0 -13   5 472.123 40.6675  14
   0 -13   5 476.446 49.9027   4
   0  13  -5 405.096 85.5349  10
   0  13  -5 426.184 87.4692  11
   0 -13   5 382.316 67.2725  11
   0 -13   5 431.693 96.0208   9
   0 -13   5 606.853 92.5822   8
   0  13  -5 552.181 113.078   9
   0  13  -5 491.161 53.9126   7
   0  13  -5 465.760 75.5701   6
   0 -13   5 437.849 68.1707   6
   0  13  -4 2085.49 94.3426   3
   0  13  -4 2090.68 82.6877  19
   0 -13   4 2199.79 80.5222  14
   0 -13   4 2115.47 95.8598   4
   0  13  -4 2291.16 188.640  10
   0  13  -4 1970.80 184.801  11
   0 -13   4 2196.82 163.839  11
   0  13  -4 2247.17 165.054   6
   0  13  -4 2144.15 100.246   7
   0 -13   4 2023.14 144.745   6
   0  13  -4 2463.47 214.284   9
   0 -13   4 2104.44 178.811  10
   0 -13   4 2000.58 167.448   8
   0 -13   4 1913.42 204.335   9
   0  13  -3 853.605 117.348  10
   0 -13   3 808.497 99.2453  11
   0  13  -3 774.507 115.560  11
   0 -13   3 687.292 85.5308   6
   0  13  -3 787.009 96.0422   6
   0 -13   3 744.697 105.625  10
   0 -13   3 670.849 94.0106   8
   0 -13   3 628.406 120.476   9
   0  13  -2 1139.26 133.173  10
   0  13  -2 1301.65 144.796  11
   0 -13   2 1201.83 112.605   6
   0  13  -2 1495.79 131.024   6
   0 -13   2 1317.55 163.062   9
   0 -13   2 1165.11 117.637   8
   0 -13   2 1412.42 143.189  10
   0  13  -1 4851.31 280.254  11
   0 -13   1 5586.64 285.290  10
   0  13  -1 4844.31 275.526  10
   0  13  -1 5251.93 255.435   6
   0 -13   1 4735.49 238.889   6
   0 -13   1 4840.38 242.254   8
   0 -13   1 4764.18 313.139   9
   0 -13   0 1161.77 142.866  10
   0  13   0 1967.78 177.284  11
   0  13   0 1433.74 149.220  10
   0  13   0 1381.90 135.095   6
   0 -13   0 1386.20 125.742   6
   0 -13   0 1494.45 131.058   8
   0 -13   0 2281.43 213.799   9
   0  13   1 3240.38 220.328  11
   0 -13  -1 3674.37 225.661  10
   0  13   1 2988.75 213.783  10
   0 -13  -1 3145.21 195.079   6
   0  13   1 3590.18 207.467   6
   0 -13  -1 3216.65 250.521   9
   0 -13  -1 3296.18 184.484   8
   0  13   2 1099.31 128.307  11
   0  13   2 1278.78 138.890  10
   0 -13  -2 1194.01 128.757  10
   0 -13  -2 1178.54 102.033   8
   0 -13  -2 1038.48 139.260   9
   0 -13  -2 979.745 107.897   6
   0  13   2 1289.54 121.907   6
   0 -13  -3 3745.39 214.123   6
   0  13   3 3959.42 219.681   6
   0  13   3 3765.98 105.098  14
   0  13   3 3482.52 230.809  11
   0 -13  -3 3809.96 232.724  10
   0  13   3 4007.37 248.908  10
   0 -13  -3 3581.44 181.902   8
   0 -13  -3 3612.75 120.033   3
   0 -13  -4 1694.60 89.4871   3
   0 -13  -4 1836.09 86.3023   2
   0 -13  -4 1748.03 77.4871  19
   0  13   4 1743.84 73.3734  14
   0  13   4 1834.28 87.2110   4
   0  13   4 1664.88 163.234  10
   0 -13  -4 1830.17 159.618  10
   0  13   4 1815.06 161.847  11
   0 -13  -4 1662.32 115.392   8
   0  13   4 1890.57 148.539   6
   0 -13  -4 1770.21 89.7949   7
   0 -13  -4 1789.05 146.668   6
   0 -13  -5 1137.75 76.5940   4
   0  13   5 1195.25 77.6702   4
   0 -13  -5 1051.31 78.5918   3
   0 -13  -5 1187.07 68.5622  19
   0 -13  -5 1173.06 75.1576   2
   0  13   5 1106.20 132.448  10
   0  13   5 1128.52 128.736  11
   0 -13  -5 1179.52 126.909  10
   0 -13  -5 1174.45 92.1982   8
   0  13   5 1226.07 121.474   6
   0 -13  -5 1196.34 81.0031   7
   0 -13  -5 880.646 108.575   6
   0  13   6 490.578 54.3352   4
   0 -13  -6 378.482 49.0446   4
   0 -13  -6 399.202 42.4553  20
   0  13   6 376.751 67.7187  18
   0 -13  -6 401.491 77.7574   6
   0 -13  -6 488.220 83.2085  10
   0  13   6 511.502 88.7193  11
   0  13   6 326.597 70.8400  10
   0  13   6 502.312 75.5425   6
   0 -13  -6 385.435 50.6094   7
   0 -13  -6 420.804 53.3792   8
   0 -13  -6 483.018 52.3336   2
   0 -13  -7 3845.30 174.603   4
   0  13   7 3788.35 172.139   4
   0 -13  -7 3702.10 148.157  20
   0 -13  -7 3839.28 171.538   2
   0  13   7 4466.02 267.791  10
   0 -13  -7 4139.32 241.236  10
   0  13   7 3682.46 235.466  11
   0 -13  -7 4105.02 161.761   8
   0  13   7 4079.70 232.616   6
   0 -13  -7 3357.36 215.803   6
   0 -13  -7 3451.28 173.021   7
   0  13   8 13.1731 26.1123   4
   0 -13  -8 0.28204 21.2894   4
   0 -13  -8 8.40107 17.3846  20
   0 -13  -8-36.4209 39.8024   6
   0 -13  -8 17.3558 23.2313   2
   0  13   8 1.65706 39.1512  11
   0 -13  -8-37.1484 43.9211  10
   0 -13  -8 8.28837 16.8702   8
   0 -13  -8 20.9076 23.5683   7
   0  13   9 51.9638 29.2826   4
   0 -13  -9 49.0076 25.9646   4
   0 -13  -9 48.8967 24.9861  20
   0 -13  -9 132.803 54.5017   6
   0 -13  -9 92.1653 31.9304   2
   0  13   9 60.5462 42.7179  11
   0 -13  -9 69.0828 20.6652   8
   0 -13  -9 93.3174 39.5816   7
   0  13  10 405.230 65.7537   4
   0 -13 -10 470.548 71.5448   4
   0 -13 -10 451.371 63.6956  20
   0 -13 -10 455.056 86.6358   6
   0 -13 -10 424.132 64.6166   2
   0  13  10 624.524 101.897  11
   0 -13 -10 400.272 76.3847  10
   0 -13 -10 458.789 36.3540   8
   0 -13 -10 369.747 68.6811   7
   0  13  11 768.233 91.9743   4
   0 -13 -11 869.461 99.6965   4
   0 -13 -11 761.167 80.6523  20
   0 -13 -11 687.861 104.124   6
   0 -13 -11 865.687 97.5615   2
   0  13  11 803.669 110.732  11
   0 -13 -11 861.167 112.432  10
   0  13  11 718.747 94.2930   7
   0 -13 -11 722.265 94.8776   7
   0 -13 -12-24.6319 34.7764   4
   0  13  12-40.6992 37.2011   4
   0 -13 -12-26.1534 30.9763  20
   0 -13 -12-50.9229 42.5713   6
   0 -13 -12-13.2785 31.8307   2
   0 -13 -12 3.94078 44.8867  10
   0  13  12 57.1828 48.1443  11
   0  13  12-10.3559 37.7019   7
   0 -13 -12-42.5747 42.8865   7
   0 -13 -13 819.756 118.343   6
   0 -13 -13 713.156 87.5830  20
   0 -13 -13 803.292 112.086  10
   0  13  13 861.819 117.450  11
   0  13  13 810.888 105.288   4
   0 -13 -13 846.458 115.097   7
   0 -13 -14 2662.93 217.722   6
   0 -13 -14 2977.44 181.469  20
   0 -13 -14 3209.10 216.536  10
   0  13  14 3100.68 223.265  11
   0 -13 -14 3010.96 223.269   7
   0  13  14 2992.28 210.068   4
   0  13  15 624.962 101.353   4
   0 -13 -15 747.545 121.762   6
   0 -13 -15 689.434 92.1279  20
   0 -13 -15 784.703 122.140  18
   0  13  15 584.062 100.483  11
   0 -13 -15 645.495 95.5801  10
   0 -13 -15 662.981 113.578   7
   0 -13 -16 1732.13 183.151   6
   0 -13 -16 1555.99 139.201  20
   0 -13 -16 1506.33 174.873  18
   0  13  16 1647.21 163.220  11
   0 -13 -16 1685.82 161.036  10
   0  13  16 1630.65 166.416   4
   0 -13 -16 1462.68 168.121   7
   0 -13 -17 1009.20 143.430   6
   0 -13 -17 1588.60 183.822  18
   0 -13 -17 1100.15 125.729  20
   0  13  17 1295.00 149.018  11
   0 -13 -17 1385.11 146.412  10
   0 -13 -17 1417.81 175.692   7
   0  13  17 1304.03 156.888   4
   0  13  18 108.355 59.9602   4
   0 -13 -18 57.0057 61.1403   6
   0 -13 -18 32.4524 71.1008  18
   0 -13 -18 78.8073 47.8959  20
   0  13  18 0.14928 41.0909  11
   0 -13 -18-31.9020 49.8798  10
   0 -13 -18-20.2068 58.8546   7
   0 -13 -19-25.9788 48.5201  20
   0 -13 -19-50.7808 57.4252  18
   0  13  19 20.7144 39.5840  11
   0 -13 -19-57.2071 64.4768   6
   0  13  19 38.8639 56.9130   5
   0  13  19-77.2003 57.2397   4
   0 -13 -19 72.5022 68.5139   7
   0 -13 -20-108.986 79.9825  18
   0 -13 -20 8.68294 49.9194  20
   0  13  20-42.2262 46.6380  11
   0  13  20 119.778 64.3251   5
   0 -13 -20 4.81681 46.8993   6
   0  13  20-134.242 76.0176   4
   0 -13 -20 38.7194 54.5274   7
   0 -13 -21 11.9444 44.5706  20
   0 -13 -21 122.669 69.7577  18
   0  13  21 150.218 64.4307  11
   0 -13 -21 94.0976 68.0020   6
   0  13  21 213.589 83.5863   5
   0  13  21 57.6812 58.6430   4
   0 -13 -21 137.475 77.4590   7
   0 -13 -22 3356.31 300.675  18
   0 -13 -22 3427.85 258.455  20
   0  13  22 3460.93 251.657  11
   0 -13 -22 3218.95 278.756   6
   0  13  22 3295.70 284.659   5
   0  13  22 3652.03 304.879   4
   0 -13 -22 3041.98 300.462   7
   0 -13 -23 113.770 70.1535  20
   0 -13 -23 0.70421 68.7675  18
   0  13  23 37.4251 46.4698  11
   0 -13 -23 56.4021 58.9964   6
   0  13  23 49.2725 57.5585   5
   0  13  23 173.806 87.8881   4
   0 -13 -23 76.7235 81.0829   7
   0 -13 -24 1410.43 203.857  18
   0 -13 -24 1626.08 187.884  20
   0  13  24 1370.79 193.953   5
   0 -13 -24 1366.27 188.539   6
   0  13  24 1531.51 170.164  11
   0  13  24 1225.57 192.492   4
   0 -13 -24 1261.72 209.177   7
   0  13  25-49.2684 79.4919  15
   0 -13 -25-100.163 92.6138  18
   0 -13 -25 93.5416 71.0016  20
   0 -13 -25-61.7337 78.5357   6
   0  13  25 30.8853 65.4472   4
   0 -13 -25 4.10871 72.2279   7
   0 -13 -26 166.600 95.3258  18
   0 -13 -26 71.9087 60.1034  20
   0  13  26 41.0205 83.4890   4
   0 -13 -26 38.7082 85.0736   7
   0  13  26 149.092 88.3296  15
   0 -13 -27 61.3761 85.3247  18
   0 -13 -27 47.8840 80.0970  20
   0  13  27 7.42856 89.0411   4
   0 -13 -27 130.349 93.3426   7
   0  13  27-59.9153 100.484  15
   0 -13 -28 277.187 116.830  18
   0 -13 -28 195.931 96.0843  20
   0  13  28 38.4535 90.9057   4
   0 -13 -28 289.306 134.540   7
   0  13  28 332.164 135.302  15
   0 -13 -29 112.380 96.3633  18
   0 -13 -29 499.083 171.448   7
   0  13  29 299.586 143.247   4
   0 -14  25 68.9035 99.1569   4
   0  14 -25 124.459 91.2261  17
   0 -14  25-15.5298 95.3198   8
   0  14 -25 176.418 121.575   7
   0 -14  25 110.584 68.5402  14
   0 -14  24 108.811 65.2475   4
   0  14 -24 477.033 142.905  17
   0 -14  24 123.875 84.7767   8
   0  14 -24 289.149 117.131   7
   0 -14  24 242.420 90.7163  14
   0 -14  23-40.2091 75.6529   4
   0 -14  23 31.9121 78.3521   8
   0  14 -23 30.9370 78.6298   7
   0  14 -23 55.3477 75.6631  17
   0 -14  22-113.969 81.9965   4
   0 -14  22 93.0379 97.2934   8
   0  14 -22-19.5321 75.8926   7
   0  14 -22-59.2346 77.5018  17
   0 -14  21 344.011 102.324   4
   0 -14  21 331.966 126.476   8
   0  14 -21 483.153 128.189   7
   0  14 -21 322.593 110.982  17
   0 -14  20 27.1957 64.6727   4
   0 -14  20-39.7807 85.5770   8
   0  14 -20 40.3778 76.4783   7
   0  14 -20-71.4403 74.2305  17
   0 -14  19 501.656 112.553   4
   0  14 -19 597.322 143.889  17
   0 -14  19 744.461 153.426   8
   0  14 -19 597.583 134.827   7
   0 -14  18 243.512 86.7062   4
   0  14 -18 519.561 119.136  11
   0  14 -18 356.823 115.100  17
   0 -14  18 286.387 114.814   8
   0  14 -18 424.284 112.967   7
   0 -14  17 1151.22 151.284   4
   0  14 -17 1040.61 165.832  11
   0  14 -17 1198.24 144.715  10
   0  14 -17 969.112 158.329  17
   0 -14  17 833.956 154.329   8
   0  14 -17 1032.74 160.962   7
   0 -14  16 317.379 82.3479   4
   0  14 -16 187.067 82.1296  17
   0  14 -16 350.577 96.7671  11
   0  14 -16 245.417 73.0669  10
   0 -14  16 114.259 65.0120   8
   0  14 -16 178.989 72.6076   7
   0 -14  15 1504.97 158.049   4
   0 -14  15 1517.99 109.441   6
   0  14 -15 1582.11 195.479  17
   0  14 -15 1789.18 176.611  10
   0  14 -15 1694.80 201.843  11
   0 -14  15 1494.27 196.349   8
   0  14 -15 1517.74 174.469   7
   0 -14  14 1645.65 161.209   4
   0  14 -14 1724.40 208.959  17
   0 -14  14 1619.70 117.390   6
   0  14 -14 1718.97 175.137  10
   0  14 -14 1792.64 209.681  11
   0 -14  14 1480.65 184.811   8
   0  14 -14 1602.89 170.996   7
   0 -14  13 2175.32 175.911   4
   0  14 -13 2197.71 221.793  17
   0 -14  13 1939.75 131.823   6
   0  14 -13 2002.36 175.326   2
   0  14 -13 2049.72 189.629  10
   0  14 -13 2220.34 228.802  11
   0 -14  13 1785.84 195.907   8
   0  14 -13 1858.69 177.672   7
   0 -14  12 25.4557 40.4616   4
   0  14 -12 69.6382 44.3883   4
   0  14 -12 23.1876 26.5964  19
   0 -14  12 22.6000 26.0994   6
   0  14 -12 97.1092 44.0166   2
   0  14 -12 81.7214 56.4250  10
   0  14 -12-26.7369 49.4563  11
   0 -14  12-119.329 65.0087   8
   0  14 -12 46.1433 39.4511   7
   0  14 -11-79.3184 47.9923   4
   0 -14  11 2.45168 36.9330   4
   0  14 -11-8.17319 32.9708  19
   0 -14  11 9.01462 24.2846   6
   0  14 -11-116.165 58.5713  10
   0  14 -11 2.25422 55.3331  11
   0  14 -11 83.3879 43.4550   7
   0 -14  11-11.5373 45.2543   8
   0 -14  11 29.6927 52.0546   9
   0  14 -11-0.52948 36.4802   2
   0 -14  10 2502.15 169.506   4
   0  14 -10 2763.71 179.241   4
   0  14 -10 2477.67 167.945   2
   0  14 -10 2827.90 155.874  19
   0  14 -10 2766.19 245.147  11
   0  14 -10 2847.24 223.612  10
   0 -14  10 2371.14 263.149   9
   0 -14  10 2429.94 214.698   8
   0  14 -10 2800.31 187.402   7
   0 -14  10 2705.53 163.443   6
   0  14  -9 1088.55 105.537   4
   0 -14   9 952.776 94.7712   4
   0  14  -9 990.005 85.4241  19
   0  14  -9 1036.18 100.532   2
   0  14  -9 1011.57 136.318  10
   0  14  -9 1071.01 148.679  11
   0 -14   9 752.296 146.851   9
   0 -14   9 1008.07 136.765   8
   0 -14   9 958.284 96.2176   6
   0  14  -9 1054.60 107.232   7
   0  14  -8 50.3621 32.3658   4
   0  14  -8 130.765 40.4412   3
   0 -14   8 159.683 43.6258   4
   0  14  -8 106.406 31.6565   2
   0  14  -8 177.631 39.6444  19
   0 -14   8 88.5849 38.0928   6
   0  14  -8 137.523 68.5036  11
   0  14  -8 19.5823 44.4370  10
   0 -14   8 101.765 60.1043   8
   0 -14   8 239.621 100.069   9
   0  14  -8 172.535 46.8410   7
   0  14  -7 1410.17 104.432   3
   0  14  -7 1267.10 97.7648   2
   0  14  -7 1376.96 89.1824  19
   0 -14   7 1321.56 84.7822  14
   0 -14   7 1623.34 107.726   4
   0  14  -7 1290.18 145.376  10
   0  14  -7 1470.96 171.393  11
   0 -14   7 1296.48 130.616  11
   0 -14   7 1628.52 205.892   9
   0 -14   7 1197.37 145.555   8
   0 -14   7 1344.07 117.853   6
   0  14  -7 1524.57 113.430   7
   0  14  -6 7048.98 245.264   3
   0  14  -6 7016.84 239.925   2
   0  14  -6 6897.45 216.607  19
   0 -14   6 6638.16 206.652  14
   0 -14   6 6888.40 236.633   4
   0  14  -6 6743.24 349.742  10
   0 -14   6 7159.03 324.569  11
   0  14  -6 6743.65 372.442  11
   0 -14   6 6877.33 423.213   9
   0 -14   6 6660.31 336.319   8
   0 -14   6 6196.38 278.504   6
   0  14  -6 7065.19 249.508   7
   0  14  -5 231.895 35.8731   3
   0  14  -5 234.630 29.8710  19
   0 -14   5 245.192 29.9353  14
   0 -14   5 236.976 37.0237   4
   0  14  -5 171.403 62.1710  11
   0 -14   5 268.147 64.7876  11
   0  14  -5 303.250 96.9023  10
   0 -14   5 217.652 80.5685   9
   0 -14   5 162.577 60.1224   8
   0  14  -5 314.522 89.1629   9
   0 -14   5 252.286 59.2873   6
   0  14  -5 275.198 40.5282   7
   0  14  -5 299.002 65.1590   6
   0  14  -4 5420.55 162.345   3
   0  14  -4 5483.40 162.177   1
   0  14  -4 5340.29 169.090   7
   0  14  -4 5716.51 282.004   6
   0 -14   4 5225.71 252.430   6
   0  14  -4 5233.64 299.611  10
   0 -14   4 5969.65 294.467  11
   0  14  -4 5441.37 317.777  11
   0  14  -4 5166.53 142.969  12
   0 -14   4 5116.45 351.041   9
   0 -14   4 5569.81 288.995   8
   0  14  -4 6018.73 354.768   9
   0  14  -4 5147.31 156.465   3
   0 -14   3 9466.01 387.820   8
   0 -14   3 8859.96 468.073   9
   0  14  -3 9931.27 390.804   6
   0 -14   3 8928.96 352.875   6
   0  14  -3 8988.18 421.431  11
   0  14  -3 9632.32 420.509  10
   0 -14   2 1071.88 116.145   8
   0 -14   2 1029.00 153.918   9
   0  14  -2 1168.77 122.641   6
   0 -14   2 1010.71 109.514   6
   0  14  -2 1153.61 139.219  11
   0  14  -2 1064.98 136.840  10
   0 -14   1 1838.12 197.936   9
   0 -14   1 1844.95 148.903   8
   0  14  -1 2003.82 159.735   6
   0 -14   1 1736.21 145.232   6
   0  14  -1 1811.54 172.907  10
   0  14  -1 1804.34 173.510  11
   0 -14   0 10803.9 397.270   8
   0 -14   0 11469.8 515.089   9
   0 -14   0 10308.5 396.626   6
   0  14   0 11282.0 421.389   6
   0  14   0 11591.3 467.255  11
   0  14   0 10462.4 448.701  10
   0 -14  -1 1035.64 104.200   8
   0 -14  -1 921.356 137.069   9
   0 -14  -1 765.005 99.7123   6
   0  14   1 1091.24 120.947   6
   0  14   1 1169.81 139.244  10
   0  14   1 973.354 125.438  11
   0 -14  -2 1509.33 173.066   9
   0 -14  -2 1493.55 123.600   8
   0  14   2 1475.91 135.834   6
   0 -14  -2 1341.36 130.548   6
   0  14   2 1245.13 148.919  10
   0  14   2 1424.82 150.176  11
   0 -14  -3 491.096 80.9569   6
   0  14   3 452.825 92.8041  10
   0  14   3 401.967 83.6245  11
   0 -14  -3 463.985 66.3995   8
   0  14   3 474.517 77.8964   6
   0 -14  -4 3330.93 131.280   3
   0 -14  -4 3342.09 115.330  19
   0  14   4 3495.91 112.574  14
   0  14   4 3488.16 126.726   4
   0  14   4 3795.74 248.301  11
   0  14   4 3578.03 245.264  10
   0 -14  -4 3449.30 177.801   8
   0 -14  -4 3334.40 214.173   6
   0 -14  -4 3311.51 127.132   7
   0 -14  -5-13.5935 18.9827   3
   0  14   5 26.1815 18.9096   4
   0 -14  -5 6.79991 14.0495  19
   0 -14  -5-13.2981 39.1952   6
   0 -14  -5-5.86322 15.3389   2
   0  14   5-19.4251 50.6947  10
   0  14   5 21.1282 39.9303  11
   0 -14  -5-35.9197 28.6698   8
   0 -14  -5 3.65175 17.7136   7
   0 -14  -6 113.919 32.2688   3
   0  14   6 108.962 30.4997   4
   0 -14  -6 125.088 31.1802   4
   0 -14  -6 79.9662 22.8765  19
   0 -14  -6 124.382 49.4850   6
   0 -14  -6 126.188 29.0195   2
   0  14   6 108.572 54.1814  11
   0  14   6 42.1252 47.2934  10
   0 -14  -6 75.9269 28.3392   8
   0 -14  -6 129.806 33.1647   7
   0  14   7 721.906 70.2114   4
   0 -14  -7 740.999 73.0569   4
   0 -14  -7 721.506 60.5502  20
   0 -14  -7 664.146 99.8204   6
   0 -14  -7 779.061 72.2361   2
   0  14   7 801.674 126.283  11
   0 -14  -7 721.397 69.9330   8
   0 -14  -7 748.644 76.5683   7
   0 -14  -8 156.176 38.9465   4
   0  14   8 139.283 37.7557   4
   0 -14  -8 159.822 33.2025  20
   0 -14  -8 96.0415 50.0415   6
   0 -14  -8 107.361 30.8724   2
   0  14   8 166.779 57.6064  11
   0 -14  -8 143.150 30.7478   8
   0 -14  -8 129.459 38.2448   7
   0 -14  -9 707.438 82.2796   4
   0  14   9 820.348 87.6655   4
   0 -14  -9 718.769 70.6365  20
   0 -14  -9 690.009 102.820   6
   0 -14  -9 772.769 82.4320   2
   0  14   9 647.549 101.673  11
   0 -14  -9 750.166 60.0823   8
   0 -14  -9 829.651 90.8672   7
   0 -14 -10 34.4061 31.4717   4
   0  14  10 18.8608 25.3643   4
   0 -14 -10 31.3503 28.5571  20
   0 -14 -10-37.9572 45.7726   6
   0 -14 -10 60.2713 28.1099   2
   0  14  10 24.7448 40.0222  11
   0 -14 -10 83.9091 22.5825   8
   0 -14 -10 68.8931 38.7818   7
   0 -14 -11 7.98092 32.0953   4
   0  14  11-48.9645 38.9451   4
   0 -14 -11-19.4246 33.5530  20
   0 -14 -11 83.1683 51.0795   6
   0 -14 -11 11.7006 28.5733   2
   0  14  11 36.4378 40.8034  11
   0 -14 -11 32.9037 11.9403   8
   0 -14 -11-13.2749 37.2759   7
   0 -14 -12-7.95735 36.0021   2
   0 -14 -12 35.7175 30.2509  20
   0  14  12 101.131 53.8915  11
   0 -14 -12 50.4243 50.9409   6
   0  14  12 12.5533 33.5014   4
   0 -14 -12 103.867 43.6097   4
   0 -14 -12 36.9661 38.7626   7
   0 -14 -13-12.9200 30.6713  20
   0  14  13-60.9090 53.8236  11
   0 -14 -13-72.0227 59.1190   6
   0  14  13 65.7426 47.0051   4
   0 -14 -13-28.8220 42.0447   7
   0 -14 -14 224.563 59.0698  20
   0  14  14 152.678 56.8112  11
   0 -14 -14 146.036 71.6698   6
   0  14  14 245.533 70.5029   4
   0 -14 -14 130.864 61.0310   7
   0 -14 -15 78.0129 50.7806  20
   0  14  15 138.923 67.9548  11
   0 -14 -15 71.4897 52.0497   6
   0  14  15 32.0382 43.7044   4
   0 -14 -15-4.18159 53.6892   7
   0 -14 -16 618.476 91.8690  20
   0  14  16 667.937 109.484  11
   0 -14 -16 563.927 109.175   6
   0  14  16 656.522 108.572   4
   0 -14 -16 627.887 120.687   7
   0 -14 -17 675.045 126.453  18
   0 -14 -17 435.474 80.3749  20
   0  14  17 558.413 108.071  11
   0 -14 -17 348.243 97.1812   6
   0  14  17 409.288 94.9639   4
   0 -14 -17 522.200 110.715   7
   0 -14 -18 391.997 109.048  18
   0 -14 -18 508.001 91.0005  20
   0  14  18 442.320 94.9875  11
   0 -14 -18 528.732 111.975   6
   0  14  18 522.594 106.054   4
   0 -14 -18 408.471 98.8477   7
   0 -14 -19 297.656 76.9787  20
   0 -14 -19 352.286 106.220  18
   0  14  19 294.242 81.0960  11
   0 -14 -19 263.888 96.7359   6
   0  14  19 201.022 85.2849   4
   0 -14 -19 252.202 86.4495   7
   0 -14 -20 95.2448 73.4088  18
   0 -14 -20 170.605 64.4221  20
   0  14  20 18.0036 43.7879  11
   0 -14 -20 51.9185 57.3452   6
   0  14  20 240.480 83.8918   5
   0  14  20 78.3647 54.9014   4
   0 -14 -20 8.16748 59.8559   7
   0 -14 -21-11.2650 50.7222  20
   0 -14 -21 0.21655 72.1505  18
   0  14  21 25.0900 47.3581  11
   0  14  21-5.30889 49.7961   5
   0 -14 -21-114.709 80.5215   6
   0  14  21-48.9898 62.5073   4
   0 -14 -21-10.4791 61.5973   7
   0 -14 -22 18.0884 54.2512  20
   0 -14 -22 10.0123 58.4153  18
   0  14  22-25.3252 46.2914  11
   0 -14 -22-19.4134 59.3274   6
   0  14  22 11.3479 59.2117   5
   0  14  22 140.023 84.6352   4
   0 -14 -22-70.5225 74.1327   7
   0 -14 -23-16.4870 70.8554  18
   0 -14 -23 114.680 67.3172  20
   0  14  23 156.890 67.6836  11
   0 -14 -23 111.597 84.2089   6
   0  14  23 188.220 88.9190   5
   0  14  23 133.760 79.2255   4
   0 -14 -23 204.326 103.161   7
   0 -14 -24 1435.85 208.975  18
   0 -14 -24 1327.52 172.574  20
   0  14  24 1731.34 186.304  11
   0  14  24 1352.11 194.814   4
   0 -14 -24 1411.63 216.314   7
   0 -14 -24 1511.60 203.064   6
   0  14  24 1183.23 185.133   5
   0 -14 -25 113.651 98.0987  18
   0 -14 -25 30.9324 64.9454  20
   0 -14 -25 96.9135 72.6614   6
   0  14  25 32.5946 72.9862   4
   0 -14 -25 87.4775 77.3601   7
   0 -14 -26-58.1898 79.3674  20
   0 -14 -26 458.472 131.347  18
   0  14  26 137.438 78.3548   4
   0 -14 -26 479.471 150.370   7
   0  14  26 124.857 106.425  15
   0 -14 -27 418.990 128.484  20
   0 -14 -27 596.676 164.489  18
   0  14  27 442.206 147.868   4
   0 -14 -27 105.896 112.509   7
   0  14  27 140.939 112.220  15
   0 -14 -28 1010.75 195.092  18
   0  14  28 876.316 186.172   4
   0 -14 -28 921.512 205.168   7
   0  14  28 1168.84 224.205  15
   0  14  29 326.968 143.056   4
   0 -14 -29 452.397 167.196   7
   0 -14 -29 543.235 157.534  18
   0  15 -25 265.800 126.814  17
   0 -15  25 107.084 119.888   8
   0  15 -24 399.390 139.498  17
   0 -15  24 272.521 120.622   8
   0  15 -24 138.452 90.9940   7
   0 -15  23 292.790 111.053   4
   0  15 -23 453.615 139.167  17
   0 -15  23 439.426 159.655   8
   0  15 -23 362.068 127.725   7
   0 -15  23 298.805 91.2226  14
   0 -15  22 29.0564 69.6325   4
   0  15 -22-113.515 99.2436  17
   0 -15  22 62.5724 71.7376   8
   0  15 -22-60.5116 102.214   7
   0 -15  22 54.3545 49.1235  14
   0 -15  21-67.1483 59.7992   4
   0  15 -21-73.3822 74.4693  17
   0 -15  21-61.0977 88.5490   8
   0  15 -21 64.1382 82.1994   7
   0 -15  21-12.9678 55.8997  14
   0 -15  20 562.554 123.887   4
   0 -15  20 376.105 120.539   8
   0  15 -20 509.442 129.256   7
   0  15 -20 751.364 159.849  17
   0 -15  19 131.467 71.6414   4
   0  15 -19 176.794 93.7641  17
   0 -15  19 51.3045 64.4078   8
   0  15 -19 97.2370 80.8819   7
   0 -15  18 699.309 127.608   4
   0  15 -18 577.269 123.682  11
   0  15 -18 629.680 146.130  17
   0 -15  18 648.695 149.696   8
   0  15 -18 885.976 152.586   7
   0 -15  17 286.137 80.9354   4
   0  15 -17 466.013 119.304  11
   0  15 -17 529.110 133.300  17
   0 -15  17 206.273 87.4746   8
   0  15 -17 296.931 97.4389   7
   0 -15  16 153.089 62.7964   4
   0  15 -16 49.6585 66.1091  17
   0  15 -16 150.757 70.9530  10
   0  15 -16 196.744 87.1627  11
   0 -15  16 110.541 70.4212   8
   0  15 -16 261.837 94.6075   7
   0 -15  15 187.075 67.5345   4
   0 -15  15 207.968 46.3314   6
   0  15 -15 297.170 99.9421  17
   0  15 -15 133.084 62.7068  10
   0  15 -15 219.420 92.4043  11
   0 -15  15 207.470 75.6446   8
   0  15 -15 200.606 66.8196   7
   0 -15  14-65.7698 61.1681   4
   0  15 -14-36.8287 67.4804  17
   0 -15  14-38.0832 36.7239   6
   0  15 -14 91.7302 60.7665  10
   0  15 -14 100.662 74.8573  11
   0 -15  14-87.6776 76.4558   8
   0  15 -14-13.7690 47.1951   7
   0 -15  13 933.474 114.900   4
   0  15 -13 905.506 150.877  17
   0  15 -13 922.721 56.1991  13
   0 -15  13 1172.10 106.305   6
   0  15 -13 1077.80 172.323  11
   0  15 -13 1167.51 155.092  10
   0 -15  13 868.975 148.087   8
   0  15 -13 917.817 123.989   7
   0  15 -12 3584.08 229.664   4
   0 -15  12 3206.12 211.241   4
   0  15 -12 3523.36 235.711   3
   0  15 -12 3646.29 199.001  19
   0 -15  12 3412.15 189.263   6
   0  15 -12 3310.21 218.237   2
   0  15 -12 3753.68 306.832  11
   0  15 -12 3512.87 260.479  10
   0 -15  12 2842.55 253.808   8
   0  15 -12 3414.11 232.473   7
   0  15 -11 16.0795 33.4338   3
   0 -15  11-2.90437 38.4240   4
   0  15 -11 6.65910 33.5672   4
   0  15 -11 66.6598 34.9786  19
   0 -15  11 37.3979 31.6513   6
   0  15 -11 45.3382 39.0967   2
   0  15 -11 14.2409 54.8427  11
   0  15 -11 7.88096 50.3927  10
   0 -15  11 68.7230 76.3484   9
   0 -15  11 87.6244 62.1759   8
   0  15 -11 76.7854 40.7915   7
   0  15 -10 101.332 40.8954   3
   0 -15  10 72.2575 37.1902   4
   0  15 -10 79.3988 33.0673   2
   0  15 -10 70.7975 32.2703  19
   0 -15  10 29.5103 28.5586   6
   0  15 -10 102.818 58.2434  10
   0  15 -10 147.238 76.6152  11
   0 -15  10-63.9392 73.9902   9
   0 -15  10-38.2866 65.4128   8
   0  15 -10 82.4096 43.8572   7
   0  15  -9 1253.74 113.614   3
   0  15  -9 962.057 98.5869   2
   0  15  -9 1151.34 92.3063  19
   0 -15   9 1144.49 84.8928  14
   0 -15   9 926.136 97.6757   4
   0  15  -9 1131.33 141.779  10
   0  15  -9 1283.76 169.965  11
   0 -15   9 1157.66 185.287   9
   0 -15   9 995.551 142.920   8
   0  15  -9 1130.65 112.014   7
   0 -15   9 936.694 100.906   6
   0  15  -8 4723.31 218.253   3
   0  15  -8 4550.77 208.618   2
   0  15  -8 4534.46 185.817  19
   0 -15   8 4535.20 175.839  14
   0 -15   8 4588.02 208.748   4
   0  15  -8 4272.58 284.198  10
   0  15  -8 4505.62 325.479  11
   0 -15   8 4303.99 284.224   8
   0 -15   8 4712.71 366.289   9
   0  15  -8 4472.43 218.042   7
   0 -15   8 4123.70 221.499   6
   0  15  -7 1403.43 105.043   3
   0  15  -7 1392.56 88.9619  19
   0 -15   7 1386.46 83.6849  14
   0 -15   7 1418.73 103.719   4
   0  15  -7 1528.58 180.979  11
   0  15  -7 1390.71 158.710  10
   0 -15   7 1250.40 190.057   9
   0 -15   7 1333.18 154.861   8
   0 -15   7 1348.23 124.388   6
   0  15  -7 1414.36 109.446   7
   0  15  -6 8835.49 283.075   3
   0  15  -6 8915.07 257.727  19
   0 -15   6 9312.07 253.175  14
   0 -15   6 8823.07 282.133   4
   0  15  -6 8572.46 442.462  11
   0  15  -6 8879.70 418.418  10
   0 -15   6 9262.21 508.305   9
   0 -15   6 8814.88 407.670   8
   0  15  -6 9149.65 295.100   7
   0 -15   6 8682.05 348.887   6
   0  15  -5 4802.60 168.505   1
   0  15  -5 5110.88 172.719   3
   0  15  -5 4924.32 177.476   7
   0 -15   5 4619.95 244.254   6
   0  15  -5 4682.98 292.494  10
   0  15  -5 5005.86 323.749  11
   0 -15   5 5055.00 148.979  14
   0 -15   5 4772.55 281.955   8
   0 -15   5 4836.87 352.966   9
   0  15  -5 4820.63 166.029   3
   0 -15   4 5685.23 383.197   9
   0 -15   4 6067.15 311.016   8
   0  15  -4 6051.87 305.519   6
   0 -15   4 5557.29 269.415   6
   0  15  -4 5843.92 344.058  11
   0  15  -4 5356.16 315.872  10
   0 -15   3 146.741 51.1689   6
   0 -15   3 144.335 59.1579   8
   0 -15   3 189.189 85.6394   9
   0  15  -3 250.705 68.7533   6
   0  15  -3 121.872 62.3162  10
   0  15  -3 166.413 75.5425  11
   0 -15   2 356.587 72.4228   6
   0 -15   2 390.523 101.271   9
   0 -15   2 394.189 73.8226   8
   0  15  -2 415.060 78.0169   6
   0  15  -2 330.599 81.6312  11
   0  15  -2 326.499 81.4447  10
   0 -15   1 118.675 53.5084   8
   0 -15   1 86.8318 57.0768   9
   0 -15   1 173.570 53.3135   6
   0  15  -1 144.793 60.0439  10
   0  15  -1 208.862 78.6406  11
   0 -15   0 4798.70 250.214   8
   0 -15   0 5820.84 361.676   9
   0 -15   0 4698.51 254.919   6
   0  15   0 4594.24 291.866  10
   0  15   0 5246.08 307.806  11
   0 -15  -1 310.156 92.8126   9
   0 -15  -1 185.369 56.4056   8
   0 -15  -1 227.812 64.9766   6
   0  15   1 230.218 74.4946  11
   0  15   1 154.772 70.9679  10
   0 -15  -2 4204.37 306.837   9
   0 -15  -2 4574.24 229.754   8
   0 -15  -2 4167.70 242.733   6
   0  15   2 4159.33 272.858  11
   0  15   2 4321.26 287.829  10
   0  15   3 294.403 75.9933  11
   0  15   3 332.645 99.4415  10
   0 -15  -3 347.133 61.6567   8
   0 -15  -3 401.188 95.9924   9
   0 -15  -3 279.595 70.0342   6
   0 -15  -4 2617.54 197.608   6
   0 -15  -4 3140.93 111.932   7
   0  15   4 3065.64 98.9740  14
   0  15   4 2747.16 222.422  10
   0  15   4 3385.98 242.806  11
   0 -15  -4 3029.67 173.690   8
   0 -15  -4 2980.33 116.795   3
   0 -15  -5 125.605 28.8704   3
   0 -15  -5 114.475 26.5267   2
   0 -15  -5 136.158 26.2192  19
   0  15   5 134.922 24.2557  14
   0  15   5 139.348 29.1363   4
   0 -15  -5 70.9466 51.2084   6
   0  15   5 145.415 63.6762  10
   0  15   5 155.482 64.0031  11
   0 -15  -5 70.3739 28.5512   8
   0 -15  -5 105.979 27.6820   7
   0 -15  -6 5209.13 209.045   3
   0 -15  -6 5325.16 183.061  19
   0  15   6 5381.12 201.861   4
   0  15   6 5456.04 311.607  11
   0  15   6 5395.39 320.038  10
   0 -15  -6 5307.41 207.114   7
   0 -15  -6 4811.40 282.160   6
   0 -15  -6 5647.87 229.098   8
   0 -15  -6 5364.71 200.423   2
   0 -15  -7 1992.06 128.881   3
   0  15   7 1940.06 119.758   4
   0 -15  -7 1896.27 120.054   4
   0 -15  -7 2039.39 108.603  19
   0 -15  -7 2059.53 121.174   2
   0  15   7 2153.25 195.083  10
   0  15   7 1976.89 186.286  11
   0 -15  -7 2016.46 122.700   8
   0 -15  -7 1698.20 168.538   6
   0 -15  -7 2104.80 130.123   7
   0  15   8 779.678 80.4732   4
   0 -15  -8 658.428 76.7305   4
   0 -15  -8 711.424 64.8469  20
   0 -15  -8 607.014 103.391   6
   0 -15  -8 718.727 73.6884   2
   0  15   8 752.091 117.885  11
   0 -15  -8 727.292 68.8886   8
   0 -15  -8 774.858 83.7195   7
   0  15   9 29.6444 27.1479   4
   0 -15  -9 102.503 40.7528   4
   0 -15  -9 74.0203 27.1378  20
   0 -15  -9 83.8788 46.1651   6
   0 -15  -9 46.0626 24.5167   2
   0  15   9-54.4741 56.8016  11
   0 -15  -9 79.2249 28.5645   8
   0 -15  -9 55.5559 30.0105   7
   0  15  10 709.231 83.7001   4
   0 -15 -10 698.905 87.5058   4
   0 -15 -10 674.663 71.5607  20
   0 -15 -10 488.172 98.1514   6
   0 -15 -10 520.935 74.0729   2
   0  15  10 695.572 111.784  11
   0 -15 -10 873.758 65.0130   8
   0 -15 -10 590.382 85.3340   7
   0  15  11 517.570 78.1801   4
   0 -15 -11 456.731 73.4218   4
   0 -15 -11 421.339 60.7376  20
   0 -15 -11 333.911 83.2525   6
   0 -15 -11 538.269 81.4380   2
   0  15  11 431.867 90.3771  11
   0 -15 -11 524.874 42.8412   8
   0 -15 -11 489.490 84.9744   7
   0 -15 -12 2836.26 189.355   2
   0 -15 -12 2869.13 163.266  20
   0  15  12 3015.00 230.266  11
   0 -15 -12 2611.78 222.091   6
   0  15  12 2932.10 195.080   4
   0 -15 -12 3151.67 204.696   4
   0 -15 -12 2842.64 201.368   7
   0 -15 -13 3617.19 193.932  20
   0  15  13 3514.06 252.986  11
   0 -15 -13 3148.24 243.356   6
   0  15  13 3507.93 224.705   4
   0 -15 -13 3796.07 242.924   7
   0 -15 -14 2344.36 162.282  20
   0  15  14 2199.24 199.093  11
   0 -15 -14 2257.41 210.865   6
   0  15  14 2419.49 191.171   4
   0 -15 -14 2285.92 194.265   7
   0 -15 -15 79.0100 46.3158  20
   0  15  15 3.07525 47.1152  11
   0 -15 -15 23.4556 48.0096   6
   0  15  15 110.058 50.1885   4
   0 -15 -15 22.7190 46.4411   7
   0 -15 -16-6.98467 36.7279  20
   0  15  16 36.6947 49.8186  11
   0 -15 -16 41.4942 62.3022   6
   0  15  16 103.030 63.4414   4
   0 -15 -16-58.4282 53.7153   7
   0 -15 -17 324.706 72.0992  20
   0  15  17 415.750 97.3200  11
   0 -15 -17 199.306 73.9875   6
   0  15  17 292.496 84.8149   4
   0 -15 -17 314.498 87.5952   7
   0 -15 -18 20.4721 39.9467  20
   0  15  18 81.7147 58.8201  11
   0 -15 -18 107.324 70.8853   6
   0  15  18 37.1773 49.2780   4
   0 -15 -18 1.58348 57.4676   7
   0 -15 -19 620.343 103.414  20
   0  15  19 708.807 125.762  11
   0 -15 -19 695.622 132.511   6
   0  15  19 493.496 107.595   4
   0 -15 -19 589.121 127.630   7
   0 -15 -20 102.825 77.8610  18
   0 -15 -20 73.8564 56.1285  20
   0  15  20 13.4434 53.7875  11
   0  15  20 104.729 60.6521   5
   0 -15 -20 68.4651 75.5234   6
   0  15  20 19.1813 51.8332   4
   0 -15 -20 48.8079 62.5928   7
   0 -15 -21-38.8751 61.7773  18
   0 -15 -21 33.4256 52.8593  20
   0  15  21 18.6690 54.9068  11
   0 -15 -21-95.4154 74.0346   6
   0  15  21 80.0669 67.4251   5
   0  15  21 56.0523 57.1972   4
   0 -15 -21 53.8679 67.3089   7
   0 -15 -22 1075.49 168.376  18
   0 -15 -22 789.328 133.410  20
   0  15  22 722.091 129.019  11
   0  15  22 865.741 156.005   5
   0 -15 -22 749.940 147.298   6
   0  15  22 715.594 139.030   4
   0 -15 -22 825.719 161.517   7
   0 -15 -23 1109.35 178.464  18
   0 -15 -23 724.437 130.779  20
   0  15  23 1000.67 149.548  11
   0  15  23 577.904 131.092   5
   0 -15 -23 951.063 165.452   6
   0  15  23 644.454 136.906   4
   0 -15 -23 804.460 171.077   7
   0 -15 -24 57.3823 82.5697  18
   0 -15 -24 120.582 84.6976  20
   0  15  24-83.9846 65.5172  11
   0 -15 -24 188.599 99.6417   6
   0  15  24 74.5898 78.3544   5
   0  15  24-15.7384 82.9725   4
   0 -15 -24-188.483 115.077   7
   0 -15 -25 421.674 130.356  18
   0 -15 -25 97.6726 74.1424  20
   0 -15 -25 193.876 93.1623   6
   0  15  25 107.704 58.0286  11
   0  15  25 209.866 105.180   4
   0 -15 -25 168.621 104.984   7
   0 -15 -26 178.115 86.4526  20
   0 -15 -26-63.7825 110.723  18
   0  15  26 150.600 100.219   4
   0 -15 -26 61.7347 85.0170   7
   0  15  26-44.6654 83.8001  15
   0 -15 -27 331.511 135.498  18
   0  15  27 105.715 100.818   4
   0 -15 -27 268.292 123.221   7
   0  15  27 55.0424 92.5579  15
   0 -15 -28 745.132 180.675  18
   0 -15 -28 517.604 165.403   7
   0  15  28 754.285 180.618   4
   0  15  28 848.943 189.678  15
   0  15  29 39.3796 106.752   4
   0 -15 -29-94.0845 119.865   7
   0 -16  24 843.051 212.217   8
   0  16 -24 850.475 187.432  17
   0 -16  23 48.4691 95.4038   8
   0  16 -23 17.9328 92.0309  17
   0 -16  22 200.184 119.094   8
   0  16 -22-48.2285 91.3717  17
   0 -16  21 270.845 99.3693   4
   0  16 -21 186.723 107.417  17
   0 -16  21 90.9626 76.7883   8
   0  16 -21 112.320 87.3793   7
   0 -16  21-87.1378 66.6113  14
   0 -16  20 21.2873 56.4604   4
   0  16 -20 109.827 75.2928  17
   0 -16  20 19.9495 79.1558   8
   0  16 -20 71.2314 77.3008   7
   0 -16  20-19.0784 45.4697  14
   0 -16  19 148.070 74.0915   4
   0  16 -19 58.2795 66.4574  17
   0 -16  19 55.5465 84.2804   8
   0  16 -19 52.2860 63.5993   7
   0 -16  19 90.2080 44.5109  14
   0 -16  18 690.943 132.565   4
   0 -16  18 626.658 94.4210  14
   0  16 -18 478.572 134.912  17
   0 -16  18 378.493 120.164   8
   0  16 -18 590.187 135.918   7
   0 -16  17 190.738 74.4210   4
   0  16 -17 308.485 116.513  17
   0 -16  17 235.062 67.0567  14
   0  16 -17 288.546 102.533  11
   0 -16  17 323.311 112.583   8
   0  16 -17 462.201 112.417   7
   0 -16  16 1317.15 162.939   4
   0  16 -16 1428.29 196.436  17
   0  16 -16 1433.56 170.918  10
   0  16 -16 1431.95 200.154  11
   0 -16  16 1151.36 189.985   8
   0  16 -16 1298.18 173.020   7
   0 -16  15 169.894 70.0373   4
   0 -16  15 88.5260 38.5050   6
   0  16 -15 298.701 99.4579  17
   0  16 -15 320.840 112.693  11
   0  16 -15 260.585 81.0631  10
   0 -16  15 213.314 95.2298   8
   0  16 -15 157.236 75.4581   7
   0 -16  14 76.1349 53.5876   4
   0  16 -14 34.1285 58.3338  17
   0 -16  14-6.25016 30.3492   6
   0  16 -14-2.00171 54.5830  10
   0  16 -14 63.1724 74.5221  11
   0 -16  14 19.0975 58.1783   8
   0  16 -14 194.969 80.0171   7
   0 -16  13 898.227 114.834   4
   0  16 -13 634.803 130.132  17
   0 -16  13 747.503 87.4230  14
   0  16 -13 643.879 55.4608  13
   0 -16  13 646.479 83.9707   6
   0  16 -13 879.242 139.069  10
   0  16 -13 567.290 131.521  11
   0 -16  13 552.408 123.783   8
   0  16 -13 753.072 118.498   7
   0  16 -12 310.911 66.7899   2
   0  16 -12 325.098 75.2022   7
   0 -16  12 272.734 54.1395  14
   0 -16  12 364.257 67.9835   6
   0  16 -12 245.857 84.0508  11
   0  16 -12 270.245 86.4188  10
   0 -16  12 212.953 75.3383   8
   0 -16  12 291.387 65.3275   4
   0 -16  11-13.9022 33.5135   4
   0  16 -11-7.94188 32.5320   3
   0  16 -11 14.0034 31.2257   2
   0  16 -11-21.4022 32.2353  19
   0 -16  11-25.3797 28.2074  14
   0 -16  11-68.2322 39.9043   6
   0  16 -11 19.5111 50.4562  10
   0  16 -11-20.7168 52.6936  11
   0 -16  11 98.6711 88.3052   9
   0 -16  11-57.6936 66.0528   8
   0  16 -11-2.83269 33.2221   7
   0  16 -10 45.8041 35.4954   3
   0 -16  10 7.94151 32.1248   4
   0  16 -10 4.72861 32.9266   2
   0  16 -10 18.3404 26.6630  19
   0 -16  10 6.67490 27.2427  14
   0 -16  10 4.32874 35.8332   6
   0  16 -10 52.8218 65.9367  11
   0  16 -10 41.5391 59.2466  10
   0 -16  10-23.6279 44.2303   8
   0 -16  10 33.6513 65.0322   9
   0  16 -10 73.0133 38.5737   7
   0 -16   9 242.275 56.4641   4
   0  16  -9 227.391 53.1150   3
   0  16  -9 182.511 43.0921   2
   0  16  -9 193.891 42.5622  19
   0 -16   9 210.958 41.7922  14
   0 -16   9 154.988 48.1845   6
   0  16  -9 237.130 75.5697  10
   0  16  -9 0.21982 87.1124  11
   0 -16   9 223.045 76.2781   8
   0 -16   9 81.1717 69.5261   9
   0  16  -9 194.802 48.9756   7
   0  16  -8 3517.01 183.572   3
   0  16  -8 3570.74 159.707  19
   0 -16   8 3598.09 151.903  14
   0 -16   8 3617.74 186.240   4
   0  16  -8 3573.41 268.369  10
   0  16  -8 3397.45 286.275  11
   0 -16   8 3363.53 255.983   8
   0 -16   8 3717.74 334.544   9
   0  16  -8 3583.73 190.745   7
   0 -16   8 3312.93 204.086   6
   0  16  -7 90.7374 29.7989   3
   0  16  -7 96.5632 27.8523  19
   0 -16   7 61.8679 19.7280  14
   0 -16   7 34.8302 38.6858   6
   0 -16   7 79.0028 33.1058   4
   0  16  -7 99.6266 59.2847  11
   0  16  -7 62.4267 56.9073  10
   0 -16   7 32.0330 55.9461   8
   0 -16   7 100.493 67.7787   9
   0  16  -7 85.6413 33.6334   7
   0  16  -6 21.3230 20.0905   3
   0  16  -6 21.5251 23.4415   7
   0 -16   6 14.3848 17.7642  14
   0  16  -6 10.9533 56.9411  11
   0  16  -6-35.7706 57.4219  10
   0 -16   6 15.4863 38.3177   6
   0 -16   6 67.3270 69.6572   9
   0 -16   6 12.6056 46.2679   8
   0  16  -6 16.2119 17.7476   3
   0 -16   5 299.965 82.2898   8
   0 -16   5 425.531 109.004   9
   0 -16   5 384.286 77.9303   6
   0  16  -5 348.385 87.2301  10
   0  16  -5 409.790 102.767  11
   0 -16   4 1046.79 173.574   9
   0 -16   4 893.456 119.205   8
   0 -16   4 1044.47 114.143   6
   0  16  -4 1165.86 158.616  11
   0  16  -4 1280.34 158.751  10
   0 -16   3 46.0640 52.1768   8
   0 -16   3 37.3685 59.2568   9
   0 -16   3 96.0384 39.1049   6
   0  16  -3 56.4149 53.7368  11
   0  16  -3 90.0260 69.1784  10
   0 -16   2 123.868 54.9379   8
   0 -16   2-13.1188 54.2446   9
   0 -16   2 100.254 40.9815   6
   0  16  -2 75.7095 58.3707  11
   0  16  -2 42.7671 52.7453  10
   0 -16   1 47.6351 45.6938   9
   0 -16   1 86.1000 44.2231   8
   0 -16   1 40.5236 41.2754   6
   0  16  -1 105.824 67.5936  10
   0  16  -1 127.851 68.3499  11
   0 -16   0 2644.24 254.139   9
   0 -16   0 2285.25 175.421   8
   0 -16   0 2072.89 172.274   6
   0  16   0 2608.76 223.407  11
   0  16   0 2436.92 217.238  10
   0 -16  -1 5526.41 368.157   9
   0 -16  -1 5711.28 274.585   8
   0 -16  -1 5159.76 282.028   6
   0  16   1 5586.19 331.996  11
   0  16   1 5348.19 327.044  10
   0 -16  -2 138.450 46.8395   8
   0 -16  -2 347.784 100.153   9
   0 -16  -2 89.8028 46.7436   6
   0  16   2 225.165 89.1792  11
   0  16   2 405.503 115.295  10
   0 -16  -3 111.922 48.2375   8
   0 -16  -3-12.5038 40.2017   9
   0 -16  -3-35.0977 42.8553   6
   0  16   3 44.9737 61.1065  11
   0  16   3 13.6506 50.2461  10
   0  16   4 6016.86 339.492  11
   0  16   4 6268.43 354.450  10
   0 -16  -4 5852.76 263.207   8
   0 -16  -4 5181.65 295.079   6
   0 -16  -5 188.587 33.8050   3
   0 -16  -5 172.464 27.9090  19
   0  16   5 200.500 26.3597  14
   0  16   5 204.575 32.6649   4
   0 -16  -5 161.079 61.1460   6
   0  16   5 69.7308 46.0394  10
   0  16   5 238.073 82.6453  11
   0 -16  -5 219.628 48.8620   8
   0 -16  -5 237.825 35.6665   7
   0 -16  -6 5165.15 205.832   3
   0 -16  -6 5172.32 195.204   2
   0 -16  -6 5280.88 180.439  19
   0  16   6 5388.14 175.436  14
   0  16   6 5462.08 201.540   4
   0  16   6 5179.44 312.041  11
   0  16   6 5213.15 323.100  10
   0 -16  -6 5468.90 233.777   8
   0 -16  -6 5141.80 203.350   7
   0 -16  -6 4420.56 276.945   6
   0 -16  -7 29.6917 23.8860   3
   0  16   7 9.76030 24.9909   4
   0 -16  -7 8.22542 18.7646  19
   0 -16  -7-74.6471 46.5006   6
   0 -16  -7 19.6799 24.3281   2
   0  16   7 31.1301 42.8910  11
   0  16   7 56.0152 59.1182  10
   0 -16  -7-34.6709 33.0491   8
   0 -16  -7 3.45734 21.1673   7
   0 -16  -8 2057.20 138.476   3
   0 -16  -8 1839.30 127.674   4
   0  16   8 2044.92 131.241   4
   0 -16  -8 1932.20 112.932  19
   0 -16  -8 1639.01 167.744   6
   0 -16  -8 1846.81 123.675   2
[truncated: 11,374,665 more chars]
