# Supplementary material for: Annulated Radical Cations with a C4E2‐Core (E = P, As, Sb): Stable Pnictogen Analogs of Elusive Aryl Radical Anions of Birch Reduction Reactions
Source: Angew Chem Int Ed Engl. 2025 May 19;64(25):e202505142. doi: 10.1002/anie.202505142 (PMC12171318; doi:10.1002/anie.202505142)
Supplement: Supplementary file 4 — Supporting Information S4 [file ANIE-64-e202505142-s004.cif]

data_3-Sb

_database_code_depnum_ccdc_archive   2376457


# was steffen64

_vrf_PLAT910_3-Sb
;
PROBLEM: Missing # of FCF Reflection(s) Below Theta(Min).         74 Note  
RESPONSE: Can be expected if a beam catcher is used.
;


# end Validation Reply Form
_audit_creation_date               2024-02-05
_audit_creation_method
;
Olex2 1.5-alpha
(compiled 2023.11.24 svn.r209d9fb2 for OlexSys, GUI svn.r6869)
;
_shelx_SHELXL_version_number       '2018/3'
_audit_contact_author_address      ?
_audit_contact_author_email        ?
_audit_contact_author_name         ''
_audit_contact_author_phone        ?
_publ_contact_author_id_orcid      ?
_publ_section_references
;
Dolomanov, O.V., Bourhis, L.J., Gildea, R.J, Howard, J.A.K. & Puschmann, H.
 (2009), J. Appl. Cryst. 42, 339-341.

Sheldrick, G.M. (2015). Acta Cryst. A71, 3-8.

Sheldrick, G.M. (2015). Acta Cryst. C71, 3-8.
;
_chemical_name_common              ?
_chemical_name_systematic          ?
_chemical_formula_moiety          
 '2(C66 H78 N4 Sb2), 2(C32 H12 B F24), 0.5[C7H8], 0.5[C7H8]'
_chemical_formula_sum              'C203 H188 B2 F48 N8 Sb4'
_chemical_formula_weight           4160.22
_chemical_melting_point            ?
_chemical_oxdiff_formula           'C98 H90 N4 B F24 Sb2'
_chemical_oxdiff_usercomment       'mounted by Henric'
loop_
  _atom_type_symbol
  _atom_type_description
  _atom_type_scat_dispersion_real
  _atom_type_scat_dispersion_imag
  _atom_type_scat_source
 'C' 'C' 0.0033 0.0016 'International Tables Vol C Tables 4.2.6.8 and 6.1.1.4'
 'H' 'H' 0.0000 0.0000 'International Tables Vol C Tables 4.2.6.8 and 6.1.1.4'
 'B' 'B' 0.0013 0.0007 'International Tables Vol C Tables 4.2.6.8 and 6.1.1.4'
 'F' 'F' 0.0171 0.0103 'International Tables Vol C Tables 4.2.6.8 and 6.1.1.4'
 'N' 'N' 0.0061 0.0033 'International Tables Vol C Tables 4.2.6.8 and 6.1.1.4'
 'Sb' 'Sb' -0.5866 1.5461
 'International Tables Vol C Tables 4.2.6.8 and 6.1.1.4'

_shelx_space_group_comment
;
The symmetry employed for this shelxl refinement is uniquely defined
by the following loop, which should always be used as a source of
symmetry information in preference to the above space-group names.
They are only intended as comments.
;
_space_group_crystal_system        'triclinic'
_space_group_IT_number             2
_space_group_name_H-M_alt          'P -1'
_space_group_name_Hall             '-P 1'
loop_
  _space_group_symop_operation_xyz
 'x, y, z'
 '-x, -y, -z'

_cell_length_a                     16.9893(4)
_cell_length_b                     24.4470(5)
_cell_length_c                     26.8385(6)
_cell_angle_alpha                  66.891(2)
_cell_angle_beta                   72.6402(19)
_cell_angle_gamma                  73.6873(18)
_cell_volume                       9613.8(4)
_cell_formula_units_Z              2
_cell_measurement_reflns_used      62356
_cell_measurement_temperature      99.99(11)
_cell_measurement_theta_max        32.1150
_cell_measurement_theta_min        3.6020
_shelx_estimated_absorpt_T_max     0.929
_shelx_estimated_absorpt_T_min     0.784
_exptl_absorpt_coefficient_mu      0.657
_exptl_absorpt_correction_T_max    0.97238
_exptl_absorpt_correction_T_min    0.97238
_exptl_absorpt_correction_type     sphere
_exptl_absorpt_process_details
;
CrysAlisPro 1.171.43.104a (Rigaku Oxford Diffraction, 2023)
Spherical absorption correction
using equivalent radius and absorption coefficient.
Empirical absorption correction using spherical harmonics,
implemented in SCALE3 ABSPACK scaling algorithm.
;
_exptl_absorpt_special_details     ?
_exptl_crystal_colour              'metallic dark green'
_exptl_crystal_colour_lustre       metallic
_exptl_crystal_colour_modifier     dark
_exptl_crystal_colour_primary      green
_exptl_crystal_density_diffrn      1.437
_exptl_crystal_density_meas        ?
_exptl_crystal_density_method      ?
_exptl_crystal_description         irregular
_exptl_crystal_F_000               4216
loop_
  _exptl_crystal_face_index_h
  _exptl_crystal_face_index_k
  _exptl_crystal_face_index_l
  _exptl_crystal_face_perp_dist
 -5 -29 -31 0.1027
 3 26 32 0.0794
 -8 6 30 0.1255
 15 15 -15 0.1628
 -17 -6 -32 0.0649
 15 2 32 0.0476
 -11 -27 5 0.2302
 14 28 0 0.1859
 -1 -26 -31 0.1088
 -16 -26 0 0.2257
 5 -29 -17 0.1057
 -5 29 17 0.0941
 19 17 -4 0.1548
 17 -8 20 0.0738
 -21 0 -21 0.0747
 -17 8 -20 0.0623
 18 -1 27 0.0594
 -18 1 -27 0.0543
 -11 -3 -35 0.0886
 -14 4 22 0.1319
 -11 12 25 0.1077
 7 -27 -17 0.0949
 -22 2 4 0.1188
 23 18 17 0.1257

_exptl_crystal_size_max            0.39
_exptl_crystal_size_mid            0.195
_exptl_crystal_size_min            0.114
_exptl_crystal_size_rad            0.108
loop_
  _exptl_oxdiff_crystal_face_indexfrac_h
  _exptl_oxdiff_crystal_face_indexfrac_k
  _exptl_oxdiff_crystal_face_indexfrac_l
  _exptl_oxdiff_crystal_face_x
  _exptl_oxdiff_crystal_face_y
  _exptl_oxdiff_crystal_face_z
 -5.1507 -28.6013 -31.1470 0.2045 0.8582 0.4709
 3.3447 26.4017 32.4853 -0.2162 -0.9064 -0.3630
 -7.7579 6.3507 30.4892 -0.2188 -0.9116 0.3481
 14.5692 15.0014 -15.0913 0.1239 0.5112 -0.8505
 -16.9861 -5.8163 -31.5692 0.9420 0.2795 0.1856
 14.9991 1.8078 31.6515 -0.9577 -0.2844 -0.0436
 -11.4167 -27.1770 5.1752 -0.2469 -0.0751 0.9661
 14.1772 28.0936 -0.0122 0.0927 0.0293 -0.9953
 -0.9699 -26.3844 -31.0055 0.1233 0.9377 0.3248
 -16.0404 -26.1194 0.3889 -0.0127 -0.1100 0.9939
 5.0268 -29.4015 -17.0214 -0.3488 0.8420 0.4115
 -5.4459 29.0097 17.1086 0.3521 -0.8500 -0.3917
 19.4906 17.4849 -4.3981 -0.1629 0.3884 -0.9070
 17.1285 -8.3429 20.3088 -0.9911 0.1298 0.0312
 -21.0182 0.0035 -20.5494 0.9590 -0.1251 0.2544
 -17.4833 7.7165 -20.3881 0.9915 -0.1298 -0.0090
 17.8348 -0.6243 26.7457 -0.9917 -0.0790 -0.1015
 -17.5539 1.1953 -26.7316 0.9935 0.0791 0.0816
 -10.6712 -2.8099 -34.8789 0.8767 0.4767 -0.0644
 -14.1526 4.3150 22.4398 0.0697 -0.8876 0.4553
 -11.3909 12.0669 25.2799 0.0765 -0.9685 0.2370
 7.2732 -27.1221 -17.3618 -0.3659 0.8801 0.3024
 -21.5175 2.0568 3.8595 0.5706 -0.6684 0.4772
 22.9072 18.4342 17.2914 -0.6316 0.0174 -0.7751

_exptl_transmission_factor_max     ?
_exptl_transmission_factor_min     ?
_diffrn_reflns_av_R_equivalents    0.0664
_diffrn_reflns_av_unetI/netI       0.0500
_diffrn_reflns_Laue_measured_fraction_full  0.998
_diffrn_reflns_Laue_measured_fraction_max  0.998
_diffrn_reflns_limit_h_max         23
_diffrn_reflns_limit_h_min         -23
_diffrn_reflns_limit_k_max         34
_diffrn_reflns_limit_k_min         -34
_diffrn_reflns_limit_l_max         37
_diffrn_reflns_limit_l_min         -37
_diffrn_reflns_number              338860
_diffrn_reflns_point_group_measured_fraction_full  0.998
_diffrn_reflns_point_group_measured_fraction_max  0.998
_diffrn_reflns_theta_full          25.242
_diffrn_reflns_theta_max           30.034
_diffrn_reflns_theta_min           3.154
_diffrn_ambient_environment        N~2~
_diffrn_ambient_temperature        99.99(11)
_diffrn_detector                   'CCD plate'
_diffrn_detector_area_resol_mean   5.1773
_diffrn_detector_type              Atlas
_diffrn_measured_fraction_theta_full  0.998
_diffrn_measured_fraction_theta_max  0.998
_diffrn_measurement_details
;
List of Runs (angles in degrees, time in seconds):

  # Type    Start    End  Width  t~exp~   \w     \q     \k     \f   Frames
--------------------------------------------------------------------------
  1  \w    -56.00  20.00   1.00   25.00    --  -17.25  95.00 104.00   76
  2  \w    -20.00  57.00   1.00   25.00    --   17.88 -95.00  -5.00   77
  3  \w    -92.00   7.00   1.00   25.00    --  -17.25 -38.00-180.00   99
  4  \w    -94.00 -22.00   1.00   25.00    --  -17.25 155.00-168.43   72
  5  \w    -90.00  11.00   1.00   25.00    --  -17.25 -57.00 -60.00  101
  6  \w    -84.00 -14.00   1.00   25.00    --  -17.25 142.00  -1.72   70
  7  \w    -94.00 -22.00   1.00   25.00    --  -17.25 155.00-168.43   72
  8  \w     11.00  80.00   1.00   25.00    --   17.88-135.00 -89.49   69
  9  \w    -15.00  42.00   1.00   25.00    --   17.88  77.00 -60.00   57
 10  \w    -23.00  98.00   1.00   25.00    --   17.88  19.00 120.00  121
 11  \w    -10.00  91.00   1.00   25.00    --   17.88  57.00 150.00  101
 12  \w    -94.00 -22.00   1.00   25.00    --  -17.25 155.00  61.41   72
 13  \w    -42.00  41.00   1.00   25.00    --  -17.25  38.00  30.00   83
 14  \w    -15.00  42.00   1.00   25.00    --   17.88  77.00-120.00   57
;
_diffrn_measurement_device         'four-circle diffractometer'
_diffrn_measurement_device_type   
 'SuperNova, Single source at offset/far, Atlas'
_diffrn_measurement_method         '\w scans'
_diffrn_orient_matrix_type        
 'CrysAlisPro convention (1999,Acta A55,543-557)'
_diffrn_orient_matrix_UB_11        -0.0280695000
_diffrn_orient_matrix_UB_12        0.0174578000
_diffrn_orient_matrix_UB_13        -0.0179536000
_diffrn_orient_matrix_UB_21        0.0261850000
_diffrn_orient_matrix_UB_22        -0.0121793000
_diffrn_orient_matrix_UB_23        -0.0206984000
_diffrn_orient_matrix_UB_31        -0.0225571000
_diffrn_orient_matrix_UB_32        -0.0240387000
_diffrn_orient_matrix_UB_33        0.0106856000
_diffrn_radiation_monochromator    mirror
_diffrn_radiation_probe            x-ray
_diffrn_radiation_type             'Mo K\a'
_diffrn_radiation_wavelength       0.71073
_diffrn_source                     'micro-focus sealed X-ray tube'
_diffrn_source_type                'SuperNova (Mo) X-ray Source'
_reflns_Friedel_coverage           0.000
_reflns_Friedel_fraction_full      .
_reflns_Friedel_fraction_max       .
_reflns_number_gt                  41052
_reflns_number_total               56170
_reflns_special_details
;
 Reflections were merged by SHELXL according to the crystal
 class for the calculation of statistics and refinement.
 
 Structure factors included contributions from the .fab file.
 
 _reflns_Friedel_fraction is defined as the number of unique
 Friedel pairs measured divided by the number that would be
 possible theoretically, ignoring centric projections and
 systematic absences.
;
_reflns_threshold_expression       'I > 2\s(I)'
_computing_cell_refinement         'CrysAlisPro 1.171.43.104a (Rigaku OD, 2023)'
_computing_data_collection        
 'CrysAlisPro system (CCD 43.98a 64-bit (release 24-11-2023))'
_computing_data_reduction          'CrysAlisPro 1.171.43.104a (Rigaku OD, 2023)'
_computing_molecular_graphics      'Olex2 1.5-alpha (Dolomanov et al., 2009)'
_computing_publication_material    'Olex2 1.5-alpha (Dolomanov et al., 2009)'
_computing_structure_refinement    'SHELXL 2018/3 (Sheldrick, 2015)'
_computing_structure_solution      'SHELXT  (Sheldrick, 2015)'
_refine_diff_density_max           1.473
_refine_diff_density_min           -1.051
_refine_diff_density_rms           0.094
_refine_ls_extinction_coef         .
_refine_ls_extinction_method       none
_refine_ls_goodness_of_fit_ref     1.029
_refine_ls_hydrogen_treatment      constr
_refine_ls_matrix_type             full
_refine_ls_number_parameters       2468
_refine_ls_number_reflns           56170
_refine_ls_number_restraints       439
_refine_ls_R_factor_all            0.0725
_refine_ls_R_factor_gt             0.0465
_refine_ls_restrained_S_all        1.031
_refine_ls_shift/su_max            0.004
_refine_ls_shift/su_mean           0.000
_refine_ls_structure_factor_coef   Fsqd
_refine_ls_weighting_details      
 'w=1/[\s^2^(Fo^2^)+(0.0366P)^2^+14.4858P] where P=(Fo^2^+2Fc^2^)/3'
_refine_ls_weighting_scheme        calc
_refine_ls_wR_factor_gt            0.1028
_refine_ls_wR_factor_ref           0.1154
_refine_special_details
;
A solvent mask was calculated and 100 electrons were 
found in a volume of 720\%A^3^ in 4 voids per unit cell. 
This is consistent with the presence of 
0.5[C7H8], 0.5[C7H8] per Asymmetric Unit 
which account for 100 electrons 
per unit cell.
;
_olex2_refinement_description
;
1. Fixed Uiso
 At 1.2 times of:
  All C(H) groups
 At 1.5 times of:
  All C(H,H,H) groups
2. Uiso/Uaniso restraints and constraints
C156 \\sim F16A \\sim F17A \\sim F18A \\sim F16B \\sim F17B \\sim F18B: within
2A with sigma of 0.01 and sigma for terminal atoms of 0.02 within 2A
C164 \\sim F22A \\sim F23A \\sim F24A \\sim F22B \\sim F23B \\sim F24B: within
2A with sigma of 0.01 and sigma for terminal atoms of 0.02 within 2A
C180 \\sim F34A \\sim F35A \\sim F36A \\sim F34B \\sim F35B \\sim F36B \\sim
F34C \\sim F35C \\sim F36C: within 2A with sigma of 0.01 and sigma for terminal
atoms of 0.02 within 2A
3. Rigid body (RIGU) restrains
 C156, F16A, F17A, F18A, F16B, F17B, F18B
 with sigma for 1-2 distances of 0.01 and sigma for 1-3 distances of 0.01
 C164, F22A, F23A, F24A, F22B, F23B, F24B
 with sigma for 1-2 distances of 0.01 and sigma for 1-3 distances of 0.01
 C180, F34A, F35A, F36A, F34B, F35B, F36B, F34C, F35C, F36C
 with sigma for 1-2 distances of 0.01 and sigma for 1-3 distances of 0.01
4. Others
 1*[Sof(F34A)+Sof(F35A)+Sof(F36A)]+1*[Sof(F34B)+Sof(F35B)+Sof(F36B)]+1*
 [Sof(F34C)+Sof(F35C)+Sof(F36C)]=1 with esd of 0
 Sof(F16B)=Sof(F17B)=Sof(F18B)=1-FVAR(1)
 Sof(F16A)=Sof(F17A)=Sof(F18A)=FVAR(1)
 Sof(F22B)=Sof(F23B)=Sof(F24B)=1-FVAR(2)
 Sof(F22A)=Sof(F23A)=Sof(F24A)=FVAR(2)
 Sof(F34A)=Sof(F35A)=Sof(F36A)=FVAR(3)
 Sof(F34B)=Sof(F35B)=Sof(F36B)=FVAR(4)
 Sof(F34C)=Sof(F35C)=Sof(F36C)=FVAR(5)
5.a Ternary CH refined with riding coordinates:
 C25(H25), C28(H28), C37(H37), C40(H40), C49(H49), C52(H52), C61(H61),
 C64(H64), C91(H91), C94(H94), C103(H103), C106(H106), C115(H115), C118(H118),
 C127(H127), C130(H130)
5.b Aromatic/amide H refined with riding coordinates:
 C8(H8), C9(H9), C10(H10), C11(H11), C12(H12), C14(H14), C15(H15), C16(H16),
 C17(H17), C18(H18), C21(H21), C22(H22), C23(H23), C33(H33), C34(H34), C35(H35),
  C45(H45), C46(H46), C47(H47), C57(H57), C58(H58), C59(H59), C74(H74),
 C75(H75), C76(H76), C77(H77), C78(H78), C80(H80), C81(H81), C82(H82), C83(H83),
  C84(H84), C87(H87), C88(H88), C89(H89), C99(H99), C100(H100), C101(H101),
 C111(H111), C112(H112), C113(H113), C123(H123), C124(H124), C125(H125),
 C134(H134), C136(H136), C138(H138), C142(H142), C144(H144), C146(H146),
 C150(H150), C152(H152), C154(H154), C158(H158), C160(H160), C162(H162),
 C166(H166), C168(H168), C170(H170), C174(H174), C176(H176), C178(H178),
 C182(H182), C184(H184), C186(H186), C190(H190), C192(H192), C194(H194)
5.c Idealised Me refined as rotating group:
 C26(H26A,H26B,H26C), C27(H27A,H27B,H27C), C29(H29A,H29B,H29C), C30(H30A,H30B,
 H30C), C38(H38A,H38B,H38C), C39(H39A,H39B,H39C), C41(H41A,H41B,H41C), C42(H42A,
 H42B,H42C), C50(H50A,H50B,H50C), C51(H51A,H51B,H51C), C53(H53A,H53B,H53C),
 C54(H54A,H54B,H54C), C62(H62A,H62B,H62C), C63(H63A,H63B,H63C), C65(H65A,H65B,
 H65C), C66(H66A,H66B,H66C), C92(H92A,H92B,H92C), C93(H93A,H93B,H93C), C95(H95A,
 H95B,H95C), C96(H96A,H96B,H96C), C104(H10A,H10B,H10C), C105(H10D,H10E,H10F),
 C107(H10G,H10H,H10I), C108(H10J,H10K,H10L), C116(H11A,H11B,H11C), C117(H11D,
 H11E,H11F), C119(H11G,H11H,H11I), C120(H12A,H12B,H12C), C128(H12D,H12E,H12F),
 C129(H12G,H12H,H12I), C131(H13A,H13B,H13C), C132(H13D,H13E,H13F)
;
_atom_sites_solution_hydrogens     geom
_atom_sites_solution_primary       dual
_atom_sites_solution_secondary     ?
loop_
  _atom_site_label
  _atom_site_type_symbol
  _atom_site_fract_x
  _atom_site_fract_y
  _atom_site_fract_z
  _atom_site_U_iso_or_equiv
  _atom_site_adp_type
  _atom_site_occupancy
  _atom_site_site_symmetry_order
  _atom_site_calc_flag
  _atom_site_refinement_flags_posn
  _atom_site_refinement_flags_adp
  _atom_site_refinement_flags_occupancy
  _atom_site_disorder_assembly
  _atom_site_disorder_group
 Sb1 Sb -0.01512(2) 0.28333(2) -0.07996(2) 0.02582(5) Uani 1 1 d . . . . .
 Sb2 Sb 0.02841(2) 0.20063(2) 0.08817(2) 0.02310(4) Uani 1 1 d . . . . .
 N1 N -0.17871(13) 0.25449(10) 0.00532(8) 0.0213(4) Uani 1 1 d . . . . .
 N2 N -0.15813(13) 0.22206(10) 0.08862(8) 0.0206(4) Uani 1 1 d . . . . .
 N3 N 0.16768(13) 0.27718(10) -0.07890(8) 0.0205(4) Uani 1 1 d . . . . .
 N4 N 0.19221(13) 0.22765(10) 0.00325(8) 0.0204(4) Uani 1 1 d . . . . .
 C1 C -0.21851(16) 0.23746(12) 0.05929(10) 0.0221(5) Uani 1 1 d . . . . .
 C2 C -0.09269(16) 0.25077(12) -0.00022(10) 0.0218(5) Uani 1 1 d . . . . .
 C3 C -0.07908(16) 0.22901(12) 0.05320(10) 0.0210(5) Uani 1 1 d . . . . .
 C4 C 0.22938(16) 0.25475(12) -0.04990(10) 0.0212(5) Uani 1 1 d . . . . .
 C5 C 0.09056(16) 0.26300(12) -0.04447(10) 0.0209(5) Uani 1 1 d . . . . .
 C6 C 0.10551(16) 0.23262(12) 0.00860(10) 0.0203(5) Uani 1 1 d . . . . .
 C7 C -0.30921(16) 0.23688(12) 0.08183(11) 0.0243(6) Uani 1 1 d . . . . .
 C8 C -0.35903(19) 0.23225(15) 0.05168(13) 0.0347(7) Uani 1 1 d . . . . .
 H8 H -0.334425 0.228393 0.016170 0.042 Uiso 1 1 calc R U . . .
 C9 C -0.4450(2) 0.23316(17) 0.07280(14) 0.0396(8) Uani 1 1 d . . . . .
 H9 H -0.478170 0.230533 0.051187 0.047 Uiso 1 1 calc R U . . .
 C10 C -0.48196(19) 0.23776(16) 0.12382(13) 0.0372(7) Uani 1 1 d . . . . .
 H10 H -0.540222 0.237444 0.138155 0.045 Uiso 1 1 calc R U . . .
 C11 C -0.43321(19) 0.24294(16) 0.15487(13) 0.0385(8) Uani 1 1 d . . . . .
 H11 H -0.458665 0.246783 0.190314 0.046 Uiso 1 1 calc R U . . .
 C12 C -0.34792(18) 0.24253(14) 0.13434(12) 0.0319(7) Uani 1 1 d . . . . .
 H12 H -0.315352 0.246068 0.155828 0.038 Uiso 1 1 calc R U . . .
 C13 C 0.31892(16) 0.26035(12) -0.07127(11) 0.0233(5) Uani 1 1 d . . . . .
 C14 C 0.38163(18) 0.21814(14) -0.04485(12) 0.0314(6) Uani 1 1 d . . . . .
 H14 H 0.366673 0.184989 -0.012672 0.038 Uiso 1 1 calc R U . . .
 C15 C 0.46546(19) 0.22396(15) -0.06498(13) 0.0370(7) Uani 1 1 d . . . . .
 H15 H 0.507111 0.195076 -0.046357 0.044 Uiso 1 1 calc R U . . .
 C16 C 0.48823(19) 0.27154(16) -0.11186(14) 0.0397(8) Uani 1 1 d . . . . .
 H16 H 0.545600 0.275031 -0.126156 0.048 Uiso 1 1 calc R U . . .
 C17 C 0.4274(2) 0.31380(18) -0.13772(14) 0.0471(9) Uani 1 1 d . . . . .
 H17 H 0.442994 0.347125 -0.169526 0.056 Uiso 1 1 calc R U . . .
 C18 C 0.34351(19) 0.30860(15) -0.11811(12) 0.0365(7) Uani 1 1 d . . . . .
 H18 H 0.302420 0.338207 -0.136779 0.044 Uiso 1 1 calc R U . . .
 C19 C -0.21745(17) 0.27819(13) -0.04226(10) 0.0260(6) Uani 1 1 d . . . . .
 C20 C -0.25664(18) 0.33882(14) -0.05770(11) 0.0295(6) Uani 1 1 d . . . . .
 C21 C -0.29632(19) 0.36000(16) -0.10279(12) 0.0365(7) Uani 1 1 d . . . . .
 H21 H -0.324438 0.400920 -0.114598 0.044 Uiso 1 1 calc R U . . .
 C22 C -0.2948(2) 0.32218(17) -0.12986(12) 0.0399(8) Uani 1 1 d . . . . .
 H22 H -0.322477 0.337215 -0.159901 0.048 Uiso 1 1 calc R U . . .
 C23 C -0.2538(2) 0.26276(16) -0.11412(12) 0.0375(8) Uani 1 1 d . . . . .
 H23 H -0.252516 0.237780 -0.134075 0.045 Uiso 1 1 calc R U . . .
 C24 C -0.21409(19) 0.23863(14) -0.06939(11) 0.0308(7) Uani 1 1 d . . . . .
 C25 C -0.2602(2) 0.38065(15) -0.02759(13) 0.0387(8) Uani 1 1 d . . . . .
 H25 H -0.225205 0.358154 0.000976 0.046 Uiso 1 1 calc R U . . .
 C26 C -0.3502(2) 0.39925(17) 0.00251(16) 0.0521(10) Uani 1 1 d . . . . .
 H26A H -0.385515 0.422284 -0.024735 0.078 Uiso 1 1 calc R U . . .
 H26B H -0.350002 0.424418 0.023272 0.078 Uiso 1 1 calc R U . . .
 H26C H -0.372538 0.362929 0.028191 0.078 Uiso 1 1 calc R U . . .
 C27 C -0.2232(3) 0.43673(16) -0.06738(16) 0.0491(9) Uani 1 1 d . . . . .
 H27A H -0.163857 0.424288 -0.083032 0.074 Uiso 1 1 calc R U . . .
 H27B H -0.228193 0.463760 -0.047169 0.074 Uiso 1 1 calc R U . . .
 H27C H -0.253873 0.458010 -0.097392 0.074 Uiso 1 1 calc R U . . .
 C28 C -0.1735(2) 0.17185(15) -0.05108(12) 0.0377(8) Uani 1 1 d . . . . .
 H28 H -0.143985 0.164185 -0.021160 0.045 Uiso 1 1 calc R U . . .
 C29 C -0.1085(3) 0.15439(17) -0.09833(14) 0.0511(10) Uani 1 1 d . . . . .
 H29A H -0.136400 0.159347 -0.127340 0.077 Uiso 1 1 calc R U . . .
 H29B H -0.080788 0.112081 -0.084137 0.077 Uiso 1 1 calc R U . . .
 H29C H -0.066502 0.180544 -0.113816 0.077 Uiso 1 1 calc R U . . .
 C30 C -0.2391(3) 0.13061(19) -0.02713(18) 0.0626(12) Uani 1 1 d . . . . .
 H30A H -0.275832 0.137202 0.006712 0.094 Uiso 1 1 calc R U . . .
 H30B H -0.210536 0.088194 -0.018393 0.094 Uiso 1 1 calc R U . . .
 H30C H -0.272777 0.140190 -0.054466 0.094 Uiso 1 1 calc R U . . .
 C31 C -0.16895(16) 0.19988(12) 0.14833(10) 0.0224(5) Uani 1 1 d . . . . .
 C32 C -0.17114(17) 0.13848(13) 0.17662(11) 0.0254(6) Uani 1 1 d . . . . .
 C33 C -0.18693(18) 0.11917(14) 0.23468(11) 0.0289(6) Uani 1 1 d . . . . .
 H33 H -0.190002 0.077906 0.255524 0.035 Uiso 1 1 calc R U . . .
 C34 C -0.19796(19) 0.15864(15) 0.26168(11) 0.0336(7) Uani 1 1 d . . . . .
 H34 H -0.210136 0.144535 0.301061 0.040 Uiso 1 1 calc R U . . .
 C35 C -0.19178(18) 0.21913(14) 0.23289(11) 0.0286(6) Uani 1 1 d . . . . .
 H35 H -0.198285 0.245535 0.252620 0.034 Uiso 1 1 calc R U . . .
 C36 C -0.17593(17) 0.24115(13) 0.17470(11) 0.0255(6) Uani 1 1 d . . . . .
 C37 C -0.15926(19) 0.09393(13) 0.14766(12) 0.0306(6) Uani 1 1 d . . . . .
 H37 H -0.140969 0.114710 0.106923 0.037 Uiso 1 1 calc R U . . .
 C38 C -0.2419(2) 0.07322(15) 0.15760(15) 0.0423(8) Uani 1 1 d . . . . .
 H38A H -0.260268 0.051750 0.197245 0.063 Uiso 1 1 calc R U . . .
 H38B H -0.233005 0.046102 0.136749 0.063 Uiso 1 1 calc R U . . .
 H38C H -0.285007 0.108628 0.145154 0.063 Uiso 1 1 calc R U . . .
 C39 C -0.0903(2) 0.03930(15) 0.16638(15) 0.0421(8) Uani 1 1 d . . . . .
 H39A H -0.037852 0.053257 0.158906 0.063 Uiso 1 1 calc R U . . .
 H39B H -0.081781 0.011790 0.145971 0.063 Uiso 1 1 calc R U . . .
 H39C H -0.107144 0.017957 0.206207 0.063 Uiso 1 1 calc R U . . .
 C40 C -0.1690(2) 0.30772(13) 0.14386(12) 0.0329(7) Uani 1 1 d . . . . .
 H40 H -0.148944 0.313481 0.103425 0.039 Uiso 1 1 calc R U . . .
 C41 C -0.1048(2) 0.32485(15) 0.16183(14) 0.0406(8) Uani 1 1 d . . . . .
 H41A H -0.122334 0.318737 0.201596 0.061 Uiso 1 1 calc R U . . .
 H41B H -0.101016 0.367460 0.141071 0.061 Uiso 1 1 calc R U . . .
 H41C H -0.049827 0.299357 0.154355 0.061 Uiso 1 1 calc R U . . .
 C42 C -0.2539(2) 0.34993(16) 0.15150(17) 0.0484(9) Uani 1 1 d . . . . .
 H42A H -0.293971 0.339521 0.138416 0.073 Uiso 1 1 calc R U . . .
 H42B H -0.247305 0.391932 0.130115 0.073 Uiso 1 1 calc R U . . .
 H42C H -0.274930 0.345354 0.190858 0.073 Uiso 1 1 calc R U . . .
 C43 C 0.17726(16) 0.30571(12) -0.13853(10) 0.0229(5) Uani 1 1 d . . . . .
 C44 C 0.20463(18) 0.26787(13) -0.17030(11) 0.0271(6) Uani 1 1 d . . . . .
 C45 C 0.21280(19) 0.29612(15) -0.22775(11) 0.0316(7) Uani 1 1 d . . . . .
 H45 H 0.232576 0.272194 -0.251176 0.038 Uiso 1 1 calc R U . . .
 C46 C 0.19246(18) 0.35828(15) -0.25072(11) 0.0322(7) Uani 1 1 d . . . . .
 H46 H 0.198213 0.376530 -0.289747 0.039 Uiso 1 1 calc R U . . .
 C47 C 0.16394(18) 0.39429(14) -0.21790(12) 0.0304(7) Uani 1 1 d . . . . .
 H47 H 0.149728 0.436931 -0.234626 0.036 Uiso 1 1 calc R U . . .
 C48 C 0.15560(17) 0.36902(13) -0.16035(11) 0.0249(6) Uani 1 1 d . . . . .
 C49 C 0.2271(2) 0.19947(14) -0.14592(13) 0.0411(8) Uani 1 1 d . . . . .
 H49 H 0.209351 0.187947 -0.104656 0.049 Uiso 1 1 calc R U . . .
 C50 C 0.3227(3) 0.17720(18) -0.16031(15) 0.0577(11) Uani 1 1 d . . . . .
 H50A H 0.341932 0.188185 -0.200636 0.087 Uiso 1 1 calc R U . . .
 H50B H 0.335651 0.133108 -0.143063 0.087 Uiso 1 1 calc R U . . .
 H50C H 0.351237 0.196152 -0.146374 0.087 Uiso 1 1 calc R U . . .
 C51 C 0.1791(3) 0.16945(18) -0.16446(17) 0.0629(12) Uani 1 1 d . . . . .
 H51A H 0.118727 0.183779 -0.153701 0.094 Uiso 1 1 calc R U . . .
 H51B H 0.192313 0.125429 -0.146785 0.094 Uiso 1 1 calc R U . . .
 H51C H 0.195539 0.179782 -0.204840 0.094 Uiso 1 1 calc R U . . .
 C52 C 0.12671(19) 0.41026(13) -0.12566(12) 0.0307(6) Uani 1 1 d . . . . .
 H52 H 0.121845 0.384269 -0.085758 0.037 Uiso 1 1 calc R U . . .
 C53 C 0.1895(3) 0.4512(2) -0.1397(2) 0.0728(14) Uani 1 1 d . . . . .
 H53A H 0.245598 0.426441 -0.137527 0.109 Uiso 1 1 calc R U . . .
 H53B H 0.172736 0.472979 -0.113240 0.109 Uiso 1 1 calc R U . . .
 H53C H 0.190224 0.480348 -0.177328 0.109 Uiso 1 1 calc R U . . .
 C54 C 0.0408(2) 0.44977(17) -0.13314(16) 0.0514(10) Uani 1 1 d . . . . .
 H54A H 0.045039 0.477591 -0.171481 0.077 Uiso 1 1 calc R U . . .
 H54B H 0.021838 0.473081 -0.107824 0.077 Uiso 1 1 calc R U . . .
 H54C H 0.000399 0.423992 -0.124922 0.077 Uiso 1 1 calc R U . . .
 C55 C 0.23297(15) 0.19819(12) 0.05009(10) 0.0212(5) Uani 1 1 d . . . . .
 C56 C 0.24914(16) 0.23418(12) 0.07369(10) 0.0229(5) Uani 1 1 d . . . . .
 C57 C 0.29366(18) 0.20476(14) 0.11669(11) 0.0289(6) Uani 1 1 d . . . . .
 H57 H 0.305829 0.227813 0.133945 0.035 Uiso 1 1 calc R U . . .
 C58 C 0.31971(19) 0.14280(14) 0.13392(12) 0.0329(7) Uani 1 1 d . . . . .
 H58 H 0.350718 0.123679 0.162426 0.040 Uiso 1 1 calc R U . . .
 C59 C 0.30127(19) 0.10814(14) 0.11023(12) 0.0324(7) Uani 1 1 d . . . . .
 H59 H 0.319305 0.065458 0.123083 0.039 Uiso 1 1 calc R U . . .
 C60 C 0.25655(17) 0.13463(13) 0.06769(11) 0.0269(6) Uani 1 1 d . . . . .
 C61 C 0.22224(18) 0.30271(12) 0.05533(11) 0.0255(6) Uani 1 1 d . . . . .
 H61 H 0.189484 0.315302 0.025980 0.031 Uiso 1 1 calc R U . . .
 C62 C 0.2988(2) 0.33421(15) 0.03008(13) 0.0390(8) Uani 1 1 d . . . . .
 H62A H 0.334952 0.320414 -0.000404 0.058 Uiso 1 1 calc R U . . .
 H62B H 0.330518 0.324117 0.058624 0.058 Uiso 1 1 calc R U . . .
 H62C H 0.279780 0.378145 0.015958 0.058 Uiso 1 1 calc R U . . .
 C63 C 0.1651(2) 0.32289(15) 0.10354(12) 0.0366(7) Uani 1 1 d . . . . .
 H63A H 0.115013 0.304480 0.117490 0.055 Uiso 1 1 calc R U . . .
 H63B H 0.148383 0.367084 0.090662 0.055 Uiso 1 1 calc R U . . .
 H63C H 0.195400 0.310042 0.133340 0.055 Uiso 1 1 calc R U . . .
 C64 C 0.2401(2) 0.09545(14) 0.04075(12) 0.0351(7) Uani 1 1 d . . . . .
 H64 H 0.200698 0.121425 0.015654 0.042 Uiso 1 1 calc R U . . .
 C65 C 0.3212(3) 0.07135(19) 0.00549(17) 0.0610(12) Uani 1 1 d . . . . .
 H65A H 0.345460 0.105420 -0.023414 0.091 Uiso 1 1 calc R U . . .
 H65B H 0.308724 0.047007 -0.011797 0.091 Uiso 1 1 calc R U . . .
 H65C H 0.361289 0.046195 0.029107 0.091 Uiso 1 1 calc R U . . .
 C66 C 0.1990(3) 0.04291(15) 0.08360(14) 0.0456(9) Uani 1 1 d . . . . .
 H66A H 0.236480 0.016747 0.108799 0.068 Uiso 1 1 calc R U . . .
 H66B H 0.188272 0.019476 0.064709 0.068 Uiso 1 1 calc R U . . .
 H66C H 0.145825 0.058740 0.104846 0.068 Uiso 1 1 calc R U . . .
 Sb3 Sb -0.08914(2) 0.28493(2) 0.56414(2) 0.01556(4) Uani 1 1 d . . . . .
 Sb4 Sb 0.09113(2) 0.21844(2) 0.43656(2) 0.01604(4) Uani 1 1 d . . . . .
 N5 N 0.06633(12) 0.20283(8) 0.60663(8) 0.0130(4) Uani 1 1 d . . . . .
 N6 N 0.15852(12) 0.17400(8) 0.54227(8) 0.0133(4) Uani 1 1 d . . . . .
 N7 N -0.15688(12) 0.32916(8) 0.45843(8) 0.0135(4) Uani 1 1 d . . . . .
 N8 N -0.06546(12) 0.29832(8) 0.39477(8) 0.0139(4) Uani 1 1 d . . . . .
 C67 C 0.14487(14) 0.17090(10) 0.59567(9) 0.0142(4) Uani 1 1 d . . . . .
 C68 C 0.02999(14) 0.22771(10) 0.56005(9) 0.0134(4) Uani 1 1 d . . . . .
 C69 C 0.08866(14) 0.20802(10) 0.51901(9) 0.0136(4) Uani 1 1 d . . . . .
 C70 C -0.14388(14) 0.33072(10) 0.40561(9) 0.0133(4) Uani 1 1 d . . . . .
 C71 C -0.08663(14) 0.29533(10) 0.48154(9) 0.0138(4) Uani 1 1 d . . . . .
 C72 C -0.02872(14) 0.27517(10) 0.44096(9) 0.0139(4) Uani 1 1 d . . . . .
 C73 C 0.20282(15) 0.13873(10) 0.63415(9) 0.0149(4) Uani 1 1 d . . . . .
 C74 C 0.17344(16) 0.12524(11) 0.69184(10) 0.0202(5) Uani 1 1 d . . . . .
 H74 H 0.115700 0.137735 0.706200 0.024 Uiso 1 1 calc R U . . .
 C75 C 0.22755(17) 0.09398(12) 0.72801(11) 0.0229(5) Uani 1 1 d . . . . .
 H75 H 0.206309 0.085318 0.766752 0.027 Uiso 1 1 calc R U . . .
 C76 C 0.31175(17) 0.07533(11) 0.70845(11) 0.0235(6) Uani 1 1 d . . . . .
 H76 H 0.348472 0.053806 0.733393 0.028 Uiso 1 1 calc R U . . .
 C77 C 0.34181(16) 0.08846(11) 0.65195(11) 0.0223(5) Uani 1 1 d . . . . .
 H77 H 0.399744 0.075897 0.638131 0.027 Uiso 1 1 calc R U . . .
 C78 C 0.28866(15) 0.11978(11) 0.61498(10) 0.0183(5) Uani 1 1 d . . . . .
 H78 H 0.310779 0.128421 0.576315 0.022 Uiso 1 1 calc R U . . .
 C79 C -0.20210(15) 0.36230(10) 0.36699(10) 0.0162(5) Uani 1 1 d . . . . .
 C80 C -0.17558(19) 0.36904(14) 0.31046(12) 0.0312(7) Uani 1 1 d . . . . .
 H80 H -0.119438 0.352349 0.296668 0.037 Uiso 1 1 calc R U . . .
 C81 C -0.2301(2) 0.39978(14) 0.27415(12) 0.0356(7) Uani 1 1 d . . . . .
 H81 H -0.210634 0.403717 0.236067 0.043 Uiso 1 1 calc R U . . .
 C82 C -0.31184(17) 0.42448(12) 0.29285(11) 0.0260(6) Uani 1 1 d . . . . .
 H82 H -0.348835 0.445311 0.268010 0.031 Uiso 1 1 calc R U . . .
 C83 C -0.33891(17) 0.41854(13) 0.34782(11) 0.0283(6) Uani 1 1 d . . . . .
 H83 H -0.395128 0.435675 0.360973 0.034 Uiso 1 1 calc R U . . .
 C84 C -0.28565(16) 0.38787(13) 0.38484(11) 0.0262(6) Uani 1 1 d . . . . .
 H84 H -0.306261 0.384220 0.422815 0.031 Uiso 1 1 calc R U . . .
 C85 C 0.02462(15) 0.21774(10) 0.65636(9) 0.0153(4) Uani 1 1 d . . . . .
 C86 C -0.03494(15) 0.18368(10) 0.69566(10) 0.0165(5) Uani 1 1 d . . . . .
 C87 C -0.07047(18) 0.19842(12) 0.74373(11) 0.0253(6) Uani 1 1 d . . . . .
 H87 H -0.110591 0.176329 0.771667 0.030 Uiso 1 1 calc R U . . .
 C88 C -0.0491(2) 0.24406(13) 0.75194(11) 0.0297(6) Uani 1 1 d . . . . .
 H88 H -0.073612 0.252420 0.785574 0.036 Uiso 1 1 calc R U . . .
 C89 C 0.00786(19) 0.27793(12) 0.71138(11) 0.0266(6) Uani 1 1 d . . . . .
 H89 H 0.021545 0.309575 0.717476 0.032 Uiso 1 1 calc R U . . .
 C90 C 0.04550(16) 0.26638(11) 0.66178(10) 0.0187(5) Uani 1 1 d . . . . .
 C91 C -0.05705(16) 0.13210(11) 0.68719(11) 0.0205(5) Uani 1 1 d . . . . .
 H91 H -0.042708 0.139505 0.646417 0.025 Uiso 1 1 calc R U . . .
 C92 C -0.14976(18) 0.12979(15) 0.70729(15) 0.0356(7) Uani 1 1 d . . . . .
 H92A H -0.164741 0.118481 0.747774 0.053 Uiso 1 1 calc R U . . .
 H92B H -0.162001 0.099725 0.696381 0.053 Uiso 1 1 calc R U . . .
 H92C H -0.182512 0.169665 0.690722 0.053 Uiso 1 1 calc R U . . .
 C93 C -0.0045(2) 0.07157(14) 0.71433(19) 0.0525(11) Uani 1 1 d . . . . .
 H93A H -0.019200 0.039321 0.707785 0.079 Uiso 1 1 calc R U . . .
 H93B H -0.015601 0.063571 0.754307 0.079 Uiso 1 1 calc R U . . .
 H93C H 0.055185 0.072849 0.698353 0.079 Uiso 1 1 calc R U . . .
 C94 C 0.10551(17) 0.30498(12) 0.61682(11) 0.0228(5) Uani 1 1 d . . . . .
 H94 H 0.119974 0.292176 0.583569 0.027 Uiso 1 1 calc R U . . .
 C95 C 0.0643(2) 0.37156(13) 0.60003(13) 0.0345(7) Uani 1 1 d . . . . .
 H95A H 0.101778 0.395053 0.568233 0.052 Uiso 1 1 calc R U . . .
 H95B H 0.053218 0.386034 0.631175 0.052 Uiso 1 1 calc R U . . .
 H95C H 0.011248 0.376489 0.589857 0.052 Uiso 1 1 calc R U . . .
 C96 C 0.1872(2) 0.29544(15) 0.63495(14) 0.0370(7) Uani 1 1 d . . . . .
 H96A H 0.174614 0.307166 0.667881 0.055 Uiso 1 1 calc R U . . .
 H96B H 0.225014 0.320372 0.604853 0.055 Uiso 1 1 calc R U . . .
 H96C H 0.214226 0.252688 0.643722 0.055 Uiso 1 1 calc R U . . .
 C97 C 0.23227(14) 0.14611(10) 0.51048(9) 0.0142(4) Uani 1 1 d . . . . .
 C98 C 0.28986(15) 0.18311(11) 0.47289(10) 0.0163(5) Uani 1 1 d . . . . .
 C99 C 0.36143(16) 0.15483(12) 0.44430(11) 0.0229(5) Uani 1 1 d . . . . .
 H99 H 0.402087 0.177968 0.418549 0.027 Uiso 1 1 calc R U . . .
 C100 C 0.37475(17) 0.09339(13) 0.45261(12) 0.0287(6) Uani 1 1 d . . . . .
 H100 H 0.424760 0.074902 0.433192 0.034 Uiso 1 1 calc R U . . .
 C101 C 0.31567(17) 0.05905(12) 0.48894(12) 0.0258(6) Uani 1 1 d . . . . .
 H101 H 0.325346 0.017212 0.493919 0.031 Uiso 1 1 calc R U . . .
 C102 C 0.24178(15) 0.08491(11) 0.51854(11) 0.0188(5) Uani 1 1 d . . . . .
 C103 C 0.27659(16) 0.25000(11) 0.46494(10) 0.0197(5) Uani 1 1 d . . . . .
 H103 H 0.215282 0.264109 0.477780 0.024 Uiso 1 1 calc R U . . .
 C104 C 0.32360(19) 0.26036(12) 0.50033(12) 0.0284(6) Uani 1 1 d . . . . .
 H10A H 0.384091 0.247236 0.488445 0.043 Uiso 1 1 calc R U . . .
 H10B H 0.305076 0.236956 0.539430 0.043 Uiso 1 1 calc R U . . .
 H10C H 0.311619 0.303492 0.495692 0.043 Uiso 1 1 calc R U . . .
 C105 C 0.30183(19) 0.28817(13) 0.40391(11) 0.0292(6) Uani 1 1 d . . . . .
 H10D H 0.270561 0.281660 0.381999 0.044 Uiso 1 1 calc R U . . .
 H10E H 0.362161 0.276193 0.390447 0.044 Uiso 1 1 calc R U . . .
 H10F H 0.288905 0.331080 0.400199 0.044 Uiso 1 1 calc R U . . .
 C106 C 0.17562(16) 0.04714(11) 0.55673(12) 0.0243(6) Uani 1 1 d . . . . .
 H106 H 0.126834 0.074381 0.572006 0.029 Uiso 1 1 calc R U . . .
 C107 C 0.2086(2) -0.00381(13) 0.60568(14) 0.0371(7) Uani 1 1 d . . . . .
 H10G H 0.227508 0.013569 0.626371 0.056 Uiso 1 1 calc R U . . .
 H10H H 0.255708 -0.031689 0.591744 0.056 Uiso 1 1 calc R U . . .
 H10I H 0.163600 -0.025846 0.630208 0.056 Uiso 1 1 calc R U . . .
 C108 C 0.1447(2) 0.02176(14) 0.52356(15) 0.0369(7) Uani 1 1 d . . . . .
 H10J H 0.190536 -0.007338 0.510348 0.055 Uiso 1 1 calc R U . . .
 H10K H 0.126016 0.054944 0.491773 0.055 Uiso 1 1 calc R U . . .
 H10L H 0.097744 0.001441 0.547366 0.055 Uiso 1 1 calc R U . . .
 C109 C -0.23078(14) 0.35547(10) 0.49104(10) 0.0148(4) Uani 1 1 d . . . . .
 C110 C -0.28843(15) 0.31840(11) 0.52730(10) 0.0171(5) Uani 1 1 d . . . . .
 C111 C -0.36031(17) 0.34514(13) 0.55714(11) 0.0252(6) Uani 1 1 d . . . . .
 H111 H -0.401077 0.321552 0.581889 0.030 Uiso 1 1 calc R U . . .
 C112 C -0.37311(18) 0.40564(14) 0.55118(14) 0.0332(7) Uani 1 1 d . . . . .
 H112 H -0.423011 0.423311 0.571355 0.040 Uiso 1 1 calc R U . . .
 C113 C -0.31397(18) 0.44065(13) 0.51614(14) 0.0336(7) Uani 1 1 d . . . . .
 H113 H -0.323516 0.482022 0.512790 0.040 Uiso 1 1 calc R U . . .
 C114 C -0.24029(16) 0.41589(11) 0.48558(12) 0.0230(5) Uani 1 1 d . . . . .
 C115 C -0.27491(17) 0.25209(11) 0.53298(11) 0.0218(5) Uani 1 1 d . . . . .
 H115 H -0.213947 0.238606 0.518590 0.026 Uiso 1 1 calc R U . . .
 C116 C -0.32448(19) 0.24435(12) 0.49800(12) 0.0285(6) Uani 1 1 d . . . . .
 H11A H -0.307902 0.269433 0.459206 0.043 Uiso 1 1 calc R U . . .
 H11B H -0.384640 0.256878 0.511555 0.043 Uiso 1 1 calc R U . . .
 H11C H -0.312754 0.201768 0.500780 0.043 Uiso 1 1 calc R U . . .
 C117 C -0.2977(2) 0.21182(13) 0.59371(12) 0.0330(7) Uani 1 1 d . . . . .
 H11D H -0.357601 0.223609 0.608604 0.050 Uiso 1 1 calc R U . . .
 H11E H -0.264504 0.216716 0.615383 0.050 Uiso 1 1 calc R U . . .
 H11F H -0.285696 0.169398 0.595922 0.050 Uiso 1 1 calc R U . . .
 C118 C -0.17433(18) 0.45461(12) 0.44878(14) 0.0316(7) Uani 1 1 d . . . . .
 H118 H -0.124703 0.427972 0.433415 0.038 Uiso 1 1 calc R U . . .
 C119 C -0.2060(2) 0.50633(15) 0.39981(16) 0.0471(9) Uani 1 1 d . . . . .
 H11G H -0.254242 0.533497 0.413794 0.071 Uiso 1 1 calc R U . . .
 H11H H -0.222875 0.489592 0.377702 0.071 Uiso 1 1 calc R U . . .
 H11I H -0.161017 0.528978 0.376630 0.071 Uiso 1 1 calc R U . . .
 C120 C -0.1455(2) 0.47898(15) 0.48355(17) 0.0449(9) Uani 1 1 d . . . . .
 H12A H -0.127433 0.445309 0.515258 0.067 Uiso 1 1 calc R U . . .
 H12B H -0.192106 0.507566 0.496929 0.067 Uiso 1 1 calc R U . . .
 H12C H -0.098538 0.499700 0.460734 0.067 Uiso 1 1 calc R U . . .
 C121 C -0.02322(15) 0.28232(10) 0.34566(9) 0.0145(4) Uani 1 1 d . . . . .
 C122 C 0.03214(16) 0.31857(11) 0.30409(10) 0.0183(5) Uani 1 1 d . . . . .
 C123 C 0.06805(18) 0.30293(12) 0.25686(10) 0.0229(5) Uani 1 1 d . . . . .
 H123 H 0.105090 0.326622 0.227523 0.028 Uiso 1 1 calc R U . . .
 C124 C 0.05131(18) 0.25355(12) 0.25131(11) 0.0255(6) Uani 1 1 d . . . . .
 H124 H 0.075688 0.244552 0.217982 0.031 Uiso 1 1 calc R U . . .
 C125 C -0.00051(18) 0.21731(12) 0.29382(10) 0.0237(5) Uani 1 1 d . . . . .
 H125 H -0.010542 0.183124 0.289745 0.028 Uiso 1 1 calc R U . . .
 C126 C -0.03844(16) 0.23046(11) 0.34292(10) 0.0187(5) Uani 1 1 d . . . . .
 C127 C 0.05096(17) 0.37318(11) 0.30934(11) 0.0228(5) Uani 1 1 d . . . . .
 H127 H 0.030449 0.370656 0.349053 0.027 Uiso 1 1 calc R U . . .
 C128 C 0.0035(3) 0.43219(15) 0.2745(2) 0.0671(14) Uani 1 1 d . . . . .
 H12D H 0.020784 0.435094 0.235445 0.101 Uiso 1 1 calc R U . . .
 H12E H 0.016432 0.466644 0.278615 0.101 Uiso 1 1 calc R U . . .
 H12F H -0.056955 0.432607 0.287192 0.101 Uiso 1 1 calc R U . . .
 C129 C 0.1445(2) 0.37322(16) 0.29403(15) 0.0385(8) Uani 1 1 d . . . . .
 H12G H 0.154400 0.407289 0.300456 0.058 Uiso 1 1 calc R U . . .
 H12H H 0.165969 0.377218 0.254821 0.058 Uiso 1 1 calc R U . . .
 H12I H 0.173507 0.335175 0.316945 0.058 Uiso 1 1 calc R U . . .
 C130 C -0.09281(19) 0.18907(12) 0.39056(11) 0.0251(6) Uani 1 1 d . . . . .
 H130 H -0.099759 0.198901 0.424625 0.030 Uiso 1 1 calc R U . . .
 C131 C -0.1804(2) 0.20066(17) 0.37907(15) 0.0454(9) Uani 1 1 d . . . . .
 H13A H -0.214431 0.173707 0.410176 0.068 Uiso 1 1 calc R U . . .
 H13B H -0.175117 0.192823 0.344996 0.068 Uiso 1 1 calc R U . . .
 H13C H -0.207424 0.242867 0.374704 0.068 Uiso 1 1 calc R U . . .
 C132 C -0.0510(3) 0.12300(14) 0.40171(14) 0.0497(10) Uani 1 1 d . . . . .
 H13D H -0.048533 0.111083 0.370330 0.075 Uiso 1 1 calc R U . . .
 H13E H -0.083538 0.097839 0.435506 0.075 Uiso 1 1 calc R U . . .
 H13F H 0.006031 0.117433 0.406488 0.075 Uiso 1 1 calc R U . . .
 F1 F 0.65085(12) 0.57345(11) 0.26380(14) 0.0763(9) Uani 1 1 d . . . . .
 F2 F 0.61115(13) 0.65360(11) 0.28499(17) 0.1014(13) Uani 1 1 d . . . . .
 F3 F 0.60186(18) 0.56725(17) 0.34737(15) 0.1047(12) Uani 1 1 d . . . . .
 F4 F 0.28945(13) 0.74599(8) 0.22382(8) 0.0423(5) Uani 1 1 d . . . . .
 F5 F 0.33028(13) 0.76109(8) 0.28451(9) 0.0455(5) Uani 1 1 d . . . . .
 F6 F 0.23220(12) 0.71031(8) 0.30947(9) 0.0501(5) Uani 1 1 d . . . . .
 F7 F 0.10085(12) 0.55890(8) 0.19679(7) 0.0368(4) Uani 1 1 d . . . . .
 F8 F 0.10797(11) 0.63788(7) 0.21062(8) 0.0363(4) Uani 1 1 d . . . . .
 F9 F 0.00462(10) 0.59122(8) 0.25748(8) 0.0352(4) Uani 1 1 d . . . . .
 F10 F 0.05872(12) 0.47450(10) 0.45600(7) 0.0440(5) Uani 1 1 d . . . . .
 F11 F 0.05808(15) 0.40621(11) 0.42562(8) 0.0598(7) Uani 1 1 d . . . . .
 F12 F 0.16237(12) 0.40088(9) 0.45841(7) 0.0468(5) Uani 1 1 d . . . . .
 F13 F 0.48520(14) 0.42760(9) 0.47281(8) 0.0482(5) Uani 1 1 d . . . . .
 F14 F 0.36622(11) 0.40049(8) 0.49743(7) 0.0364(4) Uani 1 1 d . . . . .
 F15 F 0.47766(13) 0.33299(8) 0.50914(7) 0.0428(5) Uani 1 1 d . . . . .
 F19 F 0.28926(14) 0.41064(11) 0.15717(11) 0.0627(7) Uani 1 1 d . . . . .
 F20 F 0.39712(18) 0.34565(10) 0.17227(12) 0.0754(8) Uani 1 1 d . . . . .
 F21 F 0.3935(2) 0.40610(15) 0.09053(10) 0.0966(12) Uani 1 1 d . . . . .
 C133 C 0.40261(15) 0.55681(11) 0.28313(10) 0.0172(5) Uani 1 1 d . . . . .
 C134 C 0.48335(16) 0.55608(12) 0.28788(11) 0.0231(5) Uani 1 1 d . . . . .
 H134 H 0.524439 0.520135 0.290014 0.028 Uiso 1 1 calc R U . . .
 C135 C 0.50515(17) 0.60597(13) 0.28956(13) 0.0282(6) Uani 1 1 d . . . . .
 C136 C 0.44824(17) 0.65977(12) 0.28557(12) 0.0246(6) Uani 1 1 d . . . . .
 H136 H 0.463108 0.693957 0.286545 0.030 Uiso 1 1 calc R U . . .
 C137 C 0.36905(16) 0.66197(11) 0.28010(10) 0.0185(5) Uani 1 1 d . . . . .
 C138 C 0.34681(16) 0.61177(11) 0.27923(10) 0.0181(5) Uani 1 1 d . . . . .
 H138 H 0.291442 0.615048 0.275854 0.022 Uiso 1 1 calc R U . . .
 C139 C 0.5916(2) 0.60059(17) 0.2970(2) 0.0557(12) Uani 1 1 d . . . . .
 C140 C 0.30525(18) 0.71940(12) 0.27514(11) 0.0252(6) Uani 1 1 d . . . . .
 C141 C 0.27710(15) 0.50007(10) 0.30147(10) 0.0156(4) Uani 1 1 d . . . . .
 C142 C 0.22488(15) 0.53683(11) 0.26443(10) 0.0172(5) Uani 1 1 d . . . . .
 H142 H 0.249822 0.557974 0.227409 0.021 Uiso 1 1 calc R U . . .
 C143 C 0.13770(16) 0.54359(11) 0.27980(11) 0.0192(5) Uani 1 1 d . . . . .
 C144 C 0.09877(16) 0.51255(12) 0.33324(11) 0.0215(5) Uani 1 1 d . . . . .
 H144 H 0.039357 0.517284 0.344122 0.026 Uiso 1 1 calc R U . . .
 C145 C 0.14944(16) 0.47442(12) 0.37020(10) 0.0207(5) Uani 1 1 d . . . . .
 C146 C 0.23628(15) 0.46845(11) 0.35487(10) 0.0181(5) Uani 1 1 d . . . . .
 H146 H 0.269003 0.442192 0.381325 0.022 Uiso 1 1 calc R U . . .
 C147 C 0.08797(17) 0.58275(12) 0.23649(12) 0.0250(6) Uani 1 1 d . . . . .
 C148 C 0.10756(18) 0.43867(15) 0.42747(12) 0.0306(6) Uani 1 1 d . . . . .
 C149 C 0.42764(15) 0.43655(11) 0.32443(10) 0.0169(5) Uani 1 1 d . . . . .
 C150 C 0.42088(15) 0.43414(11) 0.37852(10) 0.0185(5) Uani 1 1 d . . . . .
 H150 H 0.389819 0.468101 0.389288 0.022 Uiso 1 1 calc R U . . .
 C151 C 0.45810(16) 0.38368(11) 0.41717(11) 0.0205(5) Uani 1 1 d . . . . .
 C152 C 0.50567(16) 0.33369(11) 0.40264(11) 0.0221(5) Uani 1 1 d . . . . .
 H152 H 0.531093 0.299181 0.428804 0.027 Uiso 1 1 calc R U . . .
 C153 C 0.51503(15) 0.33553(11) 0.34900(11) 0.0199(5) Uani 1 1 d . . . . .
 C154 C 0.47639(15) 0.38587(10) 0.31065(10) 0.0176(5) Uani 1 1 d . . . . .
 H154 H 0.483468 0.385620 0.274257 0.021 Uiso 1 1 calc R U . . .
 C155 C 0.44725(19) 0.38567(13) 0.47374(12) 0.0277(6) Uani 1 1 d . . . . .
 C156 C 0.56648(17) 0.28259(12) 0.33182(12) 0.0265(6) Uani 1 1 d . U . . .
 C157 C 0.41046(15) 0.49226(11) 0.21889(10) 0.0182(5) Uani 1 1 d . . . . .
 C158 C 0.37886(16) 0.45402(11) 0.20487(10) 0.0203(5) Uani 1 1 d . . . . .
 H158 H 0.336307 0.433248 0.231396 0.024 Uiso 1 1 calc R U . . .
 C159 C 0.40743(17) 0.44546(12) 0.15380(11) 0.0239(5) Uani 1 1 d . . . . .
 C160 C 0.46966(18) 0.47542(13) 0.11358(11) 0.0278(6) Uani 1 1 d . . . . .
 H160 H 0.489999 0.469494 0.078689 0.033 Uiso 1 1 calc R U . . .
 C161 C 0.50078(18) 0.51397(13) 0.12609(11) 0.0274(6) Uani 1 1 d . . . . .
 C162 C 0.47209(16) 0.52200(12) 0.17761(11) 0.0229(5) Uani 1 1 d . . . . .
 H162 H 0.495191 0.548559 0.184907 0.028 Uiso 1 1 calc R U . . .
 C163 C 0.3727(2) 0.40278(15) 0.14240(13) 0.0354(7) Uani 1 1 d . . . . .
 C164 C 0.5671(3) 0.54771(18) 0.08355(14) 0.0454(9) Uani 1 1 d . U . . .
 B1 B 0.37941(17) 0.49664(12) 0.28156(11) 0.0162(5) Uani 1 1 d . . . . .
 F16A F 0.5232(2) 0.23891(15) 0.34768(19) 0.0608(12) Uani 0.776(5) 1 d . U P A
 1
 F17A F 0.6310(2) 0.25439(18) 0.3566(2) 0.0724(14) Uani 0.776(5) 1 d . U P A
 1
 F18A F 0.5968(3) 0.29568(14) 0.27847(13) 0.0838(18) Uani 0.776(5) 1 d . U P A
 1
 F22A F 0.5950(5) 0.5327(3) 0.0391(3) 0.081(2) Uani 0.691(8) 1 d . U P B 1
 F23A F 0.6285(3) 0.5464(3) 0.10228(17) 0.078(2) Uani 0.691(8) 1 d . U P B 1
 F24A F 0.5323(3) 0.60868(16) 0.0640(2) 0.0730(16) Uani 0.691(8) 1 d . U P B
 1
 F16B F 0.5695(11) 0.2335(5) 0.3686(5) 0.075(5) Uani 0.224(5) 1 d . U P A 2
 F17B F 0.6425(6) 0.2876(5) 0.3101(6) 0.056(3) Uani 0.224(5) 1 d . U P A 2
 F18B F 0.5372(8) 0.2773(5) 0.2934(6) 0.058(3) Uani 0.224(5) 1 d . U P A 2
 F22B F 0.5665(10) 0.5567(7) 0.0344(5) 0.071(4) Uani 0.309(8) 1 d . U P B 2
 F23B F 0.6473(6) 0.5068(6) 0.0887(5) 0.087(4) Uani 0.309(8) 1 d . U P B 2
 F24B F 0.5817(9) 0.5894(6) 0.0926(5) 0.079(4) Uani 0.309(8) 1 d . U P B 2
 F25 F 0.10096(11) 0.05263(8) 0.20400(7) 0.0347(4) Uani 1 1 d . . . . .
 F26 F 0.11324(11) 0.13160(7) 0.21577(7) 0.0340(4) Uani 1 1 d . . . . .
 F27 F 0.00752(10) 0.08768(7) 0.26377(7) 0.0322(4) Uani 1 1 d . . . . .
 F28 F 0.05917(11) -0.02908(9) 0.46144(7) 0.0368(4) Uani 1 1 d . . . . .
 F29 F 0.05994(14) -0.09879(10) 0.43253(8) 0.0515(6) Uani 1 1 d . . . . .
 F30 F 0.16358(11) -0.10277(9) 0.46540(7) 0.0476(5) Uani 1 1 d . . . . .
 F31 F 0.47331(13) -0.07611(9) 0.48636(8) 0.0416(5) Uani 1 1 d . . . . .
 F32 F 0.35499(11) -0.10326(8) 0.50695(7) 0.0323(4) Uani 1 1 d . . . . .
 F33 F 0.46607(12) -0.17087(8) 0.52175(7) 0.0384(4) Uani 1 1 d . . . . .
 F37 F 0.30989(13) -0.10791(10) 0.17083(9) 0.0504(5) Uani 1 1 d . . . . .
 F38 F 0.43169(15) -0.16349(8) 0.17109(10) 0.0560(6) Uani 1 1 d . . . . .
 F39 F 0.40320(16) -0.09610(10) 0.09526(8) 0.0561(6) Uani 1 1 d . . . . .
 F40 F 0.65558(15) 0.00643(12) 0.09501(12) 0.0735(8) Uani 1 1 d . . . . .
 F41 F 0.57078(18) 0.05718(14) 0.04274(9) 0.0824(9) Uani 1 1 d . . . . .
 F42 F 0.58424(16) 0.08903(10) 0.10339(10) 0.0674(7) Uani 1 1 d . . . . .
 F43 F 0.64245(11) 0.05848(9) 0.29815(10) 0.0515(6) Uani 1 1 d . . . . .
 F44 F 0.61068(12) 0.15354(9) 0.28412(11) 0.0550(6) Uani 1 1 d . . . . .
 F45 F 0.57662(14) 0.09152(15) 0.36494(10) 0.0793(9) Uani 1 1 d . . . . .
 F46 F 0.28507(13) 0.23980(8) 0.22585(7) 0.0427(5) Uani 1 1 d . . . . .
 F47 F 0.32277(14) 0.26041(8) 0.28429(10) 0.0539(6) Uani 1 1 d . . . . .
 F48 F 0.22654(12) 0.20798(9) 0.31145(9) 0.0524(6) Uani 1 1 d . . . . .
 C165 C 0.27987(15) -0.00581(10) 0.30803(10) 0.0169(5) Uani 1 1 d . . . . .
 C166 C 0.22790(16) 0.03037(11) 0.27071(10) 0.0188(5) Uani 1 1 d . . . . .
 H166 H 0.253153 0.050731 0.233516 0.023 Uiso 1 1 calc R U . . .
 C167 C 0.14059(16) 0.03778(11) 0.28583(10) 0.0185(5) Uani 1 1 d . . . . .
 C168 C 0.10112(16) 0.00758(11) 0.33916(11) 0.0197(5) Uani 1 1 d . . . . .
 H168 H 0.041658 0.012817 0.349887 0.024 Uiso 1 1 calc R U . . .
 C169 C 0.15152(16) -0.03074(11) 0.37654(10) 0.0192(5) Uani 1 1 d . . . . .
 C170 C 0.23810(15) -0.03663(11) 0.36158(10) 0.0180(5) Uani 1 1 d . . . . .
 H170 H 0.270391 -0.062394 0.388432 0.022 Uiso 1 1 calc R U . . .
 C171 C 0.09064(17) 0.07717(12) 0.24287(11) 0.0228(5) Uani 1 1 d . . . . .
 C172 C 0.10956(17) -0.06565(13) 0.43364(11) 0.0264(6) Uani 1 1 d . . . . .
 C173 C 0.42871(15) -0.06748(11) 0.33384(10) 0.0163(5) Uani 1 1 d . . . . .
 C174 C 0.41898(15) -0.06938(11) 0.38827(10) 0.0182(5) Uani 1 1 d . . . . .
 H174 H 0.388400 -0.034766 0.398112 0.022 Uiso 1 1 calc R U . . .
 C175 C 0.45251(15) -0.12021(11) 0.42854(10) 0.0199(5) Uani 1 1 d . . . . .
 C176 C 0.50030(16) -0.17125(11) 0.41522(11) 0.0210(5) Uani 1 1 d . . . . .
 H176 H 0.523671 -0.205906 0.442263 0.025 Uiso 1 1 calc R U . . .
 C177 C 0.51245(15) -0.16974(11) 0.36161(11) 0.0209(5) Uani 1 1 d . . . . .
 C178 C 0.47729(15) -0.11918(11) 0.32170(10) 0.0185(5) Uani 1 1 d . . . . .
 H178 H 0.486670 -0.119959 0.285252 0.022 Uiso 1 1 calc R U . . .
 C179 C 0.43742(18) -0.11804(12) 0.48558(11) 0.0249(6) Uani 1 1 d . . . . .
 C180 C 0.56487(18) -0.22257(12) 0.34454(12) 0.0282(6) Uani 1 1 d . U . . .
 C181 C 0.41719(16) -0.01391(11) 0.22738(10) 0.0189(5) Uani 1 1 d . . . . .
 C182 C 0.38896(16) -0.05314(11) 0.21269(10) 0.0212(5) Uani 1 1 d . . . . .
 H182 H 0.346351 -0.074366 0.238479 0.025 Uiso 1 1 calc R U . . .
 C183 C 0.42113(17) -0.06206(12) 0.16169(11) 0.0243(5) Uani 1 1 d . . . . .
 C184 C 0.48322(18) -0.03146(12) 0.12248(11) 0.0272(6) Uani 1 1 d . . . . .
 H184 H 0.505689 -0.037487 0.087699 0.033 Uiso 1 1 calc R U . . .
 C185 C 0.51105(18) 0.00801(12) 0.13594(11) 0.0258(6) Uani 1 1 d . . . . .
 C186 C 0.47957(16) 0.01630(11) 0.18709(11) 0.0218(5) Uani 1 1 d . . . . .
 H186 H 0.500965 0.043266 0.195007 0.026 Uiso 1 1 calc R U . . .
 C187 C 0.3910(2) -0.10683(14) 0.14958(12) 0.0326(7) Uani 1 1 d . . . . .
 C188 C 0.5786(2) 0.04142(16) 0.09406(13) 0.0415(8) Uani 1 1 d . . . . .
 C189 C 0.40239(15) 0.05313(11) 0.29089(10) 0.0171(5) Uani 1 1 d . . . . .
 C190 C 0.48058(15) 0.05352(11) 0.29860(10) 0.0193(5) Uani 1 1 d . . . . .
 H190 H 0.521902 0.017506 0.303073 0.023 Uiso 1 1 calc R U . . .
 C191 C 0.49963(16) 0.10436(12) 0.29990(11) 0.0215(5) Uani 1 1 d . . . . .
 C192 C 0.44175(16) 0.15846(12) 0.29336(10) 0.0217(5) Uani 1 1 d . . . . .
 H192 H 0.454586 0.193257 0.294572 0.026 Uiso 1 1 calc R U . . .
 C193 C 0.36458(17) 0.15947(11) 0.28500(10) 0.0200(5) Uani 1 1 d . . . . .
 C194 C 0.34514(16) 0.10816(11) 0.28417(10) 0.0192(5) Uani 1 1 d . . . . .
 H194 H 0.291275 0.110535 0.278871 0.023 Uiso 1 1 calc R U . . .
 C195 C 0.58209(18) 0.10147(14) 0.31180(14) 0.0312(6) Uani 1 1 d . . . . .
 C196 C 0.29996(19) 0.21626(12) 0.27712(11) 0.0265(6) Uani 1 1 d . . . . .
 B2 B 0.38227(17) -0.00844(12) 0.28951(11) 0.0160(5) Uani 1 1 d . . . . .
 F34A F 0.5264(4) -0.2385(3) 0.3169(3) 0.0458(17) Uani 0.515(3) 1 d . U P C 1
 F35A F 0.5879(5) -0.2696(4) 0.3854(4) 0.041(3) Uani 0.515(3) 1 d . U P C 1
 F36A F 0.6379(5) -0.2073(6) 0.3060(5) 0.0310(15) Uani 0.515(3) 1 d . U P C 1
 F34B F 0.5166(6) -0.2580(4) 0.3456(4) 0.0414(19) Uani 0.343(3) 1 d . U P C 2
 F35B F 0.6130(8) -0.2622(8) 0.3842(7) 0.036(3) Uani 0.343(3) 1 d . U P C 2
 F36B F 0.6154(8) -0.2082(9) 0.3003(8) 0.057(4) Uani 0.343(3) 1 d . U P C 2
 F34C F 0.5442(15) -0.2234(10) 0.2935(8) 0.035(4) Uani 0.141(3) 1 d . U P C 3
 F35C F 0.5457(14) -0.2740(8) 0.3781(9) 0.045(5) Uani 0.141(3) 1 d . U P C 3
 F36C F 0.6405(14) -0.2238(10) 0.3258(9) 0.041(4) Uani 0.141(3) 1 d . U P C 3

loop_
  _atom_site_aniso_label
  _atom_site_aniso_U_11
  _atom_site_aniso_U_22
  _atom_site_aniso_U_33
  _atom_site_aniso_U_23
  _atom_site_aniso_U_13
  _atom_site_aniso_U_12
 Sb1 0.02151(9) 0.04136(11) 0.01083(8) -0.00256(7) -0.00333(6) -0.00941(8)
 Sb2 0.01860(8) 0.03513(10) 0.01069(7) -0.00293(6) -0.00256(6) -0.00523(7)
 N1 0.0191(11) 0.0317(12) 0.0127(9) -0.0070(8) -0.0039(8) -0.0046(9)
 N2 0.0181(10) 0.0259(11) 0.0121(9) -0.0024(8) -0.0018(8) -0.0030(9)
 N3 0.0192(11) 0.0241(11) 0.0126(9) -0.0018(8) -0.0021(8) -0.0035(9)
 N4 0.0181(10) 0.0275(11) 0.0121(9) -0.0050(8) -0.0030(8) -0.0017(9)
 C1 0.0203(13) 0.0252(13) 0.0152(11) -0.0027(9) -0.0019(9) -0.0039(10)
 C2 0.0189(12) 0.0288(13) 0.0158(12) -0.0060(10) -0.0045(9) -0.0032(10)
 C3 0.0156(12) 0.0297(13) 0.0135(11) -0.0049(9) -0.0010(9) -0.0036(10)
 C4 0.0222(13) 0.0246(13) 0.0133(11) -0.0050(9) -0.0030(9) -0.0017(10)
 C5 0.0201(12) 0.0250(13) 0.0135(11) -0.0045(9) -0.0004(9) -0.0043(10)
 C6 0.0178(12) 0.0268(13) 0.0138(11) -0.0058(9) -0.0029(9) -0.0021(10)
 C7 0.0189(13) 0.0262(13) 0.0207(12) -0.0018(10) -0.0035(10) -0.0030(10)
 C8 0.0278(15) 0.053(2) 0.0251(14) -0.0127(13) -0.0026(12) -0.0144(14)
 C9 0.0255(16) 0.062(2) 0.0387(18) -0.0198(16) -0.0074(13) -0.0140(15)
 C10 0.0171(14) 0.052(2) 0.0375(17) -0.0121(15) -0.0005(12) -0.0086(13)
 C11 0.0245(15) 0.056(2) 0.0284(15) -0.0119(14) -0.0024(12) -0.0043(14)
 C12 0.0225(14) 0.0439(17) 0.0242(14) -0.0084(12) -0.0062(11) -0.0017(12)
 C13 0.0180(12) 0.0301(14) 0.0186(12) -0.0091(10) 0.0004(10) -0.0032(10)
 C14 0.0255(15) 0.0372(16) 0.0232(14) -0.0064(12) -0.0032(11) -0.0009(12)
 C15 0.0241(15) 0.0465(19) 0.0366(17) -0.0150(14) -0.0065(13) 0.0008(13)
 C16 0.0192(14) 0.057(2) 0.0377(17) -0.0114(15) -0.0002(12) -0.0113(14)
 C17 0.0354(19) 0.061(2) 0.0342(18) 0.0027(16) -0.0069(14) -0.0212(17)
 C18 0.0290(16) 0.0480(19) 0.0258(15) 0.0022(13) -0.0091(12) -0.0152(14)
 C19 0.0213(13) 0.0412(16) 0.0137(11) -0.0040(11) -0.0055(10) -0.0087(12)
 C20 0.0232(14) 0.0405(16) 0.0212(13) -0.0055(12) -0.0075(11) -0.0046(12)
 C21 0.0290(16) 0.0473(19) 0.0269(15) -0.0024(13) -0.0140(12) -0.0034(14)
 C22 0.0340(17) 0.067(2) 0.0211(14) -0.0043(14) -0.0128(12) -0.0206(16)
 C23 0.0438(19) 0.057(2) 0.0171(13) -0.0059(13) -0.0054(12) -0.0283(16)
 C24 0.0340(16) 0.0438(17) 0.0151(12) -0.0037(11) -0.0023(11) -0.0202(14)
 C25 0.0417(19) 0.0385(17) 0.0312(16) -0.0088(13) -0.0175(14) 0.0057(14)
 C26 0.049(2) 0.047(2) 0.045(2) -0.0129(17) -0.0090(17) 0.0096(17)
 C27 0.059(2) 0.043(2) 0.048(2) -0.0133(16) -0.0199(18) -0.0060(18)
 C28 0.055(2) 0.0402(18) 0.0201(14) -0.0069(12) -0.0037(13) -0.0217(16)
 C29 0.070(3) 0.051(2) 0.0277(17) -0.0119(15) -0.0025(17) -0.0145(19)
 C30 0.076(3) 0.050(2) 0.057(3) -0.0151(19) 0.006(2) -0.030(2)
 C31 0.0148(12) 0.0317(14) 0.0133(11) -0.0005(10) -0.0034(9) -0.0030(10)
 C32 0.0215(13) 0.0300(14) 0.0216(13) -0.0005(10) -0.0106(10) -0.0053(11)
 C33 0.0291(15) 0.0350(15) 0.0183(13) 0.0023(11) -0.0078(11) -0.0131(12)
 C34 0.0325(16) 0.0490(19) 0.0142(12) -0.0007(12) -0.0041(11) -0.0151(14)
 C35 0.0268(14) 0.0410(16) 0.0153(12) -0.0100(11) -0.0020(10) -0.0041(12)
 C36 0.0211(13) 0.0338(15) 0.0165(12) -0.0059(10) -0.0015(10) -0.0041(11)
 C37 0.0333(16) 0.0297(15) 0.0243(14) -0.0022(11) -0.0108(12) -0.0041(12)
 C38 0.047(2) 0.0373(18) 0.046(2) -0.0068(15) -0.0198(16) -0.0133(15)
 C39 0.0419(19) 0.0370(18) 0.045(2) -0.0118(15) -0.0184(16) 0.0031(15)
 C40 0.0418(18) 0.0297(15) 0.0231(14) -0.0061(11) -0.0074(12) -0.0043(13)
 C41 0.051(2) 0.0370(18) 0.0376(18) -0.0166(14) -0.0043(15) -0.0133(15)
 C42 0.051(2) 0.0338(18) 0.058(2) -0.0161(16) -0.0183(18) 0.0044(16)
 C43 0.0189(12) 0.0324(14) 0.0115(11) -0.0016(10) -0.0019(9) -0.0061(11)
 C44 0.0270(14) 0.0335(15) 0.0157(12) -0.0049(10) -0.0037(10) -0.0038(12)
 C45 0.0297(15) 0.0445(17) 0.0154(12) -0.0088(12) -0.0023(11) -0.0036(13)
 C46 0.0250(14) 0.0497(18) 0.0131(12) 0.0032(12) -0.0061(10) -0.0116(13)
 C47 0.0273(15) 0.0349(16) 0.0240(14) 0.0035(11) -0.0117(11) -0.0111(12)
 C48 0.0200(13) 0.0314(14) 0.0201(12) -0.0014(10) -0.0083(10) -0.0064(11)
 C49 0.061(2) 0.0344(17) 0.0189(14) -0.0086(12) -0.0052(14) 0.0001(16)
 C50 0.071(3) 0.051(2) 0.0341(19) -0.0174(16) -0.0120(18) 0.021(2)
 C51 0.108(4) 0.044(2) 0.042(2) -0.0168(17) -0.012(2) -0.025(2)
 C52 0.0339(16) 0.0302(15) 0.0268(14) -0.0045(11) -0.0129(12) -0.0048(12)
 C53 0.059(3) 0.075(3) 0.107(4) -0.054(3) -0.001(3) -0.031(2)
 C54 0.052(2) 0.049(2) 0.054(2) -0.0236(18) -0.0266(19) 0.0141(18)
 C55 0.0149(11) 0.0299(13) 0.0112(11) -0.0025(9) -0.0005(9) -0.0013(10)
 C56 0.0186(12) 0.0325(14) 0.0123(11) -0.0025(10) 0.0002(9) -0.0080(11)
 C57 0.0275(15) 0.0408(16) 0.0175(12) -0.0042(11) -0.0064(11) -0.0116(12)
 C58 0.0281(15) 0.0420(17) 0.0205(13) -0.0003(12) -0.0106(11) -0.0032(13)
 C59 0.0322(16) 0.0313(15) 0.0221(14) -0.0022(11) -0.0083(12) 0.0046(12)
 C60 0.0238(14) 0.0315(15) 0.0199(13) -0.0074(11) -0.0044(10) 0.0010(11)
 C61 0.0293(15) 0.0287(14) 0.0161(12) -0.0056(10) -0.0023(10) -0.0076(11)
 C62 0.0445(19) 0.0382(18) 0.0326(16) -0.0086(13) 0.0006(14) -0.0193(15)
 C63 0.0417(18) 0.0370(17) 0.0237(14) -0.0090(12) -0.0021(13) -0.0033(14)
 C64 0.0474(19) 0.0294(15) 0.0266(15) -0.0106(12) -0.0115(13) 0.0010(14)
 C65 0.074(3) 0.054(2) 0.051(2) -0.034(2) 0.010(2) -0.006(2)
 C66 0.067(3) 0.0375(18) 0.0341(18) -0.0137(14) -0.0093(17) -0.0109(17)
 Sb3 0.01473(8) 0.01808(8) 0.01329(7) -0.00799(6) -0.00434(6) 0.00320(6)
 Sb4 0.01518(8) 0.01950(8) 0.01231(7) -0.00779(6) -0.00447(6) 0.00369(6)
 N5 0.0129(9) 0.0148(9) 0.0117(9) -0.0054(7) -0.0038(7) -0.0005(7)
 N6 0.0145(9) 0.0112(9) 0.0134(9) -0.0035(7) -0.0049(7) -0.0001(7)
 N7 0.0134(9) 0.0111(9) 0.0146(9) -0.0042(7) -0.0038(7) 0.0003(7)
 N8 0.0146(9) 0.0141(9) 0.0132(9) -0.0046(7) -0.0056(7) 0.0000(7)
 C67 0.0129(11) 0.0160(11) 0.0140(10) -0.0040(8) -0.0044(8) -0.0030(8)
 C68 0.0129(10) 0.0128(10) 0.0156(10) -0.0055(8) -0.0062(8) 0.0002(8)
 C69 0.0147(11) 0.0116(10) 0.0130(10) -0.0028(8) -0.0050(8) 0.0001(8)
 C70 0.0155(11) 0.0078(9) 0.0156(11) -0.0034(8) -0.0044(8) -0.0004(8)
 C71 0.0156(11) 0.0122(10) 0.0132(10) -0.0038(8) -0.0052(8) -0.0002(8)
 C72 0.0152(11) 0.0129(10) 0.0137(10) -0.0042(8) -0.0063(8) 0.0001(8)
 C73 0.0168(11) 0.0128(10) 0.0159(11) -0.0031(8) -0.0080(9) -0.0017(9)
 C74 0.0190(12) 0.0213(12) 0.0182(12) -0.0064(9) -0.0059(9) 0.0009(10)
 C75 0.0254(13) 0.0229(13) 0.0173(12) -0.0046(10) -0.0088(10) 0.0014(10)
 C76 0.0243(13) 0.0208(12) 0.0251(13) -0.0013(10) -0.0151(11) -0.0025(10)
 C77 0.0163(12) 0.0220(12) 0.0238(13) -0.0013(10) -0.0082(10) -0.0018(10)
 C78 0.0164(11) 0.0191(12) 0.0166(11) -0.0008(9) -0.0059(9) -0.0040(9)
 C79 0.0172(11) 0.0137(11) 0.0180(11) -0.0033(8) -0.0081(9) -0.0017(9)
 C80 0.0277(15) 0.0403(17) 0.0248(14) -0.0172(12) -0.0136(12) 0.0127(12)
 C81 0.0385(17) 0.0427(18) 0.0236(14) -0.0149(13) -0.0180(13) 0.0129(14)
 C82 0.0254(14) 0.0256(13) 0.0263(14) -0.0055(11) -0.0162(11) 0.0034(11)
 C83 0.0150(12) 0.0335(15) 0.0251(14) -0.0004(11) -0.0060(10) 0.0005(11)
 C84 0.0179(13) 0.0333(15) 0.0171(12) -0.0002(10) -0.0050(10) 0.0002(11)
 C85 0.0170(11) 0.0162(11) 0.0118(10) -0.0062(8) -0.0044(8) 0.0018(9)
 C86 0.0188(12) 0.0121(10) 0.0158(11) -0.0037(8) -0.0047(9) 0.0008(9)
 C87 0.0345(15) 0.0243(13) 0.0162(12) -0.0092(10) -0.0023(11) -0.0037(11)
 C88 0.0429(17) 0.0285(14) 0.0160(12) -0.0115(10) 0.0033(11) -0.0085(13)
 C89 0.0395(16) 0.0236(13) 0.0213(13) -0.0126(10) -0.0023(11) -0.0098(12)
 C90 0.0252(13) 0.0169(11) 0.0159(11) -0.0068(9) -0.0056(9) -0.0034(10)
 C91 0.0206(12) 0.0174(12) 0.0226(12) -0.0071(9) -0.0027(10) -0.0037(10)
 C92 0.0235(15) 0.0406(17) 0.052(2) -0.0288(15) -0.0002(13) -0.0091(13)
 C93 0.047(2) 0.0183(15) 0.099(3) -0.0108(17) -0.040(2) -0.0031(14)
 C94 0.0304(14) 0.0213(12) 0.0214(12) -0.0100(10) -0.0054(11) -0.0081(11)
 C95 0.0458(19) 0.0215(14) 0.0308(15) -0.0028(11) -0.0042(13) -0.0110(13)
 C96 0.0339(17) 0.0382(17) 0.0446(19) -0.0121(14) -0.0108(14) -0.0156(14)
 C97 0.0114(10) 0.0161(11) 0.0146(10) -0.0064(8) -0.0035(8) 0.0007(8)
 C98 0.0155(11) 0.0193(11) 0.0146(11) -0.0055(9) -0.0041(9) -0.0033(9)
 C99 0.0165(12) 0.0289(14) 0.0218(12) -0.0083(10) 0.0007(10) -0.0075(10)
 C100 0.0189(13) 0.0352(15) 0.0344(15) -0.0223(12) 0.0017(11) -0.0008(11)
 C101 0.0215(13) 0.0200(13) 0.0380(16) -0.0158(11) -0.0047(11) 0.0001(10)
 C102 0.0144(11) 0.0179(11) 0.0249(12) -0.0085(9) -0.0053(9) -0.0012(9)
 C103 0.0179(12) 0.0169(11) 0.0216(12) -0.0032(9) -0.0040(9) -0.0040(9)
 C104 0.0396(17) 0.0211(13) 0.0277(14) -0.0054(11) -0.0131(12) -0.0083(12)
 C105 0.0329(16) 0.0251(14) 0.0233(13) 0.0030(11) -0.0084(11) -0.0095(12)
 C106 0.0174(12) 0.0149(12) 0.0378(15) -0.0094(10) -0.0021(11) -0.0020(10)
 C107 0.0393(18) 0.0211(14) 0.0458(19) -0.0015(13) -0.0096(14) -0.0118(13)
 C108 0.0284(16) 0.0285(15) 0.063(2) -0.0203(15) -0.0142(15) -0.0067(12)
 C109 0.0120(11) 0.0158(11) 0.0165(11) -0.0067(8) -0.0039(8) 0.0001(8)
 C110 0.0156(11) 0.0193(11) 0.0158(11) -0.0053(9) -0.0046(9) -0.0019(9)
 C111 0.0171(12) 0.0313(14) 0.0250(13) -0.0106(11) 0.0019(10) -0.0061(11)
 C112 0.0202(14) 0.0365(16) 0.0455(18) -0.0273(14) 0.0030(13) -0.0001(12)
 C113 0.0230(14) 0.0232(14) 0.058(2) -0.0248(14) -0.0041(14) 0.0014(11)
 C114 0.0164(12) 0.0182(12) 0.0353(15) -0.0130(10) -0.0037(11) -0.0008(10)
 C115 0.0202(13) 0.0166(12) 0.0249(13) -0.0022(9) -0.0055(10) -0.0041(10)
 C116 0.0366(16) 0.0226(13) 0.0295(14) -0.0076(11) -0.0067(12) -0.0125(12)
 C117 0.0402(18) 0.0248(14) 0.0279(15) 0.0037(11) -0.0103(13) -0.0118(13)
 C118 0.0210(14) 0.0163(13) 0.056(2) -0.0124(12) -0.0041(13) -0.0044(10)
 C119 0.045(2) 0.0268(16) 0.062(2) 0.0000(15) -0.0114(17) -0.0173(15)
 C120 0.0314(17) 0.0274(16) 0.082(3) -0.0171(16) -0.0199(17) -0.0084(13)
 C121 0.0173(11) 0.0145(10) 0.0118(10) -0.0053(8) -0.0060(8) 0.0011(9)
 C122 0.0222(12) 0.0161(11) 0.0150(11) -0.0038(9) -0.0058(9) -0.0011(9)
 C123 0.0317(15) 0.0213(12) 0.0159(12) -0.0041(9) -0.0036(10) -0.0098(11)
 C124 0.0336(15) 0.0274(14) 0.0161(12) -0.0112(10) 0.0006(11) -0.0072(12)
 C125 0.0355(15) 0.0201(12) 0.0180(12) -0.0084(10) -0.0049(11) -0.0070(11)
 C126 0.0239(13) 0.0173(11) 0.0158(11) -0.0053(9) -0.0049(9) -0.0048(10)
 C127 0.0274(14) 0.0189(12) 0.0219(13) -0.0063(10) -0.0024(10) -0.0081(10)
 C128 0.080(3) 0.0182(16) 0.112(4) -0.0037(19) -0.057(3) -0.0097(18)
 C129 0.0314(17) 0.0455(19) 0.050(2) -0.0296(16) 0.0038(14) -0.0180(14)
 C130 0.0406(16) 0.0219(13) 0.0157(12) -0.0079(10) 0.0014(11) -0.0159(12)
 C131 0.047(2) 0.058(2) 0.0397(19) -0.0161(16) 0.0009(16) -0.0342(18)
 C132 0.089(3) 0.0209(15) 0.0283(16) -0.0030(12) 0.0034(17) -0.0188(17)
 F1 0.0152(9) 0.0612(15) 0.170(3) -0.0728(17) -0.0027(13) -0.0019(9)
 F2 0.0264(11) 0.0596(15) 0.255(4) -0.096(2) -0.0283(17) -0.0013(11)
 F3 0.0583(18) 0.150(3) 0.138(3) -0.057(2) -0.066(2) -0.0056(19)
 F4 0.0606(13) 0.0296(9) 0.0367(10) -0.0099(8) -0.0296(9) 0.0102(9)
 F5 0.0546(13) 0.0265(9) 0.0713(14) -0.0302(9) -0.0341(11) 0.0104(8)
 F6 0.0340(11) 0.0339(10) 0.0580(13) -0.0146(9) 0.0086(9) 0.0096(8)
 F7 0.0445(11) 0.0375(10) 0.0382(10) -0.0176(8) -0.0267(8) 0.0039(8)
 F8 0.0359(10) 0.0198(8) 0.0522(11) -0.0009(7) -0.0259(9) -0.0023(7)
 F9 0.0186(8) 0.0346(9) 0.0532(11) -0.0139(8) -0.0171(8) 0.0026(7)
 F10 0.0325(10) 0.0674(13) 0.0279(9) -0.0246(9) 0.0060(8) -0.0038(9)
 F11 0.0778(16) 0.0830(16) 0.0321(11) -0.0143(10) 0.0077(10) -0.0633(14)
 F12 0.0331(10) 0.0538(12) 0.0262(9) 0.0052(8) 0.0033(8) -0.0044(9)
 F13 0.0691(14) 0.0556(12) 0.0369(11) -0.0119(9) -0.0217(10) -0.0315(11)
 F14 0.0371(10) 0.0423(10) 0.0294(9) -0.0183(8) -0.0073(8) 0.0026(8)
 F15 0.0548(12) 0.0356(10) 0.0256(9) -0.0038(7) -0.0185(8) 0.0116(9)
 F19 0.0462(13) 0.0777(16) 0.0946(19) -0.0581(15) -0.0085(12) -0.0220(12)
 F20 0.095(2) 0.0306(12) 0.116(2) -0.0258(13) -0.0437(18) -0.0101(12)
 F21 0.155(3) 0.142(3) 0.0384(13) -0.0537(15) 0.0256(15) -0.112(2)
 C133 0.0158(11) 0.0184(11) 0.0146(11) -0.0042(9) -0.0007(9) -0.0039(9)
 C134 0.0176(12) 0.0187(12) 0.0327(14) -0.0108(10) -0.0051(10) -0.0002(10)
 C135 0.0158(12) 0.0252(14) 0.0459(17) -0.0165(12) -0.0028(12) -0.0048(10)
 C136 0.0240(13) 0.0207(13) 0.0311(14) -0.0127(11) -0.0010(11) -0.0065(10)
 C137 0.0232(13) 0.0159(11) 0.0146(11) -0.0056(9) -0.0042(9) -0.0004(9)
 C138 0.0192(12) 0.0188(11) 0.0144(11) -0.0043(9) -0.0051(9) -0.0009(9)
 C139 0.0198(16) 0.041(2) 0.124(4) -0.049(2) -0.018(2) -0.0007(14)
 C140 0.0323(15) 0.0204(13) 0.0249(13) -0.0115(10) -0.0103(11) 0.0024(11)
 C141 0.0166(11) 0.0142(11) 0.0174(11) -0.0067(8) -0.0042(9) -0.0022(9)
 C142 0.0163(11) 0.0158(11) 0.0208(12) -0.0064(9) -0.0055(9) -0.0028(9)
 C143 0.0171(12) 0.0170(11) 0.0269(13) -0.0107(10) -0.0087(10) 0.0005(9)
 C144 0.0148(12) 0.0253(13) 0.0286(13) -0.0158(10) -0.0038(10) -0.0009(10)
 C145 0.0184(12) 0.0244(13) 0.0205(12) -0.0108(10) 0.0002(10) -0.0058(10)
 C146 0.0166(12) 0.0190(12) 0.0187(12) -0.0072(9) -0.0035(9) -0.0023(9)
 C147 0.0215(13) 0.0210(13) 0.0365(15) -0.0109(11) -0.0135(11) -0.0006(10)
 C148 0.0214(14) 0.0449(17) 0.0248(14) -0.0111(12) 0.0011(11) -0.0126(13)
 C149 0.0120(11) 0.0158(11) 0.0208(12) -0.0034(9) -0.0043(9) -0.0025(9)
 C150 0.0156(11) 0.0163(11) 0.0225(12) -0.0050(9) -0.0058(9) -0.0017(9)
 C151 0.0177(12) 0.0211(12) 0.0219(12) -0.0046(10) -0.0078(10) -0.0028(10)
 C152 0.0179(12) 0.0181(12) 0.0264(13) -0.0017(10) -0.0084(10) -0.0021(10)
 C153 0.0148(11) 0.0153(11) 0.0278(13) -0.0065(9) -0.0034(10) -0.0023(9)
 C154 0.0145(11) 0.0149(11) 0.0219(12) -0.0060(9) -0.0029(9) -0.0020(9)
 C155 0.0309(15) 0.0251(14) 0.0255(14) -0.0039(11) -0.0135(12) -0.0017(11)
 C156 0.0226(13) 0.0204(13) 0.0330(15) -0.0099(11) -0.0055(11) 0.0021(10)
 C157 0.0150(11) 0.0170(11) 0.0187(11) -0.0045(9) -0.0035(9) 0.0004(9)
 C158 0.0195(12) 0.0185(12) 0.0204(12) -0.0054(9) -0.0027(10) -0.0030(10)
 C159 0.0278(14) 0.0217(13) 0.0224(13) -0.0091(10) -0.0041(11) -0.0036(11)
 C160 0.0298(15) 0.0302(14) 0.0201(13) -0.0104(11) 0.0001(11) -0.0036(12)
 C161 0.0277(15) 0.0289(14) 0.0213(13) -0.0074(11) 0.0031(11) -0.0093(12)
 C162 0.0205(13) 0.0216(12) 0.0234(13) -0.0067(10) 0.0003(10) -0.0056(10)
 C163 0.047(2) 0.0369(17) 0.0307(16) -0.0191(13) -0.0029(14) -0.0146(15)
 C164 0.056(2) 0.055(2) 0.0294(16) -0.0217(15) 0.0146(15) -0.0316(18)
 B1 0.0128(12) 0.0157(12) 0.0179(12) -0.0056(10) -0.0034(10) 0.0005(10)
 F16A 0.0360(17) 0.0422(18) 0.114(3) -0.055(2) 0.0170(18) -0.0147(14)
 F17A 0.052(2) 0.068(2) 0.121(4) -0.065(2) -0.059(2) 0.0453(18)
 F18A 0.113(4) 0.0347(16) 0.0326(16) -0.0010(12) 0.0233(19) 0.0369(19)
 F22A 0.106(6) 0.090(4) 0.055(4) -0.048(3) 0.051(3) -0.067(4)
 F23A 0.045(3) 0.128(5) 0.055(2) -0.007(3) -0.001(2) -0.052(3)
 F24A 0.074(3) 0.044(2) 0.071(3) 0.0037(19) 0.015(2) -0.0329(19)
 F16B 0.075(8) 0.032(5) 0.055(6) 0.002(4) 0.019(6) 0.023(5)
 F17B 0.031(5) 0.053(5) 0.082(7) -0.048(5) 0.017(5) -0.001(4)
 F18B 0.062(6) 0.049(5) 0.086(7) -0.056(5) -0.041(5) 0.030(5)
 F22B 0.073(7) 0.113(9) 0.017(4) 0.007(5) 0.004(4) -0.056(6)
 F23B 0.039(4) 0.086(6) 0.100(7) -0.015(6) 0.029(4) -0.028(4)
 F24B 0.096(8) 0.077(6) 0.065(6) -0.040(5) 0.046(5) -0.064(5)
 F25 0.0412(10) 0.0370(10) 0.0334(9) -0.0171(8) -0.0208(8) 0.0027(8)
 F26 0.0377(10) 0.0211(8) 0.0412(10) 0.0015(7) -0.0221(8) -0.0051(7)
 F27 0.0204(8) 0.0324(9) 0.0431(10) -0.0112(7) -0.0157(7) 0.0036(7)
 F28 0.0272(9) 0.0541(11) 0.0243(9) -0.0177(8) 0.0024(7) -0.0022(8)
 F29 0.0671(14) 0.0622(13) 0.0318(10) -0.0147(9) 0.0104(9) -0.0462(12)
 F30 0.0288(10) 0.0541(12) 0.0254(9) 0.0095(8) 0.0016(7) 0.0029(9)
 F31 0.0564(13) 0.0439(11) 0.0382(10) -0.0127(8) -0.0189(9) -0.0223(9)
 F32 0.0309(9) 0.0372(9) 0.0273(9) -0.0163(7) -0.0047(7) 0.0024(7)
 F33 0.0497(11) 0.0312(9) 0.0248(9) -0.0033(7) -0.0176(8) 0.0081(8)
 F37 0.0449(12) 0.0653(14) 0.0605(14) -0.0421(11) 0.0033(10) -0.0248(11)
 F38 0.0752(16) 0.0249(10) 0.0749(16) -0.0229(10) -0.0219(13) -0.0046(10)
 F39 0.0877(17) 0.0669(14) 0.0326(11) -0.0277(10) -0.0014(11) -0.0390(13)
 F40 0.0414(13) 0.0795(18) 0.092(2) -0.0372(15) 0.0232(13) -0.0271(13)
 F41 0.102(2) 0.122(2) 0.0250(11) -0.0001(13) 0.0028(12) -0.0773(19)
 F42 0.0869(18) 0.0598(14) 0.0561(14) -0.0309(11) 0.0353(13) -0.0521(14)
 F43 0.0211(9) 0.0410(11) 0.1063(19) -0.0429(12) -0.0167(10) 0.0027(8)
 F44 0.0275(10) 0.0382(11) 0.1040(19) -0.0272(11) -0.0100(11) -0.0128(8)
 F45 0.0382(13) 0.164(3) 0.0505(14) -0.0421(16) -0.0134(11) -0.0290(15)
 F46 0.0601(13) 0.0343(10) 0.0292(9) -0.0106(8) -0.0242(9) 0.0133(9)
 F47 0.0694(15) 0.0274(10) 0.0849(16) -0.0324(10) -0.0465(13) 0.0126(9)
 F48 0.0391(11) 0.0359(10) 0.0491(12) -0.0085(9) 0.0083(9) 0.0152(9)
 C165 0.0175(12) 0.0132(11) 0.0189(11) -0.0042(9) -0.0040(9) -0.0029(9)
 C166 0.0199(12) 0.0166(11) 0.0189(12) -0.0044(9) -0.0048(9) -0.0035(9)
 C167 0.0198(12) 0.0151(11) 0.0229(12) -0.0079(9) -0.0084(10) 0.0000(9)
 C168 0.0148(11) 0.0202(12) 0.0246(13) -0.0101(10) -0.0033(10) -0.0014(9)
 C169 0.0189(12) 0.0194(12) 0.0173(11) -0.0069(9) -0.0001(9) -0.0034(9)
 C170 0.0185(12) 0.0158(11) 0.0194(12) -0.0060(9) -0.0049(9) -0.0016(9)
 C171 0.0213(13) 0.0199(12) 0.0301(14) -0.0087(10) -0.0114(11) -0.0015(10)
 C172 0.0211(13) 0.0360(15) 0.0196(13) -0.0089(11) 0.0013(10) -0.0084(11)
 C173 0.0123(11) 0.0161(11) 0.0196(11) -0.0055(9) -0.0028(9) -0.0027(9)
 C174 0.0150(11) 0.0153(11) 0.0237(12) -0.0068(9) -0.0058(9) 0.0003(9)
 C175 0.0159(12) 0.0200(12) 0.0220(12) -0.0051(9) -0.0060(9) -0.0017(9)
 C176 0.0164(12) 0.0159(11) 0.0257(13) -0.0015(9) -0.0062(10) -0.0018(9)
 C177 0.0130(11) 0.0155(11) 0.0303(14) -0.0067(10) -0.0028(10) -0.0004(9)
 C178 0.0145(11) 0.0193(12) 0.0208(12) -0.0066(9) -0.0025(9) -0.0031(9)
 C179 0.0279(14) 0.0199(12) 0.0265(14) -0.0043(10) -0.0140(11) -0.0003(11)
 C180 0.0230(14) 0.0219(13) 0.0348(15) -0.0106(11) -0.0041(11) 0.0024(11)
 C181 0.0190(12) 0.0156(11) 0.0179(11) -0.0041(9) -0.0035(9) 0.0005(9)
 C182 0.0220(13) 0.0188(12) 0.0190(12) -0.0053(9) -0.0009(10) -0.0034(10)
 C183 0.0276(14) 0.0240(13) 0.0216(13) -0.0103(10) -0.0042(11) -0.0023(11)
 C184 0.0321(15) 0.0252(14) 0.0211(13) -0.0102(10) -0.0004(11) -0.0026(11)
 C185 0.0265(14) 0.0261(14) 0.0206(13) -0.0082(10) 0.0035(10) -0.0072(11)
 C186 0.0215(13) 0.0203(12) 0.0219(12) -0.0073(10) -0.0013(10) -0.0046(10)
 C187 0.0402(18) 0.0340(16) 0.0282(15) -0.0186(12) -0.0004(13) -0.0092(13)
 C188 0.050(2) 0.047(2) 0.0282(16) -0.0188(14) 0.0131(14) -0.0236(17)
 C189 0.0175(12) 0.0167(11) 0.0137(11) -0.0036(8) -0.0014(9) -0.0023(9)
 C190 0.0157(11) 0.0182(12) 0.0218(12) -0.0073(9) -0.0005(9) -0.0026(9)
 C191 0.0181(12) 0.0266(13) 0.0208(12) -0.0101(10) 0.0005(10) -0.0076(10)
 C192 0.0238(13) 0.0226(13) 0.0181(12) -0.0086(10) 0.0009(10) -0.0066(10)
 C193 0.0254(13) 0.0179(12) 0.0141(11) -0.0053(9) -0.0026(9) -0.0020(10)
 C194 0.0197(12) 0.0206(12) 0.0161(11) -0.0054(9) -0.0048(9) -0.0023(10)
 C195 0.0191(13) 0.0359(16) 0.0435(18) -0.0216(13) 0.0000(12) -0.0075(12)
 C196 0.0379(16) 0.0186(12) 0.0217(13) -0.0077(10) -0.0112(12) 0.0035(11)
 B2 0.0148(12) 0.0142(12) 0.0167(12) -0.0037(9) -0.0032(10) -0.0014(10)
 F34A 0.036(3) 0.040(5) 0.077(6) -0.040(4) -0.016(4) 0.003(3)
 F35A 0.045(6) 0.019(3) 0.031(3) 0.001(2) 0.003(4) 0.012(4)
 F36A 0.022(3) 0.031(3) 0.028(3) -0.011(2) 0.004(3) 0.006(3)
 F34B 0.036(3) 0.032(4) 0.069(6) -0.036(4) -0.009(4) -0.001(3)
 F35B 0.029(5) 0.032(5) 0.041(4) -0.016(3) -0.011(4) 0.014(4)
 F36B 0.047(7) 0.035(4) 0.045(6) -0.007(4) 0.021(5) 0.015(6)
 F34C 0.042(7) 0.028(7) 0.032(7) -0.017(5) -0.005(6) 0.005(6)
 F35C 0.046(8) 0.016(5) 0.039(7) -0.004(5) 0.015(7) 0.012(6)
 F36C 0.024(6) 0.041(7) 0.052(8) -0.025(6) 0.001(7) 0.006(6)

_geom_special_details
;
 All esds (except the esd in the dihedral angle between two l.s. planes)
 are estimated using the full covariance matrix.  The cell esds are taken
 into account individually in the estimation of esds in distances, angles
 and torsion angles; correlations between esds in cell parameters are only
 used when they are defined by crystal symmetry.  An approximate (isotropic)
 treatment of cell esds is used for estimating esds involving l.s. planes.
;
loop_
  _geom_bond_atom_site_label_1
  _geom_bond_atom_site_label_2
  _geom_bond_distance
  _geom_bond_site_symmetry_2
  _geom_bond_publ_flag
 Sb1 C2 2.126(2) . ?
 Sb1 C5 2.127(3) . ?
 Sb2 C3 2.121(2) . ?
 Sb2 C6 2.117(2) . ?
 N1 C1 1.352(3) . ?
 N1 C2 1.404(3) . ?
 N1 C19 1.451(3) . ?
 N2 C1 1.359(3) . ?
 N2 C3 1.406(3) . ?
 N2 C31 1.447(3) . ?
 N3 C4 1.354(3) . ?
 N3 C5 1.404(3) . ?
 N3 C43 1.451(3) . ?
 N4 C4 1.352(3) . ?
 N4 C6 1.411(3) . ?
 N4 C55 1.452(3) . ?
 C1 C7 1.480(4) . ?
 C2 C3 1.386(3) . ?
 C4 C13 1.482(4) . ?
 C5 C6 1.387(3) . ?
 C7 C8 1.385(4) . ?
 C7 C12 1.409(4) . ?
 C8 H8 0.9500 . ?
 C8 C9 1.398(4) . ?
 C9 H9 0.9500 . ?
 C9 C10 1.360(5) . ?
 C10 H10 0.9500 . ?
 C10 C11 1.397(5) . ?
 C11 H11 0.9500 . ?
 C11 C12 1.387(4) . ?
 C12 H12 0.9500 . ?
 C13 C14 1.401(4) . ?
 C13 C18 1.395(4) . ?
 C14 H14 0.9500 . ?
 C14 C15 1.391(4) . ?
 C15 H15 0.9500 . ?
 C15 C16 1.378(4) . ?
 C16 H16 0.9500 . ?
 C16 C17 1.372(5) . ?
 C17 H17 0.9500 . ?
 C17 C18 1.388(4) . ?
 C18 H18 0.9500 . ?
 C19 C20 1.393(4) . ?
 C19 C24 1.402(4) . ?
 C20 C21 1.409(4) . ?
 C20 C25 1.513(5) . ?
 C21 H21 0.9500 . ?
 C21 C22 1.373(5) . ?
 C22 H22 0.9500 . ?
 C22 C23 1.378(5) . ?
 C23 H23 0.9500 . ?
 C23 C24 1.396(4) . ?
 C24 C28 1.524(5) . ?
 C25 H25 1.0000 . ?
 C25 C26 1.536(5) . ?
 C25 C27 1.533(5) . ?
 C26 H26A 0.9800 . ?
 C26 H26B 0.9800 . ?
 C26 H26C 0.9800 . ?
 C27 H27A 0.9800 . ?
 C27 H27B 0.9800 . ?
 C27 H27C 0.9800 . ?
 C28 H28 1.0000 . ?
 C28 C29 1.528(5) . ?
 C28 C30 1.539(5) . ?
 C29 H29A 0.9800 . ?
 C29 H29B 0.9800 . ?
 C29 H29C 0.9800 . ?
 C30 H30A 0.9800 . ?
 C30 H30B 0.9800 . ?
 C30 H30C 0.9800 . ?
 C31 C32 1.397(4) . ?
 C31 C36 1.406(4) . ?
 C32 C33 1.402(4) . ?
 C32 C37 1.509(4) . ?
 C33 H33 0.9500 . ?
 C33 C34 1.363(5) . ?
 C34 H34 0.9500 . ?
 C34 C35 1.392(4) . ?
 C35 H35 0.9500 . ?
 C35 C36 1.404(4) . ?
 C36 C40 1.530(4) . ?
 C37 H37 1.0000 . ?
 C37 C38 1.539(4) . ?
 C37 C39 1.535(4) . ?
 C38 H38A 0.9800 . ?
 C38 H38B 0.9800 . ?
 C38 H38C 0.9800 . ?
 C39 H39A 0.9800 . ?
 C39 H39B 0.9800 . ?
 C39 H39C 0.9800 . ?
 C40 H40 1.0000 . ?
 C40 C41 1.525(5) . ?
 C40 C42 1.531(5) . ?
 C41 H41A 0.9800 . ?
 C41 H41B 0.9800 . ?
 C41 H41C 0.9800 . ?
 C42 H42A 0.9800 . ?
 C42 H42B 0.9800 . ?
 C42 H42C 0.9800 . ?
 C43 C44 1.393(4) . ?
 C43 C48 1.404(4) . ?
 C44 C45 1.401(4) . ?
 C44 C49 1.517(4) . ?
 C45 H45 0.9500 . ?
 C45 C46 1.381(4) . ?
 C46 H46 0.9500 . ?
 C46 C47 1.378(5) . ?
 C47 H47 0.9500 . ?
 C47 C48 1.399(4) . ?
 C48 C52 1.520(4) . ?
 C49 H49 1.0000 . ?
 C49 C50 1.542(5) . ?
 C49 C51 1.521(5) . ?
 C50 H50A 0.9800 . ?
 C50 H50B 0.9800 . ?
 C50 H50C 0.9800 . ?
 C51 H51A 0.9800 . ?
 C51 H51B 0.9800 . ?
 C51 H51C 0.9800 . ?
 C52 H52 1.0000 . ?
 C52 C53 1.531(5) . ?
 C52 C54 1.528(4) . ?
 C53 H53A 0.9800 . ?
 C53 H53B 0.9800 . ?
 C53 H53C 0.9800 . ?
 C54 H54A 0.9800 . ?
 C54 H54B 0.9800 . ?
 C54 H54C 0.9800 . ?
 C55 C56 1.389(4) . ?
 C55 C60 1.409(4) . ?
 C56 C57 1.409(4) . ?
 C56 C61 1.521(4) . ?
 C57 H57 0.9500 . ?
 C57 C58 1.378(4) . ?
 C58 H58 0.9500 . ?
 C58 C59 1.383(5) . ?
 C59 H59 0.9500 . ?
 C59 C60 1.400(4) . ?
 C60 C64 1.527(4) . ?
 C61 H61 1.0000 . ?
 C61 C62 1.540(4) . ?
 C61 C63 1.530(4) . ?
 C62 H62A 0.9800 . ?
 C62 H62B 0.9800 . ?
 C62 H62C 0.9800 . ?
 C63 H63A 0.9800 . ?
 C63 H63B 0.9800 . ?
 C63 H63C 0.9800 . ?
 C64 H64 1.0000 . ?
 C64 C65 1.531(5) . ?
 C64 C66 1.525(4) . ?
 C65 H65A 0.9800 . ?
 C65 H65B 0.9800 . ?
 C65 H65C 0.9800 . ?
 C66 H66A 0.9800 . ?
 C66 H66B 0.9800 . ?
 C66 H66C 0.9800 . ?
 Sb3 C68 2.112(2) . ?
 Sb3 C71 2.118(2) . ?
 Sb4 C69 2.115(2) . ?
 Sb4 C72 2.117(2) . ?
 N5 C67 1.355(3) . ?
 N5 C68 1.402(3) . ?
 N5 C85 1.445(3) . ?
 N6 C67 1.356(3) . ?
 N6 C69 1.404(3) . ?
 N6 C97 1.450(3) . ?
 N7 C70 1.355(3) . ?
 N7 C71 1.406(3) . ?
 N7 C109 1.445(3) . ?
 N8 C70 1.358(3) . ?
 N8 C72 1.400(3) . ?
 N8 C121 1.445(3) . ?
 C67 C73 1.480(3) . ?
 C68 C69 1.389(3) . ?
 C70 C79 1.484(3) . ?
 C71 C72 1.381(3) . ?
 C73 C74 1.409(3) . ?
 C73 C78 1.402(3) . ?
 C74 H74 0.9500 . ?
 C74 C75 1.388(3) . ?
 C75 H75 0.9500 . ?
 C75 C76 1.380(4) . ?
 C76 H76 0.9500 . ?
 C76 C77 1.382(4) . ?
 C77 H77 0.9500 . ?
 C77 C78 1.391(3) . ?
 C78 H78 0.9500 . ?
 C79 C80 1.403(4) . ?
 C79 C84 1.402(4) . ?
 C80 H80 0.9500 . ?
 C80 C81 1.395(4) . ?
 C81 H81 0.9500 . ?
 C81 C82 1.377(4) . ?
 C82 H82 0.9500 . ?
 C82 C83 1.369(4) . ?
 C83 H83 0.9500 . ?
 C83 C84 1.392(3) . ?
 C84 H84 0.9500 . ?
 C85 C86 1.406(3) . ?
 C85 C90 1.402(3) . ?
 C86 C87 1.392(3) . ?
 C86 C91 1.525(3) . ?
 C87 H87 0.9500 . ?
 C87 C88 1.376(4) . ?
 C88 H88 0.9500 . ?
 C88 C89 1.386(4) . ?
 C89 H89 0.9500 . ?
 C89 C90 1.395(4) . ?
 C90 C94 1.516(4) . ?
 C91 H91 1.0000 . ?
 C91 C92 1.515(4) . ?
 C91 C93 1.522(4) . ?
 C92 H92A 0.9800 . ?
 C92 H92B 0.9800 . ?
 C92 H92C 0.9800 . ?
 C93 H93A 0.9800 . ?
 C93 H93B 0.9800 . ?
 C93 H93C 0.9800 . ?
 C94 H94 1.0000 . ?
 C94 C95 1.522(4) . ?
 C94 C96 1.533(4) . ?
 C95 H95A 0.9800 . ?
 C95 H95B 0.9800 . ?
 C95 H95C 0.9800 . ?
 C96 H96A 0.9800 . ?
 C96 H96B 0.9800 . ?
 C96 H96C 0.9800 . ?
 C97 C98 1.409(3) . ?
 C97 C102 1.394(3) . ?
 C98 C99 1.390(4) . ?
 C98 C103 1.523(3) . ?
 C99 H99 0.9500 . ?
 C99 C100 1.391(4) . ?
 C100 H100 0.9500 . ?
 C100 C101 1.382(4) . ?
 C101 H101 0.9500 . ?
 C101 C102 1.400(4) . ?
 C102 C106 1.523(3) . ?
 C103 H103 1.0000 . ?
 C103 C104 1.536(4) . ?
 C103 C105 1.531(3) . ?
 C104 H10A 0.9800 . ?
 C104 H10B 0.9800 . ?
 C104 H10C 0.9800 . ?
 C105 H10D 0.9800 . ?
 C105 H10E 0.9800 . ?
 C105 H10F 0.9800 . ?
 C106 H106 1.0000 . ?
 C106 C107 1.534(4) . ?
 C106 C108 1.533(4) . ?
 C107 H10G 0.9800 . ?
 C107 H10H 0.9800 . ?
 C107 H10I 0.9800 . ?
 C108 H10J 0.9800 . ?
 C108 H10K 0.9800 . ?
 C108 H10L 0.9800 . ?
 C109 C110 1.402(3) . ?
 C109 C114 1.393(3) . ?
 C110 C111 1.392(4) . ?
 C110 C115 1.524(3) . ?
 C111 H111 0.9500 . ?
 C111 C112 1.384(4) . ?
 C112 H112 0.9500 . ?
 C112 C113 1.383(4) . ?
 C113 H113 0.9500 . ?
 C113 C114 1.399(4) . ?
 C114 C118 1.526(4) . ?
 C115 H115 1.0000 . ?
 C115 C116 1.525(4) . ?
 C115 C117 1.534(4) . ?
 C116 H11A 0.9800 . ?
 C116 H11B 0.9800 . ?
 C116 H11C 0.9800 . ?
 C117 H11D 0.9800 . ?
 C117 H11E 0.9800 . ?
 C117 H11F 0.9800 . ?
 C118 H118 1.0000 . ?
 C118 C119 1.533(4) . ?
 C118 C120 1.529(5) . ?
 C119 H11G 0.9800 . ?
 C119 H11H 0.9800 . ?
 C119 H11I 0.9800 . ?
 C120 H12A 0.9800 . ?
 C120 H12B 0.9800 . ?
 C120 H12C 0.9800 . ?
 C121 C122 1.407(3) . ?
 C121 C126 1.396(3) . ?
 C122 C123 1.383(4) . ?
 C122 C127 1.523(4) . ?
 C123 H123 0.9500 . ?
 C123 C124 1.386(4) . ?
 C124 H124 0.9500 . ?
 C124 C125 1.381(4) . ?
 C125 H125 0.9500 . ?
 C125 C126 1.402(4) . ?
 C126 C130 1.522(3) . ?
 C127 H127 1.0000 . ?
 C127 C128 1.530(4) . ?
 C127 C129 1.518(4) . ?
 C128 H12D 0.9800 . ?
 C128 H12E 0.9800 . ?
 C128 H12F 0.9800 . ?
 C129 H12G 0.9800 . ?
 C129 H12H 0.9800 . ?
 C129 H12I 0.9800 . ?
 C130 H130 1.0000 . ?
 C130 C131 1.535(4) . ?
 C130 C132 1.518(4) . ?
 C131 H13A 0.9800 . ?
 C131 H13B 0.9800 . ?
 C131 H13C 0.9800 . ?
 C132 H13D 0.9800 . ?
 C132 H13E 0.9800 . ?
 C132 H13F 0.9800 . ?
 F1 C139 1.341(5) . ?
 F2 C139 1.320(4) . ?
 F3 C139 1.311(6) . ?
 F4 C140 1.346(3) . ?
 F5 C140 1.338(3) . ?
 F6 C140 1.323(3) . ?
 F7 C147 1.342(3) . ?
 F8 C147 1.340(3) . ?
 F9 C147 1.348(3) . ?
 F10 C148 1.334(4) . ?
 F11 C148 1.330(3) . ?
 F12 C148 1.337(3) . ?
 F13 C155 1.345(3) . ?
 F14 C155 1.345(3) . ?
 F15 C155 1.337(3) . ?
 F19 C163 1.332(4) . ?
 F20 C163 1.326(4) . ?
 F21 C163 1.305(4) . ?
 C133 C134 1.410(3) . ?
 C133 C138 1.396(3) . ?
 C133 B1 1.645(4) . ?
 C134 H134 0.9500 . ?
 C134 C135 1.391(4) . ?
 C135 C136 1.383(4) . ?
 C135 C139 1.504(4) . ?
 C136 H136 0.9500 . ?
 C136 C137 1.380(4) . ?
 C137 C138 1.392(3) . ?
 C137 C140 1.499(4) . ?
 C138 H138 0.9500 . ?
 C141 C142 1.400(3) . ?
 C141 C146 1.404(3) . ?
 C141 B1 1.647(4) . ?
 C142 H142 0.9500 . ?
 C142 C143 1.394(3) . ?
 C143 C144 1.390(4) . ?
 C143 C147 1.497(3) . ?
 C144 H144 0.9500 . ?
 C144 C145 1.388(4) . ?
 C145 C146 1.390(3) . ?
 C145 C148 1.508(4) . ?
 C146 H146 0.9500 . ?
 C149 C150 1.401(4) . ?
 C149 C154 1.399(3) . ?
 C149 B1 1.647(3) . ?
 C150 H150 0.9500 . ?
 C150 C151 1.395(3) . ?
 C151 C152 1.389(4) . ?
 C151 C155 1.492(4) . ?
 C152 H152 0.9500 . ?
 C152 C153 1.384(4) . ?
 C153 C154 1.400(3) . ?
 C153 C156 1.498(4) . ?
 C154 H154 0.9500 . ?
 C156 F16A 1.327(4) . ?
 C156 F17A 1.330(4) . ?
 C156 F18A 1.308(4) . ?
 C156 F16B 1.218(10) . ?
 C156 F17B 1.267(10) . ?
 C156 F18B 1.332(10) . ?
 C157 C158 1.408(4) . ?
 C157 C162 1.398(3) . ?
 C157 B1 1.643(4) . ?
 C158 H158 0.9500 . ?
 C158 C159 1.389(4) . ?
 C159 C160 1.397(4) . ?
 C159 C163 1.495(4) . ?
 C160 H160 0.9500 . ?
 C160 C161 1.384(4) . ?
 C161 C162 1.395(4) . ?
 C161 C164 1.506(4) . ?
 C162 H162 0.9500 . ?
 C164 F22A 1.300(7) . ?
 C164 F23A 1.273(5) . ?
 C164 F24A 1.387(6) . ?
 C164 F22B 1.252(14) . ?
 C164 F23B 1.454(11) . ?
 C164 F24B 1.238(9) . ?
 F25 C171 1.342(3) . ?
 F26 C171 1.345(3) . ?
 F27 C171 1.346(3) . ?
 F28 C172 1.342(3) . ?
 F29 C172 1.336(3) . ?
 F30 C172 1.336(3) . ?
 F31 C179 1.341(3) . ?
 F32 C179 1.349(3) . ?
 F33 C179 1.339(3) . ?
 F37 C187 1.328(4) . ?
 F38 C187 1.343(4) . ?
 F39 C187 1.337(3) . ?
 F40 C188 1.349(4) . ?
 F41 C188 1.314(4) . ?
 F42 C188 1.316(4) . ?
 F43 C195 1.328(3) . ?
 F44 C195 1.341(3) . ?
 F45 C195 1.328(4) . ?
 F46 C196 1.339(3) . ?
 F47 C196 1.340(3) . ?
 F48 C196 1.325(3) . ?
 C165 C166 1.400(3) . ?
 C165 C170 1.407(3) . ?
 C165 B2 1.651(4) . ?
 C166 H166 0.9500 . ?
 C166 C167 1.395(3) . ?
 C167 C168 1.385(3) . ?
 C167 C171 1.493(3) . ?
 C168 H168 0.9500 . ?
 C168 C169 1.393(3) . ?
 C169 C170 1.385(3) . ?
 C169 C172 1.499(3) . ?
 C170 H170 0.9500 . ?
 C173 C174 1.404(3) . ?
 C173 C178 1.401(3) . ?
 C173 B2 1.641(3) . ?
 C174 H174 0.9500 . ?
 C174 C175 1.397(3) . ?
 C175 C176 1.397(4) . ?
 C175 C179 1.495(4) . ?
 C176 H176 0.9500 . ?
 C176 C177 1.378(4) . ?
 C177 C178 1.400(3) . ?
 C177 C180 1.499(4) . ?
 C178 H178 0.9500 . ?
 C180 F34A 1.336(7) . ?
 C180 F35A 1.301(9) . ?
 C180 F36A 1.393(11) . ?
 C180 F34B 1.336(10) . ?
 C180 F35B 1.416(16) . ?
 C180 F36B 1.226(17) . ?
 C180 F34C 1.52(2) . ?
 C180 F35C 1.289(17) . ?
 C180 F36C 1.23(2) . ?
 C181 C182 1.405(4) . ?
 C181 C186 1.403(3) . ?
 C181 B2 1.640(4) . ?
 C182 H182 0.9500 . ?
 C182 C183 1.393(4) . ?
 C183 C184 1.394(4) . ?
 C183 C187 1.503(4) . ?
 C184 H184 0.9500 . ?
 C184 C185 1.384(4) . ?
 C185 C186 1.390(4) . ?
 C185 C188 1.511(4) . ?
 C186 H186 0.9500 . ?
 C189 C190 1.407(3) . ?
 C189 C194 1.403(3) . ?
 C189 B2 1.651(4) . ?
 C190 H190 0.9500 . ?
 C190 C191 1.385(4) . ?
 C191 C192 1.392(4) . ?
 C191 C195 1.504(4) . ?
 C192 H192 0.9500 . ?
 C192 C193 1.387(4) . ?
 C193 C194 1.393(4) . ?
 C193 C196 1.493(4) . ?
 C194 H194 0.9500 . ?

loop_
  _geom_angle_atom_site_label_1
  _geom_angle_atom_site_label_2
  _geom_angle_atom_site_label_3
  _geom_angle
  _geom_angle_site_symmetry_1
  _geom_angle_site_symmetry_3
  _geom_angle_publ_flag
 C2 Sb1 C5 91.17(9) . . ?
 C6 Sb2 C3 90.82(9) . . ?
 C1 N1 C2 111.2(2) . . ?
 C1 N1 C19 126.5(2) . . ?
 C2 N1 C19 122.2(2) . . ?
 C1 N2 C3 111.2(2) . . ?
 C1 N2 C31 127.0(2) . . ?
 C3 N2 C31 121.8(2) . . ?
 C4 N3 C5 111.1(2) . . ?
 C4 N3 C43 127.0(2) . . ?
 C5 N3 C43 121.5(2) . . ?
 C4 N4 C6 111.0(2) . . ?
 C4 N4 C55 126.2(2) . . ?
 C6 N4 C55 122.8(2) . . ?
 N1 C1 N2 105.7(2) . . ?
 N1 C1 C7 127.3(2) . . ?
 N2 C1 C7 127.0(2) . . ?
 N1 C2 Sb1 120.23(17) . . ?
 C3 C2 Sb1 133.31(19) . . ?
 C3 C2 N1 106.2(2) . . ?
 N2 C3 Sb2 119.05(17) . . ?
 C2 C3 Sb2 134.98(19) . . ?
 C2 C3 N2 105.8(2) . . ?
 N3 C4 C13 127.4(2) . . ?
 N4 C4 N3 106.0(2) . . ?
 N4 C4 C13 126.6(2) . . ?
 N3 C5 Sb1 119.68(17) . . ?
 C6 C5 Sb1 134.04(19) . . ?
 C6 C5 N3 106.1(2) . . ?
 N4 C6 Sb2 119.76(16) . . ?
 C5 C6 Sb2 134.34(19) . . ?
 C5 C6 N4 105.8(2) . . ?
 C8 C7 C1 121.3(3) . . ?
 C8 C7 C12 117.9(3) . . ?
 C12 C7 C1 120.7(3) . . ?
 C7 C8 H8 119.6 . . ?
 C7 C8 C9 120.9(3) . . ?
 C9 C8 H8 119.6 . . ?
 C8 C9 H9 119.5 . . ?
 C10 C9 C8 121.0(3) . . ?
 C10 C9 H9 119.5 . . ?
 C9 C10 H10 120.4 . . ?
 C9 C10 C11 119.2(3) . . ?
 C11 C10 H10 120.4 . . ?
 C10 C11 H11 119.8 . . ?
 C12 C11 C10 120.5(3) . . ?
 C12 C11 H11 119.8 . . ?
 C7 C12 H12 119.8 . . ?
 C11 C12 C7 120.5(3) . . ?
 C11 C12 H12 119.8 . . ?
 C14 C13 C4 121.4(2) . . ?
 C18 C13 C4 120.9(2) . . ?
 C18 C13 C14 117.6(3) . . ?
 C13 C14 H14 119.5 . . ?
 C15 C14 C13 121.1(3) . . ?
 C15 C14 H14 119.5 . . ?
 C14 C15 H15 119.9 . . ?
 C16 C15 C14 120.2(3) . . ?
 C16 C15 H15 119.9 . . ?
 C15 C16 H16 120.2 . . ?
 C17 C16 C15 119.5(3) . . ?
 C17 C16 H16 120.2 . . ?
 C16 C17 H17 119.5 . . ?
 C16 C17 C18 121.0(3) . . ?
 C18 C17 H17 119.5 . . ?
 C13 C18 H18 119.7 . . ?
 C17 C18 C13 120.7(3) . . ?
 C17 C18 H18 119.7 . . ?
 C20 C19 N1 117.8(3) . . ?
 C20 C19 C24 124.1(3) . . ?
 C24 C19 N1 118.2(3) . . ?
 C19 C20 C21 116.5(3) . . ?
 C19 C20 C25 123.2(2) . . ?
 C21 C20 C25 120.2(3) . . ?
 C20 C21 H21 119.6 . . ?
 C22 C21 C20 120.8(3) . . ?
 C22 C21 H21 119.6 . . ?
 C21 C22 H22 119.5 . . ?
 C21 C22 C23 121.0(3) . . ?
 C23 C22 H22 119.5 . . ?
 C22 C23 H23 119.4 . . ?
 C22 C23 C24 121.2(3) . . ?
 C24 C23 H23 119.4 . . ?
 C19 C24 C28 123.7(3) . . ?
 C23 C24 C19 116.4(3) . . ?
 C23 C24 C28 119.8(3) . . ?
 C20 C25 H25 107.9 . . ?
 C20 C25 C26 111.4(3) . . ?
 C20 C25 C27 111.1(3) . . ?
 C26 C25 H25 107.9 . . ?
 C27 C25 H25 107.9 . . ?
 C27 C25 C26 110.5(3) . . ?
 C25 C26 H26A 109.5 . . ?
 C25 C26 H26B 109.5 . . ?
 C25 C26 H26C 109.5 . . ?
 H26A C26 H26B 109.5 . . ?
 H26A C26 H26C 109.5 . . ?
 H26B C26 H26C 109.5 . . ?
 C25 C27 H27A 109.5 . . ?
 C25 C27 H27B 109.5 . . ?
 C25 C27 H27C 109.5 . . ?
 H27A C27 H27B 109.5 . . ?
 H27A C27 H27C 109.5 . . ?
 H27B C27 H27C 109.5 . . ?
 C24 C28 H28 107.9 . . ?
 C24 C28 C29 112.1(3) . . ?
 C24 C28 C30 111.8(3) . . ?
 C29 C28 H28 107.9 . . ?
 C29 C28 C30 109.1(3) . . ?
 C30 C28 H28 107.9 . . ?
 C28 C29 H29A 109.5 . . ?
 C28 C29 H29B 109.5 . . ?
 C28 C29 H29C 109.5 . . ?
 H29A C29 H29B 109.5 . . ?
 H29A C29 H29C 109.5 . . ?
 H29B C29 H29C 109.5 . . ?
 C28 C30 H30A 109.5 . . ?
 C28 C30 H30B 109.5 . . ?
 C28 C30 H30C 109.5 . . ?
 H30A C30 H30B 109.5 . . ?
 H30A C30 H30C 109.5 . . ?
 H30B C30 H30C 109.5 . . ?
 C32 C31 N2 118.2(3) . . ?
 C32 C31 C36 123.5(2) . . ?
 C36 C31 N2 118.3(2) . . ?
 C31 C32 C33 116.8(3) . . ?
 C31 C32 C37 123.1(2) . . ?
 C33 C32 C37 120.1(2) . . ?
 C32 C33 H33 119.5 . . ?
 C34 C33 C32 121.1(3) . . ?
 C34 C33 H33 119.5 . . ?
 C33 C34 H34 119.2 . . ?
 C33 C34 C35 121.5(3) . . ?
 C35 C34 H34 119.2 . . ?
 C34 C35 H35 120.0 . . ?
 C34 C35 C36 120.0(3) . . ?
 C36 C35 H35 120.0 . . ?
 C31 C36 C40 123.9(2) . . ?
 C35 C36 C31 116.9(3) . . ?
 C35 C36 C40 119.2(3) . . ?
 C32 C37 H37 108.0 . . ?
 C32 C37 C38 111.3(3) . . ?
 C32 C37 C39 110.7(2) . . ?
 C38 C37 H37 108.0 . . ?
 C39 C37 H37 108.0 . . ?
 C39 C37 C38 110.6(3) . . ?
 C37 C38 H38A 109.5 . . ?
 C37 C38 H38B 109.5 . . ?
 C37 C38 H38C 109.5 . . ?
 H38A C38 H38B 109.5 . . ?
 H38A C38 H38C 109.5 . . ?
 H38B C38 H38C 109.5 . . ?
 C37 C39 H39A 109.5 . . ?
 C37 C39 H39B 109.5 . . ?
 C37 C39 H39C 109.5 . . ?
 H39A C39 H39B 109.5 . . ?
 H39A C39 H39C 109.5 . . ?
 H39B C39 H39C 109.5 . . ?
 C36 C40 H40 107.8 . . ?
 C36 C40 C42 111.9(3) . . ?
 C41 C40 C36 111.2(2) . . ?
 C41 C40 H40 107.8 . . ?
 C41 C40 C42 110.3(3) . . ?
 C42 C40 H40 107.8 . . ?
 C40 C41 H41A 109.5 . . ?
 C40 C41 H41B 109.5 . . ?
 C40 C41 H41C 109.5 . . ?
 H41A C41 H41B 109.5 . . ?
 H41A C41 H41C 109.5 . . ?
 H41B C41 H41C 109.5 . . ?
 C40 C42 H42A 109.5 . . ?
 C40 C42 H42B 109.5 . . ?
 C40 C42 H42C 109.5 . . ?
 H42A C42 H42B 109.5 . . ?
 H42A C42 H42C 109.5 . . ?
 H42B C42 H42C 109.5 . . ?
 C44 C43 N3 117.3(2) . . ?
 C44 C43 C48 124.2(2) . . ?
 C48 C43 N3 118.4(2) . . ?
 C43 C44 C45 116.6(3) . . ?
 C43 C44 C49 123.4(2) . . ?
 C45 C44 C49 119.9(3) . . ?
 C44 C45 H45 119.6 . . ?
 C46 C45 C44 120.8(3) . . ?
 C46 C45 H45 119.6 . . ?
 C45 C46 H46 119.5 . . ?
 C47 C46 C45 121.0(3) . . ?
 C47 C46 H46 119.5 . . ?
 C46 C47 H47 119.5 . . ?
 C46 C47 C48 121.0(3) . . ?
 C48 C47 H47 119.5 . . ?
 C43 C48 C52 124.1(2) . . ?
 C47 C48 C43 116.3(3) . . ?
 C47 C48 C52 119.6(3) . . ?
 C44 C49 H49 107.7 . . ?
 C44 C49 C50 111.1(3) . . ?
 C44 C49 C51 110.8(3) . . ?
 C50 C49 H49 107.7 . . ?
 C51 C49 H49 107.7 . . ?
 C51 C49 C50 111.8(3) . . ?
 C49 C50 H50A 109.5 . . ?
 C49 C50 H50B 109.5 . . ?
 C49 C50 H50C 109.5 . . ?
 H50A C50 H50B 109.5 . . ?
 H50A C50 H50C 109.5 . . ?
 H50B C50 H50C 109.5 . . ?
 C49 C51 H51A 109.5 . . ?
 C49 C51 H51B 109.5 . . ?
 C49 C51 H51C 109.5 . . ?
 H51A C51 H51B 109.5 . . ?
 H51A C51 H51C 109.5 . . ?
 H51B C51 H51C 109.5 . . ?
 C48 C52 H52 108.1 . . ?
 C48 C52 C53 111.9(3) . . ?
 C48 C52 C54 111.6(3) . . ?
 C53 C52 H52 108.1 . . ?
 C54 C52 H52 108.1 . . ?
 C54 C52 C53 108.9(3) . . ?
 C52 C53 H53A 109.5 . . ?
 C52 C53 H53B 109.5 . . ?
 C52 C53 H53C 109.5 . . ?
 H53A C53 H53B 109.5 . . ?
 H53A C53 H53C 109.5 . . ?
 H53B C53 H53C 109.5 . . ?
 C52 C54 H54A 109.5 . . ?
 C52 C54 H54B 109.5 . . ?
 C52 C54 H54C 109.5 . . ?
 H54A C54 H54B 109.5 . . ?
 H54A C54 H54C 109.5 . . ?
 H54B C54 H54C 109.5 . . ?
 C56 C55 N4 118.4(2) . . ?
 C56 C55 C60 123.8(2) . . ?
 C60 C55 N4 117.8(2) . . ?
 C55 C56 C57 117.2(3) . . ?
 C55 C56 C61 123.7(2) . . ?
 C57 C56 C61 119.1(3) . . ?
 C56 C57 H57 119.7 . . ?
 C58 C57 C56 120.6(3) . . ?
 C58 C57 H57 119.7 . . ?
 C57 C58 H58 119.6 . . ?
 C57 C58 C59 120.8(3) . . ?
 C59 C58 H58 119.6 . . ?
 C58 C59 H59 119.3 . . ?
 C58 C59 C60 121.4(3) . . ?
 C60 C59 H59 119.3 . . ?
 C55 C60 C64 123.5(2) . . ?
 C59 C60 C55 116.2(3) . . ?
 C59 C60 C64 120.2(3) . . ?
 C56 C61 H61 107.9 . . ?
 C56 C61 C62 111.3(2) . . ?
 C56 C61 C63 111.0(2) . . ?
 C62 C61 H61 107.9 . . ?
 C63 C61 H61 107.9 . . ?
 C63 C61 C62 110.6(3) . . ?
 C61 C62 H62A 109.5 . . ?
 C61 C62 H62B 109.5 . . ?
 C61 C62 H62C 109.5 . . ?
 H62A C62 H62B 109.5 . . ?
 H62A C62 H62C 109.5 . . ?
 H62B C62 H62C 109.5 . . ?
 C61 C63 H63A 109.5 . . ?
 C61 C63 H63B 109.5 . . ?
 C61 C63 H63C 109.5 . . ?
 H63A C63 H63B 109.5 . . ?
 H63A C63 H63C 109.5 . . ?
 H63B C63 H63C 109.5 . . ?
 C60 C64 H64 107.9 . . ?
 C60 C64 C65 111.2(3) . . ?
 C65 C64 H64 107.9 . . ?
 C66 C64 C60 111.9(3) . . ?
 C66 C64 H64 107.9 . . ?
 C66 C64 C65 109.9(3) . . ?
 C64 C65 H65A 109.5 . . ?
 C64 C65 H65B 109.5 . . ?
 C64 C65 H65C 109.5 . . ?
 H65A C65 H65B 109.5 . . ?
 H65A C65 H65C 109.5 . . ?
 H65B C65 H65C 109.5 . . ?
 C64 C66 H66A 109.5 . . ?
 C64 C66 H66B 109.5 . . ?
 C64 C66 H66C 109.5 . . ?
 H66A C66 H66B 109.5 . . ?
 H66A C66 H66C 109.5 . . ?
 H66B C66 H66C 109.5 . . ?
 C68 Sb3 C71 90.41(9) . . ?
 C69 Sb4 C72 90.39(9) . . ?
 C67 N5 C68 111.55(19) . . ?
 C67 N5 C85 127.34(19) . . ?
 C68 N5 C85 120.72(19) . . ?
 C67 N6 C69 111.22(19) . . ?
 C67 N6 C97 127.88(19) . . ?
 C69 N6 C97 120.88(19) . . ?
 C70 N7 C71 110.92(19) . . ?
 C70 N7 C109 128.66(19) . . ?
 C71 N7 C109 120.40(19) . . ?
 C70 N8 C72 111.18(19) . . ?
 C70 N8 C121 128.12(19) . . ?
 C72 N8 C121 120.45(19) . . ?
 N5 C67 N6 105.43(19) . . ?
 N5 C67 C73 127.2(2) . . ?
 N6 C67 C73 127.4(2) . . ?
 N5 C68 Sb3 119.29(16) . . ?
 C69 C68 Sb3 134.97(16) . . ?
 C69 C68 N5 105.69(19) . . ?
 N6 C69 Sb4 119.45(16) . . ?
 C68 C69 Sb4 134.47(17) . . ?
 C68 C69 N6 106.07(19) . . ?
 N7 C70 N8 105.61(19) . . ?
 N7 C70 C79 127.4(2) . . ?
 N8 C70 C79 126.9(2) . . ?
 N7 C71 Sb3 119.32(16) . . ?
 C72 C71 Sb3 134.52(17) . . ?
 C72 C71 N7 106.16(19) . . ?
 N8 C72 Sb4 118.75(16) . . ?
 C71 C72 Sb4 135.07(17) . . ?
 C71 C72 N8 106.12(19) . . ?
 C74 C73 C67 121.1(2) . . ?
 C78 C73 C67 121.6(2) . . ?
 C78 C73 C74 117.3(2) . . ?
 C73 C74 H74 119.5 . . ?
 C75 C74 C73 121.0(2) . . ?
 C75 C74 H74 119.5 . . ?
 C74 C75 H75 119.6 . . ?
 C76 C75 C74 120.9(2) . . ?
 C76 C75 H75 119.6 . . ?
 C75 C76 H76 120.6 . . ?
 C75 C76 C77 118.9(2) . . ?
 C77 C76 H76 120.6 . . ?
 C76 C77 H77 119.4 . . ?
 C76 C77 C78 121.1(2) . . ?
 C78 C77 H77 119.4 . . ?
 C73 C78 H78 119.6 . . ?
 C77 C78 C73 120.7(2) . . ?
 C77 C78 H78 119.6 . . ?
 C80 C79 C70 121.5(2) . . ?
 C84 C79 C70 121.8(2) . . ?
 C84 C79 C80 116.7(2) . . ?
 C79 C80 H80 119.4 . . ?
 C81 C80 C79 121.2(3) . . ?
 C81 C80 H80 119.4 . . ?
 C80 C81 H81 119.6 . . ?
 C82 C81 C80 120.8(3) . . ?
 C82 C81 H81 119.6 . . ?
 C81 C82 H82 120.6 . . ?
 C83 C82 C81 118.9(2) . . ?
 C83 C82 H82 120.6 . . ?
 C82 C83 H83 119.4 . . ?
 C82 C83 C84 121.3(3) . . ?
 C84 C83 H83 119.4 . . ?
 C79 C84 H84 119.5 . . ?
 C83 C84 C79 121.1(3) . . ?
 C83 C84 H84 119.5 . . ?
 C86 C85 N5 118.6(2) . . ?
 C90 C85 N5 117.3(2) . . ?
 C90 C85 C86 124.1(2) . . ?
 C85 C86 C91 122.1(2) . . ?
 C87 C86 C85 116.0(2) . . ?
 C87 C86 C91 121.8(2) . . ?
 C86 C87 H87 119.1 . . ?
 C88 C87 C86 121.9(3) . . ?
 C88 C87 H87 119.1 . . ?
 C87 C88 H88 119.8 . . ?
 C87 C88 C89 120.3(3) . . ?
 C89 C88 H88 119.8 . . ?
 C88 C89 H89 119.4 . . ?
 C88 C89 C90 121.2(3) . . ?
 C90 C89 H89 119.4 . . ?
 C85 C90 C94 122.8(2) . . ?
 C89 C90 C85 116.3(2) . . ?
 C89 C90 C94 120.9(2) . . ?
 C86 C91 H91 107.4 . . ?
 C92 C91 C86 112.6(2) . . ?
 C92 C91 H91 107.4 . . ?
 C92 C91 C93 110.8(2) . . ?
 C93 C91 C86 111.1(2) . . ?
 C93 C91 H91 107.4 . . ?
 C91 C92 H92A 109.5 . . ?
 C91 C92 H92B 109.5 . . ?
 C91 C92 H92C 109.5 . . ?
 H92A C92 H92B 109.5 . . ?
 H92A C92 H92C 109.5 . . ?
 H92B C92 H92C 109.5 . . ?
 C91 C93 H93A 109.5 . . ?
 C91 C93 H93B 109.5 . . ?
 C91 C93 H93C 109.5 . . ?
 H93A C93 H93B 109.5 . . ?
 H93A C93 H93C 109.5 . . ?
 H93B C93 H93C 109.5 . . ?
 C90 C94 H94 107.9 . . ?
 C90 C94 C95 110.9(2) . . ?
 C90 C94 C96 111.4(2) . . ?
 C95 C94 H94 107.9 . . ?
 C95 C94 C96 110.8(2) . . ?
 C96 C94 H94 107.9 . . ?
 C94 C95 H95A 109.5 . . ?
 C94 C95 H95B 109.5 . . ?
 C94 C95 H95C 109.5 . . ?
 H95A C95 H95B 109.5 . . ?
 H95A C95 H95C 109.5 . . ?
 H95B C95 H95C 109.5 . . ?
 C94 C96 H96A 109.5 . . ?
 C94 C96 H96B 109.5 . . ?
 C94 C96 H96C 109.5 . . ?
 H96A C96 H96B 109.5 . . ?
 H96A C96 H96C 109.5 . . ?
 H96B C96 H96C 109.5 . . ?
 C98 C97 N6 117.5(2) . . ?
 C102 C97 N6 118.5(2) . . ?
 C102 C97 C98 124.1(2) . . ?
 C97 C98 C103 122.4(2) . . ?
 C99 C98 C97 116.3(2) . . ?
 C99 C98 C103 121.3(2) . . ?
 C98 C99 H99 119.3 . . ?
 C100 C99 C98 121.4(2) . . ?
 C100 C99 H99 119.3 . . ?
 C99 C100 H100 119.8 . . ?
 C101 C100 C99 120.4(3) . . ?
 C101 C100 H100 119.8 . . ?
 C100 C101 H101 119.5 . . ?
 C100 C101 C102 121.1(2) . . ?
 C102 C101 H101 119.5 . . ?
 C97 C102 C101 116.7(2) . . ?
 C97 C102 C106 122.8(2) . . ?
 C101 C102 C106 120.5(2) . . ?
 C98 C103 H103 107.6 . . ?
 C98 C103 C104 111.5(2) . . ?
 C98 C103 C105 111.9(2) . . ?
 C104 C103 H103 107.6 . . ?
 C105 C103 H103 107.6 . . ?
 C105 C103 C104 110.4(2) . . ?
 C103 C104 H10A 109.5 . . ?
 C103 C104 H10B 109.5 . . ?
 C103 C104 H10C 109.5 . . ?
 H10A C104 H10B 109.5 . . ?
 H10A C104 H10C 109.5 . . ?
 H10B C104 H10C 109.5 . . ?
 C103 C105 H10D 109.5 . . ?
 C103 C105 H10E 109.5 . . ?
 C103 C105 H10F 109.5 . . ?
 H10D C105 H10E 109.5 . . ?
 H10D C105 H10F 109.5 . . ?
 H10E C105 H10F 109.5 . . ?
 C102 C106 H106 108.0 . . ?
 C102 C106 C107 111.8(2) . . ?
 C102 C106 C108 109.9(2) . . ?
 C107 C106 H106 108.0 . . ?
 C108 C106 H106 108.0 . . ?
 C108 C106 C107 111.0(2) . . ?
 C106 C107 H10G 109.5 . . ?
 C106 C107 H10H 109.5 . . ?
 C106 C107 H10I 109.5 . . ?
 H10G C107 H10H 109.5 . . ?
 H10G C107 H10I 109.5 . . ?
 H10H C107 H10I 109.5 . . ?
 C106 C108 H10J 109.5 . . ?
 C106 C108 H10K 109.5 . . ?
 C106 C108 H10L 109.5 . . ?
 H10J C108 H10K 109.5 . . ?
 H10J C108 H10L 109.5 . . ?
 H10K C108 H10L 109.5 . . ?
 C110 C109 N7 118.1(2) . . ?
 C114 C109 N7 118.4(2) . . ?
 C114 C109 C110 123.4(2) . . ?
 C109 C110 C115 121.9(2) . . ?
 C111 C110 C109 117.1(2) . . ?
 C111 C110 C115 120.9(2) . . ?
 C110 C111 H111 119.6 . . ?
 C112 C111 C110 120.8(2) . . ?
 C112 C111 H111 119.6 . . ?
 C111 C112 H112 119.7 . . ?
 C113 C112 C111 120.7(3) . . ?
 C113 C112 H112 119.7 . . ?
 C112 C113 H113 119.6 . . ?
 C112 C113 C114 120.8(3) . . ?
 C114 C113 H113 119.6 . . ?
 C109 C114 C113 117.0(2) . . ?
 C109 C114 C118 122.9(2) . . ?
 C113 C114 C118 120.0(2) . . ?
 C110 C115 H115 107.8 . . ?
 C110 C115 C116 110.8(2) . . ?
 C110 C115 C117 111.8(2) . . ?
 C116 C115 H115 107.8 . . ?
 C116 C115 C117 110.6(2) . . ?
 C117 C115 H115 107.8 . . ?
 C115 C116 H11A 109.5 . . ?
 C115 C116 H11B 109.5 . . ?
 C115 C116 H11C 109.5 . . ?
 H11A C116 H11B 109.5 . . ?
 H11A C116 H11C 109.5 . . ?
 H11B C116 H11C 109.5 . . ?
 C115 C117 H11D 109.5 . . ?
 C115 C117 H11E 109.5 . . ?
 C115 C117 H11F 109.5 . . ?
 H11D C117 H11E 109.5 . . ?
 H11D C117 H11F 109.5 . . ?
 H11E C117 H11F 109.5 . . ?
 C114 C118 H118 107.9 . . ?
 C114 C118 C119 112.3(2) . . ?
 C114 C118 C120 109.8(3) . . ?
 C119 C118 H118 107.9 . . ?
 C120 C118 H118 107.9 . . ?
 C120 C118 C119 110.9(3) . . ?
 C118 C119 H11G 109.5 . . ?
 C118 C119 H11H 109.5 . . ?
 C118 C119 H11I 109.5 . . ?
 H11G C119 H11H 109.5 . . ?
 H11G C119 H11I 109.5 . . ?
 H11H C119 H11I 109.5 . . ?
 C118 C120 H12A 109.5 . . ?
 C118 C120 H12B 109.5 . . ?
 C118 C120 H12C 109.5 . . ?
 H12A C120 H12B 109.5 . . ?
 H12A C120 H12C 109.5 . . ?
 H12B C120 H12C 109.5 . . ?
 C122 C121 N8 118.7(2) . . ?
 C126 C121 N8 117.6(2) . . ?
 C126 C121 C122 123.7(2) . . ?
 C121 C122 C127 122.7(2) . . ?
 C123 C122 C121 116.5(2) . . ?
 C123 C122 C127 120.8(2) . . ?
 C122 C123 H123 119.2 . . ?
 C122 C123 C124 121.6(2) . . ?
 C124 C123 H123 119.2 . . ?
 C123 C124 H124 119.7 . . ?
 C125 C124 C123 120.6(2) . . ?
 C125 C124 H124 119.7 . . ?
 C124 C125 H125 119.7 . . ?
 C124 C125 C126 120.7(2) . . ?
 C126 C125 H125 119.7 . . ?
 C121 C126 C125 116.9(2) . . ?
 C121 C126 C130 122.6(2) . . ?
 C125 C126 C130 120.5(2) . . ?
 C122 C127 H127 107.7 . . ?
 C122 C127 C128 110.9(2) . . ?
 C128 C127 H127 107.7 . . ?
 C129 C127 C122 111.8(2) . . ?
 C129 C127 H127 107.7 . . ?
 C129 C127 C128 110.9(3) . . ?
 C127 C128 H12D 109.5 . . ?
 C127 C128 H12E 109.5 . . ?
 C127 C128 H12F 109.5 . . ?
 H12D C128 H12E 109.5 . . ?
 H12D C128 H12F 109.5 . . ?
 H12E C128 H12F 109.5 . . ?
 C127 C129 H12G 109.5 . . ?
 C127 C129 H12H 109.5 . . ?
 C127 C129 H12I 109.5 . . ?
 H12G C129 H12H 109.5 . . ?
 H12G C129 H12I 109.5 . . ?
 H12H C129 H12I 109.5 . . ?
 C126 C130 H130 107.8 . . ?
 C126 C130 C131 110.7(2) . . ?
 C131 C130 H130 107.8 . . ?
 C132 C130 C126 111.2(2) . . ?
 C132 C130 H130 107.8 . . ?
 C132 C130 C131 111.2(3) . . ?
 C130 C131 H13A 109.5 . . ?
 C130 C131 H13B 109.5 . . ?
 C130 C131 H13C 109.5 . . ?
 H13A C131 H13B 109.5 . . ?
 H13A C131 H13C 109.5 . . ?
 H13B C131 H13C 109.5 . . ?
 C130 C132 H13D 109.5 . . ?
 C130 C132 H13E 109.5 . . ?
 C130 C132 H13F 109.5 . . ?
 H13D C132 H13E 109.5 . . ?
 H13D C132 H13F 109.5 . . ?
 H13E C132 H13F 109.5 . . ?
 C134 C133 B1 120.9(2) . . ?
 C138 C133 C134 114.8(2) . . ?
 C138 C133 B1 124.3(2) . . ?
 C133 C134 H134 118.7 . . ?
 C135 C134 C133 122.5(2) . . ?
 C135 C134 H134 118.7 . . ?
 C134 C135 C139 119.1(3) . . ?
 C136 C135 C134 121.1(3) . . ?
 C136 C135 C139 119.8(3) . . ?
 C135 C136 H136 121.2 . . ?
 C137 C136 C135 117.5(2) . . ?
 C137 C136 H136 121.2 . . ?
 C136 C137 C138 121.4(2) . . ?
 C136 C137 C140 119.6(2) . . ?
 C138 C137 C140 119.0(2) . . ?
 C133 C138 H138 118.7 . . ?
 C137 C138 C133 122.6(2) . . ?
 C137 C138 H138 118.7 . . ?
 F1 C139 C135 111.6(3) . . ?
 F2 C139 F1 106.0(3) . . ?
 F2 C139 C135 112.9(3) . . ?
 F3 C139 F1 105.1(3) . . ?
 F3 C139 F2 108.1(4) . . ?
 F3 C139 C135 112.6(3) . . ?
 F4 C140 C137 111.7(2) . . ?
 F5 C140 F4 105.4(2) . . ?
 F5 C140 C137 112.9(2) . . ?
 F6 C140 F4 106.3(2) . . ?
 F6 C140 F5 107.6(2) . . ?
 F6 C140 C137 112.5(2) . . ?
 C142 C141 C146 115.7(2) . . ?
 C142 C141 B1 120.1(2) . . ?
 C146 C141 B1 124.2(2) . . ?
 C141 C142 H142 118.8 . . ?
 C143 C142 C141 122.5(2) . . ?
 C143 C142 H142 118.8 . . ?
 C142 C143 C147 118.1(2) . . ?
 C144 C143 C142 120.6(2) . . ?
 C144 C143 C147 121.3(2) . . ?
 C143 C144 H144 121.0 . . ?
 C145 C144 C143 117.9(2) . . ?
 C145 C144 H144 121.0 . . ?
 C144 C145 C146 121.3(2) . . ?
 C144 C145 C148 118.0(2) . . ?
 C146 C145 C148 120.7(2) . . ?
 C141 C146 H146 119.0 . . ?
 C145 C146 C141 122.0(2) . . ?
 C145 C146 H146 119.0 . . ?
 F7 C147 F9 106.5(2) . . ?
 F7 C147 C143 112.0(2) . . ?
 F8 C147 F7 106.2(2) . . ?
 F8 C147 F9 106.7(2) . . ?
 F8 C147 C143 112.4(2) . . ?
 F9 C147 C143 112.6(2) . . ?
 F10 C148 F12 105.8(2) . . ?
 F10 C148 C145 112.0(3) . . ?
 F11 C148 F10 106.1(2) . . ?
 F11 C148 F12 107.8(3) . . ?
 F11 C148 C145 111.8(2) . . ?
 F12 C148 C145 113.0(2) . . ?
 C150 C149 B1 119.9(2) . . ?
 C154 C149 C150 116.0(2) . . ?
 C154 C149 B1 124.2(2) . . ?
 C149 C150 H150 118.8 . . ?
 C151 C150 C149 122.4(2) . . ?
 C151 C150 H150 118.8 . . ?
 C150 C151 C155 118.2(2) . . ?
 C152 C151 C150 120.5(2) . . ?
 C152 C151 C155 121.2(2) . . ?
 C151 C152 H152 120.9 . . ?
 C153 C152 C151 118.2(2) . . ?
 C153 C152 H152 120.9 . . ?
 C152 C153 C154 121.0(2) . . ?
 C152 C153 C156 119.6(2) . . ?
 C154 C153 C156 119.4(2) . . ?
 C149 C154 C153 121.8(2) . . ?
 C149 C154 H154 119.1 . . ?
 C153 C154 H154 119.1 . . ?
 F13 C155 C151 112.0(2) . . ?
 F14 C155 F13 105.3(2) . . ?
 F14 C155 C151 112.5(2) . . ?
 F15 C155 F13 106.9(2) . . ?
 F15 C155 F14 106.2(2) . . ?
 F15 C155 C151 113.3(2) . . ?
 F16A C156 C153 111.8(2) . . ?
 F16A C156 F17A 102.2(3) . . ?
 F17A C156 C153 113.3(3) . . ?
 F18A C156 C153 114.5(2) . . ?
 F18A C156 F16A 107.3(4) . . ?
 F18A C156 F17A 106.8(3) . . ?
 F16B C156 C153 115.8(6) . . ?
 F16B C156 F17B 104.9(10) . . ?
 F16B C156 F18B 106.1(11) . . ?
 F17B C156 C153 113.0(5) . . ?
 F17B C156 F18B 105.5(9) . . ?
 F18B C156 C153 110.7(4) . . ?
 C158 C157 B1 120.4(2) . . ?
 C162 C157 C158 115.6(2) . . ?
 C162 C157 B1 123.9(2) . . ?
 C157 C158 H158 118.7 . . ?
 C159 C158 C157 122.6(2) . . ?
 C159 C158 H158 118.7 . . ?
 C158 C159 C160 120.4(3) . . ?
 C158 C159 C163 119.6(2) . . ?
 C160 C159 C163 119.9(3) . . ?
 C159 C160 H160 121.0 . . ?
 C161 C160 C159 118.0(3) . . ?
 C161 C160 H160 121.0 . . ?
 C160 C161 C162 121.2(2) . . ?
 C160 C161 C164 119.6(3) . . ?
 C162 C161 C164 119.2(3) . . ?
 C157 C162 H162 118.9 . . ?
 C161 C162 C157 122.2(3) . . ?
 C161 C162 H162 118.9 . . ?
 F19 C163 C159 112.8(3) . . ?
 F20 C163 F19 103.3(3) . . ?
 F20 C163 C159 111.8(3) . . ?
 F21 C163 F19 107.1(3) . . ?
 F21 C163 F20 107.2(3) . . ?
 F21 C163 C159 113.9(3) . . ?
 F22A C164 C161 114.2(4) . . ?
 F22A C164 F24A 103.7(4) . . ?
 F23A C164 C161 114.5(3) . . ?
 F23A C164 F22A 109.8(5) . . ?
 F23A C164 F24A 104.4(4) . . ?
 F24A C164 C161 109.1(3) . . ?
 F22B C164 C161 114.4(8) . . ?
 F22B C164 F23B 100.6(9) . . ?
 F23B C164 C161 106.7(5) . . ?
 F24B C164 C161 116.8(5) . . ?
 F24B C164 F22B 116.5(10) . . ?
 F24B C164 F23B 98.3(9) . . ?
 C133 B1 C141 109.34(19) . . ?
 C133 B1 C149 107.8(2) . . ?
 C149 B1 C141 110.11(19) . . ?
 C157 B1 C133 111.22(19) . . ?
 C157 B1 C141 109.0(2) . . ?
 C157 B1 C149 109.4(2) . . ?
 C166 C165 C170 115.3(2) . . ?
 C166 C165 B2 120.8(2) . . ?
 C170 C165 B2 123.9(2) . . ?
 C165 C166 H166 118.6 . . ?
 C167 C166 C165 122.7(2) . . ?
 C167 C166 H166 118.6 . . ?
 C166 C167 C171 118.7(2) . . ?
 C168 C167 C166 120.6(2) . . ?
 C168 C167 C171 120.6(2) . . ?
 C167 C168 H168 121.1 . . ?
 C167 C168 C169 117.8(2) . . ?
 C169 C168 H168 121.1 . . ?
 C168 C169 C172 118.2(2) . . ?
 C170 C169 C168 121.2(2) . . ?
 C170 C169 C172 120.6(2) . . ?
 C165 C170 H170 118.8 . . ?
 C169 C170 C165 122.3(2) . . ?
 C169 C170 H170 118.8 . . ?
 F25 C171 F26 106.2(2) . . ?
 F25 C171 F27 106.2(2) . . ?
 F25 C171 C167 111.9(2) . . ?
 F26 C171 F27 106.6(2) . . ?
 F26 C171 C167 112.1(2) . . ?
 F27 C171 C167 113.3(2) . . ?
 F28 C172 C169 112.0(2) . . ?
 F29 C172 F28 105.2(2) . . ?
 F29 C172 C169 112.1(2) . . ?
 F30 C172 F28 105.9(2) . . ?
 F30 C172 F29 107.6(2) . . ?
 F30 C172 C169 113.4(2) . . ?
 C174 C173 B2 120.4(2) . . ?
 C178 C173 C174 115.6(2) . . ?
 C178 C173 B2 123.9(2) . . ?
 C173 C174 H174 118.7 . . ?
 C175 C174 C173 122.6(2) . . ?
 C175 C174 H174 118.7 . . ?
 C174 C175 C179 118.4(2) . . ?
 C176 C175 C174 120.5(2) . . ?
 C176 C175 C179 121.1(2) . . ?
 C175 C176 H176 121.1 . . ?
 C177 C176 C175 117.9(2) . . ?
 C177 C176 H176 121.1 . . ?
 C176 C177 C178 121.4(2) . . ?
 C176 C177 C180 120.3(2) . . ?
 C178 C177 C180 118.3(2) . . ?
 C173 C178 H178 119.0 . . ?
 C177 C178 C173 122.0(2) . . ?
 C177 C178 H178 119.0 . . ?
 F31 C179 F32 105.5(2) . . ?
 F31 C179 C175 112.2(2) . . ?
 F32 C179 C175 112.0(2) . . ?
 F33 C179 F31 107.1(2) . . ?
 F33 C179 F32 106.4(2) . . ?
 F33 C179 C175 113.1(2) . . ?
 C177 C180 F34C 111.8(9) . . ?
 F34A C180 C177 111.6(3) . . ?
 F34A C180 F36A 103.0(6) . . ?
 F35A C180 C177 113.9(5) . . ?
 F35A C180 F34A 109.8(6) . . ?
 F35A C180 F36A 106.8(6) . . ?
 F36A C180 C177 111.1(6) . . ?
 F34B C180 C177 111.0(4) . . ?
 F34B C180 F35B 102.3(7) . . ?
 F35B C180 C177 110.9(8) . . ?
 F36B C180 C177 113.6(9) . . ?
 F36B C180 F34B 112.5(10) . . ?
 F36B C180 F35B 105.8(9) . . ?
 F35C C180 C177 113.7(8) . . ?
 F35C C180 F34C 97.7(14) . . ?
 F36C C180 C177 119.0(11) . . ?
 F36C C180 F34C 96.7(14) . . ?
 F36C C180 F35C 114.4(13) . . ?
 C182 C181 B2 120.7(2) . . ?
 C186 C181 C182 115.6(2) . . ?
 C186 C181 B2 123.5(2) . . ?
 C181 C182 H182 118.8 . . ?
 C183 C182 C181 122.4(2) . . ?
 C183 C182 H182 118.8 . . ?
 C182 C183 C184 120.6(3) . . ?
 C182 C183 C187 119.7(2) . . ?
 C184 C183 C187 119.6(3) . . ?
 C183 C184 H184 121.1 . . ?
 C185 C184 C183 117.7(3) . . ?
 C185 C184 H184 121.1 . . ?
 C184 C185 C186 121.5(2) . . ?
 C184 C185 C188 118.5(3) . . ?
 C186 C185 C188 120.0(3) . . ?
 C181 C186 H186 119.0 . . ?
 C185 C186 C181 122.0(3) . . ?
 C185 C186 H186 119.0 . . ?
 F37 C187 F38 106.0(3) . . ?
 F37 C187 F39 107.0(3) . . ?
 F37 C187 C183 113.0(2) . . ?
 F38 C187 C183 111.3(3) . . ?
 F39 C187 F38 106.3(3) . . ?
 F39 C187 C183 112.7(2) . . ?
 F40 C188 C185 111.7(3) . . ?
 F41 C188 F40 104.3(3) . . ?
 F41 C188 F42 109.7(3) . . ?
 F41 C188 C185 112.7(3) . . ?
 F42 C188 F40 104.1(3) . . ?
 F42 C188 C185 113.6(3) . . ?
 C190 C189 B2 121.0(2) . . ?
 C194 C189 C190 115.2(2) . . ?
 C194 C189 B2 123.8(2) . . ?
 C189 C190 H190 118.7 . . ?
 C191 C190 C189 122.6(2) . . ?
 C191 C190 H190 118.7 . . ?
 C190 C191 C192 121.3(2) . . ?
 C190 C191 C195 120.6(2) . . ?
 C192 C191 C195 118.0(2) . . ?
 C191 C192 H192 121.4 . . ?
 C193 C192 C191 117.3(2) . . ?
 C193 C192 H192 121.4 . . ?
 C192 C193 C194 121.4(2) . . ?
 C192 C193 C196 120.0(2) . . ?
 C194 C193 C196 118.6(2) . . ?
 C189 C194 H194 118.9 . . ?
 C193 C194 C189 122.3(2) . . ?
 C193 C194 H194 118.9 . . ?
 F43 C195 F44 106.4(2) . . ?
 F43 C195 C191 113.1(2) . . ?
 F44 C195 C191 112.1(3) . . ?
 F45 C195 F43 106.9(3) . . ?
 F45 C195 F44 105.3(3) . . ?
 F45 C195 C191 112.5(2) . . ?
 F46 C196 F47 105.2(2) . . ?
 F46 C196 C193 112.4(2) . . ?
 F47 C196 C193 112.9(2) . . ?
 F48 C196 F46 106.2(2) . . ?
 F48 C196 F47 106.9(2) . . ?
 F48 C196 C193 112.8(2) . . ?
 C165 B2 C189 108.9(2) . . ?
 C173 B2 C165 109.55(18) . . ?
 C173 B2 C189 108.3(2) . . ?
 C181 B2 C165 109.6(2) . . ?
 C181 B2 C173 109.4(2) . . ?
 C181 B2 C189 111.06(19) . . ?

loop_
  _geom_torsion_atom_site_label_1
  _geom_torsion_atom_site_label_2
  _geom_torsion_atom_site_label_3
  _geom_torsion_atom_site_label_4
  _geom_torsion
  _geom_torsion_site_symmetry_1
  _geom_torsion_site_symmetry_2
  _geom_torsion_site_symmetry_3
  _geom_torsion_site_symmetry_4
  _geom_torsion_publ_flag
 Sb1 C2 C3 Sb2 -12.9(5) . . . . ?
 Sb1 C2 C3 N2 172.5(2) . . . . ?
 Sb1 C5 C6 Sb2 -11.9(5) . . . . ?
 Sb1 C5 C6 N4 172.2(2) . . . . ?
 N1 C1 C7 C8 24.7(4) . . . . ?
 N1 C1 C7 C12 -153.7(3) . . . . ?
 N1 C2 C3 Sb2 173.2(2) . . . . ?
 N1 C2 C3 N2 -1.5(3) . . . . ?
 N1 C19 C20 C21 -177.8(2) . . . . ?
 N1 C19 C20 C25 0.3(4) . . . . ?
 N1 C19 C24 C23 178.5(2) . . . . ?
 N1 C19 C24 C28 1.2(4) . . . . ?
 N2 C1 C7 C8 -156.7(3) . . . . ?
 N2 C1 C7 C12 24.9(4) . . . . ?
 N2 C31 C32 C33 -176.1(2) . . . . ?
 N2 C31 C32 C37 2.6(4) . . . . ?
 N2 C31 C36 C35 176.0(2) . . . . ?
 N2 C31 C36 C40 -2.8(4) . . . . ?
 N3 C4 C13 C14 -155.2(3) . . . . ?
 N3 C4 C13 C18 25.8(5) . . . . ?
 N3 C5 C6 Sb2 173.5(2) . . . . ?
 N3 C5 C6 N4 -2.4(3) . . . . ?
 N3 C43 C44 C45 179.4(2) . . . . ?
 N3 C43 C44 C49 -1.9(4) . . . . ?
 N3 C43 C48 C47 -178.5(2) . . . . ?
 N3 C43 C48 C52 3.2(4) . . . . ?
 N4 C4 C13 C14 27.1(4) . . . . ?
 N4 C4 C13 C18 -151.9(3) . . . . ?
 N4 C55 C56 C57 -175.9(2) . . . . ?
 N4 C55 C56 C61 3.5(4) . . . . ?
 N4 C55 C60 C59 175.4(2) . . . . ?
 N4 C55 C60 C64 -1.1(4) . . . . ?
 C1 N1 C2 Sb1 -173.50(19) . . . . ?
 C1 N1 C2 C3 1.4(3) . . . . ?
 C1 N1 C19 C20 78.9(4) . . . . ?
 C1 N1 C19 C24 -100.3(3) . . . . ?
 C1 N2 C3 Sb2 -174.56(18) . . . . ?
 C1 N2 C3 C2 1.1(3) . . . . ?
 C1 N2 C31 C32 81.6(3) . . . . ?
 C1 N2 C31 C36 -99.0(3) . . . . ?
 C1 C7 C8 C9 -178.5(3) . . . . ?
 C1 C7 C12 C11 178.9(3) . . . . ?
 C2 N1 C1 N2 -0.7(3) . . . . ?
 C2 N1 C1 C7 178.1(3) . . . . ?
 C2 N1 C19 C20 -96.2(3) . . . . ?
 C2 N1 C19 C24 84.6(3) . . . . ?
 C3 N2 C1 N1 -0.3(3) . . . . ?
 C3 N2 C1 C7 -179.1(3) . . . . ?
 C3 N2 C31 C32 -97.0(3) . . . . ?
 C3 N2 C31 C36 82.4(3) . . . . ?
 C4 N3 C5 Sb1 -172.93(18) . . . . ?
 C4 N3 C5 C6 2.6(3) . . . . ?
 C4 N3 C43 C44 79.2(4) . . . . ?
 C4 N3 C43 C48 -103.1(3) . . . . ?
 C4 N4 C6 Sb2 -175.11(18) . . . . ?
 C4 N4 C6 C5 1.5(3) . . . . ?
 C4 N4 C55 C56 78.7(3) . . . . ?
 C4 N4 C55 C60 -99.1(3) . . . . ?
 C4 C13 C14 C15 -179.6(3) . . . . ?
 C4 C13 C18 C17 179.6(3) . . . . ?
 C5 N3 C4 N4 -1.6(3) . . . . ?
 C5 N3 C4 C13 -179.7(3) . . . . ?
 C5 N3 C43 C44 -92.7(3) . . . . ?
 C5 N3 C43 C48 85.0(3) . . . . ?
 C6 N4 C4 N3 0.0(3) . . . . ?
 C6 N4 C4 C13 178.1(3) . . . . ?
 C6 N4 C55 C56 -99.7(3) . . . . ?
 C6 N4 C55 C60 82.5(3) . . . . ?
 C7 C8 C9 C10 -0.9(5) . . . . ?
 C8 C7 C12 C11 0.4(4) . . . . ?
 C8 C9 C10 C11 1.4(5) . . . . ?
 C9 C10 C11 C12 -0.9(5) . . . . ?
 C10 C11 C12 C7 0.0(5) . . . . ?
 C12 C7 C8 C9 0.0(5) . . . . ?
 C13 C14 C15 C16 -0.5(5) . . . . ?
 C14 C13 C18 C17 0.6(5) . . . . ?
 C14 C15 C16 C17 1.5(6) . . . . ?
 C15 C16 C17 C18 -1.5(6) . . . . ?
 C16 C17 C18 C13 0.5(6) . . . . ?
 C18 C13 C14 C15 -0.5(5) . . . . ?
 C19 N1 C1 N2 -176.3(3) . . . . ?
 C19 N1 C1 C7 2.6(5) . . . . ?
 C19 N1 C2 Sb1 2.3(4) . . . . ?
 C19 N1 C2 C3 177.2(2) . . . . ?
 C19 C20 C21 C22 -0.7(4) . . . . ?
 C19 C20 C25 C26 -112.3(3) . . . . ?
 C19 C20 C25 C27 123.9(3) . . . . ?
 C19 C24 C28 C29 -126.7(3) . . . . ?
 C19 C24 C28 C30 110.5(3) . . . . ?
 C20 C19 C24 C23 -0.7(4) . . . . ?
 C20 C19 C24 C28 -178.0(3) . . . . ?
 C20 C21 C22 C23 -0.7(5) . . . . ?
 C21 C20 C25 C26 65.7(4) . . . . ?
 C21 C20 C25 C27 -58.0(4) . . . . ?
 C21 C22 C23 C24 1.5(5) . . . . ?
 C22 C23 C24 C19 -0.8(4) . . . . ?
 C22 C23 C24 C28 176.6(3) . . . . ?
 C23 C24 C28 C29 56.1(4) . . . . ?
 C23 C24 C28 C30 -66.8(4) . . . . ?
 C24 C19 C20 C21 1.4(4) . . . . ?
 C24 C19 C20 C25 179.5(3) . . . . ?
 C25 C20 C21 C22 -178.9(3) . . . . ?
 C31 N2 C1 N1 -179.0(2) . . . . ?
 C31 N2 C1 C7 2.2(4) . . . . ?
 C31 N2 C3 Sb2 4.2(3) . . . . ?
 C31 N2 C3 C2 179.9(2) . . . . ?
 C31 C32 C33 C34 -1.2(4) . . . . ?
 C31 C32 C37 C38 -109.4(3) . . . . ?
 C31 C32 C37 C39 127.2(3) . . . . ?
 C31 C36 C40 C41 -127.8(3) . . . . ?
 C31 C36 C40 C42 108.4(3) . . . . ?
 C32 C31 C36 C35 -4.6(4) . . . . ?
 C32 C31 C36 C40 176.6(3) . . . . ?
 C32 C33 C34 C35 -1.8(5) . . . . ?
 C33 C32 C37 C38 69.3(3) . . . . ?
 C33 C32 C37 C39 -54.2(4) . . . . ?
 C33 C34 C35 C36 1.6(5) . . . . ?
 C34 C35 C36 C31 1.4(4) . . . . ?
 C34 C35 C36 C40 -179.7(3) . . . . ?
 C35 C36 C40 C41 53.4(4) . . . . ?
 C35 C36 C40 C42 -70.4(4) . . . . ?
 C36 C31 C32 C33 4.5(4) . . . . ?
 C36 C31 C32 C37 -176.8(3) . . . . ?
 C37 C32 C33 C34 -179.9(3) . . . . ?
 C43 N3 C4 N4 -174.3(2) . . . . ?
 C43 N3 C4 C13 7.7(4) . . . . ?
 C43 N3 C5 Sb1 0.2(3) . . . . ?
 C43 N3 C5 C6 175.7(2) . . . . ?
 C43 C44 C45 C46 -1.5(4) . . . . ?
 C43 C44 C49 C50 -108.3(3) . . . . ?
 C43 C44 C49 C51 126.8(3) . . . . ?
 C43 C48 C52 C53 114.5(3) . . . . ?
 C43 C48 C52 C54 -123.3(3) . . . . ?
 C44 C43 C48 C47 -1.0(4) . . . . ?
 C44 C43 C48 C52 -179.3(3) . . . . ?
 C44 C45 C46 C47 0.3(5) . . . . ?
 C45 C44 C49 C50 70.3(4) . . . . ?
 C45 C44 C49 C51 -54.6(4) . . . . ?
 C45 C46 C47 C48 0.7(4) . . . . ?
 C46 C47 C48 C43 -0.4(4) . . . . ?
 C46 C47 C48 C52 178.0(3) . . . . ?
 C47 C48 C52 C53 -63.7(4) . . . . ?
 C47 C48 C52 C54 58.5(4) . . . . ?
 C48 C43 C44 C45 1.9(4) . . . . ?
 C48 C43 C44 C49 -179.5(3) . . . . ?
 C49 C44 C45 C46 179.8(3) . . . . ?
 C55 N4 C4 N3 -178.5(2) . . . . ?
 C55 N4 C4 C13 -0.4(4) . . . . ?
 C55 N4 C6 Sb2 3.5(3) . . . . ?
 C55 N4 C6 C5 -179.8(2) . . . . ?
 C55 C56 C57 C58 0.1(4) . . . . ?
 C55 C56 C61 C62 -115.1(3) . . . . ?
 C55 C56 C61 C63 121.2(3) . . . . ?
 C55 C60 C64 C65 106.3(3) . . . . ?
 C55 C60 C64 C66 -130.4(3) . . . . ?
 C56 C55 C60 C59 -2.3(4) . . . . ?
 C56 C55 C60 C64 -178.7(3) . . . . ?
 C56 C57 C58 C59 -1.3(4) . . . . ?
 C57 C56 C61 C62 64.3(3) . . . . ?
 C57 C56 C61 C63 -59.4(3) . . . . ?
 C57 C58 C59 C60 0.7(5) . . . . ?
 C58 C59 C60 C55 1.0(4) . . . . ?
 C58 C59 C60 C64 177.6(3) . . . . ?
 C59 C60 C64 C65 -70.0(4) . . . . ?
 C59 C60 C64 C66 53.3(4) . . . . ?
 C60 C55 C56 C57 1.7(4) . . . . ?
 C60 C55 C56 C61 -178.9(2) . . . . ?
 C61 C56 C57 C58 -179.3(3) . . . . ?
 Sb3 C68 C69 Sb4 -5.2(4) . . . . ?
 Sb3 C68 C69 N6 175.31(17) . . . . ?
 Sb3 C71 C72 Sb4 3.2(4) . . . . ?
 Sb3 C71 C72 N8 -179.69(17) . . . . ?
 N5 C67 C73 C74 16.4(4) . . . . ?
 N5 C67 C73 C78 -164.4(2) . . . . ?
 N5 C68 C69 Sb4 177.56(17) . . . . ?
 N5 C68 C69 N6 -2.0(2) . . . . ?
 N5 C85 C86 C87 177.4(2) . . . . ?
 N5 C85 C86 C91 -0.4(3) . . . . ?
 N5 C85 C90 C89 -176.7(2) . . . . ?
 N5 C85 C90 C94 3.3(3) . . . . ?
 N6 C67 C73 C74 -162.5(2) . . . . ?
 N6 C67 C73 C78 16.7(4) . . . . ?
 N6 C97 C98 C99 177.9(2) . . . . ?
 N6 C97 C98 C103 -0.2(3) . . . . ?
 N6 C97 C102 C101 -177.2(2) . . . . ?
 N6 C97 C102 C106 3.7(4) . . . . ?
 N7 C70 C79 C80 168.9(2) . . . . ?
 N7 C70 C79 C84 -9.9(4) . . . . ?
 N7 C71 C72 Sb4 -176.12(18) . . . . ?
 N7 C71 C72 N8 1.0(2) . . . . ?
 N7 C109 C110 C111 -178.2(2) . . . . ?
 N7 C109 C110 C115 0.1(3) . . . . ?
 N7 C109 C114 C113 177.7(2) . . . . ?
 N7 C109 C114 C118 -2.9(4) . . . . ?
 N8 C70 C79 C80 -9.6(4) . . . . ?
 N8 C70 C79 C84 171.6(2) . . . . ?
 N8 C121 C122 C123 -177.2(2) . . . . ?
 N8 C121 C122 C127 1.5(3) . . . . ?
 N8 C121 C126 C125 176.8(2) . . . . ?
 N8 C121 C126 C130 -3.7(3) . . . . ?
 C67 N5 C68 Sb3 -175.64(15) . . . . ?
 C67 N5 C68 C69 2.1(3) . . . . ?
 C67 N5 C85 C86 -101.5(3) . . . . ?
 C67 N5 C85 C90 79.5(3) . . . . ?
 C67 N6 C69 Sb4 -178.38(15) . . . . ?
 C67 N6 C69 C68 1.2(3) . . . . ?
 C67 N6 C97 C98 -100.9(3) . . . . ?
 C67 N6 C97 C102 79.5(3) . . . . ?
 C67 C73 C74 C75 178.7(2) . . . . ?
 C67 C73 C78 C77 -178.6(2) . . . . ?
 C68 N5 C67 N6 -1.4(2) . . . . ?
 C68 N5 C67 C73 179.5(2) . . . . ?
 C68 N5 C85 C86 86.3(3) . . . . ?
 C68 N5 C85 C90 -92.7(3) . . . . ?
 C69 N6 C67 N5 0.1(2) . . . . ?
 C69 N6 C67 C73 179.2(2) . . . . ?
 C69 N6 C97 C98 80.8(3) . . . . ?
 C69 N6 C97 C102 -98.8(3) . . . . ?
 C70 N7 C71 Sb3 -179.88(15) . . . . ?
 C70 N7 C71 C72 -0.4(3) . . . . ?
 C70 N7 C109 C110 96.2(3) . . . . ?
 C70 N7 C109 C114 -85.0(3) . . . . ?
 C70 N8 C72 Sb4 176.42(15) . . . . ?
 C70 N8 C72 C71 -1.2(3) . . . . ?
 C70 N8 C121 C122 96.6(3) . . . . ?
 C70 N8 C121 C126 -84.9(3) . . . . ?
 C70 C79 C80 C81 -178.7(3) . . . . ?
 C70 C79 C84 C83 178.5(2) . . . . ?
 C71 N7 C70 N8 -0.3(2) . . . . ?
 C71 N7 C70 C79 -179.1(2) . . . . ?
 C71 N7 C109 C110 -82.1(3) . . . . ?
 C71 N7 C109 C114 96.8(3) . . . . ?
 C72 N8 C70 N7 1.0(2) . . . . ?
 C72 N8 C70 C79 179.7(2) . . . . ?
 C72 N8 C121 C122 -89.7(3) . . . . ?
 C72 N8 C121 C126 88.8(3) . . . . ?
 C73 C74 C75 C76 0.1(4) . . . . ?
 C74 C73 C78 C77 0.6(4) . . . . ?
 C74 C75 C76 C77 0.2(4) . . . . ?
 C75 C76 C77 C78 -0.2(4) . . . . ?
 C76 C77 C78 C73 -0.2(4) . . . . ?
 C78 C73 C74 C75 -0.5(4) . . . . ?
 C79 C80 C81 C82 0.0(5) . . . . ?
 C80 C79 C84 C83 -0.3(4) . . . . ?
 C80 C81 C82 C83 0.1(5) . . . . ?
 C81 C82 C83 C84 -0.4(5) . . . . ?
 C82 C83 C84 C79 0.4(5) . . . . ?
 C84 C79 C80 C81 0.0(4) . . . . ?
 C85 N5 C67 N6 -174.2(2) . . . . ?
 C85 N5 C67 C73 6.7(4) . . . . ?
 C85 N5 C68 Sb3 -2.3(3) . . . . ?
 C85 N5 C68 C69 175.5(2) . . . . ?
 C85 C86 C87 C88 0.7(4) . . . . ?
 C85 C86 C91 C92 -141.4(3) . . . . ?
 C85 C86 C91 C93 93.7(3) . . . . ?
 C85 C90 C94 C95 124.2(3) . . . . ?
 C85 C90 C94 C96 -111.9(3) . . . . ?
 C86 C85 C90 C89 4.4(4) . . . . ?
 C86 C85 C90 C94 -175.6(2) . . . . ?
 C86 C87 C88 C89 1.4(4) . . . . ?
 C87 C86 C91 C92 40.9(3) . . . . ?
 C87 C86 C91 C93 -84.0(3) . . . . ?
 C87 C88 C89 C90 -0.6(5) . . . . ?
 C88 C89 C90 C85 -2.1(4) . . . . ?
 C88 C89 C90 C94 177.9(3) . . . . ?
 C89 C90 C94 C95 -55.8(3) . . . . ?
 C89 C90 C94 C96 68.1(3) . . . . ?
 C90 C85 C86 C87 -3.7(4) . . . . ?
 C90 C85 C86 C91 178.5(2) . . . . ?
 C91 C86 C87 C88 178.5(3) . . . . ?
 C97 N6 C67 N5 -178.3(2) . . . . ?
 C97 N6 C67 C73 0.8(4) . . . . ?
 C97 N6 C69 Sb4 0.2(3) . . . . ?
 C97 N6 C69 C68 179.77(19) . . . . ?
 C97 C98 C99 C100 0.1(4) . . . . ?
 C97 C98 C103 C104 95.9(3) . . . . ?
 C97 C98 C103 C105 -139.9(2) . . . . ?
 C97 C102 C106 C107 -116.2(3) . . . . ?
 C97 C102 C106 C108 120.0(3) . . . . ?
 C98 C97 C102 C101 3.3(4) . . . . ?
 C98 C97 C102 C106 -175.9(2) . . . . ?
 C98 C99 C100 C101 1.4(4) . . . . ?
 C99 C98 C103 C104 -82.1(3) . . . . ?
 C99 C98 C103 C105 42.1(3) . . . . ?
 C99 C100 C101 C102 -0.6(4) . . . . ?
 C100 C101 C102 C97 -1.6(4) . . . . ?
 C100 C101 C102 C106 177.6(3) . . . . ?
 C101 C102 C106 C107 64.6(3) . . . . ?
 C101 C102 C106 C108 -59.2(3) . . . . ?
 C102 C97 C98 C99 -2.5(4) . . . . ?
 C102 C97 C98 C103 179.4(2) . . . . ?
 C103 C98 C99 C100 178.2(2) . . . . ?
 C109 N7 C70 N8 -178.7(2) . . . . ?
 C109 N7 C70 C79 2.5(4) . . . . ?
 C109 N7 C71 Sb3 -1.4(3) . . . . ?
 C109 N7 C71 C72 178.11(19) . . . . ?
 C109 C110 C111 C112 -0.5(4) . . . . ?
 C109 C110 C115 C116 -98.1(3) . . . . ?
 C109 C110 C115 C117 138.1(2) . . . . ?
 C109 C114 C118 C119 114.1(3) . . . . ?
 C109 C114 C118 C120 -121.9(3) . . . . ?
 C110 C109 C114 C113 -3.5(4) . . . . ?
 C110 C109 C114 C118 175.9(3) . . . . ?
 C110 C111 C112 C113 -1.2(5) . . . . ?
 C111 C110 C115 C116 80.1(3) . . . . ?
 C111 C110 C115 C117 -43.7(3) . . . . ?
 C111 C112 C113 C114 0.6(5) . . . . ?
 C112 C113 C114 C109 1.7(5) . . . . ?
 C112 C113 C114 C118 -177.8(3) . . . . ?
 C113 C114 C118 C119 -66.4(4) . . . . ?
 C113 C114 C118 C120 57.5(4) . . . . ?
 C114 C109 C110 C111 3.0(4) . . . . ?
 C114 C109 C110 C115 -178.7(2) . . . . ?
 C115 C110 C111 C112 -178.9(3) . . . . ?
 C121 N8 C70 N7 175.1(2) . . . . ?
 C121 N8 C70 C79 -6.1(4) . . . . ?
 C121 N8 C72 Sb4 1.7(3) . . . . ?
 C121 N8 C72 C71 -175.9(2) . . . . ?
 C121 C122 C123 C124 -1.0(4) . . . . ?
 C121 C122 C127 C128 -102.9(3) . . . . ?
 C121 C122 C127 C129 132.7(3) . . . . ?
 C121 C126 C130 C131 102.0(3) . . . . ?
 C121 C126 C130 C132 -133.8(3) . . . . ?
 C122 C121 C126 C125 -4.9(4) . . . . ?
 C122 C121 C126 C130 174.6(2) . . . . ?
 C122 C123 C124 C125 -1.7(4) . . . . ?
 C123 C122 C127 C128 75.7(4) . . . . ?
 C123 C122 C127 C129 -48.7(3) . . . . ?
 C123 C124 C125 C126 1.3(4) . . . . ?
 C124 C125 C126 C121 1.9(4) . . . . ?
 C124 C125 C126 C130 -177.6(3) . . . . ?
 C125 C126 C130 C131 -78.5(3) . . . . ?
 C125 C126 C130 C132 45.7(4) . . . . ?
 C126 C121 C122 C123 4.4(4) . . . . ?
 C126 C121 C122 C127 -176.9(2) . . . . ?
 C127 C122 C123 C124 -179.7(2) . . . . ?
 C133 C134 C135 C136 -1.2(5) . . . . ?
 C133 C134 C135 C139 177.6(3) . . . . ?
 C134 C133 C138 C137 -0.1(4) . . . . ?
 C134 C133 B1 C141 156.9(2) . . . . ?
 C134 C133 B1 C149 37.2(3) . . . . ?
 C134 C133 B1 C157 -82.7(3) . . . . ?
 C134 C135 C136 C137 0.3(4) . . . . ?
 C134 C135 C139 F1 45.8(5) . . . . ?
 C134 C135 C139 F2 165.1(4) . . . . ?
 C134 C135 C139 F3 -72.2(4) . . . . ?
 C135 C136 C137 C138 0.7(4) . . . . ?
 C135 C136 C137 C140 -179.5(3) . . . . ?
 C136 C135 C139 F1 -135.4(3) . . . . ?
 C136 C135 C139 F2 -16.1(6) . . . . ?
 C136 C135 C139 F3 106.6(4) . . . . ?
 C136 C137 C138 C133 -0.8(4) . . . . ?
 C136 C137 C140 F4 109.7(3) . . . . ?
 C136 C137 C140 F5 -8.9(4) . . . . ?
 C136 C137 C140 F6 -130.8(3) . . . . ?
 C138 C133 C134 C135 1.1(4) . . . . ?
 C138 C133 B1 C141 -24.1(3) . . . . ?
 C138 C133 B1 C149 -143.7(2) . . . . ?
 C138 C133 B1 C157 96.4(3) . . . . ?
 C138 C137 C140 F4 -70.4(3) . . . . ?
 C138 C137 C140 F5 171.0(2) . . . . ?
 C138 C137 C140 F6 49.0(3) . . . . ?
 C139 C135 C136 C137 -178.5(3) . . . . ?
 C140 C137 C138 C133 179.4(2) . . . . ?
 C141 C142 C143 C144 -1.2(4) . . . . ?
 C141 C142 C143 C147 -178.4(2) . . . . ?
 C142 C141 C146 C145 -1.4(4) . . . . ?
 C142 C141 B1 C133 79.0(3) . . . . ?
 C142 C141 B1 C149 -162.7(2) . . . . ?
 C142 C141 B1 C157 -42.8(3) . . . . ?
 C142 C143 C144 C145 -0.7(4) . . . . ?
 C142 C143 C147 F7 66.8(3) . . . . ?
 C142 C143 C147 F8 -52.6(3) . . . . ?
 C142 C143 C147 F9 -173.1(2) . . . . ?
 C143 C144 C145 C146 1.6(4) . . . . ?
 C143 C144 C145 C148 -177.5(2) . . . . ?
 C144 C143 C147 F7 -110.3(3) . . . . ?
 C144 C143 C147 F8 130.2(3) . . . . ?
 C144 C143 C147 F9 9.7(4) . . . . ?
 C144 C145 C146 C141 -0.5(4) . . . . ?
 C144 C145 C148 F10 -64.4(3) . . . . ?
 C144 C145 C148 F11 54.5(4) . . . . ?
 C144 C145 C148 F12 176.3(3) . . . . ?
 C146 C141 C142 C143 2.2(4) . . . . ?
 C146 C141 B1 C133 -100.2(3) . . . . ?
 C146 C141 B1 C149 18.1(3) . . . . ?
 C146 C141 B1 C157 138.1(2) . . . . ?
 C146 C145 C148 F10 116.6(3) . . . . ?
 C146 C145 C148 F11 -124.5(3) . . . . ?
 C146 C145 C148 F12 -2.8(4) . . . . ?
 C147 C143 C144 C145 176.4(2) . . . . ?
 C148 C145 C146 C141 178.5(2) . . . . ?
 C149 C150 C151 C152 1.5(4) . . . . ?
 C149 C150 C151 C155 179.9(2) . . . . ?
 C150 C149 C154 C153 0.9(3) . . . . ?
 C150 C149 B1 C133 49.6(3) . . . . ?
 C150 C149 B1 C141 -69.6(3) . . . . ?
 C150 C149 B1 C157 170.7(2) . . . . ?
 C150 C151 C152 C153 0.1(4) . . . . ?
 C150 C151 C155 F13 -65.6(3) . . . . ?
 C150 C151 C155 F14 52.8(3) . . . . ?
 C150 C151 C155 F15 173.4(2) . . . . ?
 C151 C152 C153 C154 -1.2(4) . . . . ?
 C151 C152 C153 C156 179.5(2) . . . . ?
 C152 C151 C155 F13 112.8(3) . . . . ?
 C152 C151 C155 F14 -128.8(3) . . . . ?
 C152 C151 C155 F15 -8.3(4) . . . . ?
 C152 C153 C154 C149 0.7(4) . . . . ?
 C152 C153 C156 F16A 81.3(4) . . . . ?
 C152 C153 C156 F17A -33.5(4) . . . . ?
 C152 C153 C156 F18A -156.3(4) . . . . ?
 C152 C153 C156 F16B 28.2(12) . . . . ?
 C152 C153 C156 F17B -92.9(9) . . . . ?
 C152 C153 C156 F18B 149.0(8) . . . . ?
 C154 C149 C150 C151 -1.9(4) . . . . ?
 C154 C149 B1 C133 -130.5(2) . . . . ?
 C154 C149 B1 C141 110.3(3) . . . . ?
 C154 C149 B1 C157 -9.5(3) . . . . ?
 C154 C153 C156 F16A -98.0(4) . . . . ?
 C154 C153 C156 F17A 147.2(3) . . . . ?
 C154 C153 C156 F18A 24.3(5) . . . . ?
 C154 C153 C156 F16B -151.1(12) . . . . ?
 C154 C153 C156 F17B 87.8(9) . . . . ?
 C154 C153 C156 F18B -30.3(9) . . . . ?
 C155 C151 C152 C153 -178.3(2) . . . . ?
 C156 C153 C154 C149 180.0(2) . . . . ?
 C157 C158 C159 C160 -0.3(4) . . . . ?
 C157 C158 C159 C163 178.3(3) . . . . ?
 C158 C157 C162 C161 -0.4(4) . . . . ?
 C158 C157 B1 C133 -163.7(2) . . . . ?
 C158 C157 B1 C141 -43.1(3) . . . . ?
 C158 C157 B1 C149 77.3(3) . . . . ?
 C158 C159 C160 C161 -0.7(4) . . . . ?
 C158 C159 C163 F19 46.7(4) . . . . ?
 C158 C159 C163 F20 -69.2(4) . . . . ?
 C158 C159 C163 F21 169.1(3) . . . . ?
 C159 C160 C161 C162 1.1(4) . . . . ?
 C159 C160 C161 C164 -179.2(3) . . . . ?
 C160 C159 C163 F19 -134.7(3) . . . . ?
 C160 C159 C163 F20 109.3(3) . . . . ?
 C160 C159 C163 F21 -12.3(5) . . . . ?
 C160 C161 C162 C157 -0.5(4) . . . . ?
 C160 C161 C164 F22A -5.9(6) . . . . ?
 C160 C161 C164 F23A -133.8(5) . . . . ?
 C160 C161 C164 F24A 109.7(4) . . . . ?
 C160 C161 C164 F22B 26.1(10) . . . . ?
 C160 C161 C164 F23B -84.1(8) . . . . ?
 C160 C161 C164 F24B 167.2(10) . . . . ?
 C162 C157 C158 C159 0.9(4) . . . . ?
 C162 C157 B1 C133 20.4(3) . . . . ?
 C162 C157 B1 C141 141.0(2) . . . . ?
 C162 C157 B1 C149 -98.6(3) . . . . ?
 C162 C161 C164 F22A 173.8(5) . . . . ?
 C162 C161 C164 F23A 45.9(6) . . . . ?
 C162 C161 C164 F24A -70.6(5) . . . . ?
 C162 C161 C164 F22B -154.2(9) . . . . ?
 C162 C161 C164 F23B 95.6(8) . . . . ?
 C162 C161 C164 F24B -13.1(11) . . . . ?
 C163 C159 C160 C161 -179.3(3) . . . . ?
 C164 C161 C162 C157 179.8(3) . . . . ?
 B1 C133 C134 C135 -179.7(3) . . . . ?
 B1 C133 C138 C137 -179.3(2) . . . . ?
 B1 C141 C142 C143 -177.0(2) . . . . ?
 B1 C141 C146 C145 177.8(2) . . . . ?
 B1 C149 C150 C151 177.9(2) . . . . ?
 B1 C149 C154 C153 -179.0(2) . . . . ?
 B1 C157 C158 C159 -175.3(2) . . . . ?
 B1 C157 C162 C161 175.6(2) . . . . ?
 C165 C166 C167 C168 -1.9(4) . . . . ?
 C165 C166 C167 C171 -179.7(2) . . . . ?
 C166 C165 C170 C169 -1.1(4) . . . . ?
 C166 C165 B2 C173 -163.9(2) . . . . ?
 C166 C165 B2 C181 -43.9(3) . . . . ?
 C166 C165 B2 C189 77.8(3) . . . . ?
 C166 C167 C168 C169 -0.8(4) . . . . ?
 C166 C167 C171 F25 68.6(3) . . . . ?
 C166 C167 C171 F26 -50.5(3) . . . . ?
 C166 C167 C171 F27 -171.3(2) . . . . ?
 C167 C168 C169 C170 2.5(4) . . . . ?
 C167 C168 C169 C172 -177.5(2) . . . . ?
 C168 C167 C171 F25 -109.2(3) . . . . ?
 C168 C167 C171 F26 131.6(3) . . . . ?
 C168 C167 C171 F27 10.9(3) . . . . ?
 C168 C169 C170 C165 -1.6(4) . . . . ?
 C168 C169 C172 F28 -62.7(3) . . . . ?
 C168 C169 C172 F29 55.3(3) . . . . ?
 C168 C169 C172 F30 177.5(2) . . . . ?
 C170 C165 C166 C167 2.8(4) . . . . ?
 C170 C165 B2 C173 18.9(3) . . . . ?
 C170 C165 B2 C181 138.9(2) . . . . ?
 C170 C165 B2 C189 -99.5(3) . . . . ?
 C170 C169 C172 F28 117.3(3) . . . . ?
 C170 C169 C172 F29 -124.7(3) . . . . ?
 C170 C169 C172 F30 -2.5(4) . . . . ?
 C171 C167 C168 C169 177.0(2) . . . . ?
 C172 C169 C170 C165 178.4(2) . . . . ?
 C173 C174 C175 C176 2.2(4) . . . . ?
 C173 C174 C175 C179 -179.0(2) . . . . ?
 C174 C173 C178 C177 1.1(3) . . . . ?
 C174 C173 B2 C165 -69.2(3) . . . . ?
 C174 C173 B2 C181 170.7(2) . . . . ?
 C174 C173 B2 C189 49.5(3) . . . . ?
 C174 C175 C176 C177 -0.4(4) . . . . ?
 C174 C175 C179 F31 -64.1(3) . . . . ?
 C174 C175 C179 F32 54.3(3) . . . . ?
 C174 C175 C179 F33 174.5(2) . . . . ?
 C175 C176 C177 C178 -0.9(4) . . . . ?
 C175 C176 C177 C180 178.5(2) . . . . ?
 C176 C175 C179 F31 114.6(3) . . . . ?
 C176 C175 C179 F32 -126.9(2) . . . . ?
 C176 C175 C179 F33 -6.7(4) . . . . ?
 C176 C177 C178 C173 0.5(4) . . . . ?
 C176 C177 C180 F34A 132.0(5) . . . . ?
 C176 C177 C180 F35A 7.0(6) . . . . ?
 C176 C177 C180 F36A -113.6(5) . . . . ?
 C176 C177 C180 F34B 98.1(6) . . . . ?
 C176 C177 C180 F35B -14.9(6) . . . . ?
 C176 C177 C180 F36B -133.9(8) . . . . ?
 C176 C177 C180 F34C 158.0(9) . . . . ?
 C176 C177 C180 F35C 48.6(15) . . . . ?
 C176 C177 C180 F36C -90.6(12) . . . . ?
 C178 C173 C174 C175 -2.4(4) . . . . ?
 C178 C173 B2 C165 108.7(3) . . . . ?
 C178 C173 B2 C181 -11.5(3) . . . . ?
 C178 C173 B2 C189 -132.7(2) . . . . ?
 C178 C177 C180 F34A -48.6(5) . . . . ?
 C178 C177 C180 F35A -173.6(5) . . . . ?
 C178 C177 C180 F36A 65.8(5) . . . . ?
 C178 C177 C180 F34B -82.5(6) . . . . ?
 C178 C177 C180 F35B 164.5(6) . . . . ?
 C178 C177 C180 F36B 45.5(8) . . . . ?
 C178 C177 C180 F34C -22.6(10) . . . . ?
 C178 C177 C180 F35C -132.0(15) . . . . ?
 C178 C177 C180 F36C 88.8(12) . . . . ?
 C179 C175 C176 C177 -179.2(2) . . . . ?
 C180 C177 C178 C173 -178.9(2) . . . . ?
 C181 C182 C183 C184 -0.5(4) . . . . ?
 C181 C182 C183 C187 177.2(3) . . . . ?
 C182 C181 C186 C185 0.2(4) . . . . ?
 C182 C181 B2 C165 -43.1(3) . . . . ?
 C182 C181 B2 C173 77.0(3) . . . . ?
 C182 C181 B2 C189 -163.5(2) . . . . ?
 C182 C183 C184 C185 -0.4(4) . . . . ?
 C182 C183 C187 F37 36.7(4) . . . . ?
 C182 C183 C187 F38 -82.5(3) . . . . ?
 C182 C183 C187 F39 158.1(3) . . . . ?
 C183 C184 C185 C186 1.1(4) . . . . ?
 C183 C184 C185 C188 179.8(3) . . . . ?
 C184 C183 C187 F37 -145.6(3) . . . . ?
 C184 C183 C187 F38 95.2(3) . . . . ?
 C184 C183 C187 F39 -24.2(4) . . . . ?
 C184 C185 C186 C181 -1.1(4) . . . . ?
 C184 C185 C188 F40 -80.4(4) . . . . ?
 C184 C185 C188 F41 36.6(4) . . . . ?
 C184 C185 C188 F42 162.2(3) . . . . ?
 C186 C181 C182 C183 0.6(4) . . . . ?
 C186 C181 B2 C165 140.9(2) . . . . ?
 C186 C181 B2 C173 -99.0(3) . . . . ?
 C186 C181 B2 C189 20.6(3) . . . . ?
 C186 C185 C188 F40 98.2(3) . . . . ?
 C186 C185 C188 F41 -144.8(3) . . . . ?
 C186 C185 C188 F42 -19.2(5) . . . . ?
 C187 C183 C184 C185 -178.1(3) . . . . ?
 C188 C185 C186 C181 -179.7(3) . . . . ?
 C189 C190 C191 C192 -0.3(4) . . . . ?
 C189 C190 C191 C195 176.2(2) . . . . ?
 C190 C189 C194 C193 0.1(3) . . . . ?
 C190 C189 B2 C165 154.8(2) . . . . ?
 C190 C189 B2 C173 35.7(3) . . . . ?
 C190 C189 B2 C181 -84.4(3) . . . . ?
 C190 C191 C192 C193 -0.6(4) . . . . ?
 C190 C191 C195 F43 26.0(4) . . . . ?
 C190 C191 C195 F44 146.2(3) . . . . ?
 C190 C191 C195 F45 -95.2(3) . . . . ?
 C191 C192 C193 C194 1.1(4) . . . . ?
 C191 C192 C193 C196 -179.4(2) . . . . ?
 C192 C191 C195 F43 -157.5(3) . . . . ?
 C192 C191 C195 F44 -37.2(4) . . . . ?
 C192 C191 C195 F45 81.3(3) . . . . ?
 C192 C193 C194 C189 -0.9(4) . . . . ?
 C192 C193 C196 F46 112.9(3) . . . . ?
 C192 C193 C196 F47 -5.8(4) . . . . ?
 C192 C193 C196 F48 -127.1(3) . . . . ?
 C194 C189 C190 C191 0.5(4) . . . . ?
 C194 C189 B2 C165 -25.8(3) . . . . ?
 C194 C189 B2 C173 -144.9(2) . . . . ?
 C194 C189 B2 C181 95.0(3) . . . . ?
 C194 C193 C196 F46 -67.6(3) . . . . ?
 C194 C193 C196 F47 173.7(2) . . . . ?
 C194 C193 C196 F48 52.4(3) . . . . ?
 C195 C191 C192 C193 -177.1(2) . . . . ?
 C196 C193 C194 C189 179.6(2) . . . . ?
 B2 C165 C166 C167 -174.7(2) . . . . ?
 B2 C165 C170 C169 176.3(2) . . . . ?
 B2 C173 C174 C175 175.6(2) . . . . ?
 B2 C173 C178 C177 -176.8(2) . . . . ?
 B2 C181 C182 C183 -175.7(2) . . . . ?
 B2 C181 C186 C185 176.3(2) . . . . ?
 B2 C189 C190 C191 179.9(2) . . . . ?
 B2 C189 C194 C193 -179.3(2) . . . . ?

_smtbx_masks_special_details       ?
loop_
  _smtbx_masks_void_nr
  _smtbx_masks_void_average_x
  _smtbx_masks_void_average_y
  _smtbx_masks_void_average_z
  _smtbx_masks_void_volume
  _smtbx_masks_void_count_electrons
  _smtbx_masks_void_content
 1 0.000 0.000 0.000 294.7 50.4 '1 toluene'
 2 0.000 0.500 0.000 299.1 46.8 '1 toluene'
 3 0.178 0.598 0.374 29.6 0.0 ?
 4 0.188 0.092 0.382 27.8 0.0 ?
 5 0.438 0.642 0.825 8.0 0.0 ?
 6 0.563 0.358 0.175 8.0 0.0 ?
 7 0.822 0.402 0.626 29.6 0.0 ?
 8 0.812 0.908 0.618 27.8 0.0 ?

_smtbx_masks_void_probe_radius     1.2
_smtbx_masks_void_truncation_radius  1.2
_shelx_res_file
;
TITL steffen64_a.res in P-1
    steffen64.res
    created by SHELXL-2018/3 at 11:47:41 on 05-Feb-2024
REM Old TITL Steffen64 in P-1
REM SHELXT solution in P-1: R1 0.153, Rweak 0.003, Alpha 0.042
REM <I/s> 0.000 for 0 systematic absences, Orientation as input
REM Formula found by SHELXT: C196 B5 N14 F48 Sb4
CELL 0.71073 16.989329 24.446998 26.838467 66.8909 72.6402 73.6873
ZERR 2 0.000356 0.000505 0.000585 0.002 0.0019 0.0018
LATT 1
SFAC C H B F N Sb
UNIT 406 376 4 96 16 8
SIMU 0.01 0.02 2 C156 F16A F17A F18A F16B > F18B
RIGU 0.01 0.01 C156 F16A F17A F18A F16B > F18B
SIMU 0.01 0.02 2 C164 F22A F23A F24A F22B > F24B
RIGU 0.01 0.01 C164 F22A F23A F24A F22B > F24B
RIGU 0.01 0.01 C180 F34A > F36C
SIMU 0.01 0.02 2 C180 F34A > F36C
SUMP 1 0 1 4 1 5 1 6

L.S. 22 0 0
PLAN  11
SIZE 0.114 0.195 0.39
TEMP -173
CONF
BOND $H
more -1
list 4
ABIN
fmap 2 53
acta
SHEL 99 0.71
OMIT -8 0 9
OMIT -7 -7 7
OMIT -2 3 7
OMIT 0 3 9
OMIT 1 8 1
OMIT 5 -7 3
OMIT 5 5 9
OMIT 6 -3 11
OMIT 12 4 2
REM <olex2.extras>
REM <HklSrc "%.\\Steffen64.hkl">
REM </olex2.extras>

WGHT    0.036600   14.485800
FVAR       0.61305   0.77554   0.69064   0.51538   0.34322   0.14140
SB1   6   -0.015122    0.283334   -0.079964    11.00000    0.02151    0.04136 =
         0.01083   -0.00256   -0.00333   -0.00941
SB2   6    0.028408    0.200629    0.088167    11.00000    0.01860    0.03513 =
         0.01069   -0.00293   -0.00256   -0.00523
N1    5   -0.178710    0.254490    0.005323    11.00000    0.01906    0.03175 =
         0.01275   -0.00698   -0.00389   -0.00457
N2    5   -0.158128    0.222062    0.088624    11.00000    0.01811    0.02586 =
         0.01214   -0.00238   -0.00177   -0.00298
N3    5    0.167681    0.277184   -0.078895    11.00000    0.01924    0.02412 =
         0.01262   -0.00178   -0.00211   -0.00348
N4    5    0.192205    0.227647    0.003254    11.00000    0.01811    0.02755 =
         0.01212   -0.00505   -0.00299   -0.00167
C1    1   -0.218515    0.237462    0.059293    11.00000    0.02035    0.02516 =
         0.01518   -0.00267   -0.00188   -0.00394
C2    1   -0.092689    0.250766   -0.000220    11.00000    0.01895    0.02883 =
         0.01583   -0.00599   -0.00446   -0.00316
C3    1   -0.079085    0.229010    0.053203    11.00000    0.01560    0.02971 =
         0.01346   -0.00488   -0.00104   -0.00356
C4    1    0.229376    0.254751   -0.049898    11.00000    0.02224    0.02459 =
         0.01326   -0.00501   -0.00304   -0.00173
C5    1    0.090559    0.263005   -0.044469    11.00000    0.02009    0.02504 =
         0.01346   -0.00446   -0.00043   -0.00433
C6    1    0.105507    0.232621    0.008605    11.00000    0.01782    0.02675 =
         0.01376   -0.00579   -0.00291   -0.00209
C7    1   -0.309205    0.236883    0.081830    11.00000    0.01886    0.02620 =
         0.02068   -0.00182   -0.00346   -0.00300
C8    1   -0.359031    0.232247    0.051680    11.00000    0.02777    0.05314 =
         0.02508   -0.01273   -0.00258   -0.01437
AFIX  43
H8    2   -0.334425    0.228393    0.016170    11.00000   -1.20000
AFIX   0
C9    1   -0.445017    0.233162    0.072802    11.00000    0.02550    0.06164 =
         0.03867   -0.01981   -0.00742   -0.01403
AFIX  43
H9    2   -0.478170    0.230533    0.051187    11.00000   -1.20000
AFIX   0
C10   1   -0.481962    0.237757    0.123817    11.00000    0.01708    0.05185 =
         0.03748   -0.01214   -0.00049   -0.00862
AFIX  43
H10   2   -0.540222    0.237444    0.138155    11.00000   -1.20000
AFIX   0
C11   1   -0.433211    0.242942    0.154870    11.00000    0.02450    0.05598 =
         0.02837   -0.01194   -0.00242   -0.00430
AFIX  43
H11   2   -0.458665    0.246783    0.190314    11.00000   -1.20000
AFIX   0
C12   1   -0.347915    0.242525    0.134344    11.00000    0.02251    0.04394 =
         0.02418   -0.00839   -0.00621   -0.00169
AFIX  43
H12   2   -0.315352    0.246068    0.155828    11.00000   -1.20000
AFIX   0
C13   1    0.318922    0.260354   -0.071268    11.00000    0.01803    0.03009 =
         0.01862   -0.00909    0.00041   -0.00322
C14   1    0.381630    0.218136   -0.044852    11.00000    0.02554    0.03716 =
         0.02322   -0.00641   -0.00322   -0.00087
AFIX  43
H14   2    0.366673    0.184989   -0.012672    11.00000   -1.20000
AFIX   0
C15   1    0.465457    0.223962   -0.064976    11.00000    0.02407    0.04650 =
         0.03657   -0.01497   -0.00648    0.00083
AFIX  43
H15   2    0.507111    0.195076   -0.046357    11.00000   -1.20000
AFIX   0
C16   1    0.488227    0.271535   -0.111858    11.00000    0.01918    0.05659 =
         0.03771   -0.01142   -0.00017   -0.01129
AFIX  43
H16   2    0.545600    0.275031   -0.126156    11.00000   -1.20000
AFIX   0
C17   1    0.427441    0.313803   -0.137724    11.00000    0.03536    0.06130 =
         0.03415    0.00266   -0.00685   -0.02124
AFIX  43
H17   2    0.442994    0.347125   -0.169526    11.00000   -1.20000
AFIX   0
C18   1    0.343513    0.308604   -0.118109    11.00000    0.02901    0.04799 =
         0.02581    0.00221   -0.00907   -0.01518
AFIX  43
H18   2    0.302420    0.338207   -0.136779    11.00000   -1.20000
AFIX   0
C19   1   -0.217455    0.278194   -0.042259    11.00000    0.02134    0.04118 =
         0.01367   -0.00399   -0.00552   -0.00873
C20   1   -0.256644    0.338818   -0.057697    11.00000    0.02318    0.04046 =
         0.02123   -0.00552   -0.00747   -0.00461
C21   1   -0.296318    0.359998   -0.102787    11.00000    0.02895    0.04728 =
         0.02692   -0.00241   -0.01403   -0.00341
AFIX  43
H21   2   -0.324438    0.400920   -0.114598    11.00000   -1.20000
AFIX   0
C22   1   -0.294814    0.322183   -0.129860    11.00000    0.03398    0.06698 =
         0.02106   -0.00430   -0.01281   -0.02063
AFIX  43
H22   2   -0.322477    0.337215   -0.159901    11.00000   -1.20000
AFIX   0
C23   1   -0.253789    0.262757   -0.114120    11.00000    0.04377    0.05704 =
         0.01714   -0.00590   -0.00540   -0.02831
AFIX  43
H23   2   -0.252516    0.237780   -0.134075    11.00000   -1.20000
AFIX   0
C24   1   -0.214087    0.238627   -0.069392    11.00000    0.03397    0.04376 =
         0.01512   -0.00369   -0.00233   -0.02020
C25   1   -0.260161    0.380646   -0.027586    11.00000    0.04170    0.03851 =
         0.03122   -0.00884   -0.01747    0.00567
AFIX  13
H25   2   -0.225205    0.358154    0.000976    11.00000   -1.20000
AFIX   0
C26   1   -0.350204    0.399253    0.002509    11.00000    0.04858    0.04716 =
         0.04506   -0.01286   -0.00898    0.00958
AFIX 137
H26A  2   -0.385515    0.422284   -0.024735    11.00000   -1.50000
H26B  2   -0.350002    0.424418    0.023272    11.00000   -1.50000
H26C  2   -0.372538    0.362929    0.028191    11.00000   -1.50000
AFIX   0
C27   1   -0.223188    0.436732   -0.067382    11.00000    0.05854    0.04272 =
         0.04784   -0.01327   -0.01989   -0.00599
AFIX 137
H27A  2   -0.163857    0.424288   -0.083032    11.00000   -1.50000
H27B  2   -0.228193    0.463760   -0.047169    11.00000   -1.50000
H27C  2   -0.253873    0.458010   -0.097392    11.00000   -1.50000
AFIX   0
C28   1   -0.173467    0.171848   -0.051080    11.00000    0.05523    0.04016 =
         0.02010   -0.00691   -0.00369   -0.02173
AFIX  13
H28   2   -0.143985    0.164185   -0.021160    11.00000   -1.20000
AFIX   0
C29   1   -0.108462    0.154390   -0.098329    11.00000    0.07024    0.05054 =
         0.02768   -0.01188   -0.00254   -0.01448
AFIX 137
H29A  2   -0.136400    0.159347   -0.127340    11.00000   -1.50000
H29B  2   -0.080788    0.112081   -0.084137    11.00000   -1.50000
H29C  2   -0.066502    0.180544   -0.113816    11.00000   -1.50000
AFIX   0
C30   1   -0.239114    0.130614   -0.027132    11.00000    0.07617    0.04976 =
         0.05718   -0.01511    0.00560   -0.03012
AFIX 137
H30A  2   -0.275832    0.137202    0.006712    11.00000   -1.50000
H30B  2   -0.210536    0.088194   -0.018393    11.00000   -1.50000
H30C  2   -0.272777    0.140190   -0.054466    11.00000   -1.50000
AFIX   0
C31   1   -0.168950    0.199883    0.148327    11.00000    0.01475    0.03170 =
         0.01327   -0.00050   -0.00342   -0.00300
C32   1   -0.171143    0.138476    0.176622    11.00000    0.02147    0.02996 =
         0.02156   -0.00049   -0.01059   -0.00535
C33   1   -0.186935    0.119170    0.234676    11.00000    0.02912    0.03497 =
         0.01834    0.00227   -0.00783   -0.01314
AFIX  43
H33   2   -0.190002    0.077906    0.255524    11.00000   -1.20000
AFIX   0
C34   1   -0.197955    0.158644    0.261675    11.00000    0.03245    0.04902 =
         0.01419   -0.00075   -0.00411   -0.01509
AFIX  43
H34   2   -0.210136    0.144535    0.301061    11.00000   -1.20000
AFIX   0
C35   1   -0.191779    0.219129    0.232894    11.00000    0.02678    0.04100 =
         0.01527   -0.00999   -0.00198   -0.00413
AFIX  43
H35   2   -0.198285    0.245535    0.252620    11.00000   -1.20000
AFIX   0
C36   1   -0.175934    0.241151    0.174701    11.00000    0.02110    0.03382 =
         0.01650   -0.00589   -0.00155   -0.00407
C37   1   -0.159261    0.093929    0.147661    11.00000    0.03331    0.02971 =
         0.02432   -0.00221   -0.01078   -0.00407
AFIX  13
H37   2   -0.140969    0.114710    0.106923    11.00000   -1.20000
AFIX   0
C38   1   -0.241885    0.073223    0.157605    11.00000    0.04733    0.03726 =
         0.04596   -0.00677   -0.01976   -0.01335
AFIX 137
H38A  2   -0.260268    0.051750    0.197245    11.00000   -1.50000
H38B  2   -0.233005    0.046102    0.136749    11.00000   -1.50000
H38C  2   -0.285007    0.108628    0.145154    11.00000   -1.50000
AFIX   0
C39   1   -0.090277    0.039297    0.166377    11.00000    0.04190    0.03701 =
         0.04481   -0.01178   -0.01837    0.00314
AFIX 137
H39A  2   -0.037852    0.053257    0.158906    11.00000   -1.50000
H39B  2   -0.081781    0.011790    0.145971    11.00000   -1.50000
H39C  2   -0.107144    0.017957    0.206207    11.00000   -1.50000
AFIX   0
C40   1   -0.168993    0.307718    0.143861    11.00000    0.04179    0.02970 =
         0.02311   -0.00606   -0.00735   -0.00432
AFIX  13
H40   2   -0.148944    0.313481    0.103425    11.00000   -1.20000
AFIX   0
C41   1   -0.104807    0.324848    0.161826    11.00000    0.05090    0.03699 =
         0.03763   -0.01661   -0.00428   -0.01332
AFIX 137
H41A  2   -0.122334    0.318737    0.201596    11.00000   -1.50000
H41B  2   -0.101016    0.367460    0.141071    11.00000   -1.50000
H41C  2   -0.049827    0.299357    0.154355    11.00000   -1.50000
AFIX   0
C42   1   -0.253938    0.349927    0.151500    11.00000    0.05064    0.03384 =
         0.05793   -0.01611   -0.01827    0.00444
AFIX 137
H42A  2   -0.293971    0.339521    0.138416    11.00000   -1.50000
H42B  2   -0.247305    0.391932    0.130115    11.00000   -1.50000
H42C  2   -0.274930    0.345354    0.190858    11.00000   -1.50000
AFIX   0
C43   1    0.177256    0.305713   -0.138530    11.00000    0.01892    0.03245 =
         0.01154   -0.00160   -0.00185   -0.00611
C44   1    0.204629    0.267868   -0.170298    11.00000    0.02700    0.03350 =
         0.01566   -0.00490   -0.00375   -0.00378
C45   1    0.212799    0.296117   -0.227748    11.00000    0.02971    0.04452 =
         0.01543   -0.00881   -0.00231   -0.00360
AFIX  43
H45   2    0.232576    0.272194   -0.251176    11.00000   -1.20000
AFIX   0
C46   1    0.192461    0.358284   -0.250715    11.00000    0.02501    0.04973 =
         0.01310    0.00315   -0.00611   -0.01159
AFIX  43
H46   2    0.198213    0.376530   -0.289747    11.00000   -1.20000
AFIX   0
C47   1    0.163944    0.394289   -0.217902    11.00000    0.02728    0.03490 =
         0.02398    0.00346   -0.01168   -0.01106
AFIX  43
H47   2    0.149728    0.436931   -0.234626    11.00000   -1.20000
AFIX   0
C48   1    0.155604    0.369023   -0.160353    11.00000    0.02002    0.03140 =
         0.02008   -0.00137   -0.00835   -0.00637
C49   1    0.227051    0.199470   -0.145916    11.00000    0.06128    0.03441 =
         0.01889   -0.00858   -0.00517    0.00007
AFIX  13
H49   2    0.209351    0.187947   -0.104656    11.00000   -1.20000
AFIX   0
C50   1    0.322686    0.177198   -0.160309    11.00000    0.07088    0.05054 =
         0.03411   -0.01737   -0.01197    0.02073
AFIX 137
H50A  2    0.341932    0.188185   -0.200636    11.00000   -1.50000
H50B  2    0.335651    0.133108   -0.143063    11.00000   -1.50000
H50C  2    0.351237    0.196152   -0.146374    11.00000   -1.50000
AFIX   0
C51   1    0.179149    0.169446   -0.164459    11.00000    0.10824    0.04450 =
         0.04249   -0.01684   -0.01215   -0.02520
AFIX 137
H51A  2    0.118727    0.183779   -0.153701    11.00000   -1.50000
H51B  2    0.192313    0.125429   -0.146785    11.00000   -1.50000
H51C  2    0.195539    0.179782   -0.204840    11.00000   -1.50000
AFIX   0
C52   1    0.126708    0.410260   -0.125660    11.00000    0.03394    0.03016 =
         0.02685   -0.00454   -0.01293   -0.00480
AFIX  13
H52   2    0.121845    0.384269   -0.085758    11.00000   -1.20000
AFIX   0
C53   1    0.189461    0.451189   -0.139702    11.00000    0.05943    0.07453 =
         0.10676   -0.05384   -0.00072   -0.03055
AFIX 137
H53A  2    0.245598    0.426441   -0.137527    11.00000   -1.50000
H53B  2    0.172736    0.472979   -0.113240    11.00000   -1.50000
H53C  2    0.190224    0.480348   -0.177328    11.00000   -1.50000
AFIX   0
C54   1    0.040794    0.449773   -0.133143    11.00000    0.05188    0.04937 =
         0.05408   -0.02361   -0.02660    0.01407
AFIX 137
H54A  2    0.045039    0.477591   -0.171481    11.00000   -1.50000
H54B  2    0.021838    0.473081   -0.107824    11.00000   -1.50000
H54C  2    0.000399    0.423992   -0.124922    11.00000   -1.50000
AFIX   0
C55   1    0.232974    0.198186    0.050092    11.00000    0.01487    0.02987 =
         0.01118   -0.00254   -0.00054   -0.00128
C56   1    0.249136    0.234179    0.073694    11.00000    0.01856    0.03253 =
         0.01225   -0.00248    0.00021   -0.00801
C57   1    0.293660    0.204756    0.116688    11.00000    0.02750    0.04083 =
         0.01753   -0.00425   -0.00638   -0.01160
AFIX  43
H57   2    0.305829    0.227813    0.133945    11.00000   -1.20000
AFIX   0
C58   1    0.319714    0.142797    0.133925    11.00000    0.02807    0.04199 =
         0.02052   -0.00032   -0.01063   -0.00319
AFIX  43
H58   2    0.350718    0.123679    0.162426    11.00000   -1.20000
AFIX   0
C59   1    0.301267    0.108138    0.110233    11.00000    0.03222    0.03128 =
         0.02213   -0.00224   -0.00834    0.00458
AFIX  43
H59   2    0.319305    0.065458    0.123083    11.00000   -1.20000
AFIX   0
C60   1    0.256551    0.134629    0.067690    11.00000    0.02382    0.03150 =
         0.01986   -0.00739   -0.00443    0.00105
C61   1    0.222239    0.302710    0.055331    11.00000    0.02935    0.02873 =
         0.01606   -0.00557   -0.00230   -0.00757
AFIX  13
H61   2    0.189484    0.315302    0.025980    11.00000   -1.20000
AFIX   0
C62   1    0.298840    0.334212    0.030081    11.00000    0.04447    0.03816 =
         0.03257   -0.00865    0.00056   -0.01926
AFIX 137
H62A  2    0.334952    0.320414   -0.000404    11.00000   -1.50000
H62B  2    0.330518    0.324117    0.058624    11.00000   -1.50000
H62C  2    0.279780    0.378145    0.015958    11.00000   -1.50000
AFIX   0
C63   1    0.165124    0.322894    0.103540    11.00000    0.04168    0.03701 =
         0.02371   -0.00902   -0.00207   -0.00334
AFIX 137
H63A  2    0.115013    0.304480    0.117490    11.00000   -1.50000
H63B  2    0.148383    0.367084    0.090662    11.00000   -1.50000
H63C  2    0.195400    0.310042    0.133340    11.00000   -1.50000
AFIX   0
C64   1    0.240119    0.095445    0.040749    11.00000    0.04742    0.02943 =
         0.02664   -0.01062   -0.01148    0.00097
AFIX  13
H64   2    0.200698    0.121425    0.015654    11.00000   -1.20000
AFIX   0
C65   1    0.321192    0.071349    0.005489    11.00000    0.07361    0.05425 =
         0.05091   -0.03416    0.00959   -0.00607
AFIX 137
H65A  2    0.345460    0.105420   -0.023414    11.00000   -1.50000
H65B  2    0.308724    0.047007   -0.011797    11.00000   -1.50000
H65C  2    0.361289    0.046195    0.029107    11.00000   -1.50000
AFIX   0
C66   1    0.199001    0.042908    0.083604    11.00000    0.06673    0.03749 =
         0.03410   -0.01368   -0.00933   -0.01095
AFIX 137
H66A  2    0.236480    0.016747    0.108799    11.00000   -1.50000
H66B  2    0.188272    0.019476    0.064709    11.00000   -1.50000
H66C  2    0.145825    0.058740    0.104846    11.00000   -1.50000
AFIX   0

SB3   6   -0.089140    0.284932    0.564137    11.00000    0.01473    0.01808 =
         0.01329   -0.00799   -0.00434    0.00320
SB4   6    0.091126    0.218442    0.436561    11.00000    0.01518    0.01950 =
         0.01231   -0.00779   -0.00447    0.00369
N5    5    0.066330    0.202826    0.606631    11.00000    0.01286    0.01484 =
         0.01172   -0.00540   -0.00380   -0.00048
N6    5    0.158521    0.173997    0.542274    11.00000    0.01454    0.01118 =
         0.01341   -0.00355   -0.00494   -0.00014
N7    5   -0.156877    0.329165    0.458429    11.00000    0.01345    0.01106 =
         0.01459   -0.00418   -0.00376    0.00029
N8    5   -0.065462    0.298323    0.394775    11.00000    0.01459    0.01406 =
         0.01316   -0.00464   -0.00555    0.00002
C67   1    0.144867    0.170905    0.595668    11.00000    0.01289    0.01598 =
         0.01398   -0.00398   -0.00437   -0.00295
C68   1    0.029985    0.227707    0.560049    11.00000    0.01293    0.01281 =
         0.01563   -0.00547   -0.00623    0.00024
C69   1    0.088655    0.208016    0.519013    11.00000    0.01469    0.01156 =
         0.01305   -0.00284   -0.00502    0.00014
C70   1   -0.143877    0.330724    0.405610    11.00000    0.01551    0.00778 =
         0.01563   -0.00344   -0.00444   -0.00040
C71   1   -0.086626    0.295328    0.481539    11.00000    0.01556    0.01223 =
         0.01315   -0.00377   -0.00522   -0.00023
C72   1   -0.028725    0.275169    0.440959    11.00000    0.01522    0.01293 =
         0.01368   -0.00416   -0.00626    0.00012
C73   1    0.202822    0.138734    0.634155    11.00000    0.01680    0.01285 =
         0.01595   -0.00310   -0.00798   -0.00169
C74   1    0.173436    0.125244    0.691838    11.00000    0.01901    0.02134 =
         0.01821   -0.00643   -0.00585    0.00091
AFIX  43
H74   2    0.115700    0.137735    0.706200    11.00000   -1.20000
AFIX   0
C75   1    0.227548    0.093983    0.728007    11.00000    0.02538    0.02291 =
         0.01731   -0.00461   -0.00879    0.00137
AFIX  43
H75   2    0.206309    0.085318    0.766752    11.00000   -1.20000
AFIX   0
C76   1    0.311754    0.075326    0.708448    11.00000    0.02427    0.02083 =
         0.02507   -0.00126   -0.01512   -0.00253
AFIX  43
H76   2    0.348472    0.053806    0.733393    11.00000   -1.20000
AFIX   0
C77   1    0.341809    0.088465    0.651952    11.00000    0.01629    0.02203 =
         0.02385   -0.00132   -0.00820   -0.00176
AFIX  43
H77   2    0.399744    0.075897    0.638131    11.00000   -1.20000
AFIX   0
C78   1    0.288661    0.119782    0.614980    11.00000    0.01635    0.01914 =
         0.01658   -0.00081   -0.00591   -0.00397
AFIX  43
H78   2    0.310779    0.128421    0.576315    11.00000   -1.20000
AFIX   0
C79   1   -0.202104    0.362297    0.366994    11.00000    0.01716    0.01368 =
         0.01799   -0.00326   -0.00809   -0.00170
C80   1   -0.175581    0.369036    0.310463    11.00000    0.02771    0.04030 =
         0.02478   -0.01720   -0.01365    0.01269
AFIX  43
H80   2   -0.119438    0.352349    0.296668    11.00000   -1.20000
AFIX   0
C81   1   -0.230118    0.399779    0.274154    11.00000    0.03849    0.04270 =
         0.02360   -0.01490   -0.01797    0.01294
AFIX  43
H81   2   -0.210634    0.403717    0.236067    11.00000   -1.20000
AFIX   0
C82   1   -0.311840    0.424484    0.292849    11.00000    0.02536    0.02561 =
         0.02628   -0.00555   -0.01624    0.00340
AFIX  43
H82   2   -0.348835    0.445311    0.268010    11.00000   -1.20000
AFIX   0
C83   1   -0.338906    0.418540    0.347822    11.00000    0.01495    0.03350 =
         0.02510   -0.00039   -0.00598    0.00050
AFIX  43
H83   2   -0.395128    0.435675    0.360973    11.00000   -1.20000
AFIX   0
C84   1   -0.285652    0.387875    0.384839    11.00000    0.01789    0.03333 =
         0.01710   -0.00025   -0.00501    0.00025
AFIX  43
H84   2   -0.306261    0.384220    0.422815    11.00000   -1.20000
AFIX   0
C85   1    0.024624    0.217741    0.656355    11.00000    0.01700    0.01616 =
         0.01184   -0.00619   -0.00444    0.00184
C86   1   -0.034940    0.183684    0.695656    11.00000    0.01875    0.01209 =
         0.01585   -0.00372   -0.00467    0.00085
C87   1   -0.070468    0.198419    0.743725    11.00000    0.03454    0.02428 =
         0.01616   -0.00922   -0.00229   -0.00373
AFIX  43
H87   2   -0.110591    0.176329    0.771667    11.00000   -1.20000
AFIX   0
C88   1   -0.049148    0.244063    0.751940    11.00000    0.04293    0.02848 =
         0.01597   -0.01152    0.00327   -0.00847
AFIX  43
H88   2   -0.073612    0.252420    0.785574    11.00000   -1.20000
AFIX   0
C89   1    0.007862    0.277928    0.711379    11.00000    0.03951    0.02356 =
         0.02129   -0.01262   -0.00231   -0.00980
AFIX  43
H89   2    0.021545    0.309575    0.717476    11.00000   -1.20000
AFIX   0
C90   1    0.045499    0.266381    0.661779    11.00000    0.02520    0.01687 =
         0.01591   -0.00678   -0.00563   -0.00343
C91   1   -0.057048    0.132102    0.687194    11.00000    0.02064    0.01736 =
         0.02263   -0.00708   -0.00268   -0.00367
AFIX  13
H91   2   -0.042708    0.139505    0.646417    11.00000   -1.20000
AFIX   0
C92   1   -0.149756    0.129789    0.707291    11.00000    0.02349    0.04062 =
         0.05189   -0.02879   -0.00017   -0.00910
AFIX 137
H92A  2   -0.164741    0.118481    0.747774    11.00000   -1.50000
H92B  2   -0.162001    0.099725    0.696381    11.00000   -1.50000
H92C  2   -0.182512    0.169665    0.690722    11.00000   -1.50000
AFIX   0
C93   1   -0.004485    0.071570    0.714326    11.00000    0.04653    0.01830 =
         0.09937   -0.01076   -0.04032   -0.00305
AFIX 137
H93A  2   -0.019200    0.039321    0.707785    11.00000   -1.50000
H93B  2   -0.015601    0.063571    0.754307    11.00000   -1.50000
H93C  2    0.055185    0.072849    0.698353    11.00000   -1.50000
AFIX   0
C94   1    0.105509    0.304983    0.616819    11.00000    0.03044    0.02129 =
         0.02141   -0.00997   -0.00538   -0.00806
AFIX  13
H94   2    0.119974    0.292176    0.583569    11.00000   -1.20000
AFIX   0
C95   1    0.064268    0.371565    0.600027    11.00000    0.04577    0.02154 =
         0.03085   -0.00275   -0.00424   -0.01104
AFIX 137
H95A  2    0.101778    0.395053    0.568233    11.00000   -1.50000
H95B  2    0.053218    0.386034    0.631175    11.00000   -1.50000
H95C  2    0.011248    0.376489    0.589857    11.00000   -1.50000
AFIX   0
C96   1    0.187208    0.295442    0.634954    11.00000    0.03388    0.03824 =
         0.04461   -0.01208   -0.01081   -0.01557
AFIX 137
H96A  2    0.174614    0.307166    0.667881    11.00000   -1.50000
H96B  2    0.225014    0.320372    0.604853    11.00000   -1.50000
H96C  2    0.214226    0.252688    0.643722    11.00000   -1.50000
AFIX   0
C97   1    0.232274    0.146113    0.510483    11.00000    0.01142    0.01605 =
         0.01458   -0.00635   -0.00352    0.00068
C98   1    0.289863    0.183107    0.472891    11.00000    0.01549    0.01926 =
         0.01465   -0.00555   -0.00414   -0.00329
C99   1    0.361430    0.154829    0.444301    11.00000    0.01650    0.02890 =
         0.02183   -0.00831    0.00072   -0.00750
AFIX  43
H99   2    0.402087    0.177968    0.418549    11.00000   -1.20000
AFIX   0
C100  1    0.374752    0.093386    0.452607    11.00000    0.01886    0.03517 =
         0.03445   -0.02232    0.00168   -0.00082
AFIX  43
H100  2    0.424760    0.074902    0.433192    11.00000   -1.20000
AFIX   0
C101  1    0.315665    0.059052    0.488943    11.00000    0.02145    0.01998 =
         0.03803   -0.01582   -0.00468    0.00011
AFIX  43
H101  2    0.325346    0.017212    0.493919    11.00000   -1.20000
AFIX   0
C102  1    0.241784    0.084913    0.518537    11.00000    0.01442    0.01790 =
         0.02490   -0.00849   -0.00526   -0.00116
C103  1    0.276595    0.250002    0.464944    11.00000    0.01793    0.01693 =
         0.02158   -0.00325   -0.00401   -0.00400
AFIX  13
H103  2    0.215282    0.264109    0.477780    11.00000   -1.20000
AFIX   0
C104  1    0.323598    0.260359    0.500329    11.00000    0.03961    0.02108 =
         0.02771   -0.00536   -0.01307   -0.00829
AFIX 137
H10A  2    0.384091    0.247236    0.488445    11.00000   -1.50000
H10B  2    0.305076    0.236956    0.539430    11.00000   -1.50000
H10C  2    0.311619    0.303492    0.495692    11.00000   -1.50000
AFIX   0
C105  1    0.301825    0.288167    0.403906    11.00000    0.03285    0.02507 =
         0.02329    0.00303   -0.00845   -0.00950
AFIX 137
H10D  2    0.270561    0.281660    0.381999    11.00000   -1.50000
H10E  2    0.362161    0.276193    0.390447    11.00000   -1.50000
H10F  2    0.288905    0.331080    0.400199    11.00000   -1.50000
AFIX   0
C106  1    0.175620    0.047143    0.556727    11.00000    0.01737    0.01494 =
         0.03779   -0.00936   -0.00213   -0.00196
AFIX  13
H106  2    0.126834    0.074381    0.572006    11.00000   -1.20000
AFIX   0
C107  1    0.208587   -0.003807    0.605684    11.00000    0.03934    0.02114 =
         0.04582   -0.00146   -0.00958   -0.01179
AFIX 137
H10G  2    0.227508    0.013569    0.626371    11.00000   -1.50000
H10H  2    0.255708   -0.031689    0.591744    11.00000   -1.50000
H10I  2    0.163600   -0.025846    0.630208    11.00000   -1.50000
AFIX   0
C108  1    0.144691    0.021759    0.523564    11.00000    0.02839    0.02851 =
         0.06279   -0.02026   -0.01421   -0.00674
AFIX 137
H10J  2    0.190536   -0.007338    0.510348    11.00000   -1.50000
H10K  2    0.126016    0.054944    0.491773    11.00000   -1.50000
H10L  2    0.097744    0.001441    0.547366    11.00000   -1.50000
AFIX   0
C109  1   -0.230775    0.355473    0.491041    11.00000    0.01196    0.01585 =
         0.01655   -0.00670   -0.00386    0.00008
C110  1   -0.288426    0.318398    0.527302    11.00000    0.01558    0.01926 =
         0.01579   -0.00532   -0.00455   -0.00192
C111  1   -0.360311    0.345136    0.557137    11.00000    0.01710    0.03128 =
         0.02497   -0.01063    0.00189   -0.00615
AFIX  43
H111  2   -0.401077    0.321552    0.581889    11.00000   -1.20000
AFIX   0
C112  1   -0.373110    0.405640    0.551180    11.00000    0.02023    0.03654 =
         0.04545   -0.02728    0.00297   -0.00006
AFIX  43
H112  2   -0.423011    0.423311    0.571355    11.00000   -1.20000
AFIX   0
C113  1   -0.313974    0.440650    0.516143    11.00000    0.02305    0.02321 =
         0.05838   -0.02482   -0.00412    0.00142
AFIX  43
H113  2   -0.323516    0.482022    0.512790    11.00000   -1.20000
AFIX   0
C114  1   -0.240287    0.415890    0.485583    11.00000    0.01644    0.01818 =
         0.03534   -0.01296   -0.00368   -0.00085
C115  1   -0.274912    0.252089    0.532976    11.00000    0.02024    0.01661 =
         0.02491   -0.00217   -0.00551   -0.00406
AFIX  13
H115  2   -0.213947    0.238606    0.518590    11.00000   -1.20000
AFIX   0
C116  1   -0.324483    0.244350    0.498003    11.00000    0.03659    0.02261 =
         0.02955   -0.00758   -0.00674   -0.01254
AFIX 137
H11A  2   -0.307902    0.269433    0.459206    11.00000   -1.50000
H11B  2   -0.384640    0.256878    0.511555    11.00000   -1.50000
H11C  2   -0.312754    0.201768    0.500780    11.00000   -1.50000
AFIX   0
C117  1   -0.297740    0.211816    0.593706    11.00000    0.04023    0.02482 =
         0.02785    0.00371   -0.01033   -0.01175
AFIX 137
H11D  2   -0.357601    0.223609    0.608604    11.00000   -1.50000
H11E  2   -0.264504    0.216716    0.615383    11.00000   -1.50000
H11F  2   -0.285696    0.169398    0.595922    11.00000   -1.50000
AFIX   0
C118  1   -0.174335    0.454608    0.448782    11.00000    0.02095    0.01633 =
         0.05555   -0.01235   -0.00411   -0.00445
AFIX  13
H118  2   -0.124703    0.427972    0.433415    11.00000   -1.20000
AFIX   0
C119  1   -0.205971    0.506335    0.399810    11.00000    0.04548    0.02676 =
         0.06169    0.00004   -0.01145   -0.01731
AFIX 137
H11G  2   -0.254242    0.533497    0.413794    11.00000   -1.50000
H11H  2   -0.222875    0.489592    0.377702    11.00000   -1.50000
H11I  2   -0.161017    0.528978    0.376630    11.00000   -1.50000
AFIX   0
C120  1   -0.145515    0.478984    0.483547    11.00000    0.03144    0.02737 =
         0.08195   -0.01712   -0.01989   -0.00841
AFIX 137
H12A  2   -0.127433    0.445309    0.515258    11.00000   -1.50000
H12B  2   -0.192106    0.507566    0.496929    11.00000   -1.50000
H12C  2   -0.098538    0.499700    0.460734    11.00000   -1.50000
AFIX   0
C121  1   -0.023225    0.282318    0.345656    11.00000    0.01729    0.01447 =
         0.01180   -0.00530   -0.00595    0.00113
C122  1    0.032139    0.318565    0.304090    11.00000    0.02217    0.01606 =
         0.01504   -0.00379   -0.00581   -0.00110
C123  1    0.068052    0.302933    0.256864    11.00000    0.03171    0.02128 =
         0.01593   -0.00413   -0.00360   -0.00982
AFIX  43
H123  2    0.105090    0.326622    0.227523    11.00000   -1.20000
AFIX   0
C124  1    0.051310    0.253554    0.251315    11.00000    0.03364    0.02737 =
         0.01608   -0.01122    0.00061   -0.00724
AFIX  43
H124  2    0.075688    0.244552    0.217982    11.00000   -1.20000
AFIX   0
C125  1   -0.000507    0.217311    0.293821    11.00000    0.03550    0.02006 =
         0.01804   -0.00842   -0.00493   -0.00704
AFIX  43
H125  2   -0.010542    0.183124    0.289745    11.00000   -1.20000
AFIX   0
C126  1   -0.038442    0.230464    0.342918    11.00000    0.02394    0.01730 =
         0.01576   -0.00533   -0.00491   -0.00485
C127  1    0.050961    0.373180    0.309342    11.00000    0.02744    0.01890 =
         0.02193   -0.00626   -0.00242   -0.00807
AFIX  13
H127  2    0.030449    0.370656    0.349053    11.00000   -1.20000
AFIX   0
C128  1    0.003543    0.432185    0.274518    11.00000    0.07989    0.01817 =
         0.11187   -0.00372   -0.05673   -0.00974
AFIX 137
H12D  2    0.020784    0.435094    0.235445    11.00000   -1.50000
H12E  2    0.016432    0.466644    0.278615    11.00000   -1.50000
H12F  2   -0.056955    0.432607    0.287192    11.00000   -1.50000
AFIX   0
C129  1    0.144500    0.373219    0.294034    11.00000    0.03141    0.04546 =
         0.04995   -0.02955    0.00377   -0.01796
AFIX 137
H12G  2    0.154400    0.407289    0.300456    11.00000   -1.50000
H12H  2    0.165969    0.377218    0.254821    11.00000   -1.50000
H12I  2    0.173507    0.335175    0.316945    11.00000   -1.50000
AFIX   0
C130  1   -0.092810    0.189065    0.390557    11.00000    0.04061    0.02194 =
         0.01569   -0.00794    0.00143   -0.01592
AFIX  13
H130  2   -0.099759    0.198901    0.424625    11.00000   -1.20000
AFIX   0
C131  1   -0.180358    0.200664    0.379070    11.00000    0.04743    0.05779 =
         0.03970   -0.01612    0.00087   -0.03424
AFIX 137
H13A  2   -0.214431    0.173707    0.410176    11.00000   -1.50000
H13B  2   -0.175117    0.192823    0.344996    11.00000   -1.50000
H13C  2   -0.207424    0.242867    0.374704    11.00000   -1.50000
AFIX   0
C132  1   -0.051007    0.122998    0.401709    11.00000    0.08913    0.02085 =
         0.02833   -0.00296    0.00342   -0.01884
AFIX 137
H13D  2   -0.048533    0.111083    0.370330    11.00000   -1.50000
H13E  2   -0.083538    0.097839    0.435506    11.00000   -1.50000
H13F  2    0.006031    0.117433    0.406488    11.00000   -1.50000
AFIX   0

F1    4    0.650848    0.573453    0.263798    11.00000    0.01516    0.06120 =
         0.16978   -0.07284   -0.00273   -0.00191
F2    4    0.611150    0.653601    0.284986    11.00000    0.02638    0.05956 =
         0.25451   -0.09629   -0.02832   -0.00135
F3    4    0.601858    0.567248    0.347371    11.00000    0.05829    0.14956 =
         0.13753   -0.05685   -0.06634   -0.00561
F4    4    0.289446    0.745991    0.223815    11.00000    0.06057    0.02964 =
         0.03668   -0.00986   -0.02962    0.01016
F5    4    0.330279    0.761094    0.284509    11.00000    0.05461    0.02650 =
         0.07130   -0.03023   -0.03408    0.01044
F6    4    0.232201    0.710305    0.309466    11.00000    0.03401    0.03392 =
         0.05799   -0.01456    0.00863    0.00959
F7    4    0.100851    0.558905    0.196792    11.00000    0.04446    0.03747 =
         0.03823   -0.01757   -0.02672    0.00386
F8    4    0.107968    0.637881    0.210621    11.00000    0.03592    0.01980 =
         0.05221   -0.00093   -0.02589   -0.00233
F9    4    0.004621    0.591221    0.257484    11.00000    0.01859    0.03459 =
         0.05317   -0.01387   -0.01707    0.00262
F10   4    0.058723    0.474499    0.455995    11.00000    0.03254    0.06742 =
         0.02790   -0.02460    0.00605   -0.00381
F11   4    0.058082    0.406213    0.425623    11.00000    0.07783    0.08295 =
         0.03207   -0.01432    0.00768   -0.06331
F12   4    0.162369    0.400876    0.458412    11.00000    0.03312    0.05384 =
         0.02615    0.00521    0.00328   -0.00436
F13   4    0.485203    0.427603    0.472805    11.00000    0.06908    0.05565 =
         0.03688   -0.01191   -0.02173   -0.03153
F14   4    0.366222    0.400493    0.497425    11.00000    0.03712    0.04227 =
         0.02941   -0.01825   -0.00728    0.00263
F15   4    0.477663    0.332991    0.509135    11.00000    0.05478    0.03556 =
         0.02563   -0.00380   -0.01855    0.01160
F19   4    0.289263    0.410639    0.157168    11.00000    0.04624    0.07766 =
         0.09465   -0.05811   -0.00848   -0.02197
F20   4    0.397119    0.345654    0.172272    11.00000    0.09508    0.03056 =
         0.11573   -0.02576   -0.04372   -0.01005
F21   4    0.393476    0.406104    0.090529    11.00000    0.15485    0.14204 =
         0.03844   -0.05366    0.02557   -0.11171
C133  1    0.402608    0.556808    0.283126    11.00000    0.01584    0.01839 =
         0.01463   -0.00421   -0.00067   -0.00390
C134  1    0.483351    0.556079    0.287880    11.00000    0.01765    0.01873 =
         0.03271   -0.01080   -0.00507   -0.00019
AFIX  43
H134  2    0.524439    0.520135    0.290014    11.00000   -1.20000
AFIX   0
C135  1    0.505149    0.605974    0.289564    11.00000    0.01581    0.02516 =
         0.04593   -0.01649   -0.00278   -0.00475
C136  1    0.448243    0.659775    0.285567    11.00000    0.02397    0.02067 =
         0.03112   -0.01268   -0.00103   -0.00651
AFIX  43
H136  2    0.463108    0.693957    0.286545    11.00000   -1.20000
AFIX   0
C137  1    0.369054    0.661969    0.280104    11.00000    0.02323    0.01592 =
         0.01464   -0.00556   -0.00417   -0.00040
C138  1    0.346815    0.611769    0.279234    11.00000    0.01925    0.01880 =
         0.01438   -0.00434   -0.00506   -0.00092
AFIX  43
H138  2    0.291442    0.615048    0.275854    11.00000   -1.20000
AFIX   0
C139  1    0.591641    0.600589    0.296962    11.00000    0.01977    0.04125 =
         0.12433   -0.04855   -0.01762   -0.00074
C140  1    0.305246    0.719399    0.275142    11.00000    0.03226    0.02039 =
         0.02493   -0.01150   -0.01033    0.00243
C141  1    0.277095    0.500072    0.301467    11.00000    0.01657    0.01421 =
         0.01736   -0.00668   -0.00424   -0.00224
C142  1    0.224884    0.536831    0.264428    11.00000    0.01626    0.01575 =
         0.02082   -0.00641   -0.00551   -0.00281
AFIX  43
H142  2    0.249822    0.557974    0.227409    11.00000   -1.20000
AFIX   0
C143  1    0.137699    0.543587    0.279800    11.00000    0.01713    0.01702 =
         0.02694   -0.01070   -0.00874    0.00050
C144  1    0.098769    0.512552    0.333235    11.00000    0.01479    0.02527 =
         0.02858   -0.01577   -0.00380   -0.00087
AFIX  43
H144  2    0.039357    0.517284    0.344122    11.00000   -1.20000
AFIX   0
C145  1    0.149435    0.474424    0.370198    11.00000    0.01839    0.02436 =
         0.02055   -0.01084    0.00023   -0.00576
C146  1    0.236279    0.468453    0.354873    11.00000    0.01656    0.01898 =
         0.01872   -0.00724   -0.00348   -0.00227
AFIX  43
H146  2    0.269003    0.442192    0.381325    11.00000   -1.20000
AFIX   0
C147  1    0.087967    0.582752    0.236493    11.00000    0.02153    0.02102 =
         0.03654   -0.01095   -0.01352   -0.00055
C148  1    0.107559    0.438674    0.427470    11.00000    0.02137    0.04495 =
         0.02478   -0.01108    0.00105   -0.01260
C149  1    0.427639    0.436546    0.324427    11.00000    0.01197    0.01583 =
         0.02077   -0.00339   -0.00433   -0.00252
C150  1    0.420880    0.434139    0.378522    11.00000    0.01561    0.01630 =
         0.02245   -0.00502   -0.00581   -0.00166
AFIX  43
H150  2    0.389819    0.468101    0.389288    11.00000   -1.20000
AFIX   0
C151  1    0.458104    0.383676    0.417172    11.00000    0.01768    0.02112 =
         0.02193   -0.00456   -0.00777   -0.00281
C152  1    0.505674    0.333689    0.402643    11.00000    0.01793    0.01807 =
         0.02645   -0.00173   -0.00836   -0.00206
AFIX  43
H152  2    0.531093    0.299181    0.428804    11.00000   -1.20000
AFIX   0
C153  1    0.515028    0.335532    0.348998    11.00000    0.01484    0.01527 =
         0.02776   -0.00654   -0.00335   -0.00229
C154  1    0.476391    0.385871    0.310646    11.00000    0.01455    0.01494 =
         0.02194   -0.00597   -0.00287   -0.00198
AFIX  43
H154  2    0.483468    0.385620    0.274257    11.00000   -1.20000
AFIX   0
C155  1    0.447250    0.385672    0.473737    11.00000    0.03095    0.02510 =
         0.02549   -0.00388   -0.01352   -0.00168
C156  1    0.566476    0.282594    0.331817    11.00000    0.02257    0.02040 =
         0.03296   -0.00987   -0.00554    0.00210
C157  1    0.410460    0.492260    0.218891    11.00000    0.01501    0.01699 =
         0.01871   -0.00448   -0.00350    0.00038
C158  1    0.378857    0.454017    0.204874    11.00000    0.01951    0.01846 =
         0.02042   -0.00542   -0.00270   -0.00304
AFIX  43
H158  2    0.336307    0.433248    0.231396    11.00000   -1.20000
AFIX   0
C159  1    0.407434    0.445456    0.153802    11.00000    0.02776    0.02172 =
         0.02236   -0.00907   -0.00409   -0.00357
C160  1    0.469664    0.475419    0.113579    11.00000    0.02978    0.03021 =
         0.02006   -0.01041    0.00007   -0.00358
AFIX  43
H160  2    0.489999    0.469494    0.078689    11.00000   -1.20000
AFIX   0
C161  1    0.500780    0.513974    0.126085    11.00000    0.02770    0.02890 =
         0.02133   -0.00735    0.00313   -0.00933
C162  1    0.472093    0.522003    0.177613    11.00000    0.02052    0.02158 =
         0.02340   -0.00670    0.00031   -0.00558
AFIX  43
H162  2    0.495191    0.548559    0.184907    11.00000   -1.20000
AFIX   0
C163  1    0.372690    0.402780    0.142404    11.00000    0.04684    0.03689 =
         0.03066   -0.01907   -0.00286   -0.01457
C164  1    0.567090    0.547713    0.083554    11.00000    0.05621    0.05508 =
         0.02938   -0.02165    0.01463   -0.03161
B1    3    0.379413    0.496637    0.281563    11.00000    0.01276    0.01574 =
         0.01793   -0.00559   -0.00340    0.00052
PART 1
F16A  4    0.523195    0.238911    0.347678    21.00000    0.03596    0.04220 =
         0.11351   -0.05496    0.01703   -0.01473
F17A  4    0.630991    0.254386    0.356554    21.00000    0.05211    0.06829 =
         0.12078   -0.06543   -0.05944    0.04532
F18A  4    0.596786    0.295681    0.278474    21.00000    0.11306    0.03465 =
         0.03260   -0.00095    0.02328    0.03690
F22A  4    0.594993    0.532723    0.039094    31.00000    0.10598    0.09004 =
         0.05464   -0.04786    0.05109   -0.06674
F23A  4    0.628467    0.546366    0.102277    31.00000    0.04546    0.12817 =
         0.05536   -0.00670   -0.00104   -0.05248
F24A  4    0.532274    0.608682    0.064029    31.00000    0.07377    0.04435 =
         0.07133    0.00369    0.01519   -0.03285
PART 2
F16B  4    0.569465    0.233535    0.368637   -21.00000    0.07517    0.03202 =
         0.05546    0.00208    0.01894    0.02307
F17B  4    0.642464    0.287649    0.310116   -21.00000    0.03120    0.05293 =
         0.08239   -0.04752    0.01742   -0.00069
F18B  4    0.537235    0.277276    0.293377   -21.00000    0.06159    0.04903 =
         0.08571   -0.05616   -0.04118    0.02994
F22B  4    0.566525    0.556718    0.034403   -31.00000    0.07325    0.11282 =
         0.01663    0.00705    0.00369   -0.05646
F23B  4    0.647306    0.506818    0.088662   -31.00000    0.03935    0.08550 =
         0.10018   -0.01531    0.02933   -0.02828
F24B  4    0.581697    0.589405    0.092624   -31.00000    0.09597    0.07682 =
         0.06510   -0.03956    0.04568   -0.06386

PART 0
F25   4    0.100958    0.052632    0.203996    11.00000    0.04120    0.03701 =
         0.03342   -0.01714   -0.02078    0.00273
F26   4    0.113236    0.131604    0.215771    11.00000    0.03773    0.02110 =
         0.04120    0.00150   -0.02214   -0.00514
F27   4    0.007518    0.087676    0.263772    11.00000    0.02043    0.03238 =
         0.04310   -0.01116   -0.01566    0.00358
F28   4    0.059166   -0.029080    0.461442    11.00000    0.02722    0.05412 =
         0.02432   -0.01772    0.00238   -0.00222
F29   4    0.059941   -0.098790    0.432535    11.00000    0.06707    0.06220 =
         0.03181   -0.01469    0.01042   -0.04620
F30   4    0.163579   -0.102772    0.465402    11.00000    0.02882    0.05414 =
         0.02542    0.00948    0.00164    0.00288
F31   4    0.473312   -0.076114    0.486355    11.00000    0.05643    0.04391 =
         0.03821   -0.01268   -0.01894   -0.02226
F32   4    0.354995   -0.103256    0.506953    11.00000    0.03089    0.03718 =
         0.02728   -0.01628   -0.00473    0.00240
F33   4    0.466074   -0.170868    0.521755    11.00000    0.04972    0.03123 =
         0.02480   -0.00333   -0.01755    0.00805
F37   4    0.309888   -0.107914    0.170831    11.00000    0.04488    0.06532 =
         0.06053   -0.04208    0.00329   -0.02484
F38   4    0.431686   -0.163488    0.171089    11.00000    0.07517    0.02494 =
         0.07492   -0.02289   -0.02194   -0.00462
F39   4    0.403199   -0.096099    0.095264    11.00000    0.08767    0.06687 =
         0.03263   -0.02772   -0.00137   -0.03903
F40   4    0.655577    0.006430    0.095008    11.00000    0.04141    0.07948 =
         0.09166   -0.03720    0.02322   -0.02709
F41   4    0.570781    0.057181    0.042736    11.00000    0.10219    0.12183 =
         0.02503   -0.00010    0.00279   -0.07727
F42   4    0.584241    0.089031    0.103395    11.00000    0.08688    0.05978 =
         0.05610   -0.03092    0.03533   -0.05209
F43   4    0.642450    0.058478    0.298146    11.00000    0.02111    0.04099 =
         0.10630   -0.04290   -0.01665    0.00269
F44   4    0.610676    0.153543    0.284124    11.00000    0.02746    0.03822 =
         0.10395   -0.02718   -0.00995   -0.01278
F45   4    0.576623    0.091515    0.364936    11.00000    0.03821    0.16441 =
         0.05055   -0.04213   -0.01340   -0.02900
F46   4    0.285067    0.239798    0.225847    11.00000    0.06006    0.03429 =
         0.02925   -0.01059   -0.02422    0.01332
F47   4    0.322771    0.260412    0.284288    11.00000    0.06935    0.02745 =
         0.08495   -0.03235   -0.04645    0.01256
F48   4    0.226541    0.207981    0.311446    11.00000    0.03915    0.03591 =
         0.04906   -0.00845    0.00833    0.01523
C165  1    0.279867   -0.005815    0.308030    11.00000    0.01753    0.01323 =
         0.01886   -0.00420   -0.00395   -0.00293
C166  1    0.227903    0.030368    0.270706    11.00000    0.01989    0.01658 =
         0.01894   -0.00436   -0.00484   -0.00353
AFIX  43
H166  2    0.253153    0.050731    0.233516    11.00000   -1.20000
AFIX   0
C167  1    0.140589    0.037780    0.285832    11.00000    0.01975    0.01506 =
         0.02289   -0.00795   -0.00845   -0.00001
C168  1    0.101118    0.007578    0.339158    11.00000    0.01482    0.02024 =
         0.02458   -0.01013   -0.00325   -0.00136
AFIX  43
H168  2    0.041658    0.012817    0.349887    11.00000   -1.20000
AFIX   0
C169  1    0.151523   -0.030741    0.376538    11.00000    0.01888    0.01940 =
         0.01732   -0.00692   -0.00010   -0.00340
C170  1    0.238100   -0.036634    0.361580    11.00000    0.01852    0.01584 =
         0.01938   -0.00604   -0.00491   -0.00156
AFIX  43
H170  2    0.270391   -0.062394    0.388432    11.00000   -1.20000
AFIX   0
C171  1    0.090638    0.077167    0.242871    11.00000    0.02127    0.01994 =
         0.03010   -0.00871   -0.01136   -0.00151
C172  1    0.109555   -0.065650    0.433635    11.00000    0.02113    0.03602 =
         0.01962   -0.00887    0.00134   -0.00836
C173  1    0.428705   -0.067484    0.333844    11.00000    0.01226    0.01614 =
         0.01960   -0.00549   -0.00284   -0.00274
C174  1    0.418976   -0.069385    0.388270    11.00000    0.01495    0.01526 =
         0.02367   -0.00682   -0.00583    0.00034
AFIX  43
H174  2    0.388400   -0.034766    0.398112    11.00000   -1.20000
AFIX   0
C175  1    0.452515   -0.120213    0.428536    11.00000    0.01586    0.02005 =
         0.02203   -0.00509   -0.00601   -0.00169
C176  1    0.500296   -0.171252    0.415222    11.00000    0.01644    0.01585 =
         0.02573   -0.00152   -0.00620   -0.00179
AFIX  43
H176  2    0.523671   -0.205906    0.442263    11.00000   -1.20000
AFIX   0
C177  1    0.512448   -0.169737    0.361613    11.00000    0.01296    0.01552 =
         0.03029   -0.00666   -0.00280   -0.00041
C178  1    0.477287   -0.119179    0.321699    11.00000    0.01449    0.01926 =
         0.02077   -0.00665   -0.00254   -0.00309
AFIX  43
H178  2    0.486670   -0.119959    0.285252    11.00000   -1.20000
AFIX   0
C179  1    0.437425   -0.118036    0.485579    11.00000    0.02786    0.01987 =
         0.02650   -0.00428   -0.01396   -0.00025
C180  1    0.564874   -0.222574    0.344535    11.00000    0.02301    0.02187 =
         0.03478   -0.01059   -0.00409    0.00240
C181  1    0.417189   -0.013914    0.227381    11.00000    0.01902    0.01562 =
         0.01789   -0.00413   -0.00346    0.00050
C182  1    0.388958   -0.053139    0.212686    11.00000    0.02198    0.01881 =
         0.01895   -0.00528   -0.00094   -0.00340
AFIX  43
H182  2    0.346351   -0.074366    0.238479    11.00000   -1.20000
AFIX   0
C183  1    0.421127   -0.062061    0.161692    11.00000    0.02757    0.02398 =
         0.02159   -0.01034   -0.00424   -0.00230
C184  1    0.483222   -0.031461    0.122480    11.00000    0.03211    0.02520 =
         0.02111   -0.01023   -0.00037   -0.00258
AFIX  43
H184  2    0.505689   -0.037487    0.087699    11.00000   -1.20000
AFIX   0
C185  1    0.511047    0.008010    0.135936    11.00000    0.02647    0.02610 =
         0.02061   -0.00825    0.00346   -0.00719
C186  1    0.479571    0.016302    0.187088    11.00000    0.02152    0.02032 =
         0.02188   -0.00730   -0.00131   -0.00459
AFIX  43
H186  2    0.500965    0.043266    0.195007    11.00000   -1.20000
AFIX   0
C187  1    0.390979   -0.106833    0.149582    11.00000    0.04016    0.03396 =
         0.02817   -0.01856   -0.00036   -0.00921
C188  1    0.578554    0.041424    0.094061    11.00000    0.04994    0.04685 =
         0.02820   -0.01880    0.01311   -0.02363
C189  1    0.402390    0.053130    0.290893    11.00000    0.01751    0.01669 =
         0.01374   -0.00363   -0.00141   -0.00228
C190  1    0.480578    0.053518    0.298595    11.00000    0.01566    0.01815 =
         0.02181   -0.00726   -0.00055   -0.00256
AFIX  43
H190  2    0.521902    0.017506    0.303073    11.00000   -1.20000
AFIX   0
C191  1    0.499631    0.104359    0.299903    11.00000    0.01810    0.02656 =
         0.02082   -0.01010    0.00045   -0.00758
C192  1    0.441752    0.158458    0.293360    11.00000    0.02378    0.02262 =
         0.01814   -0.00860    0.00089   -0.00658
AFIX  43
H192  2    0.454586    0.193257    0.294572    11.00000   -1.20000
AFIX   0
C193  1    0.364576    0.159471    0.284999    11.00000    0.02545    0.01791 =
         0.01412   -0.00528   -0.00258   -0.00198
C194  1    0.345142    0.108162    0.284171    11.00000    0.01972    0.02058 =
         0.01610   -0.00537   -0.00475   -0.00226
AFIX  43
H194  2    0.291275    0.110535    0.278871    11.00000   -1.20000
AFIX   0
C195  1    0.582090    0.101469    0.311804    11.00000    0.01906    0.03590 =
         0.04351   -0.02163   -0.00002   -0.00751
C196  1    0.299964    0.216260    0.277124    11.00000    0.03794    0.01859 =
         0.02166   -0.00772   -0.01122    0.00345
B2    3    0.382270   -0.008444    0.289511    11.00000    0.01478    0.01417 =
         0.01671   -0.00366   -0.00319   -0.00141
PART 1
F34A  4    0.526444   -0.238498    0.316921    41.00000    0.03597    0.04017 =
         0.07723   -0.04025   -0.01571    0.00251
F35A  4    0.587915   -0.269560    0.385429    41.00000    0.04471    0.01871 =
         0.03087    0.00117    0.00326    0.01243
F36A  4    0.637947   -0.207279    0.306024    41.00000    0.02185    0.03106 =
         0.02801   -0.01126    0.00378    0.00557
PART 2
F34B  4    0.516640   -0.257959    0.345589    51.00000    0.03568    0.03239 =
         0.06929   -0.03577   -0.00946   -0.00108
F35B  4    0.613007   -0.262183    0.384213    51.00000    0.02872    0.03171 =
         0.04086   -0.01593   -0.01148    0.01443
F36B  4    0.615417   -0.208183    0.300342    51.00000    0.04743    0.03480 =
         0.04495   -0.00686    0.02103    0.01476
PART 3
F34C  4    0.544205   -0.223390    0.293544    61.00000    0.04247    0.02849 =
         0.03212   -0.01693   -0.00495    0.00511
F35C  4    0.545684   -0.273954    0.378120    61.00000    0.04572    0.01579 =
         0.03935   -0.00412    0.01512    0.01154
F36C  4    0.640537   -0.223812    0.325761    61.00000    0.02361    0.04103 =
         0.05183   -0.02464    0.00056    0.00610
HKLF 4


REM  steffen64_a.res in P-1
REM wR2 = 0.1154, GooF = S = 1.029, Restrained GooF = 1.031 for all data
REM R1 = 0.0465 for 41052 Fo > 4sig(Fo) and 0.0725 for all 56170 data
REM 2468 parameters refined using 439 restraints

END

WGHT      0.0372     14.4038

REM Highest difference peak  1.473,  deepest hole -1.051,  1-sigma level  0.094
Q1    1   0.0205  0.2394  0.0821  11.00000  0.05    1.47
Q2    1  -0.0317  0.3162 -0.0954  11.00000  0.05    1.18
Q3    1  -0.0838  0.2617  0.5786  11.00000  0.05    0.88
Q4    1  -0.0610  0.2772 -0.0825  11.00000  0.05    0.75
Q5    1   0.1048  0.3797  0.4204  11.00000  0.05    0.73
Q6    1   0.5168  0.1108  0.0636  11.00000  0.05    0.73
Q7    1   0.6412  0.0807  0.2569  11.00000  0.05    0.72
Q8    1  -0.0206  0.2024  0.0833  11.00000  0.05    0.72
Q9    1   0.5244  0.2613  0.3185  11.00000  0.05    0.71
Q10   1   0.5805  0.6034  0.3611  11.00000  0.05    0.62
Q11   1   0.6011  0.1381  0.3240  11.00000  0.05    0.61
;
_shelx_res_checksum                92765
_shelx_hkl_file
;
   0   0  -4 278.953 36.5432  14
   0   0   4 259.887 41.4724  14
   0   0   4 352.119 30.3372  12
   0   0  -4 236.199 34.3559  10
   0   0   4 347.586 40.4845  10
   0   0  -5 116193. 3200.30  14
   0   0   5 106522. 3195.19  14
   0   0  -5 112542. 3205.54   3
   0   0   5 113594. 3205.70   3
   0   0  -5 102416. 3186.56  10
   0   0   5 113065. 3196.92  10
   0   0  -6 13974.6 452.723  12
   0   0  -6 15570.8 496.997  14
   0   0   6 13314.4 482.708  14
   0   0   6 13959.1 494.061   3
   0   0  -6 14356.6 496.239   3
   0   0  -6 13893.3 482.659  10
   0   0   6 14041.7 484.567  10
   0   0  -7 21119.5 642.215  12
   0   0   7 19811.9 678.121  10
   0   0  -7 19388.8 672.518  10
   0   0  -7 20808.6 686.921  14
   0   0   7 20283.5 682.524  14
   0   0  -7 21070.1 694.346   3
   0   0   7 20059.7 689.256   3
   0   0  -8 11038.6 379.780  12
   0   0   8 11990.0 392.300   5
   0   0  -8 10700.8 415.863  10
   0   0   8 10684.3 420.478  10
   0   0   8 11012.1 426.043  14
   0   0  -8 11158.7 427.751  14
   0   0   8 10982.3 432.672   3
   0   0  -8 10655.0 429.523   3
   0   0  -9 2659.79 132.336  12
   0   0   9 2741.09 141.148   5
   0   0  -9 2450.26 158.896  10
   0   0   9 2429.73 160.870  10
   0   0  -9 2437.28 163.115  14
   0   0   9 2549.08 166.625  14
   0   0  -9 2536.15 169.654   3
   0   0   9 2508.62 170.352   3
   0   0 -10 2824.75 144.586  12
   0   0  10 2950.67 154.881   5
   0   0 -10 2931.10 179.126  10
   0   0  10 2649.93 176.800  10
   0   0 -10 2940.43 188.223  14
   0   0  10 2897.21 185.400  14
   0   0 -10 2656.45 183.779   3
   0   0  10 2439.46 179.196   3
   0   0 -11 16983.8 567.171  12
   0   0  11 17009.4 580.761   5
   0   0  11 16580.6 626.832  10
   0   0 -11 17006.8 623.583  10
   0   0 -11 15875.4 626.466  14
   0   0  11 17641.5 637.803  14
   0   0 -11 16387.0 641.045   3
   0   0  11 16213.1 643.600   3
   0   0  12 511.947 69.6293  11
   0   0 -12 648.736 68.6920  12
   0   0  12 639.995 75.3762   5
   0   0  12 590.192 94.2566  10
   0   0 -12 615.024 86.8770  10
   0   0 -12 560.500 88.1346  14
   0   0  12 595.585 94.2694  14
   0   0  12 589.395 97.6910   3
   0   0 -12 828.994 112.645   3
   0   0  13 6731.46 300.397  11
   0   0 -13 6936.94 292.774  12
   0   0  13 6978.49 309.320   5
   0   0 -13 7237.45 349.106  10
   0   0  13 6615.17 346.031  10
   0   0  13 7319.23 361.937  14
   0   0 -13 6568.76 348.014  14
   0   0  13 6818.75 366.429   3
   0   0 -13 7591.72 375.141   3
   0   0  14 28050.2 950.943  11
   0   0 -14 29490.0 943.147  12
   0   0  14 28959.6 962.511   5
   0   0  14 29456.3 1032.02  10
   0   0 -14 30566.3 1027.99  10
   0   0  14 29541.0 1038.36  14
   0   0 -14 28989.1 1032.71  14
   0   0 -14 28798.9 1043.07   3
   0   0  14 27653.4 1048.05   3
   0   0  15 11144.8 449.186  11
   0   0 -15 11514.6 441.852  12
   0   0  15 11425.3 463.604   5
   0   0  15 11574.1 521.552  10
   0   0 -15 11692.4 515.442  10
   0   0 -15 11827.1 528.308  14
   0   0  15 11483.9 524.904  14
   0   0 -15 11571.7 532.223   3
   0   0 -16 852.295 92.9729  12
   0   0  16 236.194 60.5659  11
   0   0  16 540.386 86.2017   5
   0   0 -16 547.457 105.468  10
   0   0  16 712.380 118.357  10
   0   0 -16 507.425 110.275  14
   0   0 -16 902.454 136.281   3
   0   0  17 7269.52 343.897  11
   0   0 -17 8149.67 340.535  12
   0   0  17 7657.44 362.379   5
   0   0  17 7500.16 413.683  10
   0   0 -17 7964.01 412.993  10
   0   0 -17 7398.64 415.024  14
   0   0 -17 7736.86 429.268   3
   0   0  18 647.133 93.2690  11
   0   0 -18 785.910 92.9289  12
   0   0  18 639.306 97.2045   5
   0   0  18 904.991 139.037  10
   0   0 -18 740.017 133.260  14
   0   0 -18 1089.11 157.775   3
   0   0 -19 4855.62 245.532  12
   0   0  19 4072.03 248.425  11
   0   0  19 4502.39 268.786   5
   0   0  19 4596.02 324.209  10
   0   0 -19 4194.46 309.724  14
   0   0 -19 4506.70 331.977   3
   0   0 -20 268.177 60.6233  12
   0   0  20 87.0102 52.4888   5
   0   0  20 330.934 102.093  10
   0   0 -20 246.153 91.3748  14
   0   0 -20 331.266 108.337   3
   0   0  21 2870.52 203.691  11
   0   0 -21 2975.41 188.959  12
   0   0  21 2551.97 208.733   5
   0   0  21 2824.36 249.888   4
   0   0  21 3143.96 273.265  10
   0   0 -21 3273.13 268.311   9
   0   0  21 2399.67 236.472   7
   0   0 -21 3103.43 284.373   3
   0   0 -22 457.148 79.2142  12
   0   0  22 341.061 80.9966  11
   0   0  22 720.220 140.054   4
   0   0  22 446.315 93.1738   5
   0   0  22 479.793 113.783  10
   0   0  22 728.094 142.739   7
   0   0 -22 814.642 144.374   9
   0   0 -22 597.130 143.315   3
   0   0 -23 15235.8 574.960  12
   0   0  23 15080.2 616.566  11
   0   0  23 14818.8 726.911  10
   0   0  23 14312.1 697.600   4
   0   0  23 14142.9 697.408   7
   0   0 -23 15750.1 722.241   9
   0   0 -23 14859.4 742.795   3
   0   0  24 85.3990 85.2550   7
   0   0  24 126.740 82.0592  10
   0   0  24 59.6273 77.8264   4
   0   0 -24 328.231 110.009   9
   0   0 -24 122.742 81.9452   3
   0   0  25 6153.65 442.892  10
   0   0  25 6053.21 415.741   4
   0   0 -25 6503.41 432.418   9
   0   0  25 6153.79 419.345   7
   0   0 -25 5808.85 437.870   3
   0   0  26 11.1385 69.2433   7
   0   0  26 63.6359 60.8238  10
   0   0  26 153.485 88.0373   4
   0   0 -26 160.503 90.0559   9
   0   0  26 154.742 83.1889   8
   0   0 -26 179.235 101.416   3
   0   0  27 26.7024 74.4595   7
   0   0  27 39.0970 70.4972  10
   0   0  27 93.2826 74.1051   4
   0   0  27 199.036 108.609   8
   0   0 -27 241.232 108.916   9
   0   0 -27 54.1090 78.7995   3
   0   0  28 193.713 100.276   7
   0   0  28 149.278 102.620  10
   0   0  28-31.1054 69.3027   4
   0   0  28-27.9334 87.9647   8
   0   0 -28 155.609 94.0519   9
   0   0 -28-95.9121 96.8890   3
   0   0  29 2056.33 254.797   7
   0   0  29 2475.06 295.180  10
   0   0  29 1570.90 226.814   4
   0   0  29 2862.45 336.378   8
   0   0 -29 2115.28 264.241   9
   0   0 -29 2871.01 318.908   3
   0   0  30-16.6072 70.9526   7
   0   0  30 55.8804 93.7698  10
   0   0 -30-19.3971 96.4522   9
   0   0  30 19.3469 111.438   8
   0   0 -30 97.1502 115.219   3
   0   0  31 3528.91 349.971   7
   0   0  31 3433.63 370.117  10
   0   0  31 3371.15 339.188   4
   0   0 -31 3982.14 376.475   9
   0   0  31 3843.05 409.928   8
   0   0 -31 4467.61 423.316   3
   0   0  32 966.574 185.715   7
   0   0  32 1399.02 247.526  10
   0   0  32 878.811 185.288   4
   0   0 -32 1081.76 204.937   9
   0   0  32 966.317 228.336   8
   0   0 -32 1118.84 221.312   3
   0   0  33 959.340 195.043   7
   0   0  33 481.712 156.547  10
   0   0  33 715.834 176.237   4
   0   0  33 721.159 199.149   8
   0   0 -33 482.053 150.749   9
   0   0 -33 795.519 194.232   3
   0  -1  33-51.0203 113.847   7
   0  -1  33-148.931 128.807  10
   0  -1  33 13.6411 105.998   4
   0   1 -33 126.378 79.8028   9
   0  -1  33-11.1743 122.363   8
   0   1 -33-287.832 150.328   3
   0  -1  32 206.290 115.574   7
   0  -1  32-76.7090 89.6144  10
   0  -1  32 98.3205 95.8350   4
   0   1 -32 317.223 131.038   9
   0  -1  32 200.853 128.770   8
   0   1 -32 37.5701 94.6850   3
   0  -1  31 533.543 146.530   7
   0  -1  31 540.483 159.017  10
   0  -1  31 664.966 160.470   4
   0  -1  31 659.615 185.298   8
   0   1 -31 380.768 127.835   9
   0   1 -31 667.130 180.907   3
   0  -1  30 318.270 125.142   7
   0  -1  30 341.233 121.204  10
   0  -1  30 392.851 133.066   4
   0   1 -30 149.454 110.921   9
   0  -1  30 202.771 113.927   8
   0   1 -30 552.796 162.961   3
   0  -1  29 980.468 182.074   7
   0  -1  29 1252.72 214.049  10
   0  -1  29 1187.33 196.435   4
   0   1 -29 1218.32 208.970   9
   0  -1  29 1163.64 223.076   8
   0   1 -29 1453.22 228.820   3
   0  -1  28 204.981 101.320   7
   0  -1  28 402.017 120.192  10
   0  -1  28 386.754 113.994   4
   0  -1  28 444.766 142.934   8
   0   1 -28 399.271 123.148   9
   0   1 -28 563.139 154.574   3
   0  -1  27 3.01776 66.9248   7
   0  -1  27 106.540 80.0954  10
   0  -1  27-4.48340 70.6578   4
   0  -1  27 67.6708 75.9629   8
   0   1 -27 95.7556 95.9007   9
   0   1 -27-42.4140 96.9705   3
   0  -1  26-80.9377 59.4162   7
   0  -1  26 141.297 79.1890  10
   0  -1  26-102.502 84.2638   4
   0   1 -26-43.0977 75.1195   9
   0  -1  26-134.195 112.686   8
   0   1 -26-51.3251 100.023   3
   0  -1  25 300.905 88.7998   7
   0  -1  25 545.830 136.616  10
   0  -1  25 553.641 129.922   4
   0  -1  25 570.894 150.375   8
   0   1 -25 720.595 146.662   9
   0   1 -25 343.717 127.428   3
   0  -1  24 826.393 152.252   7
   0  -1  24 466.848 121.248   4
   0  -1  24 1023.57 169.306  10
   0  -1  24 1096.54 197.048   8
   0   1 -24 872.740 152.701   9
   0   1 -24 749.706 163.934   3
   0   1 -23 3754.89 319.930  14
   0   1 -23 3803.64 227.557  12
   0  -1  23 3684.33 254.510  11
   0  -1  23 3343.10 291.156   4
   0  -1  23 3199.79 295.998  10
   0  -1  23 3291.43 288.999   7
   0   1 -23 3566.09 307.492   9
   0   1 -23 3485.64 321.116   3
   0   1 -22 586.319 126.399  14
   0   1 -22 759.027 95.6114  12
   0  -1  22 799.205 113.283  11
   0  -1  22 620.781 123.704   4
   0  -1  22 773.087 124.402   5
   0  -1  22 626.169 133.687  10
   0   1 -22 885.705 158.115   3
   0  -1  22 752.793 138.013   7
   0   1 -21 514.574 120.361  14
   0   1 -21 626.868 85.2074  12
   0  -1  21 617.454 95.4835  11
   0  -1  21 590.830 93.7853   5
   0  -1  21 587.626 121.449   4
   0  -1  21 597.120 125.587  10
   0   1 -21 573.154 131.226   3
   0  -1  21 437.700 107.070   7
   0   1 -20-17.3332 71.8701  14
   0  -1  20 113.536 51.2711  11
   0   1 -20 101.970 36.2822  12
   0  -1  20 126.825 72.4659   4
   0  -1  20 38.9025 41.9320   5
   0  -1  20 65.9577 50.1291  10
   0  -1  20 114.551 67.4053   7
   0   1 -20 71.4152 70.1281   3
   0   1 -19 662.471 130.301  14
   0   1 -19 653.756 85.8687  12
   0  -1  19 769.359 101.824  11
   0  -1  19 711.634 97.9906   5
   0  -1  19 628.859 115.593   4
   0  -1  19 711.842 121.904  10
   0  -1  19 776.287 132.063   7
   0   1 -19 694.718 132.386   3
   0   1 -18 363.276 95.4031  14
   0  -1  18 251.432 60.1293  11
   0   1 -18 332.516 62.2430  12
   0  -1  18 356.240 92.5745   4
   0  -1  18 403.547 72.6803   5
   0  -1  18 234.344 74.2818  10
   0   1 -18 387.420 92.8651  10
   0  -1  18 182.230 71.1045   7
   0   1 -18 386.225 96.8920   3
   0   1 -17 673.372 119.953  14
   0   1 -17 614.556 79.9983  12
   0  -1  17 710.679 91.2931  11
   0  -1  17 561.916 86.0818   5
   0  -1  17 501.271 103.317   4
   0  -1  17 748.530 117.751  10
   0   1 -17 721.657 108.582  10
   0  -1  17 488.132 95.6982   7
   0   1 -17 513.717 109.729   3
   0   1 -16 275.277 77.5855  14
   0   1 -16 311.807 58.5331  12
   0  -1  16 237.940 53.5824  11
   0  -1  16 167.179 61.4537   4
   0  -1  16 253.310 52.8622   5
   0  -1  16 292.789 77.4110  10
   0   1 -16 301.701 76.7432  10
   0  -1  16 221.449 75.5166   7
   0   1 -16 310.856 86.8032   3
   0   1 -15 791.044 116.754  14
   0  -1  15 688.704 85.1773  11
   0   1 -15 825.232 88.6173  12
   0  -1  15 693.535 84.5310   5
   0  -1  15 726.281 109.220  10
   0   1 -15 841.144 111.794  10
   0   1 -15 664.242 114.545   3
   0   1 -14-12.7598 39.5017  14
   0  -1  14-24.4179 48.7936  14
   0   1 -14 17.5954 29.6874  12
   0  -1  14-34.9472 33.2432  11
   0  -1  14-38.4548 38.7682   5
   0  -1  14-25.0681 38.1949  10
   0   1 -14-26.3058 36.8092  10
   0   1 -14-33.1020 49.8960   3
   0  -1  14-43.1327 55.0828   3
   0   1 -13 1650.35 125.472  12
   0  -1  13 1628.91 126.442  11
   0  -1  13 1908.65 130.719   5
   0   1 -13 1770.38 152.563  10
   0  -1  13 1636.20 153.667  10
   0  -1  13 1759.51 163.413  14
   0   1 -13 1902.32 167.956  14
   0  -1  13 1921.32 178.463   3
   0   1 -13 1620.87 159.792   3
   0  -1  12 261.436 48.4999  11
   0   1 -12 298.533 50.1735  12
   0  -1  12 251.472 45.1243   5
   0   1 -12 298.955 61.5991  10
   0  -1  12 272.979 61.5127  10
   0  -1  12 360.565 76.1462  14
   0   1 -12 328.580 71.0582  14
   0  -1  12 488.227 85.8107   3
   0   1 -12 278.928 69.9150   3
   0   1 -11 496.935 60.7384  12
   0  -1  11 421.283 60.8976  11
   0  -1  11 528.814 61.1878   5
   0  -1  11 605.188 85.4549  10
   0   1 -11 483.882 76.8625  10
   0   1 -11 474.922 80.6311  14
   0  -1  11 579.326 85.6263  14
   0  -1  11 452.460 83.1158   3
   0   1 -11 358.429 79.1966   3
   0  -1  10 513.601 61.7449  11
   0   1 -10 477.287 60.0528  12
   0  -1  10 471.673 60.6773  12
   0  -1  10 488.835 56.4502   5
   0   1 -10 532.642 73.5649  10
   0  -1  10 506.271 75.4971  10
   0  -1  10 445.779 74.7557  14
   0   1 -10 506.083 81.4254  14
   0   1 -10 462.161 75.1354   3
   0  -1  10 604.925 91.2041   3
   0  -1   9-14.6061 24.3157  12
   0  -1   9 1.02555 21.0709  11
   0   1  -9-12.3763 24.7084  12
   0  -1   9-4.73054 19.4070   5
   0   1  -9-1.86114 27.6168  10
   0  -1   9-12.2809 26.9349  10
   0  -1   9 9.32257 31.1260  14
   0   1  -9-16.1813 29.0938  14
   0  -1   9 19.3530 35.2708   3
   0   1  -9 62.4341 45.1231   3
   0  -1   8 1240.51 90.1818  12
   0  -1   8 1175.56 86.6622  11
   0   1  -8 1208.69 86.7976  12
   0  -1   8 1326.93 83.5934   5
   0   1  -8 1112.36 96.2009  10
   0  -1   8 1233.45 102.431  10
   0  -1   8 1294.22 112.069  14
   0   1  -8 1264.72 112.787  14
   0   1  -8 1250.22 110.714   3
   0  -1   8 1412.16 117.484   3
   0  -1   7 543.324 56.0367  12
   0   1  -7 549.239 56.5019  12
   0  -1   7 498.582 53.9745  11
   0  -1   7 578.172 50.3909   5
   0  -1   7 528.370 63.1091  10
   0   1  -7 490.531 60.2145  10
   0  -1   7 595.937 74.3074  14
   0   1  -7 653.130 75.5108  14
   0   1  -7 488.646 67.5597   3
   0  -1   7 441.033 64.5010   3
   0  -1   6 284.528 39.7612  12
   0   1  -6 250.215 36.5082  12
   0  -1   6 276.664 35.9762  11
   0  -1   6 257.238 31.7931   5
   0   1  -6 308.584 53.2362  14
   0  -1   6 266.019 48.8496  14
   0   1  -6 242.946 47.7588   3
   0  -1   6 257.160 50.0793   3
   0   1  -6 203.551 38.7378  10
   0  -1   6 250.129 42.3844  10
   0  -1   5 809.069 60.3626  11
   0  -1   5 843.713 65.5412  12
   0   1  -5 876.442 62.7228  12
   0   1  -5 972.070 80.6864  14
   0  -1   5 999.228 78.8789  14
   0  -1   5 841.928 74.7853   3
   0   1  -5 936.702 78.5877   3
   0   1  -5 837.318 68.0937  10
   0  -1   5 733.717 64.4904  10
   0  -1   4 318.342 34.4665  11
   0   1  -4 322.690 35.1472  12
   0  -1   4 325.836 34.1040  12
   0   1  -4 330.080 38.7047  10
   0  -1   4 320.733 37.6924  10
   0   1  -4 270.932 38.1899   3
   0  -1   4 310.529 43.4805   3
   0  -1   4 314.137 43.3009  14
   0   1  -4 361.887 47.0380  14
   0  -1  -5 37.8207 22.2189  10
   0   1   5 32.4601 22.7045  10
   0   1   5 51.8917 24.5705   3
   0  -1  -5 75.1858 29.2450   3
   0  -1  -5 80.1279 27.2937  14
   0   1   5 42.4709 22.7162  14
   0  -1  -6 1950.86 120.252  10
   0   1   6 1767.07 116.224  10
   0  -1  -6 1750.80 110.251  14
   0   1   6 1712.70 108.326  14
   0  -1  -6 1760.62 116.995   3
   0   1   6 1759.93 117.813   3
   0  -1  -7 350.082 37.5932  12
   0   1   7 336.341 49.6282   5
   0   1   7 336.065 55.7564  10
   0  -1  -7 385.527 58.6341  10
   0   1   7 298.502 49.2887  14
   0  -1  -7 362.269 55.6842  14
   0  -1  -7 385.340 60.5691   3
   0   1   7 325.048 50.6835   3
   0  -1  -8 491.260 47.2373  12
   0   1   8 575.906 59.4079   5
   0   1   8 509.627 75.0707  10
   0  -1  -8 588.497 71.5091  10
   0   1   8 556.057 67.7646  14
   0  -1  -8 520.144 67.3950  14
   0  -1  -8 548.450 73.0650   3
   0   1   8 573.161 73.4381   3
   0  -1  -9 652.224 58.4421  12
   0   1   9 711.177 69.3985   5
   0  -1  -9 671.063 80.1488  10
   0   1   9 537.224 76.0540  10
   0   1   9 570.652 71.4764  14
   0  -1  -9 602.304 75.8734  14
   0   1   9 661.200 83.4115   3
   0  -1  -9 657.445 85.6596   3
   0  -1 -10 384.040 46.2667  12
   0   1  10 250.673 45.4415   5
   0  -1 -10 226.354 50.1772  10
   0   1  10 247.651 60.4994  10
   0  -1 -10 330.868 63.0087  14
   0   1  10 315.473 57.3732  14
   0   1  10 273.665 61.9356   3
   0  -1 -10 241.986 58.2843   3
   0  -1 -11 696.461 67.0940  12
   0   1  11 718.730 77.4371   5
   0   1  11 710.626 93.6513  10
   0  -1 -11 911.743 99.3566  10
   0   1  11 808.340 93.9227  14
   0  -1 -11 765.486 96.4176  14
   0  -1 -11 927.742 113.302   3
   0   1  11 762.407 101.370   3
   0  -1 -12 853.147 77.7996  12
   0   1  12 824.654 89.3456   5
   0  -1 -12 1127.83 117.374  10
   0   1  12 892.799 110.798  10
   0   1  12 792.688 104.211  14
   0  -1 -12 982.698 111.590  14
   0   1  12 761.690 112.776   3
   0  -1 -12 723.551 108.032   3
   0  -1 -13 144.851 40.7487  12
   0   1  13 146.906 44.9690   5
   0  -1 -13 225.892 69.0017  10
   0   1  13 171.086 61.1690  10
   0   1  13 98.1294 43.3671  14
   0  -1 -13 114.962 56.3508  14
   0  -1 -13 159.436 65.3839   3
   0   1  13 163.783 60.4285   3
   0  -1 -14 1979.50 131.363  12
   0   1  14 1899.72 146.799   5
   0  -1 -14 1975.55 175.367  10
   0   1  14 1726.38 167.319  10
   0  -1 -14 1962.32 172.715  14
   0   1  14 1974.52 171.667  14
   0  -1 -14 1946.69 178.750   3
   0   1  14 1952.95 182.953   3
   0  -1 -15 4688.17 223.314  12
   0   1  15 4297.77 243.429   5
   0  -1 -15 4500.48 285.014  10
   0   1  15 4533.87 288.243  10
   0  -1 -15 4232.20 281.829  14
   0   1  15 4893.44 296.988  14
   0  -1 -15 4384.93 292.574   3
   0   1  15 4183.34 295.531   3
   0  -1 -16 30.2384 30.2029  12
   0   1  16 27.5013 36.1563   5
   0   1  16 29.0192 47.4502  10
   0  -1 -16 3.84715 45.0195  10
   0  -1 -16 95.7702 53.6365  14
   0  -1 -16 20.7932 48.0596   3
   0  -1 -17 350.131 61.4148  12
   0   1  17 379.900 67.0394  11
   0   1  17 399.820 73.7176   5
   0  -1 -17 402.338 83.7833  10
   0   1  17 228.840 77.4825  10
   0  -1 -17 261.130 80.2034  14
   0  -1 -17 293.047 91.2058   3
   0   1  18 145.664 63.5144  10
   0   1  18 200.376 52.0648   5
   0   1  18 67.9042 37.2358  11
   0  -1 -18 156.889 38.4309  12
   0  -1 -18 194.334 76.4909   3
   0   1  19 1930.00 156.704  11
   0  -1 -19 2013.41 144.940  12
   0   1  19 1851.27 171.463   5
   0   1  19 1470.28 180.338  10
   0  -1 -19 1972.24 188.128   9
   0  -1 -19 2033.65 214.160   3
   0   1  20 311.486 67.3140  11
   0  -1 -20 480.112 73.0785  12
   0   1  20 430.237 82.8609   5
   0   1  20 422.707 99.3866  10
   0  -1 -20 306.794 82.1256   9
   0  -1 -20 380.727 107.254   3
   0   1  21-37.9098 48.4806  11
   0  -1 -21 48.2454 38.9313  12
   0   1  21 34.3666 48.5829   5
   0  -1 -21 69.4167 59.0916   9
   0  -1 -21-103.029 77.9600   3
   0   1  21-15.9790 52.2049  10
   0   1  22 541.366 88.0548  11
   0  -1 -22 654.805 83.2866  12
   0  -1 -22 520.633 119.221   9
   0  -1 -22 379.549 116.457   3
   0   1  22 471.795 112.943  10
   0   1  23 744.379 105.801  11
   0  -1 -23 724.499 88.3943  12
   0   1  23 418.213 118.034  10
   0  -1 -23 752.024 138.499   9
   0  -1 -23 535.542 141.705   3
   0  -1 -24 1499.43 123.831  12
   0   1  24 1183.91 180.144  10
   0  -1 -24 1293.82 204.779   3
   0   1  24 949.832 165.884   7
   0  -1 -24 1359.97 179.068   9
   0   1  24 1401.44 194.690   4
   0   1  25 781.360 153.177  10
   0  -1 -25 572.652 150.419   3
   0  -1 -25 889.845 145.916   9
   0   1  25 728.567 144.927   7
   0   1  25 1044.64 170.758   4
   0   1  26 393.898 119.221   4
   0   1  26 373.020 109.087   7
   0   1  26 410.196 124.469  10
   0  -1 -26 250.103 97.5262   9
   0  -1 -26 133.277 90.1799   3
   0   1  27-24.5243 72.8349   4
   0   1  27 16.5092 63.5998   7
   0   1  27 35.1918 71.1446  10
   0  -1 -27 4.03426 60.9735   9
   0  -1 -27-100.502 95.6867   3
   0   1  28-6.59787 72.8387   4
   0   1  28-54.5260 74.6358   7
   0   1  28 164.523 100.479  10
   0  -1 -28 133.888 71.9826   9
   0   1  28 75.8967 94.2950   8
   0  -1 -28 222.677 113.207   3
   0   1  29 356.693 130.912   4
   0   1  29 514.687 143.204   7
   0   1  29 444.039 143.017  10
   0  -1 -29 221.461 92.6519   9
   0   1  29 350.899 139.137   8
   0  -1 -29 475.244 138.490   3
   0   1  30 895.874 174.520   4
   0   1  30 972.747 194.342   7
   0   1  30 765.092 171.245  10
   0   1  30 974.138 206.385   8
   0  -1 -30 1134.37 205.402   9
   0  -1 -30 911.766 194.647   3
   0   1  31 750.544 168.143   4
   0   1  31 605.183 155.812   7
   0   1  31 855.814 195.071  10
   0  -1 -31 723.450 161.567   9
   0   1  31 761.301 195.232   8
   0  -1 -31 769.067 187.720   3
   0   1  32 127.525 94.8636   4
   0   1  32 8.25039 79.8150   7
   0   1  32-95.1270 108.865  10
   0   1  32 19.6037 111.421   8
   0  -1 -32 193.714 106.986   9
   0  -1 -32 123.379 103.522   3
   0   1  33 128.071 100.099   4
   0   1  33 205.121 117.639   7
   0   1  33 121.601 92.9020  10
   0  -1 -33 33.1556 75.8378   9
   0   1  33 223.454 158.208   8
   0  -1 -33 147.045 127.104   3
   0   1  34 85.7353 96.9974   4
   0   1  34 249.732 126.246   7
   0   1  34 0.56731 99.4972  10
   0  -1 -34 55.2412 84.2770   9
   0   1  34-119.171 126.580   8
   0  -1 -34 51.5748 95.5889   3
   0  -2  33 632.879 156.605   4
   0  -2  33 559.592 158.218   7
   0  -2  33 496.079 177.671   8
   0   2 -33 456.175 159.408   9
   0   2 -33 588.355 172.337   3
   0  -2  32 484.742 148.637   4
   0  -2  32 628.266 148.849   7
   0  -2  32 609.971 170.473  10
   0  -2  32 555.757 187.964   8
   0   2 -32 650.935 173.300   9
   0   2 -32 638.238 172.155   3
   0  -2  31 2054.10 268.520   4
   0  -2  31 1627.95 237.505   7
   0  -2  31 1908.64 270.023  10
   0   2 -31 2234.44 299.516   9
   0  -2  31 2097.12 317.463   8
   0   2 -31 2405.84 314.393   3
   0  -2  30 90.7690 84.0030   4
   0  -2  30-8.58133 83.1301   7
   0  -2  30-41.7248 103.818  10
   0   2 -30 157.434 89.2802   9
   0  -2  30 155.199 143.465   8
   0   2 -30 61.4466 88.1223   3
   0  -2  29 763.327 157.349   4
   0  -2  29 766.007 159.482   7
   0  -2  29 995.777 191.015  10
   0   2 -29 1071.34 194.584   9
   0  -2  29 1299.40 241.356   8
   0   2 -29 1296.95 227.972   3
   0  -2  28 1695.77 225.587   4
   0  -2  28 1747.49 233.779   7
   0  -2  28 1759.26 239.094  10
   0  -2  28 2141.52 295.724   8
   0   2 -28 1792.44 247.709   9
   0   2 -28 1621.62 245.459   3
   0  -2  27 350.867 118.002   4
   0  -2  27 412.029 119.765   7
   0  -2  27 436.555 123.570  10
   0   2 -27 369.497 124.686   9
   0  -2  27 523.065 149.615   8
   0   2 -27 731.954 173.129   3
   0  -2  26 853.976 157.904   4
   0  -2  26 1431.07 199.664   7
   0  -2  26 1221.87 194.032  10
   0   2 -26 1390.05 207.461   9
   0  -2  26 1163.05 211.440   8
   0   2 -26 1125.16 190.822   3
   0  -2  25 1778.32 216.575   4
   0  -2  25 1851.38 220.132   7
   0  -2  25 2014.06 236.580  10
   0  -2  25 1951.39 260.914   8
   0   2 -25 2378.79 257.669   9
   0   2 -25 2221.48 263.440   3
   0   2 -24 210.584 99.4188   3
   0   2 -24 49.1757 71.8643  14
   0  -2  24 37.3574 76.9314   4
   0  -2  24-30.7888 80.6160  10
   0   2 -24 229.771 96.2184   9
   0  -2  24 23.8176 83.8030   8
   0  -2  24 28.4509 67.4341   7
   0   2 -23 10510.4 599.433   3
   0   2 -23 10533.4 585.766  14
   0   2 -23 11118.0 459.912  12
   0  -2  23 9113.31 530.548   4
   0  -2  23 10465.9 571.190  10
   0  -2  23 10269.9 609.377   8
   0  -2  23 9653.03 544.407   7
   0   2 -22 64.9978 76.1015   3
   0   2 -22 273.571 115.394  14
   0  -2  22 144.042 56.2576  11
   0   2 -22 199.066 55.4165  12
   0  -2  22 130.490 86.0632   4
   0  -2  22 118.290 64.0881   5
   0  -2  22 91.6330 63.8246  10
   0  -2  22 258.027 104.169   8
   0  -2  22 159.113 87.0698   7
   0   2 -21 999.041 158.704  14
   0   2 -21 1297.49 127.535  12
   0  -2  21 1284.22 133.427  11
   0  -2  21 1218.63 164.699   4
   0  -2  21 1388.83 140.904   5
   0  -2  21 1170.25 165.073  10
   0  -2  21 963.121 148.776   7
   0   2 -21 864.135 156.283   3
   0   2 -20 3353.61 280.878  14
   0   2 -20 3403.82 209.729  12
   0  -2  20 3036.77 213.865  11
   0  -2  20 2955.89 210.076   5
   0  -2  20 2703.78 242.027   4
   0  -2  20 3376.11 271.545  10
   0  -2  20 2858.32 246.956   7
   0   2 -20 2693.24 262.130   3
   0   2 -19 5713.39 379.343  14
   0  -2  19 5862.64 314.849  11
   0   2 -19 6505.11 314.740  12
   0  -2  19 5570.80 355.787   4
   0  -2  19 6410.86 317.924   5
   0  -2  19 6330.38 380.829  10
   0  -2  19 5889.48 365.829   7
   0   2 -19 5935.44 392.839   3
   0   2 -18 492.433 117.832   3
   0   2 -18 451.921 121.157  14
   0  -2  18 289.634 68.4435  11
   0   2 -18 401.796 85.7954  12
   0  -2  18 515.097 116.605   4
   0  -2  18 314.343 70.6396   5
   0  -2  18 393.448 106.322  10
   0   2 -18 396.382 92.2755  10
   0  -2  18 430.729 109.427   7
   0   2 -17 6081.98 368.872  14
   0  -2  17 5898.17 300.726  11
   0   2 -17 6007.14 292.425  12
   0  -2  17 5418.89 333.319   4
   0  -2  17 5873.71 288.820   5
   0  -2  17 5898.00 348.120  10
   0   2 -17 6035.92 343.828  10
   0  -2  17 5350.88 334.103   7
   0   2 -17 4892.67 343.085   3
   0   2 -16 446.532 100.559   3
   0   2 -16 378.977 86.8212  14
   0   2 -16 524.184 79.1059  12
   0  -2  16 525.418 82.7938  11
   0  -2  16 560.993 101.155   4
   0  -2  16 444.958 68.7305   5
   0  -2  16 393.915 88.0513  10
   0   2 -16 528.161 87.2345  10
   0  -2  16 428.431 90.1958   7
   0   2 -15 3207.02 242.421  14
   0  -2  15 3122.73 196.681  11
   0   2 -15 3443.50 199.578  12
   0  -2  15 3052.66 221.670   4
   0  -2  15 3468.47 193.759   5
   0  -2  15 3234.81 231.718  10
   0  -2  15 3076.19 224.370   7
   0   2 -15 3565.81 234.612  10
   0   2 -15 3002.84 241.172   3
   0  -2  14 5615.57 332.073  14
   0   2 -14 5829.65 333.856  14
   0   2 -14 6018.78 278.576  12
   0  -2  14 5885.60 276.825  11
   0  -2  14 5437.32 306.780   4
   0  -2  14 5759.70 264.158   5
   0  -2  14 5120.37 305.595  10
   0  -2  14 5299.19 304.215   7
   0   2 -14 6177.31 316.369  10
   0   2 -14 5133.84 321.761   3
   0  -2  14 6035.16 351.456   3
   0  -2  13 17424.3 688.207  14
   0   2 -13 17077.0 679.326  14
   0  -2  13 17301.9 610.239  11
   0  -2  13 16826.5 618.831  12
   0   2 -13 18427.5 616.029  12
   0  -2  13 15782.0 640.003   4
   0  -2  13 17153.1 591.760   5
   0  -2  13 16171.1 646.701  10
   0   2 -13 17638.7 651.374  10
   0  -2  13 16493.4 646.748   7
   0   2 -13 14899.3 660.493   3
   0  -2  13 17534.8 700.233   3
   0  -2  12 2732.80 207.509  14
   0   2 -12 2501.94 197.667  14
   0   2 -12 2505.93 158.540  12
   0  -2  12 2662.67 166.981  12
   0  -2  12 2507.69 157.491  11
   0  -2  12 2480.64 180.866   4
   0  -2  12 2679.27 148.086   5
   0  -2  12 2558.80 183.301  10
   0   2 -12 2859.54 188.713  10
   0  -2  12 2788.33 189.425   7
   0  -2  12 2731.13 209.375   3
   0   2 -12 2310.65 189.230   3
   0   2 -11 1901.45 162.686  14
   0  -2  11 2128.63 169.176  14
   0  -2  11 2020.76 137.263  12
   0  -2  11 1929.04 129.810  11
   0   2 -11 1829.57 126.986  12
   0  -2  11 1874.58 117.126   5
   0  -2  11 1804.26 143.086   4
   0   2 -11 2018.68 147.784  10
   0  -2  11 1938.05 151.320  10
   0  -2  11 1962.10 149.428   7
   0  -2  11 2077.28 170.006   3
   0   2 -11 1664.13 156.625   3
   0   2 -10 2088.01 159.853  14
   0  -2  10 2184.91 164.058  14
   0  -2  10 1837.74 132.001  12
   0   2 -10 1954.67 128.150  12
   0  -2  10 1711.54 120.693  11
   0  -2  10 1875.96 112.352   5
   0  -2  10 1856.62 139.088   4
   0  -2  10 2042.70 147.871  10
   0   2 -10 2108.87 143.229  10
   0  -2  10 1828.67 138.704   7
   0   2 -10 1845.84 155.239   3
   0  -2  10 2000.02 163.988   3
   0   2  -9 9306.92 393.174  14
   0  -2   9 9905.61 399.522  14
   0   2  -9 9337.62 348.808  12
   0  -2   9 9029.14 342.132  11
   0  -2   9 9007.90 354.410  12
   0  -2   9 9191.94 322.671   5
   0  -2   9 8514.51 360.749   4
   0   2  -9 8857.76 360.013  10
   0  -2   9 8466.99 362.776  10
   0  -2   9 8661.48 363.160   7
   0  -2   9 9122.96 396.420   3
   0   2  -9 8449.60 382.712   3
   0   2  -8 11131.9 429.825  14
   0  -2   8 11256.5 428.865  14
   0  -2   8 10554.7 388.918  12
   0   2  -8 10898.9 385.782  12
   0  -2   8 10382.7 377.066  11
   0  -2   8 10383.4 397.755   4
   0  -2   8 10859.5 357.561   5
   0  -2   8 10549.3 397.069  10
   0   2  -8 10376.2 393.376  10
   0  -2   8 10237.5 397.275   7
   0   2  -8 10491.7 419.640   3
   0   2  -8 9641.68 326.781   2
   0  -2   7 11113.2 334.546   1
   0   2  -7 11201.6 421.605  14
   0  -2   7 10849.2 418.301  14
   0   2  -7 11110.3 384.987  12
   0  -2   7 11355.7 379.383  11
   0  -2   7 10020.1 384.679  12
   0  -2   7 10324.9 390.602   4
   0  -2   7 11115.8 353.940   5
   0   2  -7 10365.7 388.205  10
   0  -2   7 10184.5 386.875  10
   0  -2   7 10463.2 392.863   7
   0  -2   7 10798.0 418.382   3
   0   2  -7 9726.05 334.582   2
   0   2  -7 10604.3 413.016   3
   0  -2   6 23918.6 699.582   1
   0   2  -6 23300.8 775.875  14
   0  -2   6 24053.6 777.876  14
   0   2  -6 24061.6 742.291  12
   0   2  -6 21297.2 731.351  11
   0  -2   6 22910.1 733.214  11
   0  -2   6 24095.5 749.080  12
   0  -2   6 24139.3 751.055   4
   0  -2   6 24389.3 708.708   5
   0  -2   6 23191.7 745.321  10
   0   2  -6 22077.2 741.053  10
   0  -2   6 23547.6 749.459   7
   0  -2   6 23399.8 772.265   3
   0   2  -6 22749.9 767.128   3
   0  -2   5 42048.6 1210.47   1
   0  -2   5 40788.5 1273.62  14
   0   2  -5 42038.3 1276.76  14
   0   2  -5 38870.5 1235.87  11
   0  -2   5 40115.2 1237.04  11
   0  -2   5 41584.6 1252.81  12
   0   2  -5 42684.2 1246.75  12
   0  -2   5 43794.1 1209.89   5
   0  -2   5 39685.2 1245.92   4
   0  -2   5 42071.8 1247.14  10
   0  -2   5 39594.7 1247.17   7
   0   2  -5 40126.7 1243.73  10
   0  -2   5 43471.2 1273.89   3
   0   2  -5 40768.4 1267.00   3
   0  -2   4 43821.4 1245.13   1
   0  -2   4 42724.2 1293.92  14
   0   2  -4 43496.1 1293.40  14
   0  -2   4 42933.2 1263.46  11
   0  -2   4 43382.8 1275.51  12
   0   2  -4 40068.1 1259.65  11
   0   2  -4 42692.3 1271.12  12
   0  -2   4 42159.2 1267.83   4
   0  -2   4 42416.5 1265.24  10
   0  -2   4 42806.1 1270.05   7
   0   2  -4 40601.2 1280.56   3
   0  -2   4 43608.1 1288.23   3
   0   2  -3 3602.56 156.695   3
   0  -2   3 3716.79 158.047   3
   0   2  -3 3912.26 139.028   1
   0  -2   3 3813.45 138.835   1
   0  -2   3 3308.02 159.515  14
   0   2  -3 3787.05 166.879  14
   0  -2   3 3936.87 156.488  12
   0  -2   3 3501.67 147.009  11
   0   2  -3 3895.32 148.884  11
   0  -2   3 3825.37 149.784   4
   0   2  -3 3808.11 147.391   4
   0  -2   3 3658.06 145.162  10
   0   2  -3 3895.62 149.346   7
   0  -2   3 3881.08 150.528   7
   0   2   4 163.508 21.4200   9
   0  -2  -5 10708.9 393.394  10
   0   2   5 11067.4 398.941  10
   0  -2  -5 11352.8 388.032   3
   0   2   5 10561.6 381.684   3
   0  -2  -5 10712.7 359.192   9
   0   2   5 11796.7 348.218   1
   0  -2  -5 10844.8 348.033   1
   0  -2  -6 44282.1 1294.76   1
   0   2   6 40986.2 1335.52  14
   0  -2  -6 43987.2 1361.73  10
   0   2   6 44666.4 1364.50  10
   0  -2  -6 46908.9 1323.36   9
   0   2   6 45395.8 1354.69   3
   0  -2  -6 44022.8 1354.08   3
   0  -2  -7 21186.6 662.769   1
   0   2   7 24933.8 721.918   5
   0   2   7 20998.2 719.040  14
   0   2   7 21387.8 740.826  10
   0  -2  -7 22379.6 742.168  10
   0  -2  -7 22302.8 702.074   9
   0  -2  -7 23312.7 740.424   3
   0   2   7 22989.1 737.982   3
   0  -2  -8 33094.8 978.727   1
   0   2   8 34837.6 1041.83   5
   0   2   8 31831.5 1047.11  14
   0   2   8 34672.9 1080.77  10
   0  -2  -8 35390.8 1081.64  10
   0  -2  -8 32839.1 1032.58   9
   0   2   8 32685.3 1065.64   3
   0   2   8 32665.0 978.338   2
   0  -2  -8 33764.5 1071.57   3
   0  -2  -9 2465.68 98.7019   1
   0   2   9 2567.18 155.709  14
   0   2   9 2345.31 140.533   5
   0   2   9 2318.39 160.721  10
   0  -2  -9 2848.24 173.401  10
   0  -2  -9 2385.19 141.893   9
   0   2   9 2510.96 163.560   3
   0  -2  -9 2398.34 161.650   3
   0  -2 -10 5216.79 210.663  12
   0   2  10 5551.49 249.886   5
   0  -2 -10 5272.24 271.846  10
   0   2  10 5125.10 270.598  10
   0   2  10 5420.75 259.432  14
   0   2  10 5116.53 269.185   3
   0  -2 -10 5195.24 269.546   3
   0  -2 -11 48.6065 21.7502  12
   0   2  11 72.1404 35.8455   5
   0  -2 -11 22.8199 34.8833  10
   0   2  11 102.622 54.3308  10
   0   2  11 17.8857 26.3501  14
   0  -2 -11 9.02877 37.9544   3
   0   2  11 15.1132 34.3294   3
   0  -2 -12 31688.9 1014.94  12
   0   2  12 34065.3 1069.65   5
   0   2  12 33678.3 1099.39  14
   0  -2 -12 31728.7 1109.23   3
   0   2  12 32251.6 1118.26   3
   0   2  12 31411.2 1110.72  10
   0  -2 -12 35331.2 1127.82  10
   0   2  13 1349.28 142.246  10
   0   2  13 656.751 100.073   5
   0  -2 -13 1197.87 150.447   3
   0   2  14 13996.0 569.096  14
   0  -2 -14 13490.8 480.750  12
   0   2  14 13958.0 534.727   5
   0   2  14 13222.2 575.561  10
   0  -2 -14 14515.4 585.837  10
   0  -2 -14 13231.6 536.007   9
   0  -2 -14 13414.0 576.576   3
   0   2  14 13301.4 582.703   3
   0   2  15 595.657 98.8360  14
   0  -2 -15 578.022 70.1816  12
   0   2  15 523.703 78.0397   5
   0   2  15 575.314 104.862  10
   0  -2 -15 801.940 114.158  10
   0  -2 -15 673.047 95.2173   9
   0  -2 -15 552.317 108.128   3
   0   2  15 549.395 104.778   3
   0   2  16 7358.91 394.212  14
   0  -2 -16 7755.65 321.045  12
   0   2  16 7885.32 366.864   5
   0   2  16 7198.21 401.695  10
   0  -2 -16 8105.59 415.244  10
   0  -2 -16 7762.30 378.558   9
   0  -2 -16 7572.53 413.946   3
   0  -2 -17 2436.05 152.124  12
   0   2  17 2619.16 189.183   5
   0   2  17 2315.61 211.947  10
   0  -2 -17 2653.73 220.628  10
   0  -2 -17 2255.85 190.550   9
   0  -2 -17 2575.96 225.322   3
   0  -2 -18 52.2024 26.7604  12
   0   2  18 145.269 57.9696   5
   0   2  18 23.6739 43.2958  10
   0  -2 -18 53.1810 43.9411   9
   0  -2 -18 57.6000 56.8360   3
   0  -2 -19 1402.83 114.073  12
   0   2  19 1718.01 160.808   5
   0   2  19 1118.02 156.656  10
   0  -2 -19 1200.64 148.530   9
   0  -2 -19 1258.97 167.762   3
   0  -2 -20 9703.47 385.705  12
   0   2  20 8720.58 408.066  11
   0   2  20 9372.88 451.629   5
   0  -2 -20 9348.70 469.104   9
   0  -2 -20 8868.53 498.378   3
   0   2  20 8558.97 493.312  10
   0   2  21 402.812 80.0181  11
   0  -2 -21 428.475 67.2281  12
   0  -2 -21 383.088 99.4507   9
   0  -2 -21 430.535 112.023   3
   0   2  21 270.051 94.9622  10
   0   2  22 2443.13 189.813  11
   0  -2 -22 2700.36 171.966  12
   0  -2 -22 2540.53 233.554   9
   0  -2 -22 2594.44 259.818   3
   0   2  22 2270.24 244.221  10
   0   2  23 8737.58 427.882  11
   0  -2 -23 9774.90 389.286  12
   0  -2 -23 9010.82 495.458   9
   0  -2 -23 8513.94 523.087   3
   0   2  23 8521.56 519.953  10
   0  -2 -24 862.566 94.4162  12
   0   2  24 653.309 139.478  10
   0  -2 -24 614.932 140.719   3
   0  -2 -24 828.322 152.772   9
   0   2  25 7346.49 499.155  10
   0  -2 -25 7982.58 477.839   9
   0  -2 -25 7983.17 510.124   3
   0   2  26 567.701 141.101  10
   0  -2 -26 622.547 149.435   3
   0  -2 -26 873.443 155.383   9
   0   2  26 775.360 151.143   7
   0   2  26 623.729 138.316   4
   0   2  27 84.6506 81.4966  10
   0  -2 -27 48.1630 75.9623   3
   0   2  27-109.157 90.6445   7
   0  -2 -27 85.9634 72.2767   9
   0   2  27 11.5612 71.3912   4
   0   2  28 931.729 173.908   4
   0   2  28 1309.90 197.307   7
   0   2  28 1315.89 211.480  10
   0  -2 -28 1142.64 187.607   9
   0  -2 -28 1166.55 204.037   3
   0   2  29 2360.17 291.407  10
   0  -2 -29 2855.96 316.890   3
   0   2  29 2482.45 284.840   7
   0  -2 -29 2348.75 267.969   9
   0   2  29 2444.07 309.259   8
   0   2  29 2126.68 257.406   4
   0   2  30 274.651 115.265   4
   0   2  30 49.3910 77.2630   7
   0   2  30 102.173 93.7481  10
   0  -2 -30 109.806 78.0088   9
   0   2  30 233.721 122.529   8
   0  -2 -30 230.000 112.135   3
   0   2  31 6137.71 508.840  10
   0  -2 -31 7157.12 535.637   3
   0   2  31 5561.85 454.613   7
   0  -2 -31 6619.46 479.864   9
   0   2  31 7495.27 567.510   8
   0   2  31 5620.04 455.396   4
   0   2  32 592.353 154.928   4
   0   2  32 431.517 145.061   7
   0   2  32 506.794 158.715  10
   0   2  32 537.843 174.621   8
   0  -2 -32 628.265 146.454   9
   0  -2 -32 670.871 166.900   3
   0   2  33 2069.66 272.962   4
   0   2  33 2011.06 275.535   7
   0   2  33 2187.83 307.811  10
   0   2  33 2821.70 370.447   8
   0  -2 -33 1909.93 264.548   9
   0  -2 -33 3133.91 353.991   3
   0   2  34-10.2528 86.5593   4
   0   2  34 63.6154 82.4747   7
   0   2  34 62.3401 84.9702  10
   0  -2 -34 154.018 108.722   9
   0   2  34 78.7551 100.950   8
   0  -2 -34 186.122 129.710   3
   0  -3  32 89.9348 102.974   4
   0  -3  32 4.62517 82.7135   7
   0  -3  32-56.3204 142.948   8
   0   3 -32 263.796 136.744   9
   0   3 -32 67.1106 117.107   3
   0  -3  31 297.272 116.827   4
   0  -3  31 197.081 107.788   7
   0  -3  31-37.6226 84.2513  10
   0   3 -31 53.0817 102.987   9
   0  -3  31 270.043 133.477   8
   0   3 -31 116.766 124.265   3
   0  -3  30 1028.46 184.204   4
   0  -3  30 1345.49 216.457   7
   0  -3  30 963.531 195.551  10
   0   3 -30 1193.44 219.208   9
   0  -3  30 1495.13 268.145   8
   0   3 -30 988.089 216.040   3
   0  -3  29 1770.68 244.910   4
   0  -3  29 1764.84 241.797   7
   0  -3  29 1652.92 243.807  10
   0  -3  29 1771.39 283.858   8
   0   3 -29 2091.33 279.736   9
   0   3 -29 1672.00 255.484   3
   0  -3  28 880.744 171.254   4
   0  -3  28 1138.97 193.561   7
   0  -3  28 818.983 170.067  10
   0  -3  28 1239.61 235.050   8
   0   3 -28 891.745 181.522   9
   0   3 -28 984.680 195.182   3
   0  -3  27 844.220 162.973   4
   0  -3  27 690.130 149.522   7
   0  -3  27 875.934 176.727  10
   0   3 -27 757.181 169.076   9
   0  -3  27 910.031 196.019   8
   0   3 -27 1261.71 220.755   3
   0   3 -26-15.8617 89.9180   3
   0  -3  26 40.1610 70.0282   4
   0   3 -26-44.6216 95.2349  14
   0  -3  26 126.137 76.0139  10
   0  -3  26-86.0666 91.4228   8
   0   3 -26 34.7859 72.1557   9
   0  -3  26-63.6983 84.1846   7
   0   3 -25 235.039 115.501   3
   0  -3  25 211.853 93.0149   4
   0   3 -25 250.709 93.7551  14
   0  -3  25 155.990 90.9421  10
   0  -3  25 131.114 82.0048   8
   0   3 -25 251.628 80.6833   9
   0  -3  25 360.840 114.053   7
   0   3 -24 260.516 101.509   3
   0  -3  24 367.791 108.801   4
   0   3 -24 448.195 119.805  14
   0  -3  24 458.385 114.413  10
   0  -3  24 416.870 121.270   8
   0  -3  24 418.358 112.975   7
   0   3 -23 1849.53 233.847   3
   0   3 -23 1750.61 225.196  14
   0  -3  23 1894.67 216.091   4
   0  -3  23 1875.02 225.300  10
   0  -3  23 1917.54 252.098   8
   0  -3  23 1981.75 222.113   7
   0   3 -22 843.475 161.385   3
   0   3 -22 1197.65 184.501  14
   0   3 -22 1188.08 130.690  12
   0  -3  22 1119.68 137.853  11
   0  -3  22 1224.22 133.445   5
   0  -3  22 1121.39 165.356   4
   0  -3  22 1035.25 162.559  10
   0  -3  22 1224.97 196.102   8
   0  -3  22 1055.63 157.922   7
   0   3 -21 707.867 148.286   3
   0   3 -21 603.734 127.109  14
   0  -3  21 758.242 116.038  11
   0   3 -21 920.619 118.679  12
   0  -3  21 664.872 100.910   5
   0  -3  21 812.671 142.021   4
   0  -3  21 719.105 139.076  10
   0  -3  21 825.558 163.867   8
   0  -3  21 1037.07 152.888   7
   0   3 -20 12.3163 49.7563   3
   0   3 -20 8.09864 59.5264  14
   0   3 -20 0.66011 41.4813  12
   0  -3  20 39.5563 52.3309  11
   0  -3  20 66.9597 61.7673   4
   0  -3  20 8.54121 37.2346   5
   0  -3  20-10.5132 53.0118  10
   0  -3  20-26.9469 65.4593   8
   0  -3  20 4.07567 49.9366   7
   0   3 -19 630.417 129.061   3
   0   3 -19 695.683 140.838  14
   0   3 -19 817.457 100.912  12
   0  -3  19 959.977 113.279  11
   0  -3  19 614.330 118.779   4
   0  -3  19 594.252 86.1163   5
   0  -3  19 605.803 121.737  10
   0  -3  19 848.414 149.043   8
   0  -3  19 584.837 114.727   7
   0   3 -18 213.282 91.8224   3
   0   3 -18 6.43463 47.6091  14
   0  -3  18 126.385 53.8882  11
   0   3 -18 198.062 64.5118  12
   0  -3  18 135.549 67.3533   4
   0  -3  18 89.5349 45.4172   5
   0  -3  18 172.744 66.8449  10
   0  -3  18 48.1410 52.4705   8
   0   3 -18 81.4056 51.1088  10
   0  -3  18 70.0133 56.6566   7
   0   3 -17 267.489 80.9335   3
   0   3 -17 353.610 92.6835  14
   0   3 -17 350.326 71.2055  12
   0  -3  17 403.903 74.0876  11
   0  -3  17 250.493 74.0588   4
   0  -3  17 251.950 56.9930   5
   0  -3  17 378.860 88.3664  10
   0   3 -17 462.942 86.4157  10
   0  -3  17 293.995 77.4508   7
   0   3 -16 167.970 71.7310   3
   0   3 -16 294.554 88.5308  14
   0  -3  16 165.565 56.9495  11
   0   3 -16 199.073 53.2271  12
   0  -3  16 209.721 47.4116   5
   0  -3  16 141.602 60.4040   4
   0  -3  16 161.485 58.9363  10
   0   3 -16 247.653 72.4575  10
   0  -3  16 49.5902 42.8648   7
   0   3 -15 282.121 80.0686   3
   0   3 -15 219.276 80.4095  14
   0   3 -15 236.362 56.6767  12
   0  -3  15 201.262 54.0366  12
   0  -3  15 236.224 58.0790  11
   0  -3  15 309.325 76.7981   4
   0  -3  15 269.963 53.2202   5
   0  -3  15 423.475 81.5460  10
   0   3 -15 235.172 60.9584  10
   0  -3  15 190.140 64.0757   7
   0   3 -14 584.164 105.956   3
   0   3 -14 547.196 98.7112  14
   0   3 -14 703.666 85.4251  12
   0  -3  14 621.825 89.0772  12
   0  -3  14 717.471 88.4777  11
   0  -3  14 624.770 70.7273   5
   0  -3  14 602.904 94.4391   4
   0  -3  14 529.949 89.3684  10
   0   3 -14 584.209 89.8645  10
   0  -3  14 531.946 88.9716   7
   0  -3  13 504.128 97.3139   3
   0   3 -13 463.471 88.8029   3
   0  -3  13 446.795 90.5157  14
   0   3 -13 471.489 95.0362  14
   0  -3  13 466.056 71.1753  11
   0   3 -13 522.387 72.6815  12
   0  -3  13 407.972 71.0031  12
   0  -3  13 524.222 59.4392   5
   0  -3  13 351.538 73.2360   4
   0  -3  13 504.491 83.2715  10
   0   3 -13 475.582 79.9185  10
   0  -3  13 525.982 86.5078   7
   0  -3  12 3400.25 241.945   3
   0   3 -12 3045.85 223.085   3
   0   3 -12 2983.53 122.036   2
   0  -3  12 3667.04 240.035  14
   0   3 -12 3213.25 231.304  14
   0  -3  12 3132.43 184.868  11
   0  -3  12 3417.41 204.149  12
   0   3 -12 3232.20 190.206  12
   0  -3  12 3048.70 160.621   5
   0  -3  12 3111.89 205.501   4
   0  -3  12 3503.64 216.092  10
   0   3 -12 3462.90 208.976  10
   0  -3  12 3116.29 205.990   7
   0  -3  11 489.920 84.8482   3
   0   3 -11 340.562 72.2725   3
   0  -3  11 373.376 32.8562   1
   0   3 -11 338.458 34.3122   2
   0   3 -11 313.250 74.2951  14
   0  -3  11 442.514 82.1067  14
   0   3 -11 470.237 68.9743  12
   0  -3  11 295.752 52.8583  11
   0  -3  11 409.464 63.8683  12
   0  -3  11 348.017 65.1329   4
   0  -3  11 388.021 47.2805   5
   0  -3  11 460.876 73.3463  10
   0   3 -11 360.217 65.5462  10
   0  -3  11 375.486 67.0611   7
   0   3 -10 134.253 51.3414   3
   0  -3  10 263.476 67.0594   3
   0   3 -10 193.732 27.3572   2
   0  -3  10 256.378 28.6581   1
   0  -3  10 267.357 66.3591  14
   0   3 -10 244.289 61.5634  14
   0   3 -10 215.783 52.3198  12
   0  -3  10 184.197 46.0107  12
   0  -3  10 224.203 46.8787  11
   0  -3  10 241.581 36.0174   5
   0  -3  10 150.275 44.1641   4
   0  -3  10 160.814 46.9070  10
   0   3 -10 166.438 42.8048  10
   0  -3  10 104.045 42.6706   7
   0   3  -9 1446.53 131.437   3
   0  -3   9 1444.24 133.564   3
   0   3  -9 1318.86 77.7842   2
   0  -3   9 1447.96 77.0757   1
   0  -3   9 1619.15 139.667  14
   0   3  -9 1629.47 141.255  14
   0  -3   9 1667.25 124.371  12
   0  -3   9 1550.75 111.376  11
   0   3  -9 1541.31 113.163  12
   0  -3   9 1390.07 113.837   4
   0  -3   9 1433.66 85.7451   5
   0  -3   9 1390.79 115.245  10
   0   3  -9 1520.00 115.034  10
   0  -3   9 1444.56 115.517   7
   0  -3   8 538.542 76.9558   3
   0   3  -8 462.458 44.4815   2
   0   3  -8 458.203 70.9680   3
   0  -3   8 490.127 42.8779   1
   0   3  -8 536.110 80.2772  14
   0  -3   8 615.330 81.6295  14
   0  -3   8 526.170 65.4576  12
   0   3  -8 488.870 58.9776  12
   0   3  -8 466.971 58.0950  11
   0  -3   8 584.152 65.2858  11
   0  -3   8 524.986 45.4506   5
   0  -3   8 486.444 62.8256   4
   0  -3   8 472.750 61.3086  10
   0   3  -8 525.252 65.5223  10
   0  -3   8 497.703 65.9612   7
   0  -3   7 736.017 54.6541   1
   0  -3   7 810.129 89.3755  14
   0   3  -7 806.086 91.7121  14
   0   3  -7 727.651 73.4244  12
   0  -3   7 826.178 79.9640  12
   0   3  -7 666.844 67.7370  11
   0  -3   7 672.542 68.3519  11
   0  -3   7 734.211 74.1757   4
   0  -3   7 742.101 49.8384   5
   0  -3   7 725.931 72.7778  10
   0  -3   7 806.951 88.3668   3
   0   3  -7 762.225 85.4106   3
   0  -3   7 659.114 71.7209   7
   0  -3   6 56.5842 18.9965   1
   0   3  -6 31.7690 26.0891  14
   0  -3   6 84.4331 38.0299  14
   0  -3   6 75.3296 27.9251  11
   0   3  -6 152.112 38.0409  12
   0   3  -6 55.3918 26.9643  11
   0  -3   6 85.0838 34.2812  12
   0  -3   6 52.4316 14.9051   5
   0  -3   6-10.1265 24.3740   4
   0  -3   6 82.4337 28.4420  10
   0  -3   6 68.0211 30.2275   7
   0  -3   6 81.7939 34.5308   3
   0   3  -6 52.2734 32.5660   3
   0   3  -5-8.18703 24.5665   3
   0  -3   5 16.0077 26.1535   3
   0  -3   5-41.2863 31.2471  14
   0   3  -5-15.5039 27.8710  14
   0  -3   5 37.5379 23.4731  12
   0  -3   5 6.20540 18.8828  11
   0   3  -5 10.5549 19.0429  11
   0   3  -5 2.93071 22.9493  12
   0  -3   5 0.09073 17.4328   1
   0   3  -5 29.7518 19.2590   4
   0  -3   5 2.25172 21.5418   4
   0  -3   5 26.0405 23.2817  10
   0   3  -5-4.28026 21.5982   7
   0  -3   5-56.2444 34.6488   8
   0  -3   5 15.2336 19.6237   7
   0   3  -4 515.222 58.4797   3
   0  -3   4 514.597 59.6766   3
   0   3  -4 491.584 62.4798  14
   0  -3   4 428.901 56.0982  14
   0   3  -4 465.648 50.4021  11
   0   3  -4 577.679 58.1515  12
   0  -3   4 543.659 52.9876  11
   0  -3   4 500.643 58.4303  12
   0  -3   4 494.977 47.3872   1
   0  -3   4 521.110 51.4132   4
   0   3  -4 472.587 48.5972   4
   0  -3   4 437.087 61.2486   8
   0  -3   4 526.201 49.6092  10
   0  -3   4 549.126 52.8372   7
   0   3  -4 510.356 49.6996   7
   0   3  -3 358.546 43.7963   3
   0  -3   3 248.150 36.6354   3
   0   3  -3 290.738 44.4142  14
   0   3  -3 343.086 43.0076  12
   0  -3   3 291.988 39.5294  11
   0  -3   3 335.335 45.0503  12
   0   3  -3 299.782 38.9974  11
   0  -3   3 301.296 36.7033   7
   0   3  -3 292.946 36.8160   7
   0   3  -3 314.611 36.6282   4
   0  -3   3 324.846 38.2719   4
   0  -3   3 336.874 49.6462   8
   0  -3   3 363.860 38.7155   1
   0   3  -3 262.724 34.2128   1
   0   3  -2 581.759 48.0932   1
   0  -3   2 588.079 48.9076   1
   0  -3   2 575.503 45.2716   7
   0   3  -2 611.491 46.5220   7
   0  -3   2 530.390 50.5366  11
   0  -3   2 853.554 66.2936  12
   0   3  -2 502.819 49.8442  11
   0   3  -2 911.468 60.2972   3
   0  -3   2 752.115 57.3595   3
   0   3  -2 590.184 54.8882   8
   0  -3   2 570.945 55.4857   8
   0  -3   2 572.763 46.9595   4
   0   3  -2 681.891 48.7209   4
   0   3   4 47.9615 13.9727   9
   0  -3  -4 80.7959 15.2331   9
   0   3   4 75.4833 17.8809   1
   0  -3  -4 41.9112 16.9344   1
   0  -3  -4 87.5189 29.5953  10
   0  -3  -5 64.7484 25.0064   3
   0   3   5 71.4260 20.3663   9
   0  -3  -5 100.491 21.3844   9
   0   3   5 71.7421 19.9903   1
   0  -3  -5 56.3048 19.8337   1
   0  -3  -5 56.5921 29.6476  10
   0   3   5 60.9718 31.2530  10
   0  -3  -6 48.6990 30.3286   3
   0  -3  -6 43.5872 28.3286  10
   0   3   6 13.7981 27.2275  10
   0   3   6 85.4292 23.0891   9
   0  -3  -6 77.2250 22.0070   9
   0  -3  -6 58.2681 23.1118   1
   0   3   6 58.7168 22.2660   1
   0   3   7 285.556 44.0312   5
   0  -3  -7 198.963 42.8554   3
   0  -3  -7 230.652 53.4729  10
   0   3   7 248.558 55.0230  10
   0  -3  -7 239.104 35.2989   9
   0  -3  -7 232.159 35.3535   1
   0  -3  -8-1.71665 14.5440   1
   0   3   8-26.0695 28.4359   5
   0   3   8 17.3104 27.4409  14
   0  -3  -8 61.9955 39.3385  10
   0   3   8 43.8954 41.2382  10
   0  -3  -8-14.9235 22.3636   9
   0  -3  -8 77.0997 41.1794   3
   0   3   9 1513.49 114.039   5
   0  -3  -9 2038.71 141.714  10
   0  -3  -9 1700.93 134.415   3
   0   3   9 2092.30 141.467   3
   0  -3  -9 1372.17 80.7586   1
   0  -3 -10 81.2186 23.1317   1
   0   3  10 41.8652 41.4236   5
   0   3  10 6.38854 43.6283  14
   0   3  10 124.407 44.2335  10
   0  -3 -10 224.870 63.2257  10
   0  -3 -10 40.9083 38.7073   9
   0  -3 -10 97.8145 53.4698   3
   0   3  10 110.964 51.0840   3
   0   3  10 158.752 30.7350   2
   0  -3 -11 2258.33 106.508   1
   0   3  11 2528.42 161.265   5
   0   3  11 2313.53 163.368  14
   0  -3 -11 2598.96 186.386  10
   0   3  11 2145.65 172.133  10
   0  -3 -11 2318.26 145.749   9
   0   3  11 2216.17 105.129   2
   0   3  11 2323.16 173.884   3
   0  -3 -11 2351.20 172.072   3
   0  -3 -12 797.653 54.1714   1
   0   3  12 683.070 88.0141  14
   0   3  12 933.909 96.4984   5
   0   3  12 661.763 97.4104  10
   0  -3 -12 846.614 111.096  10
   0  -3 -12 698.415 80.6244   9
   0  -3 -12 749.964 101.170   3
   0   3  12 737.026 104.924   3
   0   3  12 747.645 52.0286   2
   0  -3 -13 8.00850 15.5472   1
   0   3  13 17.0782 12.4229   2
   0   3  13 12.3709 40.0443  14
   0  -3 -13 26.5557 25.0105  12
   0   3  13 0.13403 41.3384   5
   0   3  13-8.12039 39.5959  10
   0  -3 -13 15.6849 44.2979  10
   0  -3 -13 30.9836 34.0974   9
   0  -3 -13 10.3898 42.1535   3
   0   3  13-5.63281 41.0358   3
   0   3  14 1.38327 42.7371  14
   0  -3 -14 32.7111 26.9369  12
   0   3  14 18.1091 37.4745   5
   0  -3 -14-38.3086 46.9394  10
   0   3  14-3.93495 43.2798  10
   0  -3 -14 16.8463 35.2639   9
   0   3  14 42.7407 41.6303   3
   0  -3 -14-29.9100 46.3376   3
   0   3  15 431.289 84.7921  14
   0  -3 -15 501.788 61.1565  12
   0   3  15 446.035 73.1736   5
   0   3  15 477.582 94.1529  10
   0  -3 -15 459.117 94.6013  10
   0  -3 -15 476.381 77.6812   9
   0   3  15 484.068 95.3501   3
   0  -3 -15 429.783 91.1175   3
   0   3  16 241.644 65.7521  14
   0  -3 -16 233.602 45.9172  12
   0   3  16 302.932 68.2188   5
   0   3  16 261.221 75.1383  10
   0  -3 -16 188.587 67.4396  10
   0  -3 -16 232.992 61.2739   9
   0  -3 -16 220.243 79.3244   3
   0   3  16 107.677 59.1055   3
   0  -3 -17 751.883 78.0080  12
   0   3  17 952.605 114.897   5
   0   3  17 521.815 110.249  10
   0  -3 -17 740.195 117.703  10
   0  -3 -17 750.405 105.965   9
   0  -3 -17 747.186 124.677   3
   0  -3 -18 35.4391 30.8913  12
   0   3  18-10.6442 40.4553   5
   0   3  18 15.2080 49.1738  10
   0  -3 -18-45.6404 44.6152   9
   0  -3 -18 7.55183 45.4174   3
   0  -3 -19 81.6141 34.0460  12
   0   3  19 117.851 53.8185   5
   0   3  19 191.275 73.9454  10
   0  -3 -19 69.1431 50.6784   9
   0  -3 -19 206.905 78.9672   3
   0  -3 -20 965.646 95.9492  12
   0   3  20 957.155 125.173   5
   0  -3 -20 1027.56 135.544   9
   0  -3 -20 1065.41 160.418   3
   0   3  20 833.117 145.359  10
   0  -3 -21 99.2557 32.3187  12
   0  -3 -21 51.9915 49.8940   9
   0  -3 -21-4.02744 60.7527   3
   0   3  22 82.5750 57.6311  11
   0  -3 -22 46.4546 32.4351  12
   0  -3 -22 138.275 65.9270   9
   0  -3 -22 46.0038 72.8173   3
   0   3  22 31.4593 71.0112  10
   0   3  23 201.622 69.9034  11
   0  -3 -23 256.299 53.9299  12
   0  -3 -23 109.780 65.4470   9
   0  -3 -23 184.300 97.7088   3
   0   3  23 252.417 107.283  10
   0   3  24 395.091 97.6684  11
   0  -3 -24 460.432 71.7716  12
   0   3  24 527.800 128.227  10
   0  -3 -24 444.780 126.621   3
   0  -3 -24 656.088 128.951   9
   0   3  25 843.031 165.177  10
   0  -3 -25 798.577 161.193   3
   0  -3 -25 854.788 142.393   9
   0   3  26 1539.02 224.143  10
   0  -3 -26 1497.70 219.473   3
   0  -3 -26 1486.45 195.212   9
   0   3  27 95.0466 81.4204  10
   0  -3 -27 51.5508 61.7676   9
   0  -3 -27-27.7667 87.7281   3
   0   3  28 62.5133 87.6909  10
   0  -3 -28 161.926 119.898   3
   0   3  28 118.520 82.5792   7
   0  -3 -28 16.5533 66.8633   9
   0   3  28-52.8863 94.6364   4
   0   3  29 411.368 144.854  10
   0  -3 -29 351.880 132.042   3
   0   3  29 482.617 140.702   7
   0  -3 -29 378.154 109.142   9
   0   3  29 384.477 129.175   4
   0   3  30 413.589 130.963   4
   0   3  30 513.912 141.153   7
   0   3  30 579.246 159.123  10
   0  -3 -30 394.999 125.372   9
   0   3  30 453.573 157.031   8
   0  -3 -30 494.631 157.285   3
   0   3  31 1163.12 203.229   4
   0   3  31 1415.26 229.713   7
   0   3  31 1800.45 268.864  10
   0  -3 -31 2056.78 255.943   9
   0   3  31 1633.60 264.880   8
   0  -3 -31 1860.23 272.520   3
   0   3  32-70.6487 116.637   4
   0   3  32 66.3456 96.7265   7
   0   3  32 204.933 98.2353  10
   0  -3 -32 227.557 106.080   9
   0   3  32-141.698 135.330   8
   0  -3 -32 42.1624 91.8505   3
   0   3  33 127.948 98.9986   4
   0   3  33 276.560 120.442   7
   0   3  33 250.341 121.190  10
   0  -3 -33 336.076 124.361   9
   0   3  33 381.429 156.845   8
   0  -3 -33 224.685 137.256   3
   0   3  34 134.758 105.069   4
   0   3  34-13.8694 94.5263   7
   0   3  34-25.6728 107.510  10
   0   3  34 284.435 130.714   8
   0  -3 -34 198.429 111.828   3
   0  -4  32 1002.37 195.154   4
   0  -4  32 1077.69 243.203   8
   0   4 -32 1101.82 224.275   9
   0   4 -32 667.664 186.138   3
   0  -4  32 736.901 170.660   7
   0  -4  31 549.286 151.674   4
   0  -4  31 99.8250 74.0438   7
   0  -4  31 241.276 135.843   8
   0   4 -31 175.502 112.201   9
   0   4 -31 319.543 141.764   3
   0  -4  30 3.84442 77.6569   4
   0  -4  30 11.2487 71.3022   7
   0  -4  30-3.19378 78.3628  10
   0   4 -30 2.04931 80.7978   9
   0  -4  30 93.0367 103.288   8
   0   4 -30-113.559 100.685   3
   0  -4  29 587.390 147.901   4
   0  -4  29 935.152 179.295   7
   0  -4  29 670.184 160.667  10
   0  -4  29 472.026 157.880   8
   0   4 -29 741.112 182.060   9
   0   4 -29 758.760 190.416   3
   0  -4  28 2036.97 254.753   4
   0  -4  28 2134.22 261.681   7
   0  -4  28 2327.99 275.409  10
   0  -4  28 2494.30 321.235   8
   0   4 -28 2220.13 285.606   9
   0   4 -28 2588.66 311.215   3
   0   4 -27 487.542 151.478   3
   0  -4  27 379.378 126.800   4
   0   4 -27 365.258 129.924  14
   0  -4  27 420.757 131.721  10
   0   4 -27 487.586 141.264   9
   0  -4  27 453.351 150.499   8
   0  -4  27 504.245 133.343   7
   0   4 -26 3121.11 330.171   3
   0  -4  26 3364.98 309.611   4
   0   4 -26 3793.94 350.147  14
   0  -4  26 2881.45 294.617  10
   0  -4  26 3267.26 358.993   8
   0   4 -26 3243.36 333.076   9
   0  -4  26 3313.09 308.730   7
   0   4 -25 2967.62 308.761   3
   0  -4  25 2517.09 261.687   4
   0   4 -25 2430.46 279.276  14
   0  -4  25 2775.62 281.934  10
   0  -4  25 2759.83 312.013   8
   0  -4  25 2484.92 263.437   7
   0   4 -24 570.800 149.699   3
   0  -4  24 473.855 113.798   4
   0   4 -24 555.686 150.123  14
   0  -4  24 368.923 113.573  10
   0  -4  24 685.442 158.213   8
   0  -4  24 444.770 119.934   7
   0   4 -23 6681.18 466.093   3
   0   4 -23 7332.88 477.619  14
   0  -4  23 6999.18 440.218   4
   0  -4  23 6724.96 437.280  10
   0  -4  23 7550.28 519.131   8
   0  -4  23 6918.49 440.651   7
   0   4 -22 212.878 97.3456   3
   0   4 -22 649.040 152.550  14
   0   4 -22 454.605 84.1307  12
   0  -4  22 545.178 122.436   4
   0  -4  22 524.029 127.356  10
   0  -4  22 421.772 132.214   8
   0  -4  22 454.670 111.666   7
   0   4 -21 2485.54 261.896   3
   0   4 -21 2513.88 258.091  14
   0   4 -21 2819.91 206.509  12
   0  -4  21 2958.44 222.033  11
   0  -4  21 2508.80 239.258   4
   0  -4  21 2743.63 192.036   5
   0  -4  21 2569.73 243.055  10
   0  -4  21 2897.02 292.974   8
   0  -4  21 2764.72 251.076   7
   0   4 -20 4370.84 337.880   3
   0   4 -20 4272.57 334.353  14
   0   4 -20 4209.47 260.581  12
   0  -4  20 4499.17 278.310  11
   0  -4  20 4245.44 312.999   4
   0  -4  20 4159.27 240.297   5
   0  -4  20 4545.53 317.463  10
   0  -4  20 4273.32 355.296   8
   0  -4  20 3766.34 300.533   7
   0   4 -19 12874.7 649.519   3
   0   4 -19 13770.2 661.671  14
   0  -4  19 14406.8 578.228  11
   0   4 -19 14080.9 567.606  12
   0  -4  19 13310.2 527.921   5
   0  -4  19 12765.6 609.773   4
   0  -4  19 14034.4 631.962  10
   0  -4  19 13306.8 678.471   8
   0  -4  19 12905.4 615.368   7
   0   4 -18 5406.87 369.500   3
   0   4 -18 6367.31 389.952  14
   0  -4  18 6085.74 314.876  11
   0   4 -18 5580.30 304.614  12
   0  -4  18 5227.36 267.883   5
   0  -4  18 5126.42 338.532   4
   0  -4  18 5163.30 334.564  10
   0  -4  18 5580.05 388.686   8
   0  -4  18 5439.48 345.071   7
   0   4 -17 7727.33 459.842   3
   0   4 -17 9636.35 498.335  14
   0  -4  17 9607.18 419.606  11
   0   4 -17 9365.65 417.136  12
   0  -4  17 9318.97 375.412   5
   0  -4  17 7804.89 434.661   4
   0  -4  17 9429.26 461.964  10
   0  -4  17 9225.21 508.465   8
   0  -4  17 8528.47 447.811   7
   0   4 -16-9.30836 51.7158   3
   0   4 -16 25.6447 59.3573  14
   0  -4  16 32.6739 38.3479  11
   0   4 -16-24.7030 39.9681  12
   0  -4  16-37.5253 43.8195  12
   0  -4  16-5.54636 43.6179   4
   0  -4  16-22.0010 33.3477   5
   0  -4  16-20.4609 38.4322  10
   0  -4  16-77.8694 58.5885   8
   0  -4  16 7.76678 46.7151   7
   0   4 -15 2317.55 212.263   3
   0   4 -15 2782.21 231.069  14
   0   4 -15 2843.10 187.975  12
   0  -4  15 2915.96 191.451  11
   0  -4  15 2453.45 194.349  12
   0  -4  15 2533.56 151.155   5
   0  -4  15 2445.31 198.615   4
   0  -4  15 2525.28 200.750  10
   0  -4  15 2614.79 234.036   8
   0  -4  15 2519.29 202.560   7
   0   4 -14 1365.78 156.782   3
   0   4 -14 1346.55 71.5578   2
   0   4 -14 1420.56 159.110  14
   0  -4  14 1447.39 139.072  12
   0  -4  14 1550.59 131.388  11
   0   4 -14 1569.05 133.682  12
   0  -4  14 1301.29 137.886   4
   0  -4  14 1451.85 104.915   5
   0  -4  14 1386.12 140.352  10
   0  -4  14 1293.79 159.484   8
   0  -4  14 1298.53 140.130   7
   0   4 -13 3436.92 253.465   3
   0  -4  13 3923.59 276.178   3
   0   4 -13 3866.92 158.702   2
   0  -4  13 3800.42 149.933   1
   0   4 -13 4063.06 272.029  14
   0  -4  13 4241.57 279.083  14
   0  -4  13 4103.29 241.111  12
   0   4 -13 4252.32 233.116  12
   0  -4  13 4076.10 222.464  11
   0  -4  13 3574.86 233.876   4
   0  -4  13 3973.61 185.492   5
   0  -4  13 4043.35 241.232  10
   0  -4  13 3914.24 277.715   8
   0  -4  13 3467.35 232.832   7
   0   4 -12 117.970 58.3309   3
   0  -4  12 113.824 55.0681   3
   0  -4  12 156.410 27.6696   1
   0   4 -12 186.382 31.3554   2
   0   4 -12 284.570 77.7680  14
   0  -4  12 167.662 58.4003  14
   0  -4  12 183.991 48.2361  11
   0  -4  12 134.538 48.4240  12
   0   4 -12 260.820 60.9121  12
   0  -4  12 173.415 34.7917   5
   0  -4  12 155.776 51.6231   4
   0  -4  12 150.458 52.0562  10
   0  -4  12 220.436 74.8623   8
   0  -4  12 158.699 55.4596   7
   0  -4  11 16550.1 638.797   3
   0   4 -11 14168.2 598.908   3
   0   4 -11 13911.3 493.625   2
   0  -4  11 15037.1 490.418   1
   0  -4  11 17215.3 643.021  14
   0   4 -11 15193.9 618.437  14
   0  -4  11 15753.5 588.420  12
   0  -4  11 16428.9 565.748  11
   0   4 -11 16009.6 572.482  12
   0  -4  11 15626.2 504.310   5
   0  -4  11 14573.6 576.706   4
   0  -4  11 15487.2 579.258  10
   0  -4  11 15157.8 630.027   8
   0  -4  11 15304.5 584.006   7
   0   4 -10 714.918 62.0458   2
   0   4 -10 846.436 108.472   3
   0  -4  10 1048.55 116.632   3
   0  -4  10 926.031 65.5600   1
   0   4 -10 916.159 111.938  14
   0  -4  10 1069.85 123.047  14
   0  -4  10 819.779 85.7314  11
   0  -4  10 808.725 94.6571  12
   0   4 -10 971.083 95.6650  12
   0  -4  10 908.829 100.726   4
   0  -4  10 801.356 62.2762   5
   0  -4  10 817.596 90.7966  10
   0  -4  10 869.132 123.369   8
   0  -4  10 878.367 98.4646   7
   0   4  -9 20392.5 711.459   2
   0   4  -9 21781.2 797.949   3
   0  -4   9 24884.0 831.084   3
   0  -4   9 23744.8 715.289   1
   0  -4   9 25643.4 842.768  14
   0   4  -9 22713.5 817.833  14
   0   4  -9 23633.5 775.315  12
   0  -4   9 23317.8 765.618  11
   0  -4   9 23558.4 790.085  12
   0   4  -9 22365.3 757.813  11
   0  -4   9 21630.8 771.224   4
   0  -4   9 23246.2 699.243   5
   0  -4   9 22731.4 770.801  10
   0  -4   9 23110.4 823.232   8
   0  -4   9 21631.1 772.916   7
   0  -4   8 3401.33 210.303   3
   0   4  -8 3470.26 205.151   3
   0  -4   8 3478.54 154.845   1
   0   4  -8 3642.24 219.883  14
   0  -4   8 3801.45 220.030  14
   0   4  -8 3529.32 189.190  12
   0  -4   8 3411.13 193.925  12
   0   4  -8 3401.32 181.009  11
   0  -4   8 3438.34 180.569  11
   0  -4   8 3223.98 185.463   4
   0  -4   8 3529.26 136.342   5
   0  -4   8 3472.62 182.561  10
   0  -4   8 3685.04 220.778   8
   0  -4   8 3316.75 187.843   7
   0  -4   7 3424.42 198.737   3
   0   4  -7 3040.78 184.033   3
   0  -4   7 3507.12 154.177   1
   0   4  -7 3162.58 195.802  14
   0  -4   7 3568.68 207.024  14
   0  -4   7 3504.97 175.311  11
   0   4  -7 3261.96 170.128  11
   0   4  -7 3372.74 180.257  12
   0  -4   7 3529.12 191.085  12
   0  -4   7 3339.24 123.943   5
   0  -4   7 3073.35 172.446   4
   0  -4   7 3340.91 170.851  10
   0  -4   7 3509.00 204.442   8
   0  -4   7 3053.72 172.140   7
   0  -4   6 127.067 39.9532   3
   0   4  -6 76.1619 34.6773   3
   0   4  -6 54.7625 35.7739  14
   0  -4   6 205.669 51.3588  14
   0  -4   6 64.7464 28.2451  11
   0   4  -6 103.952 33.9228  12
   0   4  -6 115.125 34.7992  11
   0  -4   6 138.943 38.1723  12
   0  -4   6 69.3180 23.3887   1
   0   4  -6 119.429 31.8331   4
   0  -4   6 102.175 31.3601   4
   0   4  -6 60.0197 29.7082   7
   0  -4   6 69.8003 39.8459   8
   0  -4   6 62.2615 25.9394  10
   0  -4   6 68.9608 27.0281   7
   0   4  -5 14740.9 534.404   3
   0  -4   5 16379.0 547.183   3
   0   4  -5 16343.9 561.774  14
   0  -4   5 15485.0 525.644  11
   0   4  -5 15915.5 536.640  12
   0   4  -5 14983.9 522.188  11
   0  -4   5 15594.2 543.970  12
   0  -4   5 15076.6 509.283   1
   0   4  -5 16387.3 522.581   4
   0  -4   5 15044.5 520.844   4
   0  -4   5 15447.1 554.541   8
   0  -4   5 15446.3 510.915  10
   0   4  -5 15728.6 518.652   7
   0  -4   5 14701.6 521.070   7
   0  -4   4 278.063 46.8325   3
   0   4  -4 304.490 44.7453   3
   0   4  -4 144.008 41.8288  14
   0   4  -4 230.729 40.3058  11
   0   4  -4 284.640 46.3076  12
   0  -4   4 282.844 48.4381  12
   0  -4   4 369.688 50.1365  11
   0  -4   4 266.871 39.6453   7
   0   4  -4 276.609 39.3640   7
   0  -4   4 279.653 39.9595   4
   0   4  -4 280.062 39.4010   4
   0  -4   4 249.232 48.9157   8
   0  -4   4 307.643 42.5834   1
   0   4  -4 224.226 35.0448   1
   0   4  -3 22221.4 697.547   1
   0  -4   3 22207.1 699.994   1
   0  -4   3 22894.8 722.040  12
   0  -4   3 21910.3 710.723  11
   0   4  -3 22381.5 714.409  12
   0   4  -3 20725.6 704.268  11
   0  -4   3 22430.0 696.007   7
   0   4  -3 23063.1 697.274   7
   0  -4   3 21817.5 695.056   4
   0   4  -3 22887.5 695.904   4
   0  -4   3 22519.3 726.799   8
   0  -4   3 22060.0 707.625   3
   0   4  -3 21760.2 702.610   3
   0  -4   2 23785.0 753.370   1
   0   4  -2 24116.8 751.196   1
   0   4  -2 24450.2 761.534   6
   0  -4   2 24077.8 742.148   7
   0   4  -2 24880.5 742.505   7
   0  -4   2 24028.7 766.489  11
   0   4  -2 22570.7 756.934  11
   0  -4   2 24335.1 767.748  12
   0   4  -2 24754.9 764.286  12
   0   4  -2 24857.4 742.163   4
   0  -4   2 24559.5 768.491   8
   0   4  -2 23345.0 762.344   8
   0   4  -2 24091.3 746.146   3
   0  -4   2 25068.8 748.221   3
   0  -4   2 22981.2 739.964   4
   0  -4   1 2538.97 126.886   1
   0   4  -1 2636.19 126.539   1
   0  -4   1 2678.96 115.139   7
   0   4  -1 2450.43 121.862   6
   0   4  -1 2625.25 114.659   7
   0  -4   1 2760.76 127.341   6
   0   4  -1 2495.22 127.396  12
   0   4  -1 2387.53 131.131  11
   0  -4   1 2628.22 131.327  12
   0  -4   1 2464.58 132.015  11
   0  -4   1 2521.14 114.823  10
   0  -4   1 2442.03 126.628   8
   0   4  -1 2262.27 121.873   8
   0   4  -1 2775.32 115.841   4
   0  -4   1 2468.88 112.444   3
   0  -4   1 2602.89 114.444   4
   0   4  -1 2594.70 113.490   3
   0  -4   0 36241.7 1101.08   1
   0   4   0 36860.5 1099.56   1
   0   4   0 37601.0 1088.18   6
   0   4   0 37181.3 1079.23   7
   0  -4   0 37215.6 1088.88   6
   0   4   0 37336.3 1098.94  12
   0  -4   0 37230.9 1101.31  12
   0  -4   0 34277.9 1108.97  11
   0   4   0 35533.4 1110.76  11
   0   4   0 35647.2 1064.81   5
   0   4   0 33173.6 1080.93  10
   0  -4   0 34714.1 1083.18  10
   0   4   0 34434.3 1088.93   8
   0  -4   0 37426.6 1093.95   8
   0   4   0 37165.7 1079.06   4
   0   4   0 37319.0 1068.97   3
   0  -4   0 37405.4 1068.46   3
   0  -4  -1 14202.1 430.758   6
   0   4   1 12334.9 451.607  11
   0  -4  -1 13609.6 441.519  12
   0  -4  -1 13632.4 460.061  11
   0   4   1 13040.0 409.391   3
   0  -4  -1 13768.8 409.923   3
   0   4   1 12467.8 428.538   8
   0  -4  -1 13447.6 446.607   1
   0  -4  -2 4395.94 179.173  12
   0   4   2 4525.31 185.047   1
   0  -4  -2 4254.48 184.419   1
   0  -4  -2 4531.29 166.335   8
   0   4   2 4040.51 162.890   8
   0  -4  -2 4787.17 171.308   6
   0  -4  -2 4505.29 186.034  10
   0   4   2 4233.86 185.536  10
   0  -4  -2 4442.61 196.545  11
   0  -4  -3 79079.2 2372.44   1
   0   4   3 83757.4 2373.72   1
   0  -4  -3 83319.6 2388.02  10
   0  -4  -3 79666.0 2394.62  11
   0   4   3 76618.4 2383.58  10
   0   4   3 84680.5 2398.87  11
   0   4   4 16161.8 505.775   1
   0  -4  -4 14862.8 504.705   1
   0   4   4 15296.7 532.274  11
   0  -4  -4 15844.1 531.997  10
   0   4   4 15161.5 527.758  10
   0   4   5 16953.2 581.338  10
   0  -4  -5 17529.3 583.194  10
   0   4   5 16199.1 516.997   9
   0  -4  -5 16198.1 544.534   1
   0   4   5 17965.3 545.299   1
   0   4   6 46642.6 1438.71  10
   0  -4  -6 46595.0 1434.21  10
   0   4   6 50191.2 1386.36   1
   0  -4  -6 43400.9 1383.94   1
   0  -4  -6 46787.6 1361.17   9
   0   4   6 43255.7 1363.14   9
   0   4   6 49853.3 1413.77   5
   0   4   7 9436.91 353.844   5
   0  -4  -7 9576.55 352.383   3
   0   4   7 9069.78 373.310  10
   0  -4  -7 9634.73 381.146  10
   0  -4  -7 9132.36 308.613   9
   0   4   7 8598.83 308.619   9
   0  -4  -7 8072.22 315.393   1
   0   4   8 53269.7 1569.92   5
   0  -4  -8 50378.7 1574.17   3
   0   4   8 52696.4 1612.03  10
   0  -4  -8 53480.6 1606.86  10
   0  -4  -8 49513.6 1521.89   9
   0  -4  -8 50544.8 1525.79   1
   0   4   9 2247.52 141.820   5
   0  -4  -9 2115.66 148.912   3
   0  -4  -9 2370.86 165.447  10
   0   4   9 2145.93 162.260  10
   0  -4  -9 2168.95 119.789   9
   0  -4  -9 1959.73 109.960   1
   0  -4 -10 5862.21 238.882   1
   0   4  10 7196.98 296.955   5
   0   4  10 6143.97 283.344  14
   0  -4 -10 6945.23 323.087  10
   0   4  10 6462.59 319.484  10
   0  -4 -10 6117.08 257.137   9
   0  -4 -10 5997.18 298.404   3
   0  -4 -11 12.1539 18.2695   1
   0   4  11-5.61862 28.4631   5
   0   4  11 12.7792 29.5147  14
   0  -4 -11-2.18675 40.2642  10
   0   4  11-30.1403 40.6250  10
   0  -4 -11 25.6113 22.7215   9
   0   4  11 5.45372 14.9102   2
   0  -4 -11 42.0826 34.3053   3
   0  -4 -12 4700.17 192.247   1
   0   4  12 4917.89 251.663   5
   0   4  12 4475.25 247.777  14
   0  -4 -12 5263.44 290.028  10
   0   4  12 4102.69 266.648  10
   0  -4 -12 4651.01 226.602   9
   0  -4 -12 4390.80 258.459   3
   0   4  12 4509.77 189.018   2
   0  -4 -13 947.084 69.3854   1
   0   4  13 1104.86 112.547   5
   0   4  13 978.240 111.991  14
   0  -4 -13 1130.42 131.408  10
   0   4  13 981.180 132.001  10
   0  -4 -13 881.210 93.9435   9
   0  -4 -13 934.906 118.427   3
   0   4  13 1050.58 72.2166   2
   0  -4 -14 39691.5 1175.64   1
   0   4  14 40518.8 1306.59  14
   0   4  14 41024.3 1290.58   5
   0   4  14 38811.8 1340.88  10
   0  -4 -14 43534.2 1363.58  10
   0  -4 -14 38929.4 1254.16   9
   0   4  14 36524.6 1166.62   2
   0  -4 -14 39774.2 1325.21   3
   0  -4 -15 7043.77 251.962   1
   0   4  15 6926.85 245.977   2
   0   4  15 6753.87 355.222  14
   0  -4 -15 6758.27 282.790  12
   0   4  15 7146.69 348.598   5
   0   4  15 6537.49 375.418  10
   0  -4 -15 7421.30 391.464  10
   0  -4 -15 6832.49 330.064   9
   0  -4 -15 6609.56 368.058   3
   0   4  16 8457.32 283.298   2
   0  -4 -16 8856.22 292.551   1
   0   4  16 8408.44 420.870  14
   0  -4 -16 8370.19 338.409  12
   0   4  16 8859.17 408.581   5
   0  -4 -16 9161.99 460.067  10
   0   4  16 8028.78 441.472  10
   0  -4 -16 8436.51 389.028   9
   0  -4 -16 8808.38 440.669   3
   0  -4 -17 1590.40 114.799  12
   0   4  17 1580.76 153.108   5
   0   4  17 1388.39 165.950  10
   0  -4 -17 1714.26 151.564   9
   0  -4 -17 1448.91 168.690   3
   0  -4 -18 1041.54 93.9740  12
   0   4  18 1022.61 124.593   5
   0   4  18 826.312 134.104  10
   0  -4 -18 989.153 119.948   9
   0  -4 -18 865.845 133.974   3
   0  -4 -19 108.690 40.1879  12
   0   4  19 105.366 54.8896   5
   0  -4 -19 116.432 58.3558   9
   0  -4 -19 57.5505 60.9554   3
   0   4  19 212.838 80.7283  10
   0  -4 -20 16970.3 592.536  12
   0  -4 -20 16665.2 679.802   9
   0  -4 -20 15977.0 736.082   3
   0   4  20 15765.5 748.022  10
   0  -4 -21 124.097 39.3406  12
   0  -4 -21 101.915 61.9515   9
   0  -4 -21 286.464 108.687   3
   0   4  21 133.289 70.0208  10
   0  -4 -22 2610.79 161.627  12
   0  -4 -22 2516.39 217.623   9
   0  -4 -22 2843.64 268.242   3
   0   4  22 2459.13 253.122  10
   0  -4 -23 3865.25 203.367  12
   0  -4 -23 3771.90 280.994   9
   0  -4 -23 3385.45 304.413   3
   0   4  23 3124.02 300.986  10
   0  -4 -24 1648.22 124.479  12
   0   4  24 1462.33 205.180  10
   0  -4 -24 1598.77 211.009   3
   0  -4 -24 1860.13 195.697   9
   0   4  25 2473.32 274.799  10
   0  -4 -25 2136.45 251.682   3
   0  -4 -25 2595.80 244.265   9
   0   4  26 8089.17 541.516  10
   0  -4 -26 9019.36 551.277   3
   0  -4 -26 8486.34 486.214   9
   0   4  27 521.055 140.804  10
   0  -4 -27 576.101 146.738   3
   0  -4 -27 237.232 90.5575   9
   0   4  28 2567.53 300.225  10
   0  -4 -28 2675.34 303.416   3
   0  -4 -28 3374.98 299.629   9
   0   4  29 2126.65 274.956  10
   0  -4 -29 1789.79 225.284   9
   0  -4 -29 1868.87 264.596   3
   0   4  30 199.204 102.951  10
   0  -4 -30 307.928 145.569   3
   0  -4 -30 326.725 122.102   9
   0   4  30 226.397 115.186   7
   0   4  30 134.027 94.6376   4
   0   4  31 5732.34 486.175  10
   0  -4 -31 5408.86 418.790   9
   0   4  31 4990.46 428.441   7
   0   4  31 5128.96 431.430   4
   0   4  32 86.0182 93.1672   4
   0   4  32 167.409 87.7477   7
   0   4  32-67.3146 100.558  10
   0  -4 -32 144.923 110.645   9
   0   4  32 265.687 146.048   8
   0  -4 -32 167.090 136.622   3
   0   4  33 2044.69 273.243   4
   0   4  33 1936.04 269.230   7
   0   4  33 2083.60 298.454  10
   0  -4 -33 2477.72 285.682   9
   0   4  33 2239.45 313.915   8
   0  -4 -33 2928.61 333.815   3
   0   4  34 242.804 103.152   4
   0   4  34 348.820 127.844   7
   0   4  34 358.121 150.166  10
   0   4  34 759.802 199.415   8
   0  -4 -34 420.179 148.626   3
   0   4  35 1221.74 214.210   4
   0   4  35 961.111 197.709   7
   0   4  35 937.424 215.219  10
   0   4  35 1053.40 236.215   8
   0  -4 -35 902.990 208.474   3
   0  -5  31 298.519 116.532   4
   0   5 -31 129.893 92.1898   9
   0  -5  31 154.421 103.246   8
   0   5 -31 246.642 140.222   3
   0  -5  31 432.387 137.656   7
   0  -5  30 415.398 119.669   4
   0  -5  30 469.607 140.084   7
   0  -5  30 344.831 153.565   8
   0   5 -30 412.581 145.243   9
   0   5 -30 471.747 154.265   3
   0  -5  29 684.514 161.232   4
   0  -5  29 390.080 116.322   7
   0  -5  29 379.920 132.345  10
   0   5 -29 379.605 137.284   9
   0  -5  29 525.028 180.824   8
   0   5 -29 556.272 153.040   3
   0   5 -28 1873.29 270.396   3
   0  -5  28 2361.66 270.810   4
   0   5 -28 1452.28 233.806  14
   0  -5  28 1747.06 243.327  10
   0   5 -28 1794.07 258.103   9
   0  -5  28 1820.67 292.391   8
   0  -5  28 1621.47 222.893   7
   0   5 -27 879.031 182.868   3
   0  -5  27 1010.85 177.693   4
   0   5 -27 1221.55 211.902  14
   0  -5  27 992.010 179.898  10
   0  -5  27 1523.01 259.379   8
   0   5 -27 902.141 201.535   9
   0  -5  27 939.548 176.918   7
   0   5 -26 210.820 115.862   3
   0  -5  26 92.5555 80.5636   4
   0   5 -26 17.1124 83.2316  14
   0  -5  26-0.75624 78.3125  10
   0  -5  26 14.1073 88.6051   8
   0  -5  26 97.8774 65.8119   7
   0   5 -25 99.1519 87.5964   3
   0  -5  25 97.0340 72.0908   4
   0   5 -25 57.0703 92.0941  14
   0  -5  25 224.563 101.875  10
   0  -5  25-36.1320 108.355   8
   0  -5  25-87.2593 83.2751   7
   0   5 -24 83.9688 78.3685   3
   0  -5  24 122.985 76.5257   4
   0   5 -24 166.513 94.9638  14
   0  -5  24 167.481 87.5134  10
   0  -5  24 175.231 108.670   8
   0  -5  24 81.7017 77.1376   7
   0   5 -23 1378.04 208.575   3
   0  -5  23 1130.38 168.147   4
   0   5 -23 922.785 170.088  14
   0  -5  23 1082.31 170.493  10
   0  -5  23 1160.73 206.473   8
   0  -5  23 1170.27 175.425   7
   0   5 -22 1998.35 239.769   3
   0   5 -22 2017.10 240.704  14
   0  -5  22 1823.95 210.124   4
   0  -5  22 1751.17 210.820  10
   0  -5  22 1962.88 258.119   8
   0  -5  22 1990.20 222.601   7
   0   5 -21 2440.19 264.929   3
   0   5 -21 2872.00 281.805  14
   0  -5  21 2832.21 223.534  11
   0   5 -21 2775.48 216.658  12
   0  -5  21 2211.09 228.624   4
   0  -5  21 2547.76 242.444  10
   0  -5  21 2671.56 285.389   8
   0  -5  21 2421.97 240.292   7
   0   5 -20 1951.49 232.359   3
   0   5 -20 2346.95 243.054  14
   0  -5  20 2247.09 194.390  11
   0   5 -20 2181.47 189.226  12
   0  -5  20 2126.81 153.999   5
   0  -5  20 2000.14 212.290   4
   0  -5  20 2046.02 211.187  10
   0  -5  20 2290.42 257.823   8
   0  -5  20 1953.51 210.313   7
   0   5 -19 33.0901 53.4207   3
   0   5 -19-70.5294 80.7388  14
   0   5 -19 65.9989 48.0867  12
   0  -5  19 117.487 62.8480  11
   0  -5  19 51.0089 33.0547   5
   0  -5  19 124.090 76.1350   4
   0  -5  19 62.2816 56.5897  10
   0  -5  19 120.588 71.4111   8
   0  -5  19 134.511 84.9022   7
   0   5 -18 1021.20 167.249   3
   0   5 -18 1436.51 188.763  14
   0   5 -18 1302.91 141.155  12
   0  -5  18 1699.74 160.333  11
   0  -5  18 1347.93 165.316   4
   0  -5  18 1464.55 117.798   5
   0  -5  18 1431.82 162.839  10
   0  -5  18 1455.67 197.934   8
   0  -5  18 1337.29 165.942   7
   0   5 -17-25.8748 58.6161   3
   0   5 -17-93.1305 69.0066  14
   0  -5  17 57.6788 39.4412  11
   0  -5  17-55.7044 57.0209  12
   0   5 -17 22.7344 40.6472  12
   0  -5  17-4.39434 36.6390   5
   0  -5  17 81.2535 59.1312   4
   0  -5  17 20.2715 49.1789  10
   0  -5  17-39.8236 71.8941   8
   0  -5  17-9.15328 49.4674   7
   0   5 -16 1221.93 158.628   3
   0   5 -16 1283.32 169.070  14
   0   5 -16 1604.18 150.845  12
   0  -5  16 1314.62 134.665  11
   0  -5  16 1393.52 147.558  12
   0  -5  16 1144.51 142.052   4
   0  -5  16 1272.65 100.930   5
   0  -5  16 1480.21 158.010  10
   0  -5  16 1267.70 171.998   8
   0  -5  16 1181.82 146.240   7
   0   5 -15 72.6783 57.2030   3
   0   5 -15 112.734 25.8271   2
   0   5 -15 62.9659 56.3414  14
   0  -5  15 110.815 47.5532  12
   0   5 -15 152.783 52.2135  12
   0  -5  15 27.5569 36.4645  11
   0  -5  15 150.168 36.4055   5
   0  -5  15 39.0536 48.6908   4
   0  -5  15 68.0220 42.7962  10
   0  -5  15 70.2471 61.4819   8
   0  -5  15 174.274 67.3049   7
   0   5 -14-53.6437 50.5263   3
   0  -5  14 0.47962 16.8560   1
   0   5 -14 5.81423 18.4568   2
   0   5 -14 24.3084 45.7574  14
   0   5 -14-19.5851 37.9425  12
   0  -5  14-3.99634 34.1337  11
   0  -5  14-39.6963 50.7363  12
   0  -5  14-17.6543 42.5643   4
   0  -5  14-8.16775 19.6365   5
   0  -5  14-26.1938 41.3666  10
   0  -5  14-93.3625 71.3706   8
   0  -5  14 26.7567 39.3769   7
   0   5 -13 58.8849 43.8358   3
   0   5 -13 213.906 38.2098   2
   0  -5  13 176.571 31.1102   1
   0   5 -13 250.954 76.4919  14
   0  -5  13 186.463 65.2405  12
   0   5 -13 181.973 57.5327  12
   0  -5  13 156.033 52.9245  11
   0  -5  13 108.078 53.5722   4
   0  -5  13 201.979 35.1480   5
   0  -5  13 142.711 56.2064  10
   0  -5  13 294.280 83.9457   8
   0  -5  13 277.234 71.0996   7
   0  -5  12 908.222 124.038   3
   0   5 -12 695.163 108.533   3
   0   5 -12 651.490 63.7990   2
   0  -5  12 856.159 68.5512   1
   0  -5  12 1051.11 134.133  14
   0   5 -12 837.614 121.416  14
   0   5 -12 824.768 100.071  12
   0  -5  12 912.261 98.4888  11
   0  -5  12 976.405 115.096  12
   0  -5  12 631.353 92.5647   4
   0  -5  12 882.688 65.9423   5
   0  -5  12 811.731 100.068  10
   0  -5  12 836.573 123.795   8
   0  -5  12 783.275 103.352   7
   0   5 -11 168.793 34.9580   2
   0   5 -11 177.702 57.1069   3
   0  -5  11 146.947 58.1233   3
   0  -5  11 170.001 34.9279   1
   0   5 -11 208.897 64.9197  14
   0  -5  11 198.046 67.2606  14
   0   5 -11 250.353 56.4164  11
   0  -5  11 196.009 55.6710  12
   0  -5  11 304.386 57.5074  11
   0   5 -11 254.313 55.9271  12
   0  -5  11 248.307 32.0776   5
   0  -5  11 229.826 57.7399   4
   0  -5  11 171.195 50.1288  10
   0  -5  11 104.088 55.0408   8
   0  -5  11 212.668 53.5996   7
   0   5 -10 1116.80 89.4769   2
   0  -5  10 1096.91 130.151   3
   0   5 -10 1244.08 130.844   3
   0  -5  10 1306.18 91.5497   1
   0   5 -10 1105.16 134.236  14
   0  -5  10 1523.91 148.968  14
   0   5 -10 1402.19 124.782  12
   0   5 -10 1314.87 113.308  11
   0  -5  10 1229.64 113.663  11
   0  -5  10 1297.49 124.280  12
   0  -5  10 1336.71 122.832   4
   0  -5  10 1347.57 73.4773   5
   0  -5  10 1373.86 119.916  10
   0  -5  10 1482.64 154.390   8
   0  -5  10 1358.99 123.026   7
   0  -5   9 1158.37 123.527   3
   0   5  -9 1054.05 114.086   3
   0  -5   9 1204.87 88.2534   1
   0  -5   9 1326.48 137.054  14
   0   5  -9 1265.97 132.299  14
   0  -5   9 1318.59 121.400  12
   0   5  -9 1118.82 102.553  11
   0   5  -9 1407.30 119.888  12
   0  -5   9 1206.84 108.104  11
   0  -5   9 1180.16 110.454   4
   0  -5   9 1205.90 64.4990   5
   0  -5   9 1108.46 102.088  10
   0  -5   9 1232.85 131.939   8
   0  -5   9 1055.25 106.819   7
   0  -5   8 41.4510 39.1379   3
   0   5  -8 13.4723 29.9047   3
   0  -5   8 35.2144 25.2635   1
   0   5  -8 16.0766 40.0702  14
   0  -5   8 39.3101 36.2003  12
   0   5  -8 22.3757 27.9185  11
   0  -5   8 35.3984 29.8910  11
   0   5  -8 86.2458 41.9707  12
   0  -5   8 10.4482 26.2980   4
   0  -5   8 46.0423 31.8769  10
   0  -5   8 55.7165 42.2901   8
   0  -5   8 23.9081 24.9262   7
   0   5  -7 492.216 71.7929   3
   0  -5   7 561.080 77.1477   3
   0   5  -7 524.328 80.1002  14
   0  -5   7 545.778 76.4332  12
   0   5  -7 428.188 62.3590  11
   0   5  -7 650.741 78.2371  12
   0  -5   7 519.327 69.2791  11
   0  -5   7 526.216 58.4309   1
   0  -5   7 522.682 66.8601   4
   0   5  -7 518.564 63.6680   4
   0   5  -7 508.954 64.5859   7
   0  -5   7 624.761 90.1607   8
   0  -5   7 547.124 64.1641  10
   0  -5   7 512.630 66.8044   7
   0  -5   6 595.503 74.9006   3
   0   5  -6 423.935 63.2261   3
   0   5  -6 473.745 77.0773  14
   0   5  -6 471.926 62.5595  12
   0   5  -6 451.378 60.6353  11
   0  -5   6 499.941 64.1316  11
   0  -5   6 463.671 67.6235  12
   0  -5   6 450.070 56.4100   1
   0  -5   6 509.783 62.5647   4
   0   5  -6 530.633 61.5997   4
   0  -5   6 446.149 70.3810   8
   0  -5   6 493.758 56.8497  10
   0   5  -6 536.081 62.4397   7
   0  -5   6 379.561 56.3756   7
   0   5  -5 627.740 69.8855   3
   0  -5   5 647.320 73.9139   3
   0   5  -5 512.376 71.9159  14
   0   5  -5 621.609 70.9407  12
   0  -5   5 507.804 62.1475  11
   0  -5   5 611.236 73.8210  12
   0   5  -5 495.469 61.9893  11
   0  -5   5 566.515 64.2796   1
   0  -5   5 562.242 63.2978   4
   0   5  -5 551.713 59.8471   4
   0  -5   5 649.932 81.0912   8
   0  -5   5 511.339 63.6237   7
   0   5  -5 524.748 59.4578   7
   0   5  -4 470.550 57.6456   3
   0  -5   4 435.379 52.4408   4
   0  -5   4 471.483 59.3687   3
   0   5  -4 357.145 59.8768  14
   0   5  -4 350.417 53.4904  11
   0  -5   4 486.168 61.1330  11
   0  -5   4 380.337 59.8699  12
   0   5  -4 507.855 64.2615  12
   0   5  -4 464.452 52.1957   7
   0  -5   4 408.436 50.5654   7
   0   5  -4 405.484 48.9802   4
   0  -5   4 361.968 58.9953   8
   0   5  -4 438.162 52.9097   1
   0  -5   4 467.883 57.1245   1
   0   5  -3-2.83680 20.7874   1
   0  -5   3-2.45777 24.3046   1
   0   5  -3-31.0969 28.6528  11
   0  -5   3-64.2144 30.6045  11
   0   5  -3 12.8015 23.7607  12
   0  -5   3 31.6018 31.6103  12
   0   5  -3-28.7003 27.4715   6
   0  -5   3 38.5476 21.2705   7
   0   5  -3 4.49683 18.6251   7
   0   5  -3 26.8828 20.5258   4
   0   5  -3-48.0585 30.4081   8
   0  -5   3-4.74051 26.3434   8
   0  -5   3-5.30759 20.5012   4
   0  -5   3 5.08325 26.4792   3
   0   5  -3 23.3393 20.5978   3
   0  -5   2 23.5252 22.2014   1
   0   5  -2-6.16454 25.5624   1
   0  -5   2 39.4127 23.1010   7
   0   5  -2 14.4297 18.5136   7
   0   5  -2 37.0771 25.2738   6
   0   5  -2 33.1688 25.9113  11
   0  -5   2 39.5975 26.9623  12
   0   5  -2 10.0404 25.8996  12
   0  -5   2 10.2080 24.8987  11
   0   5  -2-22.9773 24.8560   8
   0  -5   2 35.2774 25.9052   8
   0   5  -2 29.4964 19.3142   4
   0  -5   2 30.0518 21.6680   4
   0  -5   2 36.9449 17.8983   3
   0   5  -2 42.9798 23.5490   3
   0   5  -1 796.981 60.5087   4
   0   5  -1 800.152 59.9121   3
   0  -5   1 833.997 61.0173   3
   0  -5   1 821.063 62.6668   4
   0  -5   1 780.985 72.7958   1
   0   5  -1 851.328 72.2112   1
   0   5  -1 735.365 43.7203  13
   0   5  -1 734.512 74.3197  11
   0  -5   1 747.891 76.5490  11
   0   5  -1 840.882 75.5745  12
   0  -5   1 863.434 76.9800  12
   0   5  -1 778.199 46.3682   5
   0  -5   1 866.756 64.3290  10
   0   5  -1 768.602 71.8762   8
   0  -5   1 752.662 71.0150   8
   0   5  -1 825.685 70.1054   6
   0  -5   1 877.158 63.5989   7
   0   5  -1 863.228 62.7095   7
   0  -5   1 750.119 70.1057   6
   0  -5   0 405.728 55.5635   1
   0   5   0 440.909 58.9468   1
   0   5   0 388.166 48.8246   7
   0  -5   0 712.023 62.5550   6
   0   5   0 539.873 55.7847   6
   0   5   0 379.745 55.8882  12
   0  -5   0 509.864 63.0122  12
   0   5   0 506.604 65.3389  11
   0   5   0 467.890 42.3730   5
   0   5   0 561.363 56.0615  10
   0  -5   0 572.385 71.5638  11
   0  -5   0 574.044 56.6106  10
   0  -5   0 686.240 63.7116   8
   0   5   0 569.985 61.0488   8
   0   5   0 450.193 49.9982   4
   0   5   0 403.698 39.5365   3
   0  -5   0 302.194 37.0493   3
   0   5   1 470.817 54.3453   1
   0  -5  -1 401.007 56.9170   1
   0  -5  -1 522.099 48.7796   6
   0   5   1 439.395 45.6169   6
   0  -5  -1 573.377 58.8995  12
   0   5   1 475.814 43.6391   5
   0  -5  -1 477.649 52.8020  10
   0  -5  -1 487.061 64.2188  11
   0   5   1 395.207 48.8360  10
   0   5   1 418.457 60.7805  11
   0  -5  -1 468.858 50.0030   8
   0   5   1 357.471 45.3598   8
   0  -5  -1 475.777 37.1145   3
   0   5   1 505.815 39.4879   3
   0   5   2-25.2764 30.5554   1
   0  -5  -2-116.952 42.3413   1
   0  -5  -2 13.5851 12.9478  13
   0  -5  -2 9.10783 25.1182  12
   0   5   2 28.3702 23.2923   5
   0   5   2 15.0103 23.5445  10
   0  -5  -2 76.6734 39.1216  11
   0   5   2 111.222 41.6965  11
   0  -5  -2 119.215 35.9608  10
   0   5   2 3.41544 16.6814   8
   0  -5  -2 3.36185 16.8189   8
   0   5   2 3.64193 16.1172   6
   0  -5  -2 19.9386 17.5201   6
   0   5   3 413.090 47.8618   5
   0  -5  -3 374.045 57.8772   1
   0   5   3 454.017 56.2607   1
   0  -5  -3 432.700 63.1148  11
   0   5   3 694.456 77.2178  10
   0   5   3 715.268 80.0162  11
   0   5   3 398.982 43.6863   8
   0  -5  -3 447.221 46.4151   6
   0   5   4 1462.18 113.439  10
   0   5   4 1777.89 127.256  11
   0  -5  -4 1489.10 117.322  11
   0  -5  -4 1644.66 114.777  10
   0   5   4 1737.16 105.566   1
   0  -5  -4 1707.95 110.035   1
   0   5   4 1833.21 106.809   5
   0   5   5 688.630 81.2592  11
   0  -5  -5 556.162 74.7970  10
   0   5   5 624.356 77.9524  10
   0  -5  -5 439.099 56.5845   1
   0   5   5 374.357 53.1309   1
   0   5   5 529.266 43.3271   9
   0   5   5 425.323 56.2738   5
   0   5   6 550.916 76.2763  10
   0   5   6 700.289 84.7013  11
   0  -5  -6 784.365 84.6813  10
   0  -5  -6 673.781 69.2670   1
   0   5   6 663.121 63.4914   1
   0   5   6 539.442 47.0745   9
   0   5   6 756.543 70.3116   5
   0   5   7 1366.09 121.798  10
   0  -5  -7 1486.40 124.491  10
   0   5   7 1667.41 100.650   1
   0  -5  -7 1290.94 99.4141   1
   0   5   7 1310.14 81.0734   9
   0  -5  -7 1494.97 79.4659   9
   0   5   7 1563.25 110.232   5
   0  -5  -8 1626.99 123.657   3
   0  -5  -8 1875.73 144.965  10
   0   5   8 1879.93 147.590  10
   0   5   8 1620.58 97.0900   9
   0  -5  -8 1725.79 94.4062   9
   0  -5  -8 1529.53 108.274   1
   0   5   9 140.075 40.1010   5
   0  -5  -9 76.5795 32.6328   3
   0  -5  -9 131.281 41.9624  10
   0   5   9 200.967 58.9215  10
   0  -5  -9 98.1809 27.0286   9
   0   5   9 101.862 29.7865   9
   0  -5  -9 100.506 35.6365   1
   0   5  10 33.1472 35.3297   5
   0  -5 -10 125.891 44.5870   3
   0   5  10 78.4370 44.1534  10
   0  -5 -10 25.7703 38.7457  10
   0  -5 -10 73.1776 25.2658   9
   0  -5 -10 29.0350 21.5220   1
   0   5  11 308.665 60.4765   5
   0  -5 -11 362.693 70.8533   3
   0  -5 -11 357.892 72.1635  10
   0   5  11 340.861 78.0250  10
   0  -5 -11 331.795 50.7083   9
   0  -5 -11 252.737 41.4231   1
   0  -5 -12 90.8918 30.4014   1
   0   5  12 133.423 40.4479   5
   0   5  12 91.4798 36.6557  14
   0  -5 -12 99.3033 43.9251  10
   0   5  12 133.562 58.8511  10
   0  -5 -12 116.432 35.8586   9
   0  -5 -12 131.510 52.6384   3
   0  -5 -13 1607.14 106.290   1
   0   5  13 1810.37 151.656   5
   0   5  13 1633.34 144.382  14
   0   5  13 1683.38 166.964  10
   0  -5 -13 1830.09 172.033  10
   0  -5 -13 1598.76 120.839   9
   0  -5 -13 1519.75 147.503   3
   0   5  13 1569.19 105.174   2
   0  -5 -14 1197.85 91.4251   1
   0   5  14 1343.90 135.404   5
   0   5  14 1374.99 138.198  14
   0   5  14 1091.81 145.490  10
   0  -5 -14 1361.65 154.754  10
   0  -5 -14 1213.69 110.301   9
   0   5  14 1128.35 85.5338   2
   0  -5 -14 1231.17 138.596   3
   0  -5 -15 50.0470 23.6097   1
   0   5  15 55.3474 23.7933   2
   0   5  15 7.23838 46.9884   5
   0   5  15 73.2905 40.6951  14
   0  -5 -15 16.8914 49.4555  10
   0   5  15-63.6484 63.1631  10
   0  -5 -15 7.93709 32.0520   9
   0  -5 -15-23.8851 56.9216   3
   0   5  16 96.9488 26.4139   2
   0  -5 -16 120.863 31.2731   1
   0   5  16 170.021 59.5503  14
   0   5  16 157.756 61.9939   5
   0   5  16 92.0164 57.0888  10
   0  -5 -16 90.2662 71.8986  10
   0  -5 -16 163.789 56.0662   9
   0  -5 -16 129.058 60.0983   3
   0  -5 -17-11.0598 48.0605   3
   0  -5 -17 5.55322 27.6544  12
   0   5  17-49.2403 63.5235   5
   0   5  17-12.4612 46.5064  10
   0  -5 -17 45.2260 39.1547   9
   0  -5 -17-10.3173 19.2788   1
   0   5  17 3.00354 14.8186   2
   0  -5 -18 51.9437 46.4152   3
   0  -5 -18 10.6245 27.8379  12
   0   5  18-30.7638 50.1784   5
   0   5  18 17.3477 48.1570  10
   0  -5 -18-9.75032 34.7626   9
   0   5  18 10.8102 16.2296   2
   0  -5 -18 23.8659 18.9786   1
   0  -5 -19 272.975 51.0105  12
   0  -5 -19 243.438 69.0054   9
   0  -5 -19 341.549 93.4480   3
   0   5  19 189.489 77.7716  10
   0  -5 -20 129.485 44.4120  12
   0  -5 -20 112.349 64.2904   9
   0  -5 -20 47.5393 64.7060   3
   0   5  20 87.4832 58.5580  10
   0  -5 -21 62.4772 55.2363  12
   0  -5 -21 56.9363 50.5713   9
   0  -5 -21 28.6215 63.5946   3
   0   5  21 38.0888 85.0592  10
   0  -5 -22 18.7180 30.9347  12
   0  -5 -22-75.3986 62.6865   9
   0  -5 -22 11.4103 67.7693   3
   0   5  22 59.9864 75.2053  10
   0  -5 -23 64.5919 38.1476  12
   0  -5 -23 34.1555 55.0947   9
   0  -5 -23 0.67130 72.7011   3
   0   5  23-42.6216 61.4953  10
   0  -5 -24-43.4150 38.2178  12
   0   5  24 30.1506 69.9660  10
   0  -5 -24-23.6340 77.1592   3
   0  -5 -24 46.7721 52.0275   9
   0   5  25 1309.31 196.253  10
   0  -5 -25 1413.40 201.277   3
   0  -5 -25 1719.28 190.384   9
   0   5  26 402.305 132.117  10
   0  -5 -26 593.258 146.408   3
   0  -5 -26 670.402 132.591   9
   0   5  27 784.180 162.250  10
   0  -5 -27 924.105 174.271   3
   0  -5 -27 937.489 147.775   9
   0   5  28 254.470 110.690  10
   0  -5 -28 316.757 117.286   3
   0  -5 -28 451.421 115.446   9
   0   5  29 10.5878 80.3256  10
   0  -5 -29 200.151 106.129   3
   0  -5 -29 8.72062 73.1930   9
   0   5  30 22.6040 82.8761  10
   0  -5 -30 70.7351 98.2568   3
   0  -5 -30 115.650 73.1073   9
   0   5  31 409.157 157.018  10
   0  -5 -31 497.964 142.108   9
   0  -5 -31 545.295 165.606   3
   0   5  32 955.263 206.773  10
   0  -5 -32 1366.10 240.362   3
   0   5  32 1169.37 222.293   7
   0  -5 -32 934.959 176.835   9
   0   5  32 1044.84 206.467   4
   0   5  33 47.0098 123.774  10
   0  -5 -33 436.105 163.411   3
   0   5  33 324.020 114.263   7
   0   5  33 415.398 153.170   8
   0  -5 -33 247.268 114.927   9
   0   5  33 120.683 82.5640   4
   0   5  34 338.724 129.499   4
   0   5  34 214.132 122.621   7
   0   5  34 446.256 159.243  10
   0   5  34 397.137 162.416   8
   0  -5 -34 725.906 192.664   3
   0   5  35 126.758 113.783   4
   0   5  35-46.1726 95.2939   7
   0   5  35-59.6044 105.339  10
   0   5  35 104.391 93.4560   8
   0  -5 -35 110.404 105.821   3
   0  -6  31-89.5549 113.670   8
   0   6 -31-99.9144 87.4737   9
   0   6 -31 79.5005 111.318   3
   0  -6  30 11.2618 66.5869   7
   0   6 -30 82.9070 84.9626   9
   0  -6  30 170.580 141.006   8
   0   6 -30 1.09922 83.6551   3
   0  -6  30 51.1276 70.7651   4
   0   6 -29-159.864 105.465   3
   0  -6  29 112.088 98.3032   4
   0   6 -29-39.4592 103.609  14
   0  -6  29 50.1425 99.8366   8
   0   6 -29 285.988 131.989   9
   0  -6  29 108.445 94.3647   7
   0   6 -28 538.981 156.630   3
   0  -6  28 827.383 157.582   4
   0   6 -28 615.067 171.780  14
   0  -6  28 766.758 160.941  10
   0  -6  28 1183.59 235.196   8
   0   6 -28 886.149 195.183   9
   0  -6  28 979.362 176.848   7
   0   6 -27 36.7406 100.878   3
   0  -6  27 59.7174 79.0647   4
   0   6 -27 187.857 108.874  14
   0  -6  27 85.7364 72.3311  10
   0  -6  27 226.604 151.444   8
   0  -6  27 65.8622 83.1935   7
   0   6 -26 2420.96 291.353   3
   0  -6  26 2126.83 247.865   4
   0   6 -26 2655.78 303.325  14
   0  -6  26 2238.04 253.558  10
   0  -6  26 2658.19 328.708   8
   0  -6  26 2183.66 255.769   7
   0   6 -25 651.802 164.941   3
   0  -6  25 841.938 154.168   4
   0   6 -25 734.878 163.157  14
   0  -6  25 944.378 162.187  10
   0  -6  25 793.576 177.470   8
   0  -6  25 1040.98 172.804   7
   0   6 -24 164.715 105.042   3
   0  -6  24 392.724 107.339   4
   0   6 -24 504.498 137.246  14
   0  -6  24 329.231 96.5561  10
   0  -6  24 612.005 163.962   8
   0  -6  24 505.062 127.103   7
   0   6 -23 450.517 131.294   3
   0  -6  23 367.640 107.178   4
   0   6 -23 486.556 142.564  14
   0  -6  23 413.816 107.379  10
   0  -6  23 325.446 121.404   8
   0  -6  23 450.471 107.538   7
   0   6 -22 133.478 91.2364   3
   0  -6  22 256.173 97.3223   4
   0   6 -22 250.926 96.9345  14
   0  -6  22 210.408 81.5497  10
   0  -6  22 301.698 125.060   8
   0  -6  22 182.917 80.1391   7
   0   6 -21 2846.71 284.162   3
   0   6 -21 3054.56 296.409  14
   0  -6  21 2935.34 263.809   4
   0  -6  21 3521.39 283.776  10
   0  -6  21 3297.74 321.856   8
   0  -6  21 3121.11 272.011   7
   0   6 -20 8062.52 507.600   3
   0   6 -20 9007.81 527.663  14
   0   6 -20 9910.51 462.263  12
   0  -6  20 9184.68 453.951  11
   0  -6  20 8886.73 486.378   4
   0  -6  20 8794.60 359.607   5
   0  -6  20 9066.70 486.233  10
   0  -6  20 8770.64 550.382   8
   0  -6  20 8645.85 485.764   7
   0   6 -19 906.133 154.702   3
   0   6 -19 695.875 142.219  14
   0   6 -19 805.589 116.881  12
   0  -6  19 773.494 130.541  12
   0  -6  19 1012.64 131.055  11
   0  -6  19 828.297 80.6027   5
   0  -6  19 838.114 145.064   4
   0  -6  19 828.791 132.518  10
   0  -6  19 905.781 169.058   8
   0  -6  19 923.816 147.276   7
   0   6 -18 7695.81 471.732   3
   0   6 -18 8704.21 495.342  14
   0   6 -18 8938.05 422.576  12
   0  -6  18 8555.63 446.846  12
   0  -6  18 8446.31 418.072  11
   0  -6  18 7270.90 425.729   4
   0  -6  18 8326.01 330.181   5
   0  -6  18 8555.93 444.867  10
   0  -6  18 9339.99 529.797   8
   0  -6  18 7478.31 433.733   7
   0   6 -17 9198.07 511.064   3
   0   6 -17 9557.93 329.159   2
   0   6 -17 10491.6 538.373  14
   0  -6  17 10368.1 466.251  11
   0  -6  17 10977.2 504.646  12
   0   6 -17 10587.9 470.516  12
   0  -6  17 9565.68 486.336   4
   0  -6  17 10082.3 372.224   5
   0  -6  17 10490.4 492.995  10
   0  -6  17 9935.64 548.488   8
   0  -6  17 9488.88 485.799   7
   0   6 -16 354.804 96.9236   3
   0   6 -16 355.661 45.8107   2
   0   6 -16 237.851 79.9766  14
   0  -6  16 370.906 84.3677  12
   0  -6  16 439.651 84.4212  11
   0   6 -16 451.651 92.5474  12
   0  -6  16 262.283 80.0512   4
   0  -6  16 369.137 47.4171   5
   0  -6  16 336.893 81.3331  10
   0  -6  16 376.828 106.165   8
   0  -6  16 360.271 89.0779   7
   0   6 -15 3428.64 269.669   3
   0  -6  15 3518.68 160.472   1
   0   6 -15 3298.92 164.401   2
   0   6 -15 3645.00 277.909  14
   0  -6  15 3373.40 246.413  12
   0  -6  15 3702.73 234.978  11
   0   6 -15 3541.31 235.438  12
   0  -6  15 3538.73 163.928   5
   0  -6  15 3328.08 240.692   4
   0  -6  15 3596.08 241.600  10
   0  -6  15 3394.89 280.838   8
   0  -6  15 3245.56 242.671   7
   0   6 -14 1715.87 182.429   3
   0  -6  14 2108.55 119.427   1
   0   6 -14 1933.77 122.282   2
   0   6 -14 1870.29 197.313  14
   0  -6  14 2276.14 171.721  11
   0   6 -14 1870.11 164.952  12
   0  -6  14 1964.79 180.536  12
   0  -6  14 2222.81 113.000   5
   0  -6  14 1769.59 169.015   4
   0  -6  14 2195.69 181.149  10
   0  -6  14 2080.66 211.661   8
   0  -6  14 1853.32 173.151   7
   0   6 -13 81.7978 60.7614   3
   0   6 -13 96.2695 36.3270   2
   0  -6  13 108.093 32.5397   1
   0   6 -13 108.420 60.5149  14
   0  -6  13 176.501 54.3773  11
   0  -6  13 157.538 54.6383  12
   0   6 -13 89.1361 46.8224  12
   0  -6  13 125.410 29.0756   5
   0  -6  13 153.600 55.8534   4
   0  -6  13 116.819 53.5063  10
   0  -6  13 199.856 83.2453   8
   0  -6  13 164.069 62.0859   7
   0   6 -12 1031.43 88.8209   2
   0   6 -12 1005.10 131.004   3
   0  -6  12 1219.82 91.9418   1
   0   6 -12 994.062 138.068  14
   0   6 -12 1267.91 128.485  12
   0  -6  12 1096.16 116.175  11
   0   6 -12 925.542 108.113  11
   0  -6  12 1260.83 139.771  12
   0  -6  12 1061.75 121.107   4
   0  -6  12 1062.81 66.4615   5
   0  -6  12 1160.59 118.471  10
   0  -6  12 1216.24 152.171   8
   0  -6  12 1284.14 131.428   7
   0  -6  11 11568.8 515.362   3
   0   6 -11 9993.19 403.989   2
   0   6 -11 9832.46 475.521   3
   0  -6  11 11092.3 404.191   1
   0   6 -11 10124.9 492.343  14
   0  -6  11 11869.2 461.574  11
   0   6 -11 11713.6 470.535  12
   0  -6  11 10884.9 480.610  12
   0   6 -11 11097.6 449.603  11
   0  -6  11 10732.3 460.626   4
   0  -6  11 11115.1 350.798   5
   0  -6  11 11175.5 450.503  10
   0  -6  11 11013.4 511.174   8
   0  -6  11 10819.5 463.828   7
   0   6 -10 666.943 71.4328   2
   0  -6  10 798.676 108.234   3
   0   6 -10 940.010 116.923   3
   0  -6  10 854.544 79.4842   1
   0   6 -10 720.606 107.729  14
   0  -6  10 757.920 102.327  12
   0   6 -10 773.208 89.4887  11
   0  -6  10 843.344 96.9388  11
   0   6 -10 852.824 98.3844  12
   0  -6  10 803.792 97.2666   4
   0  -6  10 705.460 86.0753  10
   0  -6  10 976.691 128.444   8
   0  -6  10 915.921 100.426   7
   0   6  -9 29739.2 1057.49   3
   0  -6   9 33317.2 1093.57   3
   0  -6   9 31551.3 1001.75   1
   0   6  -9 29807.1 1082.39  14
   0  -6   9 30457.1 1064.68  12
   0  -6   9 32725.0 1045.69  11
   0   6  -9 30851.1 1031.33  11
   0   6  -9 33975.8 1059.79  12
   0  -6   9 30292.4 1039.44   4
   0  -6   9 32691.6 1027.30  10
   0  -6   9 32058.9 1100.20   8
   0  -6   9 30641.5 1041.11   7
   0  -6   8 918.511 105.706   3
   0   6  -8 805.059 97.8105   3
   0  -6   8 903.952 81.9602   1
   0   6  -8 807.091 105.309  14
   0   6  -8 821.319 88.6637  11
   0  -6   8 975.855 109.965  12
   0  -6   8 965.311 94.8551  11
   0   6  -8 1004.24 102.404  12
   0  -6   8 807.046 89.1011   4
   0   6  -8 795.729 84.6219   4
   0  -6   8 793.914 82.1581  10
   0  -6   8 1011.91 117.520   8
   0   6  -8 814.337 84.1699   7
   0  -6   8 859.710 91.4669   7
   0   6  -7 265.032 55.7636   3
   0  -6   7 403.169 71.5672   3
   0   6  -7 297.977 67.0745  14
   0   6  -7 252.201 51.7183  11
   0  -6   7 367.379 58.7039  11
   0   6  -7 321.069 60.6607  12
   0  -6   7 242.906 57.4354  12
   0  -6   7 238.202 44.7801   1
   0   6  -7 236.748 42.9743   4
   0  -6   7 263.547 52.9743   4
   0  -6   7 305.656 50.0866  10
   0  -6   7 221.196 57.1860   8
   0   6  -7 257.181 47.2098   7
   0  -6   7 263.835 50.6838   7
   0  -6   6 1798.22 138.264   3
   0   6  -6 1924.02 137.388   3
   0   6  -6 1904.78 155.418  14
   0  -6   6 1798.10 143.278  12
   0   6  -6 1957.94 134.636  11
   0   6  -6 2240.02 148.404  12
   0  -6   6 2058.19 140.293  11
   0  -6   6 2002.17 131.458   1
   0  -6   6 1957.95 133.449   4
   0   6  -6 2046.50 128.244   4
   0  -6   6 2115.13 160.248   8
   0  -6   6 2325.89 129.934  10
   0  -6   6 1792.30 128.759   7
   0   6  -6 2039.90 129.327   7
   0   6  -5 15432.4 536.588   3
   0  -6   5 15396.9 544.069   3
   0   6  -5 15440.5 568.398  14
   0   6  -5 15447.8 546.617  12
   0  -6   5 14740.5 539.681  11
   0  -6   5 15118.4 555.883  12
   0   6  -5 14198.4 531.498  11
   0  -6   5 14191.9 518.097   7
   0   6  -5 14465.8 547.377   6
   0   6  -5 15163.0 520.443   7
   0  -6   5 14568.6 520.031   4
   0   6  -5 15148.9 517.973   4
   0  -6   5 14953.9 561.732   8
   0  -6   5 14736.7 523.054   1
   0  -6   4 549.100 63.2076   1
   0   6  -4 479.037 62.7442  11
   0   6  -4 576.833 69.6458  12
   0  -6   4 519.010 66.3087  11
   0  -6   4 430.669 71.7691  12
   0   6  -4 541.483 68.6624   6
   0   6  -4 599.512 62.0533   7
   0  -6   4 509.912 60.4825   7
   0   6  -4 573.250 60.1288   4
   0  -6   4 591.720 79.0402   8
   0  -6   4 605.015 68.8285   3
   0  -6   4 382.578 55.4358   4
   0   6  -4 485.124 59.5490   3
   0   6  -3 27403.5 851.908   1
   0  -6   3 26053.2 853.794   1
   0   6  -3 28109.4 868.328  12
   0   6  -3 24441.7 857.472  11
   0  -6   3 26422.3 874.156  12
   0  -6   3 26847.8 871.292  11
   0   6  -3 26917.9 863.087   6
   0   6  -3 26124.0 834.971   7
   0  -6   3 25447.4 833.602   7
   0   6  -3 26426.7 834.605   4
   0  -6   3 25687.0 870.404   8
   0   6  -3 28222.7 875.673   8
   0  -6   3 27068.1 845.985   3
   0  -6   3 26131.5 835.199   4
   0   6  -3 25964.8 840.011   3
   0   6  -2 2897.14 153.320   1
   0  -6   2 2693.83 153.794   1
   0   6  -2 2801.80 139.368   7
   0  -6   2 2674.83 138.012   7
   0   6  -2 2748.11 151.279   6
   0   6  -2 2544.29 156.512  11
   0  -6   2 2687.99 159.588  12
   0  -6   2 2833.71 164.899  11
   0   6  -2 2886.99 159.328  12
   0   6  -2 2832.09 139.364   4
   0   6  -2 2737.75 105.014   5
   0  -6   2 2563.93 155.071   8
   0   6  -2 2687.75 154.560   8
   0   6  -2 2678.37 136.775   3
   0  -6   2 2522.52 135.883   4
   0  -6   2 2761.69 139.594   3
   0   6  -1 21494.3 681.257   3
   0   6  -1 21720.2 690.465   4
   0  -6   1 22762.7 684.862   3
   0   6  -1 22214.2 716.667   1
   0  -6   1 21128.1 717.872   1
   0   6  -1 21924.4 648.472  13
   0  -6   1 21809.9 735.272  11
   0   6  -1 20708.6 727.045  11
   0   6  -1 22224.9 719.014  12
   0  -6   1 22192.4 727.815  12
   0   6  -1 21438.9 657.746   5
   0  -6   1 21109.9 691.435  10
   0   6  -1 19615.1 706.065   8
   0  -6   1 22045.2 718.651   8
   0   6  -1 22801.4 708.042   6
   0  -6   1 21926.1 709.444   6
   0   6  -1 22314.8 691.721   7
   0   6   0 73648.7 2169.65   4
   0   6   0 71667.1 2152.47   3
   0  -6   0 75528.3 2153.53   3
   0   6   0 76654.2 2202.03   1
   0  -6   0 72941.2 2204.72   1
   0   6   0 77345.2 2202.48  12
   0  -6   0 77525.1 2210.89  12
   0   6   0 72971.5 2218.93  11
   0   6   0 73324.0 2148.87   5
   0   6   0 70654.1 2175.80  10
   0  -6   0 72817.0 2179.08  10
   0  -6   0 76775.4 2227.04  11
   0   6   0 71692.4 2186.89   8
   0  -6   0 75149.2 2190.64   8
   0   6   0 75771.2 2183.30   6
   0  -6   0 74788.6 2185.43   6
   0   6   0 72973.2 2169.33   7
   0  -6  -1 22658.4 739.711   1
   0   6   1 23641.8 734.964   1
   0  -6  -1 22742.9 712.400   6
   0   6   1 22474.3 707.339   6
   0   6   1 21681.5 749.009  11
   0  -6  -1 22127.9 729.947  12
   0   6   1 21940.6 692.599   5
   0  -6  -1 21685.0 716.394  10
   0   6   1 20806.3 714.527  10
   0  -6  -1 22178.8 751.401  11
   0   6   1 21239.3 710.212   8
   0  -6  -1 22116.2 712.378   8
   0   6   1 22262.6 683.298   3
   0  -6  -1 23949.3 682.723   3
   0  -6  -2 24388.2 714.937   3
   0   6   2 23864.9 767.324   1
   0  -6  -2 23031.6 769.971   1
   0  -6  -2 24088.3 705.385  13
   0  -6  -2 22856.0 759.806  12
   0   6   2 23359.4 737.387   5
   0   6   2 23280.9 790.360  11
   0   6   2 21354.2 756.144  10
   0  -6  -2 24597.1 797.880  11
   0  -6  -2 24128.9 764.103  10
   0  -6  -2 24191.7 741.826   8
   0   6   2 21722.9 739.103   8
   0   6   2 23950.1 740.714   6
   0  -6  -2 23968.8 742.951   6
   0  -6  -3 75967.4 2204.09  12
   0   6   3 76574.2 2192.01   5
   0  -6  -3 74015.9 2217.24   1
   0   6   3 77451.8 2213.65   1
   0  -6  -3 73541.6 2239.63  11
   0   6   3 70966.8 2215.44  10
   0  -6  -3 76204.7 2217.01  10
   0   6   3 69552.4 2231.41  11
   0   6   3 68872.4 2175.58   8
   0   6   3 77894.5 2185.59   6
   0  -6  -3 75856.9 2186.24   6
   0   6   4 39984.0 1192.49   5
   0   6   4 41628.0 1205.40   1
   0  -6  -4 37485.1 1204.40   1
   0   6   4 36649.1 1212.42  10
   0  -6  -4 37524.6 1229.78  11
   0   6   4 40340.3 1238.65  11
   0  -6  -4 38796.6 1214.38  10
   0   6   4 38061.5 1167.20   8
   0  -6  -4 38746.8 1178.50   6
   0  -6  -5 1938.23 134.456  10
   0   6   5 1855.35 138.549  11
   0   6   5 1809.27 133.601  10
   0  -6  -5 1755.57 121.815   1
   0   6   5 1875.89 118.020   1
   0   6   5 1940.81 119.749   5
   0   6   6 18995.4 667.546  10
   0  -6  -6 20708.5 677.712  10
   0   6   6 19624.0 674.377  11
   0  -6  -6 18391.8 633.710   1
   0   6   6 19922.2 632.591   1
   0   6   6 17004.3 579.334   9
   0   6   6 19862.4 642.805   5
   0  -6  -7-16.1976 30.4142  10
   0   6   7-0.69676 36.8230  10
   0   6   7-16.3186 41.1982  11
   0  -6  -7 3.76895 26.4904   1
   0   6   7 60.0716 31.3518   1
   0   6   7 3.39158 15.8586   9
   0   6   7 25.5926 27.4189   5
   0  -6  -8 3832.05 219.384  10
   0   6   8 3036.04 202.195  10
   0   6   8 3563.88 208.993  11
   0   6   8 3516.50 172.983   1
   0  -6  -8 3214.90 175.256   1
   0   6   8 3222.50 148.612   9
   0   6   8 3460.84 188.307   5
   0   6   9 11696.5 439.436   5
   0  -6  -9 10838.6 429.821   3
   0  -6  -9 11958.6 477.234  10
   0   6   9 11327.0 473.565  10
   0  -6  -9 11174.2 372.811   9
   0   6   9 10594.7 380.162   9
   0  -6  -9 9986.65 406.818   1
   0   6  10 6475.10 307.596   5
   0  -6 -10 6437.35 302.935   3
   0  -6 -10 7567.15 351.069  10
   0   6  10 7153.08 349.807  10
   0   6  10 6404.69 258.960   9
   0  -6 -10 6758.01 254.994   9
   0  -6 -10 5764.13 271.833   1
   0   6  11 2990.43 188.209   5
   0  -6 -11 2628.48 180.333   3
   0   6  11 2611.35 206.331  10
   0  -6 -11 3067.35 208.882  10
   0   6  11 2628.34 143.968   9
   0  -6 -11 2720.10 141.562   9
   0  -6 -11 2389.17 148.476   1
   0   6  12 23813.6 793.399   5
   0  -6 -12 21215.6 782.926   3
   0   6  12 21223.4 826.805  10
   0  -6 -12 23147.7 836.565  10
   0  -6 -12 22831.8 720.910   9
   0  -6 -12 19900.0 718.870   1
   0   6  13 802.385 104.347   5
   0  -6 -13 678.520 100.367   3
   0   6  13 945.870 132.044  10
   0  -6 -13 908.551 121.391  10
   0  -6 -13 856.013 83.1662   9
   0  -6 -13 605.278 72.9533   1
   0  -6 -14 47027.0 1480.70   1
   0   6  14 50228.7 1574.25   5
   0   6  14 49012.9 1568.10  14
   0   6  14 47384.6 1622.24  10
   0  -6 -14 52433.1 1645.46  10
   0  -6 -14 47916.5 1498.22   9
   0  -6 -14 48810.0 1585.29   3
   0   6  14 47320.0 1478.25   2
   0  -6 -15 858.737 81.0915   1
   0   6  15 927.555 110.756   5
   0   6  15 787.079 106.631  14
   0  -6 -15 967.694 131.515  10
   0   6  15 844.265 131.030  10
   0  -6 -15 795.335 90.9839   9
   0   6  15 828.628 81.1080   2
   0  -6 -15 906.183 124.559   3
   0  -6 -16 3885.46 194.292   1
   0   6  16 4248.02 261.721   5
   0   6  16 4063.46 260.594  14
   0  -6 -16 4114.87 292.922  10
   0   6  16 3479.85 277.072  10
   0  -6 -16 3753.65 217.514   9
   0  -6 -16 3685.16 261.008   3
   0   6  16 3729.79 185.974   2
   0  -6 -17 5095.90 322.303   3
   0   6  17 5079.95 226.442   2
   0   6  17 5050.63 343.006  10
   0   6  17 5296.52 310.226   5
   0  -6 -17 4951.28 268.587   9
   0  -6 -17 5289.84 233.172   1
   0  -6 -18 2717.21 237.217   3
   0   6  18 3008.93 264.095  10
   0  -6 -18 3073.13 207.864   9
   0   6  18 3208.92 157.638   2
   0  -6 -18 3025.95 159.778   1
   0  -6 -19 661.303 127.570   3
   0   6  19 612.330 132.857  10
   0  -6 -19 532.618 70.5998  12
   0  -6 -19 608.015 95.5538   9
   0  -6 -19 581.540 59.1930   1
   0   6  19 620.047 57.9556   2
   0  -6 -20 21227.6 923.324   3
   0   6  20 22807.4 973.366  10
   0  -6 -20 22809.1 789.289  12
   0  -6 -20 22958.7 857.815   9
   0  -6 -20 24234.8 739.891   1
   0   6  20 23956.3 728.597   2
   0  -6 -21 177.754 51.5551  12
   0  -6 -21 222.451 75.9159   9
   0  -6 -21 241.353 101.574   3
   0   6  21 218.175 104.827  10
   0  -6 -22 9586.55 379.641  12
   0  -6 -22 9097.45 447.619   9
   0  -6 -22 8389.01 499.917   3
   0   6  22 8992.25 538.621  10
   0  -6 -23 188.837 51.8202  12
   0  -6 -23 96.8160 63.0327   9
   0  -6 -23 177.446 87.0411   3
   0   6  23 228.063 95.6357  10
   0  -6 -24 1076.88 98.6286  12
   0  -6 -24 1019.79 142.244   9
   0  -6 -24 870.196 156.869   3
   0   6  24 696.109 148.036  10
   0  -6 -25 349.644 65.6403  12
   0   6  25 124.058 88.5619  10
   0  -6 -25 46.0640 86.7911   3
   0  -6 -25 212.786 81.6046   9
   0   6  26 12450.2 711.864  10
   0  -6 -26 13411.3 701.705   3
   0  -6 -26 13406.8 626.051   9
   0   6  27 477.137 133.279  10
   0  -6 -27 364.155 112.893   3
   0  -6 -27 344.026 92.1428   9
   0   6  28 5812.56 475.442  10
   0  -6 -28 6522.36 472.062   3
   0  -6 -28 6590.48 416.545   9
   0   6  29 509.701 143.868  10
   0  -6 -29 483.061 142.333   3
   0  -6 -29 518.053 121.858   9
   0   6  30 525.738 150.838  10
   0  -6 -30 646.225 164.812   3
   0  -6 -30 485.525 124.683   9
   0   6  31 1041.10 214.926  10
   0  -6 -31 1406.65 238.236   3
   0  -6 -31 1426.19 196.610   9
   0   6  32 753.562 188.860  10
   0  -6 -32 564.347 133.969   9
   0  -6 -32 927.712 197.519   3
   0   6  33 965.024 210.639  10
   0  -6 -33 871.056 196.526   3
   0   6  33 846.173 198.516   7
   0   6  33 1154.08 219.852   4
   0   6  34 2027.83 305.099  10
   0  -6 -34 2089.58 286.079   3
   0   6  34 1626.42 259.157   7
   0   6  34 2447.06 335.186   8
   0   6  34 1877.83 275.617   4
   0   6  35 436.880 151.774   4
   0   6  35 354.948 166.978  10
   0   6  35 454.225 151.997   8
   0  -6 -35 259.265 129.003   3
   0   6  35 558.436 168.956   7
   0   7 -30 101.107 99.0542  14
   0   7 -30 73.1383 86.4345   9
   0  -7  30 136.935 128.859   8
   0   7 -30 335.302 146.706   3
   0   7 -29 238.122 127.409   3
   0   7 -29 48.2684 81.9978  14
   0   7 -29 119.591 107.036   9
   0  -7  29-0.64699 109.539   8
   0  -7  29 155.087 98.2342   7
   0  -7  29 140.781 85.0497   4
   0   7 -28 918.225 201.206   3
   0  -7  28 872.018 168.187   4
   0   7 -28 1095.52 216.023  14
   0  -7  28 1051.07 230.700   8
   0   7 -28 998.633 204.740   9
   0  -7  28 919.978 173.776   7
   0   7 -27 92.5764 104.098   3
   0  -7  27 499.428 133.927   4
   0   7 -27 278.856 95.3045  14
   0  -7  27 681.691 150.875  10
   0  -7  27 405.183 156.654   8
   0  -7  27 263.675 104.183   7
   0   7 -26 1424.67 230.875   3
   0  -7  26 1154.05 183.802   4
   0   7 -26 1090.42 204.326  14
   0  -7  26 1250.72 197.667  10
   0  -7  26 1278.83 242.252   8
   0  -7  26 1272.16 197.246   7
   0   7 -25 179.619 106.679   3
   0  -7  25 179.698 87.8519   4
   0   7 -25 148.739 80.8712  14
   0  -7  25 214.910 85.3530  10
   0  -7  25 292.863 122.720   8
   0  -7  25 267.545 106.529   7
   0   7 -24 88.9123 99.1975   3
   0  -7  24 39.7784 70.2372   4
   0   7 -24 195.733 105.423  14
   0  -7  24 109.701 77.0950  10
   0  -7  24 32.1318 88.1026   8
   0  -7  24 96.1584 60.0669   7
   0   7 -23 726.542 160.630   3
   0  -7  23 565.031 129.136   4
   0   7 -23 576.503 136.812  14
   0  -7  23 551.927 124.045  10
   0  -7  23 513.071 153.447   8
   0  -7  23 522.062 123.558   7
   0   7 -22 263.709 103.516   3
   0  -7  22 328.243 102.885   4
   0   7 -22 258.490 106.663  14
   0  -7  22 467.359 109.384  10
   0  -7  22 94.9317 88.3143   8
   0  -7  22 323.987 96.6762   7
   0   7 -21 346.363 114.825   3
   0  -7  21 107.558 77.3056   4
   0   7 -21 148.211 102.926  14
   0  -7  21 333.056 95.4663  10
   0  -7  21 221.669 110.005   8
   0  -7  21 115.078 58.8655   7
   0   7 -20 4441.48 356.707   3
   0   7 -20 4592.94 364.990  14
   0  -7  20 5016.21 345.242   4
   0  -7  20 4960.81 338.122  10
   0  -7  20 4681.22 390.425   8
   0  -7  20 4437.08 333.380   7
   0   7 -19 1817.72 215.886   3
   0   7 -19 1928.67 229.594  14
   0  -7  19 1839.91 199.689  12
   0  -7  19 1693.25 174.868  11
   0  -7  19 1585.66 102.150   5
   0  -7  19 1841.95 198.010   4
   0  -7  19 1905.43 194.781  10
   0  -7  19 1948.72 240.106   8
   0  -7  19 1497.26 182.213   7
   0   7 -18 653.529 135.193   3
   0   7 -18 669.053 54.2449   2
   0   7 -18 805.382 145.468  14
   0  -7  18 940.903 128.454  11
   0  -7  18 821.741 135.594  12
   0  -7  18 697.723 125.731   4
   0  -7  18 802.616 65.1564   5
   0  -7  18 735.448 117.827  10
   0  -7  18 893.868 162.900   8
   0  -7  18 755.006 126.920   7
   0   7 -17 268.062 93.7207   3
   0   7 -17 233.927 38.2456   2
   0   7 -17 330.612 99.8008  14
   0  -7  17 254.773 69.7691  11
   0   7 -17 232.893 69.0240  12
   0  -7  17 293.619 82.0939  12
   0  -7  17 230.462 35.1005   5
   0  -7  17 392.622 88.6954   4
   0  -7  17 278.103 78.9707  10
   0  -7  17 356.813 109.085   8
   0  -7  17 282.414 85.3796   7
   0   7 -16 723.575 126.902   3
   0  -7  16 923.915 76.0684   1
   0   7 -16 833.942 77.2658   2
   0   7 -16 867.664 145.174  14
   0  -7  16 838.827 125.172  12
   0   7 -16 934.677 125.670  12
   0  -7  16 935.131 119.648  11
   0  -7  16 930.900 132.300   4
   0  -7  16 906.256 64.5190   5
   0  -7  16 990.651 123.993  10
   0  -7  16 971.228 154.899   8
   0  -7  16 661.155 113.686   7
   0   7 -15 2702.09 234.141   3
   0  -7  15 2550.78 145.618   1
   0   7 -15 2479.90 150.676   2
   0   7 -15 2640.54 242.200  14
   0  -7  15 2756.21 230.627  12
   0  -7  15 2833.35 208.153  11
   0   7 -15 2563.52 205.798  12
   0  -7  15 2518.41 114.341   5
   0  -7  15 2464.82 207.719   4
   0  -7  15 2386.59 199.352  10
   0  -7  15 2480.30 244.910   8
   0  -7  15 2469.95 209.470   7
   0   7 -14 953.073 137.676   3
   0   7 -14 1088.27 97.1592   2
   0  -7  14 1020.81 89.0217   1
   0   7 -14 1076.52 150.409  14
   0  -7  14 1137.84 141.062  12
   0  -7  14 919.592 114.304  11
   0   7 -14 1135.54 130.329  12
   0  -7  14 1051.36 60.4632   5
   0  -7  14 856.198 119.830   4
   0  -7  14 1055.64 121.571  10
   0  -7  14 1114.48 158.991   8
   0  -7  14 935.666 126.876   7
   0   7 -13 1216.06 148.209   3
   0   7 -13 896.453 91.1303   2
   0  -7  13 1080.48 93.1165   1
   0   7 -13 907.853 137.322  14
   0   7 -13 1130.03 128.881  12
   0   7 -13 1169.64 123.160  11
   0  -7  13 1240.53 131.295  11
   0  -7  13 1085.58 137.775  12
   0  -7  13 922.678 119.125   4
   0  -7  13 987.633 117.337  10
   0  -7  13 880.668 136.923   8
   0  -7  13 882.353 115.850   7
   0   7 -12-27.8323 46.8563   3
   0   7 -12 54.1507 34.9091   2
   0  -7  12 32.2852 25.9445   1
   0   7 -12-13.8707 55.7562  14
   0   7 -12 58.0529 39.3303  11
   0  -7  12 85.2276 45.6413  11
   0   7 -12 14.3800 40.2769  12
   0  -7  12 49.9161 54.5279  12
   0  -7  12 86.9055 41.4702   4
   0  -7  12 10.7292 36.1307  10
   0  -7  12 10.6796 49.1494   8
   0  -7  12 80.9478 45.4113   7
   0  -7  11 249.009 74.9534   3
   0   7 -11 134.722 56.4005   3
   0   7 -11 138.517 39.1479   2
   0  -7  11 157.027 40.8574   1
   0   7 -11 63.2691 51.5927  14
   0  -7  11 190.973 52.6165  11
   0   7 -11 127.148 43.6807  11
   0   7 -11 106.474 39.7305  12
   0  -7  11 152.241 56.3062  12
   0  -7  11 103.371 49.7388   4
   0  -7  11 84.3372 36.4862  10
   0  -7  11 134.133 62.6591   8
   0  -7  11 80.7934 41.6665   7
   0   7 -10 2379.69 185.454   3
   0  -7  10 2185.07 188.818   3
   0   7 -10 2147.97 145.895   2
   0  -7  10 2379.68 149.850   1
   0   7 -10 2128.89 191.207  14
   0  -7  10 2152.07 182.259  12
   0   7 -10 2204.14 163.159  11
   0   7 -10 2297.63 178.248  12
   0  -7  10 2158.10 163.733   4
   0  -7  10 2323.41 161.986  10
   0  -7  10 2324.14 201.456   8
   0  -7  10 2176.26 166.089   7
   0   7  -9 3024.84 213.254   3
   0  -7   9 3932.93 245.440   3
   0  -7   9 3594.65 194.460   1
   0   7  -9 3393.68 242.360  14
   0  -7   9 3728.79 220.828  11
   0  -7   9 3454.08 236.056  12
   0   7  -9 3539.49 209.970  11
   0   7  -9 3877.75 230.461  12
   0  -7   9 3634.46 214.036   4
   0  -7   9 3590.70 199.248  10
   0  -7   9 3599.57 248.334   8
   0  -7   9 3618.07 216.354   7
   0   7  -8 687.447 92.6843   3
   0  -7   8 813.676 103.514   3
   0  -7   8 811.118 83.2923   1
   0   7  -8 600.156 98.8127  14
   0   7  -8 593.039 83.3102  11
   0  -7   8 801.242 98.5676  11
   0  -7   8 573.678 93.4143  12
   0   7  -8 781.955 99.4109  12
   0  -7   8 671.738 84.5930   4
   0   7  -8 784.785 86.3694   4
   0  -7   8 777.613 82.5087  10
   0  -7   8 846.113 115.210   8
   0   7  -8 730.092 85.3011   7
   0  -7   8 740.277 87.4039   7
   0  -7   7 55.9948 38.9976   3
   0   7  -7 54.1484 31.5477   3
   0   7  -7 96.6704 46.7653  14
   0   7  -7 89.3236 50.8198  12
   0  -7   7 50.6265 39.8041  12
   0  -7   7 72.7331 35.8915  11
   0   7  -7 44.0628 31.8885  11
   0  -7   7 156.693 42.8888   1
   0   7  -7 73.5377 33.8252   4
   0  -7   7 99.1678 38.4351   4
   0  -7   7 122.119 34.8568  10
   0  -7   7 61.9498 46.4353   8
   0  -7   7 146.594 46.7133   7
   0   7  -7 106.834 38.3264   7
   0  -7   6 88.8441 35.2086   4
   0   7  -6 9.71891 29.0654   3
   0  -7   6 154.755 52.7237   3
   0   7  -6 199.678 59.3218  14
   0   7  -6 155.226 47.0897  12
   0  -7   6 86.5136 41.7335  12
   0   7  -6 138.393 45.4195  11
   0  -7   6 99.0593 50.8877  11
   0  -7   6 81.6429 37.0084   1
   0   7  -6 46.2687 29.4549   4
   0  -7   6 120.815 47.0367   8
   0  -7   6 108.130 38.8206   7
   0   7  -6 159.019 47.4609   6
   0   7  -6 142.310 42.0386   7
   0   7  -5 838.138 90.3343   3
   0  -7   5 872.996 92.7539   3
   0  -7   5 782.532 82.5783   4
   0   7  -5 828.282 101.578  14
   0   7  -5 867.062 94.1010  12
   0  -7   5 936.377 99.0444  11
   0   7  -5 851.853 91.5289  11
   0  -7   5 813.892 97.7348  12
   0   7  -5 810.588 92.9754   6
   0  -7   5 894.728 86.4718   7
   0   7  -5 861.641 83.5490   7
   0   7  -5 856.030 82.3961   4
   0  -7   5 857.564 100.451   8
   0  -7   5 771.139 85.0546   1
   0  -7   4 1095.63 99.8995   1
   0   7  -4 1099.44 104.430  11
   0  -7   4 1060.09 108.073  12
   0   7  -4 1186.46 109.021  12
   0  -7   4 1125.99 106.571  11
   0   7  -4 1170.61 92.7115   7
   0  -7   4 1166.86 95.5704   7
   0   7  -4 1088.80 103.567   6
   0   7  -4 1156.65 93.2382   4
   0  -7   4 1098.93 112.122   8
   0  -7   4 1083.75 98.6825   3
   0  -7   4 1159.16 94.2692   4
   0   7  -4 1129.60 94.1352   3
   0  -7   3 82.6110 35.2718   1
   0   7  -3 64.0298 29.3182   1
   0   7  -3 90.2706 31.0571   6
   0   7  -3 56.6236 26.6329   7
   0  -7   3 33.4970 26.4794   7
   0   7  -3 52.3096 37.3633  11
   0  -7   3 28.1211 29.4461  11
   0   7  -3 51.2932 33.4716  12
   0  -7   3 185.331 52.2704  12
   0   7  -3 49.8059 25.4768   4
   0   7  -3 131.869 48.6321   8
   0  -7   3 22.1077 30.2885   8
   0   7  -3 21.5962 21.7261   3
   0  -7   3 96.5432 32.5236   3
   0  -7   3 64.7746 31.7543   4
   0  -7   2 22.5728 21.8515   3
   0   7  -2 42.4719 26.7282   3
   0  -7   2 29.3412 23.8724   4
   0   7  -2 29.1795 23.4780   4
   0   7  -2 5.58673 28.0054   1
   0  -7   2 11.5348 29.7525   1
   0   7  -2 23.5453 15.0192  13
   0   7  -2 8.34536 29.9857  11
   0  -7   2 13.6102 28.1992  12
   0   7  -2 27.5096 25.6554  12
   0   7  -2 33.1348 15.1924   5
   0  -7   2-1.85632 20.5253  10
   0  -7   2 0.87560 30.3919  11
   0   7  -2 26.3722 28.8555   8
   0  -7   2 23.0750 31.4854   8
   0   7  -2 5.32940 23.5945   6
   0  -7   2-10.1677 27.5322   6
   0   7  -2 21.0761 22.9612   7
   0  -7   2 3.67881 24.4958   7
   0  -7   1 351.181 46.2879   3
   0   7  -1 372.292 46.8905   3
   0   7  -1 430.170 51.6820   4
   0   7  -1 318.650 54.4584   1
   0  -7   1 303.156 55.4485   1
   0   7  -1 319.944 29.4766  13
   0   7  -1 374.288 57.0426  12
   0   7  -1 346.163 61.8752  11
   0  -7   1 425.248 68.4883  12
   0   7  -1 317.057 35.8385   5
   0  -7   1 321.334 61.2268  11
   0  -7   1 307.520 46.7442  10
   0  -7   1 343.070 56.1978   8
   0   7  -1 313.721 57.1992   8
   0   7  -1 306.195 50.2610   6
   0   7  -1 468.625 53.1751   7
   0  -7   1 350.268 52.3803   6
   0   7   0 571.502 77.9973   1
   0  -7   0 628.127 81.2968   1
   0   7   0 703.661 73.7778   6
   0  -7   0 1188.88 92.3872   6
   0   7   0 380.402 66.5418  12
   0  -7   0 606.758 82.3086  12
   0   7   0 1136.82 112.940  11
   0   7   0 796.706 60.9645   5
   0  -7   0 911.069 83.5784  10
   0  -7   0 937.500 100.554  11
   0   7   0 1036.93 86.2148  10
   0  -7   0 1312.97 99.2378   8
   0  -7  -1 168.878 54.6398   1
   0   7   1 133.490 40.0497   1
   0   7   1 249.659 42.7043   6
   0  -7  -1 208.784 41.9814   6
   0  -7  -1 157.274 43.3705  12
   0   7   1 137.925 48.7206  11
   0   7   1 167.398 32.2965   5
   0  -7  -1 147.954 48.9717  11
   0   7   1 194.067 42.1585  10
   0  -7  -1 237.887 46.3892  10
   0  -7  -1 227.043 44.0153   8
   0   7   1 179.425 40.2242   8
   0   7   1 220.167 33.8371   3
   0  -7  -1 221.609 29.8228   3
   0  -7  -2 563.312 45.8793   3
   0  -7  -2 529.615 75.4826   1
   0   7   2 504.698 64.9329   1
   0  -7  -2 553.952 40.0889  13
   0  -7  -2 698.418 80.8377  12
   0   7   2 597.157 61.1354   5
   0  -7  -2 562.028 66.4636  10
   0   7   2 520.122 81.3907  11
   0  -7  -2 593.850 79.6997  11
   0   7   2 533.402 68.7947  10
   0  -7  -2 567.016 60.2065   8
   0   7   2 494.412 59.5067   8
   0   7   2 579.322 59.2695   6
   0  -7  -2 507.258 58.1661   6
   0  -7  -3 172.564 27.4788   3
   0   7   3 108.040 33.2748   1
   0  -7  -3 120.727 60.0343   1
   0  -7  -3 224.078 32.2511  13
   0  -7  -3 227.155 44.7602  12
   0   7   3 127.674 35.5073   5
   0   7   3 204.876 50.0458  10
   0  -7  -3 441.502 78.7402  11
   0  -7  -3 266.020 57.4998  10
   0   7   3 361.725 66.3723  11
   0   7   3 182.856 38.5549   8
   0  -7  -3 156.053 34.5427   8
   0   7   3 166.512 36.4250   6
   0  -7  -3 210.410 40.8558   6
   0  -7  -4 3888.01 204.847  12
   0   7   4 4339.04 204.105   5
   0  -7  -4 4312.15 221.857   1
   0   7   4 4371.08 215.998   1
   0   7   4 4753.81 258.138  11
   0  -7  -4 5435.69 259.809  11
   0   7   4 5288.61 245.659  10
   0   7   4 3931.97 185.274   8
   0  -7  -4 4064.19 192.617   6
   0  -7  -5 3323.92 192.431  10
   0  -7  -5 3511.19 209.718  11
   0   7   5 3188.46 193.058  10
   0   7   5 3336.71 206.226  11
   0  -7  -5 2972.82 179.341   1
   0   7   5 3494.56 179.796   1
   0   7   5 3466.97 176.351   5
   0  -7  -5 3137.24 162.652   6
   0   7   6 2049.28 160.184  10
   0   7   6 2306.45 167.545  11
   0  -7  -6 2413.60 163.786  10
   0   7   6 2407.09 148.438   1
   0  -7  -6 2113.19 146.811   1
   0   7   6 2355.82 144.295   5
   0   7   7 1390.57 132.347  10
   0   7   7 1420.36 130.955  11
   0  -7  -7 1066.33 113.313  10
   0  -7  -7 811.864 90.8310   1
   0   7   7 484.772 73.5245   1
   0   7   7 647.269 57.8578   9
   0   7   7 614.165 82.1079   5
   0  -7  -8 611.542 84.5784  10
   0   7   8 512.612 84.8366  10
   0   7   8 591.600 89.0651  11
   0   7   8 605.271 70.1542   1
   0  -7  -8 479.065 69.9990   1
   0   7   8 512.846 51.7340   9
   0   7   8 641.510 78.8420   5
   0  -7  -9 2824.83 193.985  10
   0   7   9 1950.76 175.179  10
   0   7   9 2536.30 185.957  11
   0  -7  -9 2284.62 150.835   1
   0   7   9 2372.93 126.236   9
   0   7   9 2437.76 165.993   5
   0   7  10 100.844 40.8708   5
   0  -7 -10 40.4297 36.4066   3
   0   7  10 83.4490 44.2302  10
   0  -7 -10 45.2526 44.7797  10
   0   7  10-7.09144 40.6862  11
   0  -7 -10 100.231 27.1652   9
   0   7  10 51.5151 25.7873   9
   0  -7 -10 65.4643 36.6988   1
   0   7  11 12.4058 31.5141   5
   0  -7 -11-43.1974 39.2117   3
   0  -7 -11-25.7503 33.0673  10
   0   7  11-10.6998 42.7013  10
   0  -7 -11 7.38714 18.3866   9
   0   7  11 15.6932 23.2016   9
   0  -7 -11 34.1852 34.2813   1
   0   7  12 158.775 47.4563   5
   0  -7 -12 152.145 53.1878   3
   0  -7 -12 193.206 65.3824  10
   0   7  12 71.1673 43.9435  10
   0  -7 -12 191.995 38.6648   9
   0   7  12 184.446 41.3370   9
   0  -7 -12 74.5072 33.8787   1
   0   7  13 1259.72 129.024   5
   0  -7 -13 1259.05 133.502   3
   0   7  13 1076.61 141.161  10
   0  -7 -13 1445.51 161.213  10
   0  -7 -13 1186.11 95.7197   9
   0  -7 -13 1273.34 108.928   1
   0   7  14 20.8057 46.1782   5
   0   7  14 51.6554 60.4441  10
   0  -7 -14 28.5668 47.2123  10
   0  -7 -14 5.19391 43.8442   3
   0  -7 -14 7.92046 29.7447   9
   0  -7 -14-5.35264 29.8770   1
   0  -7 -15 1656.75 186.891  10
   0   7  15 809.376 119.269  14
   0  -7 -16 110.120 39.3787   1
   0   7  16 32.6466 41.2035   5
   0   7  16 40.8369 48.1555  14
   0   7  16 104.012 54.2453  10
   0  -7 -16 84.0021 37.1134   9
   0  -7 -16 93.0754 54.1586   3
   0   7  16 80.0440 35.2541   2
   0  -7 -17 852.879 128.011   3
   0   7  17 748.286 79.5609   2
   0   7  17 875.503 138.122  10
   0   7  17 700.844 108.293   5
   0  -7 -17 819.223 95.5177   9
   0  -7 -17 693.524 82.8713   1
   0  -7 -18 91.0416 61.0992   3
   0  -7 -18 28.2972 43.9011   9
   0   7  18 3.36153 26.5315   2
   0  -7 -18 63.9486 32.3452   1
   0   7  18 116.319 76.9163  10
   0  -7 -19 13.0515 48.2519   3
   0  -7 -19 105.342 41.8526   9
   0   7  19 109.104 33.4810   2
   0  -7 -19 144.818 42.1892   1
   0   7  19 95.4722 64.8784  10
   0  -7 -20 1781.65 198.172   3
   0   7  20 1479.10 202.298  10
   0  -7 -20 1679.61 153.638   9
   0  -7 -20 1755.89 121.402   1
   0   7  20 1768.10 114.831   2
   0  -7 -21 131.642 71.3878   3
   0   7  21 195.606 96.2128  10
   0  -7 -21 192.322 49.9526  12
   0  -7 -21 195.241 58.1508   9
   0  -7 -21 209.186 41.7697   1
   0   7  21 182.124 35.7074   2
   0  -7 -22 32.1847 63.3033   3
   0   7  22-21.5264 65.7041  10
   0  -7 -22 3.73805 36.0019  12
   0  -7 -22-21.5043 51.9534   9
   0  -7 -22 4.21065 21.1827   1
   0   7  22 7.21703 18.2118   2
   0  -7 -23 53.6204 28.2288  12
   0  -7 -23 80.0926 53.7502   9
   0  -7 -23 4.88597 65.2788   3
   0   7  23-81.4533 96.6772  10
   0  -7 -24-1.56844 31.0014  12
   0  -7 -24 66.8896 57.4409   9
   0  -7 -24 4.10133 53.2829   3
   0   7  24-63.6655 66.9754  10
   0  -7 -25 115.111 40.0178  12
   0   7  25 115.746 82.9827  10
   0  -7 -25 164.576 92.8358   3
   0  -7 -25 138.220 69.1150   9
   0   7  26 156.257 111.074  10
   0  -7 -26 292.331 114.900   3
   0  -7 -26 344.559 99.9091   9
   0   7  27 100.935 75.5306  10
   0  -7 -27 263.206 104.131   3
   0  -7 -27 388.535 97.9304   9
   0   7  28 684.829 168.191  10
   0  -7 -28 860.591 178.519   3
   0  -7 -28 799.728 142.094   9
   0   7  29 11.8234 72.0769  10
   0  -7 -29-50.7548 83.5253   3
   0  -7 -29 74.3932 56.8562   9
   0   7  30 146.524 106.902  10
   0  -7 -30 142.163 116.485   3
   0  -7 -30-14.4289 64.0907   9
   0   7  31 37.1914 84.0343  10
   0  -7 -31-39.8276 104.563   3
   0  -7 -31 127.167 81.9568   9
   0   7  32 221.187 107.848  10
   0  -7 -32 196.056 110.992   3
   0   7  33 329.260 144.117  10
   0  -7 -33 411.777 149.799   3
   0   7  34 307.648 168.501  10
   0  -7 -34 322.379 142.242   3
   0   7  35-8.23633 125.506  10
   0   7  35-131.749 131.489   7
   0   7  35-61.3936 124.540   8
   0  -7 -35 45.0764 88.6618   3
   0   7  35 48.2840 89.8911   4
   0   8 -30-59.2814 92.8086  14
   0   8 -30 158.644 128.286   3
   0   8 -30 142.994 124.019   9
   0  -8  30-90.0108 124.470   8
   0   8 -29 584.909 161.763  14
   0   8 -29 723.723 184.007   9
   0  -8  29 952.468 226.822   8
   0   8 -29 651.982 180.878   3
   0   8 -28 762.082 190.045   3
   0   8 -28 1330.30 237.521  14
   0  -8  28 1042.25 240.137   8
   0  -8  28 1089.66 193.547   7
   0  -8  28 874.730 172.365   4
   0   8 -27 105.219 82.7794   3
   0  -8  27 65.0389 82.7383   4
   0   8 -27-26.8712 82.6792  14
   0  -8  27 80.7365 114.900   8
   0  -8  27-89.3099 91.2245   7
   0   8 -26 707.296 166.081   3
   0  -8  26 1164.79 184.040   4
   0   8 -26 1047.55 193.592  14
   0  -8  26 876.590 163.429  10
   0  -8  26 930.868 208.832   8
   0  -8  26 1267.62 186.249   7
   0   8 -25 232.428 115.584   3
   0  -8  25 227.031 102.171   4
   0   8 -25 171.872 91.2487  14
   0  -8  25 283.594 103.873  10
   0  -8  25 141.285 120.523   8
   0  -8  25 201.989 99.9591   7
   0   8 -24-76.3970 85.2300   3
   0  -8  24 100.795 70.1218   4
   0   8 -24-3.50277 79.3018  14
   0  -8  24 16.3015 72.2313  10
   0  -8  24-47.8399 92.3461   8
   0  -8  24-120.599 94.8450   7
   0   8 -23 91.8918 92.4997   3
   0  -8  23 140.996 80.5247   4
   0   8 -23 140.778 98.8803  14
   0  -8  23 107.204 73.1815  10
   0  -8  23 167.438 124.224   8
   0  -8  23 173.772 82.6514   7
   0   8 -22 2593.00 278.886   3
   0  -8  22 2511.48 254.363   4
   0   8 -22 2766.13 290.088  14
   0  -8  22 2924.66 262.621  10
   0  -8  22 3205.78 331.401   8
   0  -8  22 2789.84 263.125   7
   0   8 -21 383.001 129.926   3
   0   8 -21 207.500 103.346  14
   0  -8  21 145.095 82.1918   4
   0  -8  21 247.041 72.6496  10
   0  -8  21 276.784 118.681   8
   0  -8  21 260.757 97.2420   7
   0   8 -20 659.939 141.304   3
   0   8 -20 612.231 143.192  14
   0  -8  20 529.225 112.239  12
   0  -8  20 592.389 117.502   4
   0  -8  20 753.914 128.300  10
   0  -8  20 667.578 142.204   8
   0  -8  20 692.806 126.548   7
   0   8 -19 123.398 83.1652   3
   0   8 -19 152.426 27.2320   2
   0   8 -19 186.656 90.8268  14
   0  -8  19 191.402 81.0597  12
   0  -8  19 261.410 81.8195   4
   0  -8  19 166.488 77.7262  10
   0  -8  19 153.824 80.3969   8
   0  -8  19 211.761 93.5635   7
   0   8 -18 4506.44 346.968   3
   0   8 -18 4595.07 208.417   2
   0   8 -18 4842.65 358.372  14
   0  -8  18 4963.46 311.156  11
   0  -8  18 4587.40 325.343  12
   0  -8  18 4387.42 312.237   4
   0  -8  18 4792.55 312.977  10
   0  -8  18 4781.27 378.786   8
   0  -8  18 4395.53 314.842   7
   0   8 -17 89.1989 69.9675   3
   0  -8  17 8.35789 25.9479   1
   0   8 -17 38.8853 22.7327   2
   0   8 -17 88.3910 78.1459  14
   0  -8  17 45.6054 60.2574  11
   0  -8  17-50.5695 65.3597  12
   0  -8  17-4.70632 47.5497   4
   0  -8  17 59.1892 48.0993  10
   0  -8  17 144.668 86.5964   8
   0  -8  17-2.24562 49.5712   7
   0   8 -16 526.947 114.312   3
   0  -8  16 537.737 67.0399   1
   0   8 -16 549.576 68.5142   2
   0   8 -16 355.095 106.046  14
   0  -8  16 506.120 99.5733  11
   0  -8  16 593.131 114.571  12
   0  -8  16 573.981 108.036   4
   0  -8  16 485.368 91.6768  10
   0  -8  16 586.137 129.352   8
   0  -8  16 475.854 99.5573   7
   0   8 -15 212.154 79.2176   3
   0  -8  15 114.821 39.9746   1
   0   8 -15 69.4598 31.6433   2
   0   8 -15 119.640 71.1203  14
   0  -8  15 197.391 71.6951  12
   0   8 -15 104.061 59.2450  12
   0  -8  15 122.603 64.4377  11
   0  -8  15 120.401 60.8283   4
   0  -8  15 152.791 63.8679  10
   0  -8  15 141.627 87.6035   8
   0  -8  15 181.582 70.6857   7
   0   8 -14 12052.1 592.673   3
   0   8 -14 12536.2 497.845   2
   0  -8  14 13951.5 502.199   1
   0   8 -14 12859.3 622.658  14
   0  -8  14 14040.3 581.492  11
   0  -8  14 13579.4 607.182  12
   0   8 -14 14863.9 593.956  12
   0  -8  14 13181.5 574.824   4
   0  -8  14 14017.8 565.136  10
   0  -8  14 12576.9 633.367   8
   0  -8  14 13226.9 578.342   7
   0   8 -13 2460.98 164.294   2
   0   8 -13 2447.10 216.084   3
   0  -8  13 2595.29 162.880   1
   0   8 -13 2608.08 235.603  14
   0  -8  13 3032.35 213.140  11
   0   8 -13 2647.39 195.635  11
   0  -8  13 2406.70 215.175  12
   0   8 -13 2818.35 212.219  12
   0  -8  13 2847.02 211.650   4
   0  -8  13 2525.52 189.758  10
   0  -8  13 2965.48 255.996   8
   0  -8  13 2588.50 204.742   7
   0   8 -12 3878.64 223.212   2
   0   8 -12 3950.59 273.067   3
   0  -8  12 4267.69 223.489   1
   0   8 -12 4286.25 297.129  14
   0  -8  12 4052.49 280.065  12
   0  -8  12 4728.90 273.058  11
   0   8 -12 4564.11 261.884  11
   0   8 -12 4484.45 271.405  12
   0  -8  12 4486.97 268.079   4
   0  -8  12 4121.73 244.860  10
   0  -8  12 4763.08 321.113   8
   0  -8  12 4279.38 263.438   7
   0   8 -11 3511.46 248.321   3
   0   8 -11 3277.83 196.025   2
   0  -8  11 3454.57 200.201   1
   0   8 -11 3479.41 255.548  14
   0  -8  11 3581.22 231.657  11
   0  -8  11 3227.76 242.612  12
   0   8 -11 3631.44 228.107  11
   0   8 -11 3795.06 242.576  12
   0  -8  11 3281.33 222.748   4
   0  -8  11 3693.22 216.431  10
   0  -8  11 3411.54 264.071   8
   0  -8  11 3451.62 225.752   7
   0   8 -10 920.572 96.2213   2
   0  -8  10 1099.37 139.358   3
   0   8 -10 943.901 120.138   3
   0  -8  10 914.909 96.4512   1
   0   8 -10 871.955 126.469  14
   0   8 -10 908.469 108.597  11
   0  -8  10 1004.63 129.613  12
   0  -8  10 1188.95 124.675  11
   0   8 -10 1009.79 117.318  12
   0  -8  10 1106.76 116.939   4
   0  -8  10 1157.09 105.461  10
   0  -8  10 944.899 134.974   8
   0  -8  10 987.449 113.699   7
   0   8  -9 7323.99 367.285   3
   0  -8   9 8127.21 395.500   3
   0  -8   9 7094.12 330.278   1
   0   8  -9 7818.84 401.501  14
   0  -8   9 8461.77 375.636  11
   0  -8   9 7400.68 383.810  12
   0   8  -9 7865.44 374.323  12
   0   8  -9 7562.57 354.692  11
   0   8  -9 7839.62 345.150   4
   0  -8   9 7370.41 351.654   4
   0  -8   9 7514.14 332.269  10
   0   8  -9 7654.97 341.940   7
   0  -8   9 7793.09 402.335   8
   0  -8   9 7841.10 358.898   7
   0   8  -8 5456.43 292.831   3
   0  -8   8 6091.57 318.300   3
   0  -8   8 5558.32 272.887   1
   0   8  -8 5250.92 314.875  14
   0  -8   8 5736.77 298.477  11
   0   8  -8 6213.54 308.241  12
   0   8  -8 5697.46 288.950  11
   0  -8   8 5342.79 311.357  12
   0  -8   8 5624.33 281.194   4
   0   8  -8 5575.24 274.339   4
   0  -8   8 5636.81 264.608  10
   0   8  -8 6161.54 282.954   7
   0  -8   8 5628.35 322.131   8
   0  -8   8 5725.49 282.591   7
   0   8  -8 5561.24 314.874   6
   0   8  -7 22.9193 35.4282   3
   0  -8   7-25.4044 35.6558   4
   0  -8   7 30.0792 39.1167   3
   0   8  -7-33.2893 41.3703  14
   0  -8   7-20.9747 40.7437  11
   0  -8   7-49.2899 48.9309  12
   0   8  -7-34.3162 37.9890  11
   0   8  -7 48.4619 34.1472  12
   0  -8   7 44.3592 33.7966   1
   0   8  -7-4.59726 30.2904   4
   0  -8   7 25.6734 47.9888   8
   0  -8   7 32.6255 26.7076  10
   0  -8   7 19.5896 31.6522   7
   0   8  -7-27.4666 46.9235   6
   0   8  -7-2.33010 29.1160   7
   0   8  -6 676.933 86.5223   3
   0  -8   6 851.055 95.7338   3
   0  -8   6 783.179 87.8699   4
   0   8  -6 806.075 108.707  14
   0  -8   6 798.324 99.1135  11
   0   8  -6 720.659 87.0684  11
   0  -8   6 782.042 104.849  12
   0   8  -6 836.917 100.948  12
   0  -8   6 872.107 93.8216   1
   0   8  -6 860.987 84.5434   4
   0  -8   6 778.691 104.233   8
   0   8  -6 791.232 82.1082   7
   0   8  -6 788.555 100.204   6
   0  -8   6 835.697 86.7688   7
   0   8  -5 2060.16 146.192   3
   0  -8   5 2158.85 142.060   4
   0  -8   5 2127.25 149.870   3
   0   8  -5 1958.79 164.619  14
   0   8  -5 1882.82 150.246  11
   0   8  -5 2288.80 162.561  12
   0  -8   5 2013.37 164.517  12
   0  -8   5 2238.86 166.147  11
   0   8  -5 1910.82 151.216   6
   0   8  -5 2000.49 135.654   7
   0  -8   5 2054.02 139.827   7
   0   8  -5 2231.99 139.223   4
   0  -8   5 2058.08 166.151   8
   0  -8   5 1939.83 144.212   1
   0  -8   4 2053.86 150.379   1
   0   8  -4 2293.98 141.746   7
   0  -8   4 2252.57 142.830   7
   0   8  -4 2178.37 156.378   6
   0   8  -4 2220.67 160.078  11
   0  -8   4 1936.67 157.565  11
   0  -8   4 2230.21 169.068  12
   0   8  -4 2338.67 164.310  12
   0   8  -4 2206.07 138.938   4
   0   8  -4 2372.24 168.603   8
   0  -8   4 2371.01 168.760   8
   0   8  -4 2183.50 142.356   3
   0  -8   4 2180.23 141.595   4
   0  -8   4 2383.45 151.103   3
   0  -8   3 19999.1 729.443   1
   0   8  -3 21992.7 736.076   6
   0   8  -3 20700.0 703.811   7
   0  -8   3 21169.8 705.138   7
   0   8  -3 20073.2 739.663  11
   0  -8   3 20533.8 751.475  12
   0   8  -3 21736.2 743.355  12
   0  -8   3 22435.0 762.115  11
   0   8  -3 21464.9 704.122   4
   0   8  -3 21065.3 632.961   5
   0  -8   3 20610.1 695.257  10
   0   8  -3 22349.5 747.367   8
   0  -8   3 20481.8 743.063   8
   0  -8   3 21042.5 706.723   3
   0  -8   3 21358.6 706.024   4
   0   8  -3 20829.8 703.681   3
   0  -8   2 3644.13 179.700   3
   0  -8   2 3776.99 184.949   4
   0   8  -2 3592.03 177.760   3
   0   8  -2 3931.09 205.066   1
   0  -8   2 3412.46 202.753   1
   0   8  -2 3686.30 145.363  13
   0   8  -2 3474.83 210.782  11
   0  -8   2 4063.95 226.048  11
   0   8  -2 3764.51 207.314  12
   0  -8   2 3433.75 209.541  12
   0   8  -2 3471.02 143.176   5
   0   8  -2 3665.03 181.045   4
   0  -8   2 3625.31 180.251  10
   0   8  -2 3616.55 201.337   8
   0  -8   2 3332.14 199.875   8
   0  -8   2 3905.02 187.170   7
   0   8  -2 3761.58 199.587   6
   0  -8   2 3329.09 196.621   6
   0   8  -2 3554.62 179.558   7
   0  -8   1 6304.09 249.026   3
   0   8  -1 6085.80 246.192   3
   0   8  -1 6176.73 256.706   4
   0  -8   1 5553.57 280.848   1
   0   8  -1 6253.15 282.869   1
   0   8  -1 6317.93 286.209  12
   0   8  -1 5813.32 206.162  13
   0  -8   1 6643.45 307.620  11
   0   8  -1 6128.60 301.197  11
   0  -8   1 6285.60 294.668  12
   0   8  -1 5939.75 222.983   5
   0  -8   1 6213.23 259.527  10
   0  -8   1 5922.61 278.328   8
   0   8  -1 6076.88 276.454   8
   0  -8   1 5863.67 271.165   6
   0   8  -1 5902.51 266.886   6
   0   8  -1 6015.26 254.648   7
   0  -8   0 584.219 57.1361   3
   0   8   0 582.382 64.6075   4
   0   8   0 563.662 57.4530   3
   0  -8   0 648.396 82.8654   1
   0   8   0 590.695 77.5698   1
   0   8   0 818.421 46.0004  13
   0  -8   0 695.645 85.7620  12
   0   8   0 839.992 100.656  11
   0   8   0 602.348 77.8153  12
   0   8   0 809.457 64.1219   5
   0  -8   0 899.086 101.754  11
   0  -8   0 701.177 76.0936  10
   0   8   0 749.420 82.8075   8
   0  -8   0 841.502 84.6574   8
   0  -8   0 883.630 85.9182   6
   0   8   0 591.175 65.0762   7
   0   8   0 681.398 73.9725   6
   0   8   1 9358.82 334.546   4
   0  -8  -1 8872.60 309.617   3
   0   8   1 8584.82 309.953   3
   0  -8  -1 8579.06 370.194   1
   0   8   1 8971.24 364.212   1
   0  -8  -1 9079.66 274.869  13
   0   8   1 7964.21 277.917  13
   0  -8  -1 8371.24 363.448  12
   0   8   1 8453.06 381.442  11
   0   8   1 8863.51 319.723   5
   0  -8  -1 8593.42 346.079  10
   0  -8  -1 9725.56 397.203  11
   0   8   1 8171.20 341.830  10
   0   8   1 8774.28 347.349   8
   0  -8  -1 8702.97 345.921   8
   0  -8  -1 8645.13 342.130   6
   0   8   1 9003.38 333.125   7
   0   8   1 9124.63 340.252   6
   0  -8  -2 68.8498 18.5561   3
   0   8   2 138.316 45.6764   1
   0  -8  -2 168.589 52.5187   1
   0  -8  -2 94.1645 16.8918  13
   0  -8  -2 50.5704 37.4090  12
   0   8   2 75.5189 24.7777   5
   0  -8  -2 26.7940 40.0029  11
   0  -8  -2 123.097 39.7358  10
   0   8   2 37.6141 29.6650  10
   0   8   2 98.5937 39.0085  11
   0   8   2 65.5599 30.3108   8
   0  -8  -2 23.9904 26.9819   8
   0   8   2 51.4450 21.1056   6
   0  -8  -2 78.6433 31.8667   6
   0  -8  -3 70511.8 2031.30   3
   0   8   3 75617.4 2115.84   1
   0  -8  -3 67627.1 2115.07   1
   0  -8  -3 70673.8 2024.82  13
   0  -8  -3 67052.0 2097.72  12
   0   8   3 68394.5 2068.88   5
   0   8   3 64275.2 2097.15  10
   0  -8  -3 71572.9 2106.51  10
   0  -8  -3 76838.9 2161.46  11
   0   8   3 65104.2 2133.80  11
   0  -8  -3 67504.4 2063.99   8
   0   8   3 68090.7 2070.80   8
   0  -8  -3 70687.9 2074.79   6
   0   8   3 70682.0 2070.34   6
   0   8   4 350.287 59.6391   1
   0  -8  -4 385.536 67.9270   1
   0  -8  -4 405.145 44.8257  13
   0  -8  -4 300.592 56.5318  12
   0   8   4 310.764 48.6111   5
   0   8   4 306.963 69.6288  11
   0  -8  -4 315.551 57.2323  10
   0  -8  -4 292.755 64.7721  11
   0   8   4 332.296 61.7822  10
   0   8   4 333.621 48.1598   8
   0   8   4 369.330 51.5645   6
   0  -8  -4 352.277 53.6022   6
   0  -8  -5 12922.9 492.225  12
   0   8   5 13721.0 489.922   5
   0  -8  -5 13622.4 477.323   6
   0  -8  -5 14249.6 522.819  10
   0   8   5 12994.7 532.520  11
   0  -8  -5 14561.3 548.047  11
   0   8   5 12852.3 518.450  10
   0   8   5 12917.6 463.762   8
   0  -8  -5 12843.2 509.762   1
   0   8   5 13931.5 505.265   1
   0   8   6 4764.89 270.991  10
   0  -8  -6 5846.14 282.690  10
   0   8   6 5710.96 295.026  11
   0  -8  -6 5068.95 237.867   6
   0   8   6 5381.76 251.654   5
   0   8   6 5827.77 261.817   1
   0  -8  -6 5008.47 258.972   1
   0   8   7 4878.98 278.370  10
   0   8   7 5427.62 293.296  11
   0  -8  -7 6083.85 294.365  10
   0   8   7 5567.77 262.032   5
   0   8   7 5638.00 261.602   1
   0  -8  -7 4929.29 258.233   1
   0   8   8 12266.0 514.562  10
   0  -8  -8 13871.7 524.783  10
   0   8   8 12328.2 512.744  11
   0   8   8 12163.8 478.351   5
   0   8   8 11442.2 408.231   9
   0   8   8 13054.4 472.019   1
   0  -8  -8 11274.4 467.153   1
   0   8   9 1009.73 121.741  10
   0   8   9 940.595 118.647  11
   0  -8  -9 1152.11 124.701  10
   0   8   9 1055.07 107.569   5
   0   8   9 1022.99 77.0081   9
   0  -8  -9 849.726 95.3598   1
   0   8  10 1707.08 158.344  11
   0  -8 -10 2116.08 175.304  10
   0   8  10 1572.21 156.993  10
   0   8  10 1889.97 147.933   5
   0   8  10 1689.28 107.437   9
   0  -8 -10 1809.16 139.591   1
   0  -8 -11 26761.7 937.105   3
   0  -8 -11 31749.5 1027.42  10
   0   8  11 28506.8 996.886  11
   0   8  11 27194.6 1005.80  10
   0   8  11 30620.5 971.302   5
   0   8  11 26471.3 875.347   9
   0  -8 -11 26037.9 922.081   1
   0  -8 -12 3891.03 229.431   3
   0   8  12 3604.54 245.203  11
   0   8  12 3648.26 262.459  10
   0  -8 -12 4175.80 271.389  10
   0   8  12 3898.58 238.211   5
   0  -8 -12 3509.44 167.402   9
   0   8  12 3407.75 180.053   9
   0  -8 -12 3413.66 205.793   1
   0  -8 -13 4002.77 244.022   3
   0  -8 -13 4764.67 299.866  10
   0   8  13 4253.93 289.478  10
   0   8  13 4311.27 259.061   5
   0  -8 -13 4087.87 191.276   9
   0   8  13 4176.59 202.078   9
   0  -8 -13 3597.13 217.215   1
   0  -8 -14 29441.6 1041.41   3
   0   8  14 28042.9 1088.03  10
   0  -8 -14 31846.2 1111.65  10
   0   8  14 31236.5 1055.08   5
   0  -8 -14 29604.2 944.737   9
   0  -8 -14 28647.1 983.682   1
   0  -8 -15 803.964 115.986   3
   0   8  15 782.888 132.436  10
   0  -8 -15 824.802 134.309  10
   0   8  15 893.844 119.708   5
   0  -8 -15 918.186 87.9483   9
   0  -8 -15 851.397 94.2094   1
   0  -8 -16 3428.91 243.833   3
   0   8  16 3192.08 193.988   2
   0   8  16 3515.14 276.344  10
   0   8  16 3329.81 239.316   5
   0  -8 -16 3498.74 192.748   9
   0  -8 -16 3293.07 197.558   1
   0   8  17 15513.3 579.110   2
   0  -8 -17 15843.5 667.214   3
   0  -8 -17 16466.7 583.363   9
   0  -8 -17 16133.4 587.800   1
   0   8  17 14262.6 695.783  10
   0  -8 -18 210.420 71.6890   3
   0   8  18 163.261 43.1240   2
   0  -8 -18 145.768 45.3342   9
   0  -8 -18 197.898 48.0398   1
   0   8  18 279.400 88.2458  10
   0   8  19 1110.05 103.274   2
   0  -8 -19 925.243 133.657   3
   0  -8 -19 1039.02 111.463   9
   0  -8 -19 1122.59 105.333   1
   0   8  19 808.513 145.097  10
   0  -8 -20 2372.00 227.759   3
   0  -8 -20 2804.24 192.776   9
   0  -8 -20 2785.06 176.807   1
   0   8  20 2804.49 168.491   2
   0   8  20 2520.88 259.442  10
   0  -8 -21 2144.84 221.209   3
   0   8  21 2084.30 236.797  10
   0  -8 -21 2130.68 175.187   9
   0   8  21 2373.82 146.894   2
   0  -8 -21 2388.89 154.412   1
   0  -8 -22 3425.52 201.686  12
   0  -8 -22 3311.53 286.648   3
   0   8  22 3300.22 310.385  10
   0  -8 -22 3580.26 239.744   9
   0  -8 -22 3615.14 193.438   1
   0   8  22 3730.43 187.138   2
   0  -8 -23 934.513 98.0833  12
   0  -8 -23 808.649 147.120   3
   0   8  23 929.406 170.582  10
   0  -8 -23 1178.85 136.157   9
   0   8  23 983.322 78.7473   2
   0  -8 -23 1002.56 85.9328   1
   0  -8 -24 233.989 56.6579  12
   0  -8 -24 128.645 86.2805   3
   0   8  24 239.367 102.326  10
   0  -8 -24 321.269 86.1442   9
   0   8  24 256.712 34.2650   2
   0   8  25 1327.70 209.572  10
   0  -8 -25 1648.77 124.090  12
   0  -8 -25 1437.17 160.886   9
   0  -8 -25 1200.58 183.582   3
   0  -8 -26 6318.91 370.301   9
   0  -8 -26 6164.61 435.403   3
   0   8  26 5852.15 460.071  10
   0  -8 -27 364.031 89.5755   9
   0  -8 -27 514.618 146.832   3
   0   8  27 501.247 145.110  10
   0  -8 -28 13324.0 614.577   9
   0  -8 -28 12467.5 690.974   3
   0   8  28 11768.5 726.768  10
   0  -8 -29 525.925 116.352   9
   0  -8 -29 438.310 135.036   3
   0   8  29 372.753 111.963  11
   0   8  29 247.554 108.295  10
   0  -8 -30 1296.61 174.518   9
   0  -8 -30 1392.50 216.205   3
   0   8  30 1081.62 173.202  11
   0   8  30 1198.74 218.907  10
   0  -8 -31 219.318 96.9506   9
   0  -8 -31-154.533 116.011   3
   0   8  31-20.6757 83.3378  10
   0   8  31 49.3109 77.7936  11
   0  -8 -32 883.806 196.644   3
   0   8  32 829.432 199.113  10
   0  -8 -33 254.993 121.500   3
   0   8  33-77.0594 121.605  10
   0  -8 -34 6595.90 522.859   3
   0   8  34 5832.68 533.880  10
   0  -8 -35 36.2380 115.690   3
   0   8  35 252.325 147.739  10
   0   9 -29 29.8578 94.7426  14
   0   9 -29-141.672 96.5599   3
   0  -9  29 231.363 129.284   8
   0   9 -29-37.2697 105.541   9
   0   9 -28 235.400 125.797  14
   0  -9  28 7.22361 95.9820   8
   0   9 -28 292.676 139.436   3
   0   9 -27 1051.40 219.360   3
   0   9 -27 506.429 162.074  14
   0  -9  27 873.530 219.791   8
   0  -9  27 516.690 143.888   7
   0  -9  27 958.084 174.039   4
   0   9 -26 640.178 165.791   3
   0  -9  26 717.361 148.222   4
   0   9 -26 777.033 189.455  14
   0  -9  26 626.071 173.170   8
   0  -9  26 858.870 174.022   7
   0   9 -25 1166.03 208.004   3
   0  -9  25 807.394 154.466   4
   0   9 -25 665.949 161.474  14
   0  -9  25 1018.22 165.001  10
   0  -9  25 690.997 182.071   8
   0  -9  25 928.586 170.430   7
   0   9 -24 1678.74 241.032   3
   0  -9  24 1661.67 216.512   4
   0   9 -24 1622.92 238.596  14
   0  -9  24 1644.49 200.621  10
   0  -9  24 1404.03 241.199   8
   0  -9  24 1440.97 200.854   7
   0   9 -23 86.9266 80.6148   3
   0  -9  23 245.025 96.9035   4
   0   9 -23 67.8142 85.0153  14
   0  -9  23 243.447 89.2290  10
   0  -9  23 125.615 108.229   8
   0  -9  23 291.240 109.675   7
   0   9 -22 70.5893 86.2363   3
   0   9 -22 35.1776 68.4497  14
   0  -9  22 79.0854 72.0983   4
   0  -9  22-88.3162 66.9105  10
   0  -9  22 30.6407 78.3788   8
   0  -9  22 2.26580 54.5273   7
   0   9 -21 622.137 150.996   3
   0   9 -21 842.671 166.850  14
   0  -9  21 1083.85 167.719  12
   0  -9  21 684.683 131.728   4
   0  -9  21 785.985 142.912  10
   0  -9  21 933.761 195.089   8
   0  -9  21 958.428 149.575   7
   0   9 -20 1008.49 173.383   3
   0   9 -20 1032.57 181.599  14
   0  -9  20 1280.61 181.349  12
   0  -9  20 1168.74 167.472   4
   0  -9  20 1113.91 150.576  10
   0  -9  20 1252.25 210.835   8
   0  -9  20 1455.63 180.609   7
   0   9 -19 1082.96 175.711   3
   0   9 -19 1512.06 206.486  14
   0  -9  19 1388.20 182.254  12
   0  -9  19 1321.88 169.956   4
   0  -9  19 1272.00 163.793  10
   0  -9  19 1236.57 203.160   8
   0  -9  19 1384.99 171.790   7
   0   9 -18 1614.28 209.622   3
   0   9 -18 1663.30 125.095   2
   0  -9  18 1830.28 120.705   1
   0   9 -18 1893.44 226.504  14
   0  -9  18 1713.16 201.075  12
   0  -9  18 2023.02 206.825   4
   0  -9  18 1969.54 189.808  10
   0  -9  18 1790.88 235.156   8
   0  -9  18 1800.14 199.159   7
   0   9 -17 641.144 137.026   3
   0   9 -17 778.425 87.8169   2
   0  -9  17 857.175 86.5886   1
   0   9 -17 773.553 145.221  14
   0  -9  17 743.484 135.975  12
   0  -9  17 706.914 115.257  11
   0  -9  17 937.493 140.581   4
   0  -9  17 891.803 128.865  10
   0  -9  17 683.578 151.167   8
   0  -9  17 746.581 123.928   7
   0   9 -16 11.5470 57.3566   3
   0  -9  16 22.1680 32.9285   1
   0   9 -16 79.0557 40.0654   2
   0   9 -16 128.382 72.2355  14
   0  -9  16 123.208 73.3872  12
   0  -9  16 60.9896 56.4324  11
   0  -9  16 15.3399 55.3250   4
   0  -9  16 102.305 49.0641  10
   0  -9  16 68.2738 71.9318   8
   0  -9  16 170.578 70.2216   7
   0   9 -15 44.7717 53.2046   3
   0  -9  15-16.5535 40.0639   1
   0   9 -15 51.7137 34.7410   2
   0   9 -15 77.5498 67.8174  14
   0  -9  15 39.6491 56.5412  11
   0  -9  15 191.090 86.4263  12
   0  -9  15 137.667 66.8982   4
   0  -9  15 3.49736 39.5766  10
   0  -9  15-17.5247 70.2297   8
   0  -9  15 18.0410 50.0112   7
   0   9 -14 662.621 120.125   3
   0  -9  14 770.110 93.3329   1
   0   9 -14 691.078 88.2457   2
   0   9 -14 497.271 111.997  14
   0  -9  14 700.179 118.760  12
   0   9 -14 759.294 111.565  11
   0  -9  14 798.260 118.192  11
   0  -9  14 752.636 115.685   4
   0  -9  14 691.903 100.781  10
   0  -9  14 509.471 126.759   8
   0  -9  14 718.554 113.077   7
   0   9 -13 3095.62 247.254   3
   0   9 -13 3036.70 198.279   2
   0  -9  13 3557.86 208.709   1
   0   9 -13 3110.60 267.206  14
   0   9 -13 3475.38 248.523  12
   0   9 -13 3574.93 238.909  11
   0  -9  13 3446.63 244.168  11
   0  -9  13 3726.58 274.344  12
   0  -9  13 3418.80 243.548   4
   0  -9  13 3242.94 221.226  10
   0  -9  13 3053.97 271.560   8
   0  -9  13 3227.59 234.369   7
   0   9 -12 130.764 43.3868   2
   0   9 -12 42.5479 55.2310   3
   0  -9  12 65.4940 32.0781   1
   0   9 -12 25.6297 49.1260  14
   0  -9  12 223.981 70.7930  11
   0   9 -12-15.8260 48.7427  11
   0  -9  12 61.7597 48.3631  12
   0   9 -12 96.5625 60.3869  12
   0  -9  12 75.2883 39.8122   4
   0  -9  12 75.1209 39.1193  10
   0  -9  12 61.3603 51.6463   8
   0  -9  12 35.8623 38.0358   7
   0   9 -11 1003.15 105.606   2
   0  -9  11 941.653 117.088   4
   0   9 -11 872.458 120.960   3
   0  -9  11 974.804 105.708   1
   0   9 -11 996.926 140.729  14
   0  -9  11 1166.86 132.923  11
   0   9 -11 1061.71 122.961  11
   0   9 -11 1129.69 134.348  12
   0  -9  11 897.477 126.673  12
   0  -9  11 1069.16 112.408  10
   0  -9  11 974.999 143.955   8
   0  -9  11 957.254 118.458   7
   0  -9  10 3.63588 41.2308   3
   0  -9  10-16.1661 37.7488   4
   0   9 -10-52.1307 49.0836   3
   0   9 -10-11.9638 30.8832   2
   0  -9  10-28.8383 37.2747   1
   0   9 -10 59.9765 51.7956  14
   0  -9  10-56.0471 44.1166  11
   0   9 -10-41.6899 43.2220  11
   0   9 -10-15.4935 42.7434  12
   0  -9  10 23.6390 44.4479  12
   0   9 -10 5.83554 39.6265   4
   0  -9  10 30.6988 30.2968  10
   0  -9  10-58.1793 56.7396   8
   0   9 -10-14.1209 36.2852   7
   0  -9  10 18.3405 34.9288   7
   0   9 -10-5.42233 50.5209   6
   0   9  -9 1397.20 145.177   3
   0  -9   9 1448.04 154.545   3
   0  -9   9 1391.53 129.291   1
   0   9  -9 1371.84 155.702  14
   0   9  -9 1383.60 135.943  11
   0  -9   9 1673.75 151.851  11
   0  -9   9 1484.75 157.829  12
   0   9  -9 1438.16 147.736  12
   0  -9   9 1404.00 134.152   4
   0   9  -9 1586.57 131.244   4
   0  -9   9 1584.32 130.199  10
   0  -9   9 1525.25 167.101   8
   0   9  -9 1674.94 136.738   7
   0  -9   9 1322.32 130.946   7
   0   9  -9 1288.28 146.741   6
   0   9  -8 1274.41 130.937   3
   0  -9   8 1425.45 143.033   3
   0  -9   8 1284.35 125.176   4
   0   9  -8 1306.42 148.089  14
   0   9  -8 1612.86 149.752  12
   0   9  -8 1329.36 132.633  11
   0  -9   8 1335.05 136.340  11
   0  -9   8 1372.51 147.764  12
   0  -9   8 1406.50 127.641   1
   0   9  -8 1348.01 121.544   4
   0  -9   8 1409.60 116.197  10
   0  -9   8 1515.50 160.253   8
   0   9  -8 1339.34 144.128   6
   0  -9   8 1415.57 128.777   7
   0   9  -8 1354.67 122.550   7
   0  -9   7 580.936 83.3992   4
   0  -9   7 608.041 92.8644   3
   0   9  -7 531.998 83.3321   3
   0   9  -7 754.027 109.387  14
   0  -9   7 708.889 99.6891  11
   0   9  -7 584.961 87.6753  11
   0   9  -7 613.655 92.5596  12
   0  -9   7 695.112 103.469  12
   0  -9   7 635.309 87.7570   1
   0   9  -7 717.559 84.5371   4
   0  -9   7 594.176 97.6435   8
   0  -9   7 644.888 88.4842   7
   0   9  -7 726.565 103.957   6
   0   9  -7 589.374 79.9411   7
   0   9  -6 854.936 98.9872   3
   0  -9   6 1059.22 111.910   3
   0  -9   6 849.483 95.0535   4
   0   9  -6 868.274 115.420  14
   0  -9   6 1166.40 125.379  11
   0  -9   6 1021.94 124.863  12
   0   9  -6 888.514 106.757  11
   0   9  -6 960.640 112.653  12
   0   9  -6 1059.61 119.668   6
   0  -9   6 926.843 99.4185   7
   0   9  -6 995.985 98.6368   7
   0   9  -6 1036.42 99.3269   4
   0  -9   6 918.944 121.545   8
   0  -9   6 1036.21 107.789   1
   0  -9   5 428.129 74.6809   1
   0  -9   5 669.836 96.1677  11
   0   9  -5 389.784 72.2706  11
   0  -9   5 396.230 78.4811  12
   0   9  -5 467.842 76.5793  12
   0   9  -5 550.767 80.8517   6
   0  -9   5 351.465 61.4565   7
   0   9  -5 413.698 61.6857   7
   0   9  -5 502.475 69.0973   4
   0  -9   5 508.169 86.1677   8
   0  -9   5 517.540 77.1185   3
   0   9  -5 360.515 64.5557   3
   0  -9   5 382.779 63.4425   4
   0  -9   4 2718.81 186.012   1
   0   9  -4 2858.34 189.809   6
   0   9  -4 2831.88 170.092   7
   0  -9   4 2793.31 169.429   7
   0  -9   4 2910.82 204.163  11
   0   9  -4 2615.19 187.026  11
   0   9  -4 2711.43 188.149  12
   0  -9   4 2951.13 207.590  12
   0   9  -4 2860.51 169.289   4
   0  -9   4 2813.73 197.444   8
   0  -9   4 2825.51 176.392   3
   0   9  -4 2741.03 170.384   3
   0  -9   4 2522.05 164.392   4
   0  -9   3 3967.29 207.001   3
   0   9  -3 3575.43 192.314   3
   0  -9   3 3254.30 186.727   4
   0  -9   3 3878.32 226.146   1
   0   9  -3 3132.99 149.827  13
   0  -9   3 3611.52 229.909  12
   0   9  -3 3962.77 229.560  12
   0   9  -3 3775.80 233.214  11
   0  -9   3 3725.29 234.159  11
   0   9  -3 3845.24 199.637   4
   0   9  -3 3536.08 142.777   5
   0  -9   3 3446.90 187.996  10
   0   9  -3 4201.58 238.089   8
   0  -9   3 4249.48 236.637   8
   0   9  -3 3626.36 194.064   7
   0  -9   3 3175.88 184.450   7
   0   9  -3 3214.76 200.400   6
   0  -9   2 447.093 64.8392   3
   0   9  -2 481.964 62.2997   3
   0   9  -2 527.497 68.5951   4
   0  -9   2 351.239 70.8397   1
   0   9  -2 487.232 42.7097  13
   0   9  -2 531.699 84.9902  11
   0   9  -2 473.751 76.9649  12
   0  -9   2 534.480 92.1746  12
   0   9  -2 420.528 42.9712   5
   0  -9   2 456.511 62.1614  10
   0  -9   2 539.117 85.8252  11
   0   9  -2 629.322 85.2200   8
   0  -9   2 393.572 70.9092   8
   0  -9   2 395.660 67.4525   6
   0   9  -2 483.879 63.8156   7
   0   9  -2 462.952 68.5734   6
   0   9  -1 99.3129 31.7987   3
   0  -9   1 79.4486 28.8788   3
   0   9  -1 64.9285 30.7816   4
   0   9  -1 72.0732 31.9575   1
   0  -9   1 61.8079 35.9527   1
   0   9  -1 111.269 19.5614  13
   0   9  -1 80.8319 42.3635  11
   0   9  -1 143.490 50.3449  12
   0  -9   1 37.0996 38.4212  12
   0   9  -1 119.855 27.6174   5
   0  -9   1 63.8504 28.9840  10
   0  -9   1 104.716 47.8648  11
   0  -9   1 120.889 46.4351   8
   0   9  -1 162.943 45.7773   8
   0   9  -1 126.105 35.9340   7
   0   9  -1 162.658 41.9994   6
   0  -9   1 92.0454 40.6220   6
   0  -9   0 705.128 66.2586   3
   0   9   0 911.539 74.4131   3
   0   9   0 947.722 85.2588   4
   0   9   0 889.728 98.6689   1
   0  -9   0 892.210 103.439   1
   0   9   0 948.860 53.8349  13
   0   9   0 948.863 115.189  11
   0  -9   0 796.234 100.201  12
   0   9   0 792.282 68.2591   5
   0  -9   0 857.485 86.3080  10
   0  -9   0 978.300 113.475  11
   0  -9   0 1131.00 104.776   8
   0   9   0 758.161 86.9116   8
   0   9   0 827.592 86.0773   6
   0   9   0 919.335 85.6192   7
   0  -9   0 995.116 96.7665   6
   0  -9  -1 172.818 34.5700   3
   0   9   1 162.043 38.5218   4
   0   9   1 170.293 35.8412   3
   0   9   1 161.921 43.7771   1
   0  -9  -1 59.4498 45.6527   1
   0   9   1 133.442 22.1273  13
   0  -9  -1 167.888 19.3423  13
   0   9   1 77.4854 46.6135  11
   0  -9  -1 116.475 45.4683  12
   0   9   1 132.513 31.6295   5
   0  -9  -1 129.956 38.5403  10
   0   9   1 134.621 41.1728  10
   0  -9  -1 129.085 52.5046  11
   0  -9  -1 150.390 44.3856   8
   0   9   1 184.010 43.5953   8
   0   9   1 124.669 36.5068   6
   0   9   1 225.434 43.7945   7
   0  -9  -1 125.146 39.5332   6
   0  -9  -2 400.188 45.7105   3
   0  -9  -2 374.524 73.0569   1
   0   9   2 441.160 68.1448   1
   0  -9  -2 413.201 33.1605  13
   0  -9  -2 360.010 70.2821  12
   0   9   2 384.005 53.1975   5
   0  -9  -2 406.477 77.0917  11
   0   9   2 359.326 77.2177  11
   0  -9  -2 540.563 73.1721  10
   0   9   2 400.277 66.5575  10
   0   9   2 406.312 61.4490   8
   0  -9  -2 396.866 58.2109   8
   0  -9  -2 527.858 66.1309   6
   0   9   2 447.722 57.6371   6
   0  -9  -3 838.192 62.2358   3
   0   9   3 886.491 96.0646   1
   0  -9  -3 569.547 82.4796   1
   0  -9  -3 698.107 52.5436  13
   0  -9  -3 684.660 88.4453  12
   0   9   3 853.461 80.4510   5
   0   9   3 731.046 87.2669  10
   0   9   3 803.202 105.131  11
   0  -9  -3 993.499 116.977  11
   0  -9  -3 745.501 92.0174  10
   0  -9  -3 713.866 76.5519   8
   0   9   3 765.732 78.7177   8
   0  -9  -3 769.573 80.3840   6
   0   9   3 841.288 80.2233   6
   0  -9  -4 815.362 64.2257   3
   0  -9  -4 682.238 89.6392   1
   0   9   4 1030.08 101.873   1
   0  -9  -4 798.263 62.3496  13
   0  -9  -4 855.231 96.7016  12
   0   9   4 844.442 85.8048   5
   0  -9  -4 906.891 97.8624  10
   0   9   4 788.186 95.7406  10
   0  -9  -4 1012.02 119.783  11
   0   9   4 597.214 94.9764  11
   0   9   4 729.226 76.8833   8
   0  -9  -4 734.184 78.3055   6
   0   9   4 801.307 76.2331   6
   0  -9  -5 233.734 59.4444   1
   0   9   5 233.644 52.0541   1
   0  -9  -5 224.868 38.9253  13
   0  -9  -5 215.988 49.8849  12
   0   9   5 114.602 37.1431   5
   0  -9  -5 274.273 54.4364  10
   0   9   5 175.559 58.0723  11
   0   9   5 215.101 60.7036  10
   0  -9  -5 230.081 64.4909  11
   0   9   5 208.501 43.0781   8
   0  -9  -5 203.547 44.5232   6
   0  -9  -6 367.663 58.7977   6
   0  -9  -6 383.768 64.8148  12
   0  -9  -6 416.741 80.9199  11
   0  -9  -6 304.429 64.3756  10
   0   9   6 378.160 73.5500  10
   0   9   6 294.797 74.5785  11
   0  -9  -6 336.988 71.7672   1
   0   9   6 500.180 76.1628   1
   0   9   6 320.824 49.1730   8
   0   9   6 372.530 58.7973   5
   0   9   7 227.812 62.3940  11
   0  -9  -7 291.816 66.6372  10
   0   9   7 345.865 75.1908  10
   0  -9  -7 212.258 45.5938   6
   0   9   7 257.517 54.2790   5
   0   9   7 227.862 51.6748   1
   0  -9  -7 186.269 54.0413   1
   0   9   8 136.308 52.9609  10
   0   9   8 125.737 64.2110  11
   0  -9  -8 233.282 67.4214  10
   0   9   8 203.146 48.5808   5
   0  -9  -8 237.152 57.7941   1
   0   9   8 212.251 50.7531   1
   0   9   9 595.861 101.762  11
   0   9   9 715.348 110.874  10
   0  -9  -9 427.776 86.8402  10
   0   9   9 408.671 75.3534   5
   0   9   9 401.855 51.1955   9
   0  -9  -9 489.993 78.3696   1
   0  -9 -10 2813.71 210.556  10
   0   9  10 2221.51 197.354  10
   0   9  10 2409.58 199.100  11
   0   9  10 2220.77 171.460   5
   0   9  10 2302.39 131.627   9
   0  -9 -10 2522.66 177.699   1
   0  -9 -11 38.5481 35.2929   3
   0   9  11 108.495 54.0669  10
   0  -9 -11 95.2553 58.4542  10
   0   9  11 65.1625 43.7999  11
   0   9  11 29.8519 37.9625   5
   0   9  11 49.0990 28.1846   9
   0  -9 -11 172.104 54.6486   1
   0  -9 -12 161.037 52.9661   3
   0   9  12 179.243 74.0933  10
   0  -9 -12 155.159 61.1945  10
   0   9  12 142.219 61.0109  11
   0   9  12 135.555 55.7140   5
   0   9  12 141.401 36.6698   9
   0  -9 -12 64.9749 43.7366   1
   0  -9 -13 588.763 92.5019   3
   0   9  13 469.860 106.824  10
   0   9  13 562.602 99.9350  11
   0  -9 -13 543.206 106.564  10
   0   9  13 528.183 90.0030   5
   0   9  13 518.519 63.8202   9
   0  -9 -13 444.892 77.8291   1
   0  -9 -14 21.5272 41.9851   3
   0   9  14 18.6683 64.0116  10
   0   9  14-4.27709 47.0432  11
   0  -9 -14 32.7459 58.0087  10
   0   9  14-18.3475 52.1123   5
   0   9  14 5.67101 26.4776   9
   0  -9 -14 37.4094 25.8373   9
   0  -9 -14 9.02971 32.5409   1
   0  -9 -15 3.74003 43.4492   3
   0   9  15-20.6983 44.4999  10
   0   9  15 44.0885 43.5197  11
   0   9  15-85.9978 66.6469   5
   0  -9 -15-16.3370 26.0951   9
   0  -9 -15-31.4252 39.4527   1
   0  -9 -16-15.7298 43.3456   3
   0   9  16-2.18515 40.1654   2
   0  -9 -16 55.4033 30.2142   9
   0  -9 -16 57.2901 42.7055   1
   0   9  16 124.302 72.9100  10
   0  -9 -17 853.022 129.309   3
   0   9  17 1036.11 106.908   2
   0  -9 -17 1042.12 98.1091   9
   0  -9 -17 932.097 107.886   1
   0   9  17 988.793 155.549  10
   0   9  18 1245.68 118.240   2
   0  -9 -18 1377.05 158.789   3
   0  -9 -18 1265.16 113.822   9
   0  -9 -18 1270.57 126.122   1
   0   9  18 893.455 152.038  10
   0  -9 -19 309.434 92.6723   3
   0   9  19 309.288 61.1856   2
   0  -9 -19 385.753 69.9849   9
   0  -9 -19 402.048 73.8316   1
   0   9  19 373.613 97.9163  10
   0  -9 -20 454.685 107.175   3
   0  -9 -20 472.397 76.1666   9
   0  -9 -20 518.488 76.8707   1
   0   9  20 408.668 69.3845   2
   0   9  20 536.176 126.504  10
   0  -9 -21 267.414 91.7431   3
   0  -9 -21 171.810 49.5902   9
   0   9  21 209.176 52.0277   2
   0  -9 -21 169.485 51.1459   1
   0   9  21 96.3070 86.1950  10
   0  -9 -22 1106.84 166.840   3
   0  -9 -22 1278.89 134.973   9
   0   9  22 1190.67 108.994   2
   0  -9 -22 1126.29 117.097   1
   0   9  22 1229.73 199.327  10
   0  -9 -23 16.4493 59.5944   3
   0   9  23 75.6958 95.1475  10
   0  -9 -23 149.934 62.0678   9
   0  -9 -23 0.75077 36.6568   1
   0   9  23 31.2512 26.4529   2
   0  -9 -24 876.132 96.7743  12
   0  -9 -24 843.171 155.544   3
   0   9  24 753.255 152.425  10
   0  -9 -24 1026.11 124.907   9
   0   9  24 1017.59 90.0162   2
   0  -9 -24 903.515 93.0589   1
   0  -9 -25 15.4687 32.2297  12
   0   9  25-3.40794 70.7560  10
   0  -9 -25-13.9632 25.0260   1
   0  -9 -25-19.0800 54.2709   9
   0  -9 -25-0.70353 62.4551   3
   0  -9 -26-10.9116 51.4502   9
   0  -9 -26-42.3374 74.4201   3
   0   9  26 40.8603 81.7090  10
   0  -9 -27 102.338 73.1191   9
   0  -9 -27 191.604 108.002   3
   0   9  27 67.3029 82.4641  11
   0   9  27 186.168 102.604  10
   0  -9 -28 215.882 88.0477   9
   0  -9 -28 82.7792 87.0597   3
   0   9  28 234.085 122.378  10
   0   9  28 79.6291 70.8485  11
   0  -9 -29-59.2539 63.8644   9
   0  -9 -29 89.2481 100.654   3
   0   9  29 181.063 90.7336  11
   0   9  29 147.454 101.081  10
   0  -9 -30 149.232 74.3496   9
   0  -9 -30 32.9010 103.151   3
   0   9  30 4.75003 72.4790  10
   0   9  30 94.9152 80.8759  11
   0  -9 -31 116.634 59.9932   9
   0  -9 -31-101.573 102.501   3
   0   9  31-21.5529 82.3831  10
   0   9  31-34.1936 83.4114  11
   0  -9 -32 52.3707 89.3607   3
   0   9  32 145.085 119.411  10
   0  -9 -33-49.2395 105.939   3
   0   9  33 49.1007 92.0968  10
   0  -9 -34 728.971 186.730   3
   0   9  34 546.495 168.972  10
   0  -9 -35 273.897 138.959   3
   0   9  35 424.641 177.843  10
   0  10 -28 541.236 152.540  14
   0  10 -28 437.802 157.122   3
   0 -10  28 460.605 174.686   8
   0  10 -27 266.558 126.322  14
   0 -10  27 127.368 126.264   8
   0  10 -27 161.640 107.314   3
   0  10 -26 1731.32 264.744   3
   0  10 -26 1584.26 254.245  14
   0 -10  26 1529.68 275.523   8
   0 -10  26 1314.96 199.537   7
   0 -10  26 1405.35 201.396   4
   0  10 -25 0.47428 74.8130   3
   0  10 -25-103.081 96.8727  14
   0 -10  25 14.1322 92.4719   8
   0 -10  25 155.769 96.0808   7
   0 -10  25 114.761 72.2041   4
   0  10 -24 350.449 127.231   3
   0 -10  24 138.371 70.2392   4
   0  10 -24 324.957 117.418  14
   0 -10  24 317.689 154.025   8
   0 -10  24 459.139 123.378   7
   0  10 -23 1947.69 253.866   3
   0  10 -23 1991.09 264.654  14
   0 -10  23 1702.71 208.257   4
   0 -10  23 1941.59 216.858  10
   0 -10  23 1943.15 280.702   8
   0 -10  23 1755.83 217.206   7
   0  10 -22 1064.69 191.170   3
   0  10 -22 859.550 166.345  14
   0 -10  22 1193.71 186.231  12
   0 -10  22 1233.02 175.136   4
   0 -10  22 1056.24 161.019  10
   0 -10  22 1225.89 219.753   8
   0 -10  22 1128.85 177.190   7
   0  10 -21 1176.24 190.712   3
   0  10 -21 1214.16 195.984  14
   0 -10  21 1202.15 182.567  12
   0 -10  21 1193.92 168.149   4
   0 -10  21 1093.95 158.561  10
   0 -10  21 1372.99 229.616   8
   0 -10  21 1174.90 171.610   7
   0  10 -20 2627.65 275.888   3
   0  10 -20 2602.20 283.453  14
   0 -10  20 3194.68 289.264  12
   0 -10  20 3041.41 264.112   4
   0 -10  20 2699.25 241.201  10
   0 -10  20 2723.05 309.247   8
   0 -10  20 2474.17 240.611   7
   0  10 -19 200.222 89.2768   3
   0  10 -19 246.548 111.661  14
   0 -10  19 269.986 104.465  12
   0 -10  19 208.912 85.0457   4
   0 -10  19 248.945 87.3410  10
   0 -10  19 72.6594 86.7029   8
   0 -10  19 163.620 79.4366   7
   0  10 -18 1498.81 200.705   3
   0 -10  18 1453.54 114.110   1
   0  10 -18 1676.72 217.131  14
   0 -10  18 1336.66 185.382  12
   0 -10  18 1455.55 176.789   4
   0 -10  18 1418.21 165.923  10
   0 -10  18 1290.36 207.651   8
   0 -10  18 1502.93 183.777   7
   0  10 -17 2641.85 259.922   3
   0 -10  17 2974.67 182.472   1
   0  10 -17 2584.29 175.055   2
   0  10 -17 2407.19 257.148  14
   0 -10  17 2697.57 256.612  12
   0 -10  17 2580.86 230.055   4
   0 -10  17 2615.88 215.593  10
   0 -10  17 2630.03 282.549   8
   0 -10  17 2774.28 236.163   7
   0  10 -16 193.966 76.8441   3
   0  10 -16 243.285 57.1483   2
   0 -10  16 235.675 57.1360   1
   0  10 -16 121.940 74.1669  14
   0 -10  16 245.180 91.6525  12
   0 -10  16 201.863 79.9424  11
   0 -10  16 207.316 76.5444   4
   0 -10  16 208.777 67.2390  10
   0 -10  16 280.911 104.305   8
   0 -10  16 196.861 74.4098   7
   0  10 -15 53.3244 57.4066   3
   0 -10  15-20.1678 38.4918   1
   0  10 -15 28.2915 40.2125   2
   0  10 -15-26.1472 64.5840  14
   0  10 -15 82.5102 57.6646  11
   0 -10  15 49.9513 55.7585  11
   0 -10  15 38.4713 73.5999  12
   0 -10  15-15.4061 45.8374   4
   0 -10  15 25.6945 40.7914  10
   0 -10  15 12.8029 76.6732   8
   0 -10  15 16.1435 48.4267   7
   0  10 -14 3156.33 210.663   2
   0  10 -14 3304.48 265.488   3
   0 -10  14 3583.00 218.865   1
   0  10 -14 3357.94 287.519  14
   0  10 -14 3489.54 244.854  11
   0 -10  14 3956.43 295.401  12
   0 -10  14 3730.73 267.434  11
   0 -10  14 3174.66 245.269   4
   0 -10  14 3526.35 235.556  10
   0 -10  14 3844.50 316.064   8
   0 -10  14 3513.89 251.722   7
   0 -10  13 15.7265 59.9587   4
   0  10 -13 29.0685 35.0054   2
   0  10 -13-48.5019 61.3426   3
   0 -10  13 87.5298 37.4473   1
   0  10 -13-39.8053 64.0714  14
   0  10 -13 125.709 59.3403  11
   0 -10  13 42.0278 48.0613  11
   0 -10  13 74.9542 68.1155  12
   0 -10  13 27.2323 47.3846  10
   0 -10  13 75.7099 71.5637   8
   0 -10  13 45.6589 58.1791   7
   0  10 -12 8406.58 447.820   3
   0  10 -12 8470.09 402.648   2
   0 -10  12 8976.67 405.302   1
   0  10 -12 9092.94 486.905  14
   0  10 -12 9478.77 442.338  11
   0 -10  12 9536.75 489.293  12
   0 -10  12 9285.76 456.327  11
   0 -10  12 9224.60 442.279   4
   0 -10  12 9228.64 412.648  10
   0 -10  12 9778.67 511.014   8
   0 -10  12 9212.05 439.306   7
   0  10 -11 4629.52 266.353   2
   0  10 -11 4674.05 297.771   3
   0 -10  11 5082.53 274.500   1
   0  10 -11 4834.91 327.178  14
   0 -10  11 4359.27 312.752  12
   0  10 -11 5143.94 294.517  11
   0 -10  11 5337.87 312.295  11
   0 -10  11 4866.24 286.127   4
   0 -10  11 5104.92 269.061  10
   0 -10  11 4868.44 337.632   8
   0 -10  11 5167.27 292.475   7
   0 -10  10 852.016 107.594   4
   0  10 -10 593.337 87.5655   2
   0  10 -10 682.165 108.264   3
   0 -10  10 746.191 97.8291   1
   0  10 -10 772.380 126.545  14
   0  10 -10 720.796 103.976  11
   0  10 -10 962.959 121.500  12
   0 -10  10 750.914 120.379  12
   0 -10  10 902.693 121.802  11
   0  10 -10 660.945 90.7269   4
   0 -10  10 814.638 95.0519  10
   0 -10  10 567.613 110.609   8
   0  10 -10 799.145 101.536   7
   0 -10  10 810.745 106.444   7
   0 -10   9 2184.62 191.169   3
   0  10  -9 1986.84 177.357   3
   0 -10   9 2161.66 171.897   4
   0 -10   9 2478.89 179.879   1
   0  10  -9 2288.56 205.710  14
   0 -10   9 2651.08 203.942  11
   0  10  -9 2660.94 204.825  12
   0 -10   9 2267.60 203.093  12
   0  10  -9 2150.57 181.347  11
   0  10  -9 2328.04 167.811   4
   0 -10   9 2348.80 161.239  10
   0  10  -9 2300.60 167.685   7
   0 -10   9 2159.32 206.408   8
   0  10  -9 2157.63 192.558   6
   0 -10   9 2170.44 172.900   7
   0  10  -8 735.630 102.754   3
   0 -10   8 766.283 100.345   4
   0 -10   8 697.439 103.683   3
   0  10  -8 805.640 118.910  14
   0  10  -8 915.828 118.243  12
   0  10  -8 828.612 108.677  11
   0 -10   8 935.233 118.338  11
   0 -10   8 728.330 113.387  12
   0 -10   8 934.062 109.612   1
   0  10  -8 813.402 96.9008   4
   0 -10   8 871.272 94.4066  10
   0 -10   8 669.603 113.880   8
   0  10  -8 792.218 96.8563   7
   0 -10   8 885.610 107.331   7
   0  10  -8 733.332 112.520   6
   0 -10   7 761.980 96.4902   4
   0 -10   7 697.276 97.5471   3
   0  10  -7 930.051 110.698   3
   0  10  -7 793.514 120.418  14
   0  10  -7 776.559 109.480  11
   0 -10   7 883.255 116.674  11
   0 -10   7 671.403 110.881  12
   0  10  -7 677.499 99.9666  12
   0 -10   7 764.558 100.561   1
   0  10  -7 655.590 85.1829   4
   0 -10   7 734.853 113.347   8
   0  10  -7 873.399 114.610   6
   0 -10   7 734.995 95.3942   7
   0  10  -7 767.781 91.2608   7
   0 -10   6 8315.37 375.067   3
   0 -10   6 7787.63 353.064   4
   0  10  -6 7583.96 355.474   3
   0  10  -6 7555.87 392.322  14
   0 -10   6 8089.70 395.768  11
   0  10  -6 7839.58 378.365  11
   0  10  -6 8292.07 387.704  12
   0 -10   6 7784.63 403.663  12
   0 -10   6 7672.33 350.021   7
   0  10  -6 7892.83 347.968   7
   0  10  -6 7772.07 380.822   6
   0  10  -6 7687.17 344.875   4
   0 -10   6 7646.78 394.783   8
   0 -10   6 7693.54 369.175   1
   0 -10   5 12.4590 39.9305   1
   0  10  -5 5.64533 33.8205   6
   0 -10   5-5.36724 33.0969   7
   0  10  -5-9.03014 28.5267   7
   0  10  -5 81.0930 45.8725  11
   0 -10   5 32.9542 38.5150  12
   0  10  -5-11.2523 41.3408  12
   0 -10   5 9.85013 40.1654  11
   0  10  -5 13.4608 29.8688   4
   0 -10   5 59.0923 46.2986   8
   0  10  -5-26.6814 41.4447   3
   0 -10   5 10.9952 32.2871   4
   0 -10   5 1.13131 32.0674   3
   0  10  -4 10635.5 441.350   3
   0 -10   4 11124.3 446.925   4
   0 -10   4 11176.7 454.949   3
   0 -10   4 10856.5 475.061   1
   0  10  -4 11990.7 399.060  13
   0  10  -4 10926.8 484.298  11
   0 -10   4 12281.0 509.826  11
   0  10  -4 12024.9 493.605  12
   0 -10   4 10914.2 495.807  12
   0  10  -4 11228.2 443.923   4
   0 -10   4 10656.3 430.888  10
   0 -10   4 10954.7 488.478   8
   0  10  -4 12989.6 505.202   8
   0  10  -4 11424.2 476.728   6
   0  10  -4 11278.0 444.980   7
   0 -10   4 11550.1 451.281   7
   0  10  -3 15884.8 571.117   3
   0 -10   3 15497.9 575.789   4
   0 -10   3 16186.3 577.874   3
   0 -10   3 15929.0 619.819   1
   0  10  -3 16109.7 517.740  13
   0  10  -3 16881.0 625.755  12
   0 -10   3 16985.2 646.279  11
   0 -10   3 15474.0 632.527  12
   0  10  -3 15585.6 623.529  11
   0  10  -3 15523.9 500.746   5
   0  10  -3 15739.9 572.216   4
   0 -10   3 15527.6 567.181  10
   0  10  -3 17639.0 629.208   8
   0 -10   3 16054.4 624.109   8
   0  10  -3 15957.3 574.994   7
   0 -10   3 15560.6 576.734   7
   0  10  -3 15867.8 605.120   6
   0 -10   2 20696.6 693.245   3
   0  10  -2 19712.9 697.087   4
   0  10  -2 20445.1 693.526   3
   0 -10   2 20028.3 746.609   1
   0  10  -2 20106.8 629.723  13
   0  10  -2 21243.5 752.385  12
   0  10  -2 19847.8 756.902  11
   0 -10   2 19946.6 756.554  12
   0  10  -2 20409.8 641.741   5
   0 -10   2 21784.3 779.473  11
   0 -10   2 19043.9 691.197  10
   0  10  -2 22007.0 748.118   8
   0 -10   2 20185.7 740.890   8
   0  10  -2 20875.0 725.748   6
   0 -10   2 20406.1 732.219   6
   0  10  -2 20359.1 700.634   7
   0 -10   1 3240.15 172.982   3
   0  10  -1 3141.17 173.213   3
   0  10  -1 3373.28 182.932   4
   0 -10   1 3231.41 215.479   1
   0  10  -1 3417.81 134.142  13
   0  10  -1 3613.88 218.146  12
   0  10  -1 3280.98 222.495  11
   0 -10   1 3372.07 223.889  12
   0  10  -1 3196.88 154.257   5
   0 -10   1 3139.06 182.380  10
   0 -10   1 3336.96 230.009  11
   0 -10   1 3238.61 204.652   8
   0  10  -1 3300.96 202.723   8
   0  10  -1 3432.42 185.440   7
   0 -10   1 3355.46 200.163   6
   0  10  -1 3495.78 198.041   6
   0  10   0 6802.87 277.976   3
   0  10   0 7181.27 296.244   4
   0 -10   0 7135.75 278.530   3
   0  10   0 7825.48 340.921   1
   0 -10   0 6717.53 336.933   1
   0  10   0 6534.34 229.152  13
   0 -10   0 6861.56 339.283  12
   0  10   0 6852.71 351.413  11
   0  10   0 6611.62 267.943   5
   0 -10   0 6882.94 306.465  10
   0 -10   0 6923.12 355.540  11
   0  10   0 6937.82 317.348   8
   0 -10   0 7151.75 323.109   8
   0  10   0 6682.67 291.280   7
   0  10   0 6858.61 305.355   6
   0 -10   0 6531.26 307.516   6
   0  10   1 22796.8 735.593   4
   0 -10  -1 22065.7 701.402   3
   0  10   1 21117.9 702.300   3
   0 -10  -1 23001.2 800.220   1
   0  10   1 23464.8 784.584   1
   0  10   1 21006.7 654.233  13
   0 -10  -1 19914.7 772.546  12
   0  10   1 21192.7 801.572  11
   0  10   1 21350.2 709.355   5
   0  10   1 21425.1 751.699  10
   0 -10  -1 25207.2 835.522  11
   0 -10  -1 21533.1 750.648  10
   0  10   1 22124.0 756.187   8
   0 -10  -1 21040.0 747.488   8
   0 -10  -1 21342.9 746.540   6
   0  10   1 22709.8 733.878   7
   0  10   1 22757.9 744.759   6
   0 -10  -2 154.997 31.1803   3
   0 -10  -2 146.066 56.9082   1
   0  10   2 235.171 57.6141   1
   0 -10  -2 201.279 22.9802  13
   0 -10  -2 180.858 55.9968  12
   0  10   2 211.854 62.9106  11
   0  10   2 170.260 38.6013   5
   0  10   2 157.039 47.7898  10
   0 -10  -2 153.290 48.1957  10
   0 -10  -2 194.250 62.8418  11
   0 -10  -2 182.655 45.3961   8
   0  10   2 230.114 50.1836   8
   0 -10  -2 126.214 43.3881   6
   0  10   2 272.332 48.2884   6
   0 -10  -3 28352.2 842.293   3
   0 -10  -3 25286.9 933.259   1
   0  10   3 28931.7 938.205   1
   0 -10  -3 27067.8 817.159  13
   0 -10  -3 26538.2 927.336  12
   0  10   3 25833.2 959.038  11
   0  10   3 26404.7 879.159   5
   0  10   3 25250.3 910.524  10
   0 -10  -3 29782.1 982.940  11
   0 -10  -3 27391.8 917.565  10
   0 -10  -3 26806.1 886.354   8
   0  10   3 27166.4 896.977   8
   0  10   3 28043.4 886.895   6
   0 -10  -3 25430.7 886.058   6
   0 -10  -4 2245.22 116.514   3
   0 -10  -4 1908.39 163.780   1
   0  10   4 2359.08 169.668   1
   0 -10  -4 2282.64 112.934  13
   0  10   4 2003.24 179.130  11
   0 -10  -4 2032.80 157.778  12
   0  10   4 2139.96 144.160   5
   0  10   4 2092.41 163.850  10
   0 -10  -4 2349.02 186.985  11
   0 -10  -4 2170.81 161.774  10
   0  10   4 2296.61 147.011   8
   0 -10  -4 2190.42 141.769   8
   0 -10  -4 2225.49 147.600   6
   0  10   4 2343.09 143.873   6
   0  10   5 25516.8 844.667   1
   0 -10  -5 22088.9 837.877   1
   0 -10  -5 23642.8 756.228  13
   0 -10  -5 23229.4 823.138  12
   0  10   5 23766.6 805.201   5
   0 -10  -5 26276.5 853.301  10
   0  10   5 23769.3 878.944  11
   0  10   5 22784.4 839.360  10
   0 -10  -5 25251.4 891.092  11
   0  10   5 23045.2 785.706   8
   0 -10  -5 23663.2 796.281   6
   0 -10  -6 22178.8 827.939   1
   0  10   6 24630.4 828.135   1
   0 -10  -6 24691.3 764.686  13
   0 -10  -6 22148.6 802.623  12
   0  10   6 22563.1 800.461   5
   0 -10  -6 25527.6 886.829  11
   0  10   6 23129.9 868.080  11
   0 -10  -6 25397.1 848.188  10
   0  10   6 21916.5 835.078  10
   0  10   6 22686.7 769.476   8
   0 -10  -6 22547.7 783.342   6
   0 -10  -7 888.584 99.0767  12
   0  10   7 815.593 93.6302   5
   0 -10  -7 875.414 90.7642   6
   0  10   7 835.894 117.514  11
   0  10   7 780.789 108.348  10
   0 -10  -7 938.743 112.038  10
   0  10   7 858.618 83.6146   8
   0  10   7 914.036 103.232   1
   0 -10  -7 805.192 104.880   1
   0  10   8 1629.32 158.410  10
   0 -10  -8 2017.37 169.697  10
   0  10   8 2143.23 183.220  11
   0 -10  -8 1779.02 134.492   6
   0  10   8 1815.11 145.342   5
   0 -10  -8 1734.23 152.082   1
   0  10   9 28109.9 1023.93  11
   0  10   9 27788.0 1020.34  10
   0  10   9 30000.9 984.580   5
   0  10   9 26934.8 888.854   9
   0 -10  -9 27142.6 976.190   1
   0 -10 -10 214.765 71.6713  10
   0  10  10 91.7780 54.5875  11
   0  10  10 24.9953 51.4939  10
   0  10  10 103.372 53.5342   5
   0  10  10 75.7712 28.0472   9
   0 -10 -10 48.2343 38.7031   1
   0  10  11 17135.5 700.732  11
   0  10  11 16734.5 706.879  10
   0 -10 -11 19419.1 726.184  10
   0  10  11 17007.7 661.583   5
   0  10  11 16366.1 574.575   9
   0 -10 -11 16974.4 652.565   1
   0 -10 -12 291.540 74.6703   3
   0  10  12 143.136 72.5215  10
   0 -10 -12 219.117 121.364  10
   0  10  12 68.9983 67.4135  11
   0  10  12 75.3229 73.3229   5
   0  10  12 86.6832 39.8500   9
   0 -10 -12 170.821 62.3557   1
   0 -10 -13 3504.74 226.939   3
   0  10  13 3875.41 282.893  10
   0 -10 -13 4309.71 291.774  10
   0  10  13 3736.79 267.984  11
   0  10  13 3949.82 252.345   5
   0  10  13 3560.85 186.104   9
   0 -10 -13 3494.62 228.856   1
   0 -10 -14 7308.57 359.350   3
   0 -10 -14 8109.69 429.686  10
   0  10  14 6803.87 387.402  11
   0  10  14 6600.12 400.970  10
   0  10  14 7536.83 379.896   5
   0  10  14 6581.57 291.923   9
   0 -10 -14 6529.80 340.065   1
   0 -10 -15 8252.06 396.538   1
   0  10  15 8700.37 352.631   9
   0 -10 -15 8824.84 422.504   3
   0  10  15 8311.91 446.661  11
   0  10  15 8521.19 475.502  10
   0 -10 -16 122.417 54.7394   1
   0 -10 -16 128.106 39.1716   9
   0 -10 -16 124.902 53.3427   3
   0  10  16 206.251 70.2147  11
   0  10  16 146.735 74.8475  10
   0 -10 -17 8664.89 408.300   1
   0 -10 -17 9372.11 362.572   9
   0  10  17 9062.26 406.523   2
   0 -10 -17 8435.20 442.571   3
   0  10  17 8919.68 477.534  11
   0  10  17 9111.22 507.975  10
   0 -10 -18 59.6855 40.6392   1
   0 -10 -18 58.6306 34.8743   9
   0 -10 -18 17.7446 48.9193   3
   0  10  18 86.1858 41.6611   2
   0  10  18 117.448 63.4267  11
   0  10  18 61.0042 66.8852  10
   0 -10 -19 8006.15 373.474   1
   0 -10 -19 7598.55 334.893   9
   0 -10 -19 7598.21 422.810   3
   0  10  19 7618.91 364.155   2
   0  10  19 7742.58 441.060  11
   0  10  19 6720.09 454.629  10
   0 -10 -20 3870.31 238.104   1
   0 -10 -20 4005.75 221.909   9
   0  10  20 3991.25 235.906   2
   0 -10 -20 3555.25 276.780   3
   0  10  20 3586.97 321.008  10
   0  10  20 3365.55 283.102  11
   0  10  21 517.694 81.4063   2
   0 -10 -21 723.322 94.8843   1
   0 -10 -21 618.067 88.8174   9
   0 -10 -21 496.700 116.654   3
   0  10  21 407.323 99.4951  11
   0  10  21 485.370 129.683  10
   0 -10 -22 4616.41 261.433   1
   0  10  22 4709.03 255.172   2
   0 -10 -22 4518.20 258.833   9
   0 -10 -22 4552.37 334.565   3
   0  10  22 3892.25 312.395  11
   0  10  22 3991.09 351.786  10
   0  10  23 7513.90 347.430   2
   0 -10 -23 7923.12 364.946   1
   0 -10 -23 7650.46 372.634   9
   0 -10 -23 7456.84 457.947   3
   0  10  23 7553.53 506.426  10
   0  10  23 7538.29 461.626  11
   0 -10 -24 1711.78 142.790   1
   0  10  24 1474.69 125.359   2
   0  10  24 1433.33 212.514  10
   0  10  24 1487.23 192.790  11
   0 -10 -24 1530.76 153.957   9
   0 -10 -24 1620.70 202.606   3
   0 -10 -25 1753.94 140.302  12
   0  10  25 1537.15 232.909  10
   0  10  25 1467.59 192.227  11
   0 -10 -25 1691.93 209.887   3
   0 -10 -25 1666.79 158.711   9
   0 -10 -25 1749.84 137.068   1
   0  10  26 1686.51 211.738  11
   0  10  26 1278.51 210.292  10
   0 -10 -26 1629.76 212.205   3
   0 -10 -26 1491.09 158.894   9
   0 -10 -26 1480.69 114.286   1
   0 -10 -27 17.2795 49.2553   9
   0  10  27-35.3810 79.9699  10
   0  10  27 126.090 80.5522  11
   0 -10 -27 118.412 89.6497   3
   0 -10 -28 7590.55 412.367   9
   0  10  28 7384.82 476.910  11
   0  10  28 6708.20 526.423  10
   0 -10 -28 7728.85 509.761   3
   0 -10 -29 329.198 87.3086   9
   0  10  29 109.656 86.9653  10
   0  10  29 389.790 106.708  11
   0 -10 -29 125.478 87.8149   3
   0 -10 -30 1139.39 154.948   9
   0  10  30 921.803 192.894  10
   0  10  30 1229.85 187.128  11
   0 -10 -30 1304.60 216.403   3
   0  10  31 2211.07 308.985  10
   0  10  31 1850.59 232.089  11
   0 -10 -31 2573.71 300.455   3
   0  10  32 1249.01 235.443  10
   0 -10 -32 1075.62 201.123   3
   0  10  33-10.3506 86.8048  10
   0 -10 -33 197.522 113.446   3
   0  10  34 3888.09 445.585  10
   0 -10 -34 4681.27 429.531   3
   0  10  35-19.0330 104.531  10
   0 -10 -35 196.267 138.778   3
   0  10  36 3130.65 400.488  10
   0 -10 -36 3845.23 406.507   3
   0 -11  27 66.9975 138.088   8
   0  11 -27-157.625 111.745   3
   0  11 -27 101.964 111.006  14
   0 -11  26 899.358 218.585   8
   0  11 -26 1073.81 206.017   3
   0  11 -26 828.140 195.977  14
   0 -11  25 1257.25 194.491   4
   0  11 -25 1671.71 248.511   3
   0 -11  25 1186.16 252.692   8
   0 -11  25 1696.98 223.639   7
   0  11 -25 1756.40 260.725  14
   0 -11  24 380.484 114.388   4
   0  11 -24 430.098 136.157   3
   0 -11  24 530.015 153.428   8
   0 -11  24 301.626 101.375   7
   0  11 -24 260.411 111.655  14
   0  11 -23 621.385 154.059   3
   0 -11  23 410.823 112.475   4
   0  11 -23 608.812 159.210  14
   0 -11  23 585.574 170.273   8
   0 -11  23 752.240 154.976   7
   0 -11  22 258.870 104.342   4
   0  11 -22 335.190 125.983   3
   0 -11  22 317.399 111.034  12
   0  11 -22-21.7948 101.139  14
   0 -11  22 171.973 77.2904  10
   0 -11  22 141.344 111.279   8
   0 -11  22 280.908 102.785   7
   0  11 -21 23.5815 72.0983   3
   0 -11  21 38.0885 64.6165   4
   0 -11  21 116.222 90.7354  12
   0  11 -21 57.1442 67.4517  14
   0 -11  21 21.1883 49.2634  10
   0 -11  21-31.9375 75.3821   8
   0 -11  21 27.3298 61.4571   7
   0  11 -20 201.679 90.0709   3
   0 -11  20 419.975 111.908   4
   0 -11  20 390.255 114.236  12
   0  11 -20 321.363 118.411  14
   0 -11  20 307.347 82.4460  10
   0 -11  20 335.164 115.119   8
   0 -11  20 312.516 91.9766   7
   0 -11  19 301.086 91.3126   4
   0  11 -19 242.215 103.346   3
   0  11 -19 370.541 121.460  14
   0 -11  19 364.677 111.312  12
   0 -11  19 277.198 83.0404  10
   0 -11  19 375.259 129.947   8
   0 -11  19 409.693 110.081   7
   0  11 -18 1877.14 228.577   3
   0 -11  18 1764.15 136.854   1
   0  11 -18 1416.40 205.999  14
   0 -11  18 1688.73 213.393  12
   0 -11  18 1797.44 197.422   4
   0 -11  18 1979.23 195.949  10
   0 -11  18 1497.46 229.119   8
   0 -11  18 1661.08 192.677   7
   0  11 -17 2755.13 265.195   3
   0 -11  17 2902.88 193.820   1
   0  11 -17 2890.98 290.833  14
   0 -11  17 2637.47 264.132  12
   0 -11  17 3148.49 260.360   4
   0 -11  17 2846.75 228.962  10
   0 -11  17 3025.18 309.910   8
   0 -11  17 2625.76 237.958   7
   0 -11  16 1306.74 165.726   4
   0  11 -16 1157.71 171.125   3
   0  11 -16 1232.41 189.204  14
   0 -11  16 1270.91 186.432  12
   0 -11  16 1276.21 126.234   1
   0  11 -16 1303.87 131.986   2
   0 -11  16 1629.23 165.978  10
   0 -11  16 1133.13 187.097   8
   0 -11  16 1228.26 158.022   7
   0  11 -15 57.9367 62.4565   3
   0 -11  15-18.7154 52.0648   4
   0  11 -15 31.2399 70.2604  14
   0  11 -15-4.09790 41.1819  11
   0 -11  15 15.1657 68.5649  12
   0 -11  15-72.5965 51.2329   1
   0  11 -15 27.0755 42.5825   2
   0 -11  15 51.3422 45.4164  10
   0 -11  15 37.3383 80.0331   8
   0 -11  15 30.4033 49.8578   7
   0 -11  14 240.703 80.1728   4
   0  11 -14 313.402 97.0238   3
   0  11 -14 146.307 74.4270  14
   0 -11  14 288.698 90.8768  11
   0  11 -14 250.987 72.7154  11
   0 -11  14 161.549 70.2185  12
   0  11 -14 208.702 58.0537   2
   0 -11  14 352.502 71.1045   1
   0 -11  14 322.259 70.8509  10
   0 -11  14 337.786 107.610   8
   0 -11  14 236.580 73.6785   7
   0  11 -13 749.150 102.980   2
   0 -11  13 1022.39 132.195   4
   0  11 -13 700.615 122.271   3
   0  11 -13 652.942 127.857  14
   0  11 -13 962.350 130.101  11
   0 -11  13 884.962 135.854  11
   0 -11  13 804.557 142.798  12
   0 -11  13 904.483 112.292   1
   0 -11  13 847.739 108.220  10
   0 -11  13 555.286 124.808   8
   0 -11  13 766.799 120.373   7
   0 -11  12 1910.23 178.702   4
   0  11 -12 2008.70 194.008   3
   0  11 -12 1727.51 159.358   2
   0  11 -12 1986.31 213.188  14
   0 -11  12 1998.95 205.648  12
   0 -11  12 2035.78 197.592  11
   0  11 -12 2183.79 187.738  11
   0 -11  12 1971.28 170.728   1
   0 -11  12 1968.29 162.988  10
   0 -11  12 1815.26 211.463   8
   0 -11  12 1846.57 172.337   7
   0 -11  11 2399.72 193.040   4
   0  11 -11 2494.68 213.388   3
   0  11 -11 2134.93 175.631   2
   0 -11  11 2615.11 194.456   1
   0  11 -11 2224.27 218.515  14
   0  11 -11 2488.82 204.893  11
   0 -11  11 2202.09 218.729  12
   0 -11  11 2427.79 212.258  11
   0 -11  11 2373.22 175.134  10
   0 -11  11 2377.88 232.364   8
   0 -11  11 2558.04 200.756   7
   0  11 -10 10.4585 45.5605   3
   0  11 -10-15.1765 36.9660   2
   0 -11  10-0.18433 37.3279   4
   0  11 -10 54.9070 60.2311  14
   0 -11  10-16.6489 59.7287  12
   0 -11  10 109.415 60.4807  11
   0  11 -10 57.2131 52.4412  11
   0 -11  10 79.6334 51.1771   1
   0  11 -10 37.9612 38.2864   4
   0 -11  10 82.3368 40.2383  10
   0 -11  10 14.2791 57.2607   8
   0 -11  10 37.1603 41.0819   7
   0  11 -10 43.9249 43.2773   7
   0 -11   9 1674.98 156.400   4
   0  11  -9 1699.39 163.337   3
   0  11  -9 1426.13 170.817  14
   0 -11   9 1872.87 191.036  12
   0  11  -9 1771.08 166.916  11
   0 -11   9 1918.77 183.253  11
   0 -11   9 1665.21 153.968   1
   0  11  -9 1708.69 149.240   4
   0 -11   9 1724.23 187.600   8
   0 -11   9 1777.23 139.666  10
   0 -11   9 1787.29 158.223   7
   0  11  -9 1604.77 147.319   7
   0 -11   8 1187.38 133.565   3
   0  11  -8 1023.24 126.648   3
   0 -11   8 1057.62 123.417   4
   0  11  -8 1058.58 145.598  14
   0  11  -8 1045.74 130.868  11
   0 -11   8 1247.72 157.820  12
   0  11  -8 1158.32 139.670  12
   0 -11   8 1214.83 145.268  11
   0 -11   8 1180.00 133.481   1
   0  11  -8 1087.67 116.617   4
   0 -11   8 1195.94 111.478  10
   0 -11   8 1196.59 155.223   8
   0 -11   8 1187.53 125.955   7
   0  11  -8 1099.09 118.367   7
   0  11  -8 1301.07 152.575   6
   0 -11   7 4012.15 238.448   4
   0  11  -7 3764.27 239.535   3
   0 -11   7 3933.31 256.660   3
   0 -11   7 3811.15 248.204   1
   0  11  -7 3549.88 266.231  14
   0 -11   7 3437.32 265.127  12
   0 -11   7 4581.84 285.092  11
   0  11  -7 3904.04 261.183  12
   0  11  -7 3963.21 258.303  11
   0  11  -7 3952.75 232.050   4
   0 -11   7 3915.04 276.443   8
   0  11  -7 4060.30 235.624   7
   0 -11   7 3855.63 236.585   7
   0  11  -7 4033.11 267.816   6
   0 -11   6 406.629 76.8516   4
   0 -11   6 455.970 81.7792   3
   0  11  -6 485.552 81.1754   3
   0 -11   6 305.653 74.0006   1
   0  11  -6 579.503 108.612  14
   0  11  -6 530.689 95.2345  11
   0  11  -6 387.344 79.2234  12
   0 -11   6 484.067 107.168  12
   0  11  -6 422.732 70.4098   4
   0 -11   6 451.134 90.5634  11
   0 -11   6 377.937 86.7716   8
   0  11  -6 473.883 77.4672   7
   0 -11   6 395.298 72.6262   7
   0  11  -6 450.587 89.2531   6
   0  11  -5 253.617 58.9457   3
   0 -11   5 236.653 57.8238   3
   0 -11   5 286.190 65.1062   4
   0 -11   5 281.128 68.9769   1
   0  11  -5 340.412 47.5212  13
   0  11  -5 325.580 77.3973  12
   0  11  -5 292.335 76.3699  11
   0 -11   5 274.815 78.8122  12
   0  11  -5 297.412 62.2261   4
   0 -11   5 345.216 61.7644  10
   0 -11   5 373.043 82.4586  11
   0 -11   5 140.584 57.1109   8
   0  11  -5 395.962 78.7483   6
   0 -11   5 378.010 71.2857   7
   0  11  -5 260.174 59.8430   7
   0  11  -4 118.358 48.5038   3
   0 -11   4 119.367 41.5494   3
   0 -11   4 199.113 57.7601   4
   0 -11   4 88.3180 47.9016   1
   0  11  -4 121.643 37.8926  13
   0  11  -4 77.1892 53.0037  11
   0  11  -4 109.189 45.6413  12
   0 -11   4 201.591 67.2762  12
   0  11  -4 95.6756 19.0178   5
   0  11  -4 155.907 43.9103   4
   0 -11   4 61.2512 41.1174  11
   0 -11   4 95.3140 42.4147  10
   0  11  -4 40.3650 45.4708   8
   0 -11   4 157.726 61.2129   8
   0  11  -4 108.677 51.4903   6
   0  11  -4 118.574 41.5090   7
   0 -11   4 90.0408 49.9832   7
   0  11  -3 54.7101 40.6846   3
   0 -11   3-26.6124 36.4268   3
   0 -11   3 6.90158 59.2578   1
   0  11  -3-16.4955 17.6491  13
   0  11  -3-32.7750 41.8369  11
   0 -11   3 35.3526 43.9841  12
   0  11  -3-38.9245 45.8425  12
   0  11  -3 0.35302 18.6579   5
   0  11  -3-2.22770 27.3021   4
   0 -11   3 10.1357 62.7269  11
   0 -11   3 86.1069 44.2635  10
   0 -11   3 37.6777 51.2164   8
   0  11  -3 29.1825 57.3828   8
   0  11  -3 41.4490 36.7876   7
   0  11  -3 17.9216 49.5576   6
   0 -11   2 852.928 88.9015   3
   0  11  -2 816.521 87.7365   3
   0  11  -2 690.651 85.4881   4
   0 -11   2 865.642 117.004   1
   0  11  -2 854.500 59.3124  13
   0 -11   2 977.135 131.076  12
   0  11  -2 990.705 123.434  11
   0  11  -2 817.289 107.378  12
   0  11  -2 781.813 65.7762   5
   0 -11   2 689.335 85.1446  10
   0 -11   2 911.357 122.235  11
   0  11  -2 824.545 102.801   8
   0 -11   2 831.975 107.349   8
   0 -11   2 812.484 106.640   6
   0  11  -2 788.047 90.5441   7
   0  11  -2 812.822 98.3312   6
   0  11  -1 139.303 40.4604   4
   0 -11   1 154.016 41.1801   3
   0  11  -1 197.447 45.8011   3
   0 -11   1 231.444 64.0285   1
   0  11  -1 150.939 24.3678  13
   0  11  -1 139.140 61.7047  11
   0 -11   1 231.755 71.3748  12
   0  11  -1 161.941 35.3994   5
   0 -11   1 143.785 46.1959  10
   0 -11   1 234.495 76.6543  11
   0  11  -1 119.140 42.9404   8
   0 -11   1 147.319 52.5430   8
   0  11  -1 226.294 52.4220   7
   0  11  -1 194.319 54.8075   6
   0 -11   1 164.341 51.7647   6
   0 -11   0 87.1218 34.8510   3
   0  11   0 183.293 50.4937   4
   0  11   0 161.267 43.9075   3
   0 -11   0 107.366 51.6484   1
   0  11   0 277.624 31.0285  13
   0  11   0 228.419 71.7304  11
   0 -11   0 248.754 77.8723  12
   0  11   0 212.032 42.3492   5
   0 -11   0 173.787 62.9341  11
   0 -11   0 208.835 55.6984  10
   0  11   0 260.103 64.4782   8
   0 -11   0 257.309 70.3640   8
   0 -11   0 304.040 67.0803   6
   0  11   0 182.443 46.0312   7
   0  11   0 186.496 52.7029   6
   0 -11  -1-34.9488 49.6806   1
   0  11   1 158.080 46.6204   7
   0  11   1 88.4935 29.8738   6
   0 -11  -1 68.0288 38.4612   6
   0 -11  -1 145.875 50.8185  12
   0  11   1 40.9674 45.5363  11
   0  11   1 101.094 33.5418   5
   0  11   1 7.19641 29.9967  10
   0 -11  -1 74.5369 56.7245  11
   0 -11  -1 36.4804 30.7310  10
   0  11   1 96.4773 42.0499   8
   0 -11  -1 38.3821 36.7574   8
   0 -11  -1 96.6398 31.2758   3
   0  11   1 52.4700 27.4346   3
   0  11   1 123.175 40.6194   4
   0  11   2 94.4912 39.7383   4
   0 -11  -2 91.3559 29.6471   3
   0  11   2 123.556 48.0845   1
   0 -11  -2 26.4377 43.4855   1
   0 -11  -2 79.4072 16.8515  13
   0  11   2 27.0730 41.2866  11
   0 -11  -2 69.8381 42.0214  12
   0  11   2 103.572 37.5374   5
   0 -11  -2 137.010 49.5110  10
   0  11   2 8.64586 31.2528  10
   0 -11  -2 78.4694 46.5411  11
   0 -11  -2 52.7280 30.7345   8
   0  11   2 96.2458 39.2452   8
   0 -11  -2 131.019 43.2635   6
   0  11   2 80.2877 35.4212   6
   0  11   2 113.364 39.4715   7
   0 -11  -3 109.098 29.8866   3
   0  11   3 47.5200 42.9479   1
   0 -11  -3 71.6122 48.8389   1
   0 -11  -3 75.7735 18.7464  13
   0 -11  -3 118.238 46.3929  12
   0  11   3 96.9430 34.7816   5
   0  11   3 46.6092 49.4269  11
   0 -11  -3 82.3865 57.4130  11
   0  11   3 99.1484 46.5925  10
   0 -11  -3 73.2657 43.0716  10
   0  11   3 63.7199 37.9440   8
   0 -11  -3 80.4885 34.6755   8
   0 -11  -3 17.4901 27.5446   6
   0  11   3 82.3727 33.2149   6
   0 -11  -4 4002.52 179.116   3
   0  11   4 4482.93 253.925   1
   0 -11  -4 3584.22 245.892   1
   0 -11  -4 3758.36 164.718  13
   0  11   4 4124.92 272.448  11
   0 -11  -4 3460.95 228.547  12
   0  11   4 4209.47 219.851   5
   0 -11  -4 4248.60 242.931  10
   0  11   4 3848.38 241.387  10
   0 -11  -4 4880.59 290.984  11
   0 -11  -4 3979.28 210.444   8
   0  11   4 3745.34 212.540   8
   0  11   4 4060.12 214.033   6
   0 -11  -4 3955.83 216.280   6
   0 -11  -5 1463.63 96.7287   3
   0 -11  -5 1341.86 143.066   1
   0  11   5 1616.44 144.012   1
   0 -11  -5 1581.59 101.057  13
   0 -11  -5 1614.41 142.596  12
   0  11   5 1525.57 128.279   5
   0  11   5 1311.81 136.319  10
   0 -11  -5 1844.19 156.871  10
   0  11   5 1427.65 156.762  11
   0 -11  -5 1790.95 172.787  11
   0  11   5 1578.98 123.117   8
   0 -11  -5 1504.48 124.884   6
   0 -11  -6 527.681 88.7229   1
   0  11   6 687.071 96.4293   1
   0 -11  -6 632.570 67.7946  13
   0 -11  -6 506.478 84.6644  12
   0  11   6 648.324 82.6936   5
   0 -11  -6 809.097 105.758  10
   0  11   6 733.552 114.137  11
   0  11   6 522.610 94.0240  10
   0 -11  -6 715.283 112.109  11
   0  11   6 570.311 74.9540   8
   0 -11  -6 568.175 76.2273   6
   0 -11  -7 49.9779 35.6994   6
   0 -11  -7 126.542 52.2672  12
   0  11   7 81.5337 59.0063  11
   0  11   7 122.884 61.0988  10
   0 -11  -7 80.8714 51.3072  11
   0 -11  -7 137.688 46.6009  10
   0 -11  -7-66.9080 52.0621   1
   0  11   7 89.1957 38.1033   8
   0  11   7 66.3784 32.9789   5
   0 -11  -8 1041.68 126.181   1
   0 -11  -8 990.604 115.468  12
   0  11   8 1133.72 120.604   5
   0 -11  -8 1203.53 136.946  10
   0  11   8 1110.07 138.128  10
   0  11   8 1124.03 141.953  11
   0  11   8 990.543 98.5333   8
   0 -11  -8 899.870 104.435   6
   0 -11  -9 449.014 74.2990  12
   0  11   9 562.480 102.603  11
   0  11   9 930.002 130.583  10
   0 -11  -9 629.422 103.997   1
   0  11   9 450.457 99.0764   5
   0 -11  -9 455.823 75.5560   6
   0  11  10 1503.19 175.306  11
   0  11  10 1836.46 188.346  10
   0 -11 -10 1436.84 156.389   1
   0  11  11 917.989 134.890  11
   0  11  11 824.291 132.535  10
   0 -11 -11 981.316 138.101  10
   0 -11 -11 974.904 119.689   1
   0  11  11 824.564 78.7246   9
   0  11  11 873.393 114.649   5
   0  11  12 178.520 72.6775  10
   0  11  12 277.080 80.3174  11
   0 -11 -12 302.176 84.5222  10
   0 -11 -12 237.689 69.5858   1
   0  11  12 300.208 49.7010   9
   0  11  12 281.718 68.1465   5
   0  11  13 115.625 39.7684   5
   0  11  13 251.069 81.7424  11
   0  11  13 158.585 73.6053  10
   0 -11 -13 272.852 77.4432  10
   0 -11 -13 221.714 61.8031   1
   0  11  13 210.057 45.5401   9
   0 -11 -13 106.491 44.7735   3
   0  11  14 369.493 92.7285  11
   0  11  14 412.832 108.868  10
   0 -11 -14 359.141 76.1905   1
   0  11  14 305.347 56.3582   9
   0 -11 -14 348.187 77.5335   3
   0  11  15 33.1433 46.7018  11
   0  11  15 48.0802 51.6231  10
   0 -11 -15 77.7583 43.9911   1
   0  11  15 68.2220 34.2617   9
   0 -11 -15 66.3015 47.1101   3
   0  11  16 832.956 144.005  10
   0  11  16 960.983 145.741  11
   0 -11 -16 901.373 122.043   1
   0  11  16 842.665 90.1263   9
   0 -11 -16 847.226 119.175   3
   0  11  17 267.846 105.757  10
   0  11  17-43.3640 62.1920  11
   0 -11 -17 82.4373 63.4889   1
   0 -11 -17 141.815 72.4987   3
   0  11  17-38.2176 43.3441   2
   0  11  18 59.0912 52.3803  11
   0  11  18 31.6219 55.6133  10
   0 -11 -18 55.5313 44.1681   1
   0  11  18 113.865 52.4461   2
   0 -11 -18-40.1331 51.2850   3
   0  11  19 169.391 89.1802  10
   0  11  19 136.857 66.0336  11
   0 -11 -19 250.036 70.6140   1
   0 -11 -19 295.195 58.7565   9
   0  11  19 264.373 66.6509   2
   0 -11 -19 439.547 99.3978   3
   0  11  20 52.2750 49.4758  11
   0  11  20-42.7295 64.3383  10
   0 -11 -20 39.7104 39.3307   1
   0 -11 -20 104.657 37.5459   9
   0  11  20 122.832 54.7973   2
   0 -11 -20-2.11169 58.3987   3
   0  11  21-10.2947 58.4036  11
   0  11  21-15.0838 65.9274  10
   0 -11 -21-65.3570 52.2930   1
   0 -11 -21 18.6903 32.4286   9
   0  11  21-60.3210 47.8795   2
   0 -11 -21 10.8679 50.8380   3
   0  11  22 210.702 91.6033  11
   0  11  22 152.740 102.822  10
   0  11  22 258.774 72.1089   2
   0 -11 -22 172.767 59.4730   1
   0 -11 -22 161.137 56.6179   9
   0 -11 -22 328.660 101.769   3
   0  11  23 674.522 129.555  11
   0  11  23 740.656 162.672  10
   0  11  23 821.582 106.532   2
   0 -11 -23 953.294 116.285   1
   0 -11 -23 899.162 107.995   9
   0 -11 -23 896.812 156.590   3
   0  11  24 135.661 73.9646  11
   0  11  24 96.4146 76.1897  10
   0 -11 -24 93.0401 44.3130   1
   0  11  24 237.138 60.7475   2
   0 -11 -24 193.680 62.3588   9
   0 -11 -24 37.5914 65.1908   3
   0  11  25-24.3001 74.5218  10
   0  11  25 85.2363 71.6593  11
   0 -11 -25 63.5038 53.4597   1
   0 -11 -25 4.45448 43.0042   9
   0 -11 -25 69.2905 77.2591   3
   0  11  26 140.632 85.3259  10
   0  11  26 187.723 81.5828  11
   0 -11 -26 208.045 52.8740   1
   0 -11 -26 390.622 78.5941   9
   0 -11 -26 287.161 96.5031   3
   0  11  27 11.5327 85.2267  10
   0  11  27 43.8501 60.0103  11
   0 -11 -27 46.3146 37.8617   1
   0 -11 -27 67.0598 48.5275   9
   0 -11 -27-168.397 111.070   3
   0 -11 -28 934.465 127.418   9
   0 -11 -28 813.310 165.590   3
   0  11  28 611.067 142.444  11
   0  11  28 748.869 184.144  10
   0 -11 -29-21.9100 54.9073   9
   0 -11 -29-75.6366 96.8610   3
   0  11  29 66.4015 79.5201  11
   0 -11 -30-26.3048 49.7804   9
   0 -11 -30-173.989 120.101   3
   0  11  30 44.7302 74.7587  11
   0  11  30 82.0872 113.687  10
   0 -11 -31 41.5626 109.298   3
   0  11  31 155.717 90.9292  11
   0  11  31-96.7744 117.138  10
   0 -11 -32-109.232 95.8420   3
   0  11  32-41.4539 106.510  10
   0  11  32-5.53192 66.9483  11
   0 -11 -33-92.8168 101.622   3
   0  11  33-26.4453 115.102  10
   0 -11 -34 223.326 125.557   3
   0  11  34 364.266 146.647  10
   0 -11 -35 29.0490 91.9086   3
   0  11  35 305.318 140.294  10
   0 -11 -36 330.703 139.526   3
   0  11  36-20.0267 116.324  10
   0  12 -27 107.358 118.382  14
   0  12 -27 26.2856 117.026   3
   0 -12  27 225.205 134.031   8
   0  12 -26 2.15620 99.2218  14
   0  12 -26-69.9660 111.777   3
   0 -12  26 8.62461 128.736   8
   0  12 -25 1291.30 231.484  14
   0  12 -25 963.551 196.019   3
   0 -12  25 1074.20 238.624   8
   0  12 -24 218.888 110.162  14
   0 -12  24 343.755 155.708   8
   0  12 -24 205.243 106.865   3
   0  12 -23 1429.49 228.094   3
   0  12 -23 1462.50 227.941  14
   0 -12  23 1824.41 223.973   4
   0 -12  23 1659.69 268.487   8
   0 -12  23 1774.09 217.853   7
   0  12 -22 737.128 157.291   3
   0 -12  22 741.685 138.028   4
   0 -12  22 635.180 143.514  12
   0  12 -22 750.566 171.328  14
   0 -12  22 674.199 176.867   8
   0 -12  22 637.977 137.889   7
   0  12 -21 748.660 154.067   3
   0 -12  21 1040.38 163.394   4
   0 -12  21 1196.87 195.134  12
   0  12 -21 723.692 158.888  14
   0 -12  21 943.324 145.819  10
   0 -12  21 771.102 184.587   8
   0 -12  21 947.276 153.729   7
   0  12 -20 568.611 144.044   3
   0 -12  20 739.812 135.613   4
   0 -12  20 772.462 156.601  12
   0  12 -20 601.601 156.476  14
   0 -12  20 667.323 123.597  10
   0 -12  20 954.027 196.728   8
   0 -12  20 720.089 136.629   7
   0 -12  19-5.58250 54.4651   4
   0  12 -19-61.6762 81.9143   3
   0  12 -19 144.799 100.351  14
   0 -12  19 15.9668 65.7701  12
   0 -12  19 49.6590 53.0271  10
   0 -12  19-150.562 112.324   8
   0 -12  19-15.5112 54.7151   7
   0  12 -18 139.784 78.1165   3
   0 -12  18 346.927 98.1861   4
   0  12 -18 261.674 100.902  14
   0 -12  18 383.721 120.319  12
   0 -12  18 432.292 75.6135   1
   0 -12  18 348.307 92.2486  10
   0 -12  18 138.295 81.5514   8
   0 -12  18 330.184 90.5870   7
   0 -12  17 4634.49 326.940   4
   0  12 -17 4258.82 339.038   3
   0  12 -17 4647.19 377.006  14
   0 -12  17 4641.70 366.636  12
   0 -12  17 4853.37 273.724   1
   0 -12  17 4706.77 304.839  10
   0 -12  17 4503.79 388.192   8
   0 -12  17 4641.94 323.177   7
   0 -12  16 629.698 111.420   4
   0  12 -16 422.945 109.937   3
   0  12 -16 460.384 132.078  14
   0 -12  16 660.887 147.342  12
   0  12 -16 679.846 117.493  11
   0 -12  16 513.226 86.8153   1
   0 -12  16 624.690 104.811  10
   0 -12  16 378.875 118.258   8
   0 -12  16 464.161 104.345   7
   0 -12  15 2609.33 226.211   4
   0  12 -15 2526.79 245.774   3
   0  12 -15 2256.83 251.592  14
   0  12 -15 2724.83 228.624  11
   0 -12  15 2255.58 255.926  12
   0 -12  15 2856.67 205.696   1
   0 -12  15 2702.66 207.482  10
   0 -12  15 2697.91 284.764   8
   0 -12  15 2934.43 238.257   7
   0  12 -14 4590.91 280.385   2
   0  12 -14 4722.70 330.887   3
   0 -12  14 4807.75 309.646   4
   0  12 -14 4443.49 342.818  14
   0  12 -14 4681.56 309.530  11
   0 -12  14 4749.83 354.625  12
   0 -12  14 4888.22 287.232   1
   0 -12  14 4940.49 285.551  10
   0 -12  14 4893.93 376.369   8
   0 -12  14 4567.08 303.116   7
   0  12 -13 599.963 94.6034   2
   0  12 -13 620.556 116.213   3
   0 -12  13 791.417 122.808   4
   0  12 -13 665.721 133.973  14
   0  12 -13 723.820 117.290  11
   0 -12  13 454.470 108.262  12
   0 -12  13 801.739 111.040   1
   0 -12  13 756.074 99.7835  10
   0 -12  13 675.579 136.289   8
   0 -12  13 728.734 116.254   7
   0  12 -12 1002.17 125.547   2
   0  12 -12 1009.28 141.910   3
   0 -12  12 1130.21 140.806   4
   0 -12  12 1217.00 134.638   1
   0  12 -12 1028.31 154.763  14
   0 -12  12 1288.85 174.764  12
   0 -12  12 1258.07 156.349  11
   0  12 -12 1202.66 147.062  11
   0 -12  12 1260.56 128.634  10
   0 -12  12 1210.22 176.508   8
   0 -12  12 943.338 125.595   7
   0  12 -11-32.0142 50.5203   3
   0 -12  11 26.9234 43.3798   4
   0  12 -11 19.7190 43.0985   2
   0 -12  11 12.3028 47.1501   1
   0  12 -11-93.8386 76.9061  14
   0 -12  11-88.9825 68.0173  12
   0  12 -11-12.1444 49.6997  11
   0 -12  11-23.3277 45.7128  11
   0  12 -11-55.8534 50.8552   4
   0 -12  11 19.7095 31.3859  10
   0 -12  11-14.1185 52.9953   8
   0  12 -11 18.5515 40.3875   7
   0 -12  11 34.7300 43.0557   7
   0  12 -10 738.783 112.925   3
   0 -12  10 765.899 107.920   4
   0  12 -10 641.206 99.2792   2
   0  12 -10 678.570 129.802  14
   0  12 -10 674.366 108.261  11
   0 -12  10 552.604 115.014  12
   0 -12  10 847.971 124.602  11
   0 -12  10 538.978 97.7458   1
   0  12 -10 831.349 107.025   4
   0 -12  10 703.154 129.899   8
   0 -12  10 703.344 90.0405  10
   0  12 -10 626.546 89.8888   7
   0 -12  10 755.373 107.367   7
   0  12  -9 530.271 93.8141   3
   0 -12   9 340.424 76.7751   4
   0  12  -9 445.354 100.634  14
   0 -12   9 373.670 89.7247  12
   0 -12   9 579.834 110.653  11
   0  12  -9 504.097 94.4732  11
   0 -12   9 470.719 89.9736   1
   0  12  -9 505.552 83.4899   4
   0 -12   9 359.399 66.8911  10
   0 -12   9 536.241 114.087   8
   0 -12   9 390.451 76.8597   7
   0  12  -9 466.337 82.8958   7
   0 -12   8 12159.7 516.095   4
   0  12  -8 11667.0 522.304   3
   0 -12   8 12511.0 551.213   3
   0 -12   8 12147.5 536.030   1
   0  12  -8 11644.6 568.196  14
   0 -12   8 13709.8 589.937  11
   0  12  -8 12146.0 543.701  11
   0 -12   8 11594.1 574.359  12
   0  12  -8 12630.0 511.165   4
   0 -12   8 12812.7 489.135  10
   0 -12   8 11508.6 572.848   8
   0  12  -8 12469.6 512.287   7
   0 -12   8 11905.2 514.126   7
   0 -12   7 909.465 118.788   3
   0 -12   7 1057.68 116.246   4
   0  12  -7 852.935 112.147   3
   0 -12   7 821.031 122.271   1
   0  12  -7 853.054 130.875  14
   0 -12   7 692.543 127.230  12
   0  12  -7 1071.59 134.331  11
   0  12  -7 846.865 102.025   4
   0 -12   7 902.841 139.304  11
   0 -12   7 845.455 134.542   8
   0  12  -7 786.143 117.019   6
   0  12  -7 913.906 109.393   7
   0 -12   7 829.373 106.541   7
   0 -12   6 16397.1 617.238   4
   0 -12   6 15397.9 630.384   3
   0  12  -6 15323.8 612.619   3
   0 -12   6 15033.0 643.018   1
   0  12  -6 15211.2 665.748  14
   0  12  -6 16836.0 561.457  13
   0  12  -6 16563.9 664.406  11
   0 -12   6 16704.1 685.675  11
   0 -12   6 15578.4 683.332  12
   0  12  -6 15109.4 601.570   4
   0 -12   6 15475.3 594.809  10
   0 -12   6 15117.5 665.177   8
   0  12  -6 16392.0 659.472   6
   0 -12   6 16721.2 619.540   7
   0  12  -6 15608.2 607.682   7
   0 -12   5 6642.70 319.882   4
   0  12  -5 6155.28 313.894   3
   0 -12   5 6194.59 319.663   3
   0 -12   5 6065.93 342.914   1
   0  12  -5 6751.57 267.853  13
   0  12  -5 6462.16 352.167  12
   0 -12   5 5845.74 362.372  12
   0 -12   5 6624.90 369.996  11
   0  12  -5 6541.73 356.207  11
   0  12  -5 6110.40 306.273   4
   0 -12   5 6122.15 300.657  10
   0 -12   5 6182.50 356.436   8
   0 -12   5 6738.31 321.072   7
   0  12  -5 6449.37 345.827   6
   0  12  -5 6235.94 310.173   7
   0 -12   4 12009.2 489.964   3
   0  12  -4 11808.5 482.259   3
   0 -12   4 12130.1 533.371   1
   0  12  -4 13032.4 541.974  12
   0  12  -4 12341.2 419.686  13
   0 -12   4 12124.7 555.805  12
   0 -12   4 13852.5 575.394  11
   0  12  -4 11573.3 533.721  11
   0  12  -4 11790.1 483.589   4
   0  12  -4 11984.3 384.803   5
   0 -12   4 11658.7 473.016  10
   0 -12   4 10782.0 518.493   8
   0  12  -4 12394.7 521.213   6
   0  12  -4 11547.3 483.134   7
   0 -12   3 5706.00 284.412   3
   0  12  -3 5642.86 281.409   3
   0 -12   3 5544.60 326.824   1
   0  12  -3 6044.58 228.362  13
   0  12  -3 5709.87 333.366  11
   0 -12   3 5896.05 344.599  12
   0  12  -3 5698.72 284.411   4
   0  12  -3 5814.84 224.589   5
   0 -12   3 5690.26 284.383  10
   0 -12   3 6743.02 362.420  11
   0 -12   3 5673.48 323.591   8
   0  12  -3 6862.33 340.900   8
   0  12  -3 5989.97 314.481   6
   0  12  -3 5587.38 284.775   7
   0 -12   2 1702.76 132.711   3
   0  12  -2 1674.69 131.557   3
   0 -12   2 1620.11 162.894   1
   0  12  -2 1692.15 89.8727  13
   0 -12   2 1760.47 173.873  12
   0  12  -2 1868.88 181.464  11
   0  12  -2 1627.29 131.957   4
   0  12  -2 1711.42 104.459   5
   0 -12   2 1720.07 171.837  11
   0 -12   2 1701.56 135.273  10
   0  12  -2 1725.45 156.520   8
   0 -12   2 1783.20 161.739   8
   0  12  -2 1658.26 135.602   7
   0  12  -2 1781.45 150.596   6
   0 -12   2 1499.43 144.780   6
   0  12  -1 4374.62 222.177   3
   0 -12   1 4365.06 222.345   3
   0  12  -1 4251.83 231.940   4
   0 -12   1 4064.70 268.191   1
   0  12  -1 4286.79 165.207  13
   0 -12   1 4231.88 276.428  12
   0  12  -1 3961.64 273.012  11
   0  12  -1 4408.37 200.517   5
   0 -12   1 4325.25 236.779  10
   0 -12   1 4778.33 300.157  11
   0  12  -1 4720.49 264.064   8
   0 -12   1 4141.93 255.064   8
   0 -12   1 4175.66 249.318   6
   0  12  -1 4566.59 251.514   6
   0  12  -1 4404.08 232.820   7
   0  12   0 5270.74 246.528   3
   0  12   0 5030.93 259.471   4
   0 -12   0 5221.45 241.347   3
   0 -12   0 4914.50 301.568   1
   0  12   0 5308.50 188.349  13
   0 -12   0 5079.75 309.190  12
   0  12   0 5393.69 322.658  11
   0  12   0 5182.78 234.899   5
   0 -12   0 5477.76 326.743  11
   0 -12   0 5277.92 271.315  10
   0 -12   0 5592.05 292.166   8
   0  12   0 5917.45 296.433   8
   0 -12   0 5235.03 280.891   6
   0  12   0 5062.26 258.352   7
   0  12   0 5427.24 277.219   6
   0 -12  -1 5863.21 328.398   1
   0 -12  -1 5090.60 281.153   6
   0  12   1 5395.57 268.411   7
   0  12   1 6104.42 286.885   6
   0 -12  -1 4752.85 300.492  12
   0  12   1 5558.08 334.057  11
   0  12   1 5518.64 251.581   5
   0 -12  -1 6449.53 354.012  11
   0 -12  -1 5603.32 288.804  10
   0  12   1 5896.13 296.480   8
   0 -12  -1 5499.62 289.390   8
   0  12   1 5538.29 249.046   3
   0 -12  -1 5910.54 249.386   3
   0  12   1 5754.95 272.687   4
   0 -12  -2 905.983 78.2111   3
   0  12   2 936.476 95.9521   4
   0 -12  -2 700.024 108.487   1
   0 -12  -2 894.272 49.5874  13
   0  12   2 939.381 129.031  11
   0 -12  -2 757.593 109.002  12
   0  12   2 895.439 90.2187   5
   0 -12  -2 916.142 108.242  10
   0 -12  -2 1080.65 141.715  11
   0  12   2 795.560 102.515  10
   0  12   2 873.595 103.392   8
   0 -12  -2 987.518 105.946   8
   0  12   2 878.923 94.6672   6
   0 -12  -2 732.077 94.7763   6
   0  12   2 884.169 92.4361   7
   0 -12  -3 928.407 77.9240   3
   0 -12  -3 846.208 121.720   1
   0 -12  -3 960.288 57.6452  13
   0  12   3 757.411 116.957  11
   0 -12  -3 840.813 112.050  12
   0  12   3 1017.29 96.1500   5
   0 -12  -3 947.312 113.523  10
   0  12   3 817.685 103.971  10
   0 -12  -3 849.894 123.178  11
   0 -12  -3 992.030 103.433   8
   0  12   3 880.199 99.3781   8
   0 -12  -3 831.210 97.6672   6
   0  12   3 891.804 96.2565   6
   0 -12  -4 990.466 76.7117   3
   0 -12  -4 928.845 127.793   1
   0 -12  -4 1020.88 67.9462  13
   0 -12  -4 665.278 106.519  12
   0  12   4 1094.27 102.776   5
   0  12   4 1044.51 140.590  11
   0  12   4 937.036 115.293  10
   0 -12  -4 1202.00 121.945  10
   0 -12  -4 1243.61 145.128  11
   0 -12  -4 1100.36 106.760   8
   0  12   4 1058.29 105.704   8
   0  12   4 1044.23 101.663   6
   0 -12  -4 1097.18 110.886   6
   0 -12  -5 9729.95 372.519   3
   0 -12  -5 9187.30 464.598   1
   0 -12  -5 10700.6 370.155  13
   0 -12  -5 9662.00 451.556  12
   0  12   5 10212.9 499.225  11
   0  12   5 10583.5 430.882   5
   0  12   5 10247.9 466.120  10
   0 -12  -5 11447.3 477.199  10
   0 -12  -5 11925.3 530.081  11
   0  12   5 10587.0 425.501   8
   0  12   5 10770.9 424.263   6
   0 -12  -5 10130.2 426.618   6
   0 -12  -6 9449.93 355.569   3
   0 -12  -6 9113.01 451.053   1
   0 -12  -6 10248.1 370.715  13
   0 -12  -6 9031.03 428.483  12
   0  12   6 9809.20 420.574   5
   0  12   6 9942.56 460.149  10
   0 -12  -6 10070.8 493.812  11
   0 -12  -6 10660.5 463.208  10
   0  12   6 9886.78 486.073  11
   0  12   6 9987.59 403.932   8
   0 -12  -6 9608.44 407.377   6
   0 -12  -7 37.7450 52.1140   1
   0 -12  -7 142.346 63.0007  13
   0 -12  -7 189.954 70.8052  12
   0  12   7 85.2771 71.3858   5
   0  12   7 201.659 77.6895  10
   0 -12  -7 57.4480 60.9124  11
   0 -12  -7-11.8776 40.5909  10
   0  12   7 257.858 86.2841  11
   0  12   7 125.404 62.9217   8
   0 -12  -7 121.783 44.5332   6
   0 -12  -8 17317.0 656.184   6
   0 -12  -8 17034.1 676.013  12
   0  12   8 18462.8 755.530  11
   0 -12  -8 20144.1 740.270  10
   0  12   8 18975.4 737.943  10
   0 -12  -8 17400.6 709.448   1
   0  12   8 18529.4 646.911   8
   0  12   8 17969.1 685.883   5
   0 -12  -9 8657.28 443.349   1
   0 -12  -9 8854.10 418.553  12
   0  12   9 10343.4 448.380   5
   0  12   9 9750.88 492.762  11
   0  12   9 10487.8 492.991  10
   0 -12  -9 11299.7 495.475  10
   0  12   9 9882.05 400.016   8
   0 -12  -9 9359.75 414.020   6
   0 -12 -10 856.601 103.664  12
   0 -12 -10 972.900 128.176  10
   0  12  10 879.844 135.107  11
   0  12  10 872.119 128.393  10
   0 -12 -10 689.312 106.599   1
   0  12  10 887.521 108.799   5
   0 -12 -10 757.191 98.8889   6
   0  12  11 7468.32 370.513   5
   0 -12 -11 6806.77 336.027  12
   0 -12 -11 8292.86 422.076  10
   0  12  11 7370.83 411.591  10
   0  12  11 7435.02 415.087  11
   0  12  11 6860.02 288.315   9
   0 -12 -11 5850.42 353.595   1
   0  12  12 494.872 106.685  10
   0  12  12 653.285 118.641  11
   0 -12 -12 685.630 119.535  10
   0 -12 -12 480.795 99.1108   1
   0  12  12 572.074 68.7627   9
   0  12  12 580.107 97.1393   5
   0  12  13 8993.20 359.802   9
   0  12  13 8951.29 488.065  10
   0 -12 -13 9825.86 490.993  10
   0  12  13 9055.40 480.570  11
   0 -12 -13 8762.18 436.169   1
   0  12  14 541.785 114.430  10
   0  12  14 396.630 91.8616  11
   0 -12 -14 441.075 89.1011   1
   0  12  14 416.234 58.4038   9
   0 -12 -14 552.199 90.9137   3
   0  12  15 4464.46 321.505  11
   0  12  15 4506.57 337.213  10
   0 -12 -15 4419.72 282.642   1
   0  12  15 4341.73 222.398   9
   0 -12 -15 4476.02 276.344   3
   0  12  16 1614.89 192.935  11
   0  12  16 2128.50 228.775  10
   0 -12 -16 1962.23 177.352   1
   0  12  16 1934.63 137.577   9
   0 -12 -16 1874.10 172.649   3
   0  12  17 20628.4 900.271  10
   0  12  17 20434.4 857.239  11
   0 -12 -17 20388.1 788.265   1
   0  12  17 19535.1 701.622   9
   0 -12 -17 20714.2 802.263   3
   0  12  18 936.952 166.020  10
   0  12  18 1442.71 185.232  11
   0 -12 -18 1180.48 143.398   1
   0 -12 -18 1304.50 158.155   3
   0  12  18 1285.33 142.026   2
   0  12  19 4809.00 348.627  11
   0  12  19 4913.95 381.754  10
   0 -12 -19 4831.70 300.253   1
   0 -12 -19 4742.31 317.408   3
   0  12  19 5193.26 301.124   2
   0  12  20 503.583 128.651  10
   0  12  20 418.174 108.291  11
   0 -12 -20 633.350 104.346   1
   0  12  20 688.443 99.2112   2
   0 -12 -20 486.499 108.274   3
   0  12  21 32.9203 74.2622  10
   0  12  21 98.5705 70.0830  11
   0 -12 -21 18.4970 36.0364   1
   0  12  21 62.3925 40.6299   2
   0 -12 -21-17.7315 53.6718   3
   0  12  22-37.4494 66.1575  10
   0  12  22-57.7255 61.0085  11
   0 -12 -22-16.9122 48.4104   1
   0  12  22-22.0011 42.3979   2
   0 -12 -22 105.215 72.5226   3
   0  12  23 7129.06 458.239  11
   0  12  23 7239.34 508.081  10
   0 -12 -23 7520.85 390.346   1
   0 -12 -23 8012.63 356.751   9
   0 -12 -23 7409.44 453.214   3
   0  12  23 7507.00 381.437   2
   0  12  24 1046.76 196.723  10
   0  12  24 988.772 162.108  11
   0  12  24 1070.27 129.575   2
   0 -12 -24 1197.02 138.150   1
   0 -12 -24 1029.64 117.578   9
   0 -12 -24 851.668 149.679   3
   0  12  25 8695.35 523.051  11
   0  12  25 8883.04 583.627  10
   0 -12 -25 9081.45 430.886   1
   0 -12 -25 8822.04 407.265   9
   0 -12 -25 9162.00 530.653   3
   0  12  26 1190.47 206.519  10
   0  12  26 993.872 166.233  11
   0 -12 -26 1201.08 131.239   1
   0 -12 -26 1175.25 133.655   9
   0 -12 -26 1333.41 195.393   3
   0  12  27 173.391 82.1929  10
   0  12  27 269.257 110.443  11
   0 -12 -27 150.212 46.9177   1
   0 -12 -27 134.641 48.2136   9
   0 -12 -27 107.197 82.1304   3
   0 -12 -28 2241.27 189.217   9
   0 -12 -28 2229.27 257.208   3
   0  12  28 2095.17 246.399  11
   0  12  28 1888.79 270.878  10
   0 -12 -29 1650.25 161.727   9
   0 -12 -29 1231.66 197.812   3
   0  12  29 1382.17 250.655  10
   0  12  29 1113.27 179.934  11
   0 -12 -30 444.908 134.584   3
   0  12  30 891.602 198.372  10
   0  12  30 947.512 173.575  11
   0 -12 -31 5324.19 432.101   3
   0  12  31 5510.87 421.720  11
   0  12  31 4390.09 452.251  10
   0 -12 -32 125.459 75.8320   3
   0  12  32 154.746 91.2429  11
   0  12  32 192.166 111.070  10
   0 -12 -33 604.554 158.302   3
   0  12  33 90.8478 106.824  10
   0 -12 -34 3822.24 382.287   3
   0  12  34 3802.70 436.107  10
   0 -12 -35 255.978 119.197   3
   0  12  35 256.573 152.165  10
   0 -12 -36 783.086 200.308   3
   0  12  36 702.500 213.172  10
   0  13 -26 227.017 125.058  14
   0  13 -26 83.2567 100.548   3
   0 -13  26-4.80406 113.442   8
   0  13 -25 1280.16 233.747  14
   0  13 -25 1164.97 217.520   3
   0 -13  25 1079.22 235.593   8
   0  13 -24 1994.85 292.396  14
   0 -13  24 2253.81 333.572   8
   0  13 -24 1922.80 265.961   3
   0  13 -23 366.159 145.056  14
   0 -13  23 819.353 203.891   8
   0  13 -23 293.037 115.561   3
   0 -13  23 618.978 146.081  12
   0  13 -22 751.336 172.553   3
   0 -13  22 848.735 161.835   4
   0  13 -22 785.144 179.788  14
   0 -13  22 822.504 200.487   8
   0 -13  22 720.611 150.767   7
   0 -13  22 782.060 165.808  12
   0  13 -21 114.080 86.9818   3
   0 -13  21-60.4594 79.6804   4
   0 -13  21 37.8303 76.8199  12
   0  13 -21 40.9047 74.5926  14
   0 -13  21-62.8581 115.954   8
   0 -13  21-87.1068 85.4346   7
   0 -13  20 58.2859 68.0009   4
   0  13 -20-184.161 108.195   3
   0 -13  20 203.620 106.811  12
   0  13 -20 121.533 107.132  14
   0 -13  20 9.66024 50.4692  10
   0 -13  20-43.2848 91.5562   8
   0 -13  20 1.84564 58.1653   7
   0 -13  19 161.538 70.3619   4
   0  13 -19 137.655 87.1453   3
   0  13 -19 185.127 105.306  14
   0 -13  19 36.2545 91.3385  12
   0 -13  19 240.192 86.5688  10
   0 -13  19 235.987 135.014   8
   0 -13  19 201.152 86.6953   7
   0 -13  18 573.433 118.085   4
   0  13 -18 676.573 147.275   3
   0  13 -18 619.086 150.433  14
   0 -13  18 351.091 108.038  12
   0 -13  18 632.150 95.5529   1
   0 -13  18 524.745 103.398  10
   0 -13  18 713.862 176.830   8
   0 -13  18 555.042 113.604   7
   0 -13  17 1542.27 185.612   4
   0  13 -17 1380.05 191.599   3
   0  13 -17 1516.54 212.900  14
   0 -13  17 1635.82 222.498  12
   0 -13  17 1584.15 154.659   1
   0 -13  17 1505.83 163.512  10
   0 -13  17 1466.82 227.199   8
   0 -13  17 1492.57 184.310   7
   0  13 -16 1970.86 225.027   3
   0 -13  16 2043.65 207.477   4
   0  13 -16 1649.60 224.199  14
   0  13 -16 2109.18 211.279  11
   0 -13  16 1787.96 227.467  12
   0 -13  16 1866.53 175.020   1
   0 -13  16 1811.83 179.300  10
   0 -13  16 1948.92 253.778   8
   0 -13  16 2025.39 210.489   7
   0  13 -15 566.533 126.316   3
   0 -13  15 607.732 111.553   4
   0  13 -15 627.061 146.943  14
   0 -13  15 542.665 129.037  12
   0  13 -15 636.617 121.574  11
   0 -13  15 540.896 93.9287   1
   0 -13  15 605.997 103.975  10
   0 -13  15 600.545 149.874   8
   0 -13  15 679.936 119.101   7
   0  13 -14 211.392 80.3873   3
   0 -13  14 338.346 85.4318   4
   0  13 -14 140.772 71.1540  14
   0 -13  14 301.861 102.783  12
   0  13 -14 206.445 82.7156  11
   0  13 -14 341.506 76.7402   2
   0 -13  14 311.444 75.2314   1
   0 -13  14 298.851 74.7557  10
   0 -13  14 465.539 127.147   8
   0 -13  14 309.002 83.9587   7
   0 -13  13 534.119 108.435   4
   0  13 -13 370.190 94.6135   3
   0  13 -13 440.128 89.5524   2
   0  13 -13 495.798 123.984  14
   0 -13  13 561.963 130.092  12
   0  13 -13 569.690 111.871  11
   0 -13  13 473.491 91.7851   1
   0 -13  13 551.868 93.1081  10
   0 -13  13 362.675 103.789   8
   0 -13  13 415.632 91.4010   7
   0  13 -12 297.335 89.2388   3
   0 -13  12 258.334 83.0126   4
   0  13 -12 423.211 86.4241   2
   0 -13  12 296.798 79.0389   1
   0  13 -12 192.599 88.1616  14
   0  13 -12 417.111 97.8778  11
   0 -13  12 242.773 88.2461  12
   0 -13  12 271.828 63.6530  10
   0 -13  12 269.188 101.204   8
   0 -13  12 294.588 77.1549   7
   0  13 -11 717.924 120.965   3
   0  13 -11 535.911 97.0589   2
   0 -13  11 668.322 106.418   4
   0 -13  11 554.792 98.1858   1
   0  13 -11 625.957 128.487  14
   0 -13  11 595.824 128.449  12
   0  13 -11 749.970 123.028  11
   0  13 -11 623.958 100.077   4
   0 -13  11 640.776 91.5125  10
   0 -13  11 533.320 123.144   8
   0  13 -11 639.679 100.865   7
   0 -13  11 755.937 109.681   7
   0 -13  10 1672.76 165.825   4
   0  13 -10 1983.64 185.035   2
   0  13 -10 1890.68 185.285   3
   0 -13  10 1649.06 170.201   1
   0  13 -10 1728.32 197.230  14
   0  13 -10 1849.77 188.151  11
   0 -13  10 1468.72 190.008  12
   0  13 -10 1710.50 162.079   4
   0 -13  10 1745.66 147.726  10
   0 -13  10 2006.82 220.611   8
   0  13 -10 1808.91 164.710   7
   0 -13  10 1883.17 172.838   7
   0 -13   9 13.4813 39.6711   4
   0  13  -9 34.1764 46.1001   3
   0  13  -9-12.8459 51.1271   2
   0 -13   9 35.7670 42.9618   1
   0  13  -9-59.4237 66.7141  14
   0  13  -9 62.6991 50.7786  11
   0 -13   9 48.7224 53.1295  12
   0  13  -9 53.2707 43.9202   4
   0 -13   9 52.2457 40.6354  10
   0 -13   9 0.29124 55.9534   8
   0 -13   9 37.1671 39.6324   7
   0  13  -9-33.8663 46.9598   7
   0  13  -8 82.8904 53.4368   3
   0 -13   8 18.6482 45.8568   4
   0 -13   8 70.2354 53.9163   1
   0  13  -8 6.46212 53.3336  14
   0  13  -8 27.1752 43.5076  11
   0 -13   8 20.3666 58.4404  12
   0  13  -8 34.9106 37.4429   4
   0 -13   8 50.9835 45.1510  10
   0 -13   8 12.3403 51.6463  11
   0 -13   8-26.7239 60.4570   8
   0 -13   8 29.4865 41.2042   7
   0  13  -8 86.4662 46.1709   7
   0 -13   7 1578.32 152.027   4
   0  13  -7 1423.35 148.280   3
   0 -13   7 1775.17 172.727   3
   0 -13   7 1651.66 171.140   1
   0  13  -7 1796.46 130.244  13
   0  13  -7 1516.19 183.987  14
   0  13  -7 1380.18 161.887  11
   0 -13   7 1861.55 190.188  11
   0 -13   7 1692.41 191.973  12
   0  13  -7 1612.91 148.253   4
   0 -13   7 1712.17 148.024  10
   0 -13   7 1503.32 177.800   8
   0  13  -7 1718.83 154.262   7
   0 -13   7 1615.02 154.273   7
   0  13  -6 518.388 89.7273   3
   0 -13   6 594.843 95.9096   3
   0 -13   6 789.583 106.726   4
   0 -13   6 730.911 112.934   1
   0  13  -6 802.878 135.137  14
   0  13  -6 760.382 77.3140  13
   0  13  -6 691.455 115.852  11
   0 -13   6 712.264 124.272  12
   0  13  -6 721.749 94.4554   4
   0 -13   6 591.357 82.4850  10
   0 -13   6 744.628 132.243  11
   0 -13   6 660.219 117.552   8
   0  13  -6 634.203 91.5204   7
   0 -13   6 767.911 104.022   7
   0  13  -6 760.519 115.878   6
   0 -13   5 992.003 117.614   3
   0  13  -5 1052.40 115.130   3
   0 -13   5 833.113 123.635   1
   0  13  -5 963.714 82.1374  13
   0 -13   5 963.406 141.458  12
   0  13  -5 925.982 130.372  11
   0  13  -5 1044.91 116.731   4
   0 -13   5 1011.37 141.193  11
   0 -13   5 940.378 102.358  10
   0 -13   5 740.319 122.250   8
   0  13  -5 899.109 108.944   7
   0  13  -5 937.499 125.636   6
   0 -13   4 718.047 97.2811   3
   0  13  -4 659.305 91.7782   3
   0 -13   4 520.799 103.799   1
   0  13  -4 658.266 61.9221  13
   0  13  -4 739.552 118.684  11
   0 -13   4 580.335 111.307  12
   0  13  -4 752.154 96.3853   4
   0  13  -4 609.904 48.2820   5
   0 -13   4 777.150 93.6987  10
   0 -13   4 587.286 109.952  11
   0 -13   4 612.953 105.732   8
   0  13  -4 581.203 94.3567   6
   0  13  -4 666.773 90.9732   7
   0  13  -3 1284.48 123.802   3
   0 -13   3 1445.36 133.692   3
   0 -13   3 1728.47 174.746   1
   0  13  -3 1485.83 90.7272  13
   0 -13   3 1655.10 180.407  12
   0  13  -3 1661.57 175.370  11
   0  13  -3 1731.29 144.903   4
   0  13  -3 1373.84 91.0019   5
   0 -13   3 1538.88 135.557  10
   0 -13   3 1777.37 183.406  11
   0 -13   3 1404.51 154.432   8
   0  13  -3 1865.64 169.061   8
   0  13  -3 1479.90 147.156   6
   0  13  -3 1771.71 144.956   7
   0  13  -2 134.181 49.4890   4
   0  13  -2 64.7869 38.3517   3
   0 -13   2 71.7861 38.0547   3
   0 -13   2 6.58683 47.4720   1
   0  13  -2 106.136 24.9896  13
   0  13  -2 162.784 61.7662  11
   0 -13   2 159.956 65.8629  12
   0  13  -2 61.9534 24.0962   5
   0 -13   2 202.327 54.0648  10
   0 -13   2 154.392 72.8171  11
   0  13  -2 67.6110 37.2779   8
   0 -13   2 99.5396 56.8511   8
   0  13  -2 142.882 53.0560   6
   0 -13   2 67.8348 39.2379   6
   0  13  -2 84.3743 42.9768   7
   0  13  -1 37.1749 36.9925   3
   0 -13   1-6.85008 27.9166   3
   0  13  -1 35.5488 34.3598   4
   0 -13   1 57.8292 58.8741   1
   0  13  -1 6.58100 14.7540  13
   0 -13   1-25.9169 52.1757  12
   0  13  -1-58.4502 51.1520  11
   0  13  -1 7.72766 25.2456   5
   0 -13   1-4.12239 52.4131  11
   0 -13   1 21.8037 44.4069  10
   0  13  -1 57.2611 51.4942   8
   0 -13   1 31.2691 43.7815   8
   0  13  -1 36.7113 37.8772   7
   0 -13   1-13.6460 41.3960   6
   0  13  -1 36.7480 33.1101   6
   0  13   0 410.648 65.8285   3
   0  13   0 352.387 66.4072   4
   0 -13   0 255.722 51.8475   3
   0 -13   0 309.546 83.8991   1
   0  13   0 550.303 41.2827  13
   0 -13   0 453.944 99.0209  12
   0  13   0 595.483 110.763  11
   0  13   0 454.803 65.7773   5
   0 -13   0 531.758 86.1233  10
   0 -13   0 489.135 106.722  11
   0  13   0 596.521 98.0471   8
   0 -13   0 613.357 97.9604   8
   0 -13   0 624.276 99.5706   6
   0  13   0 464.014 76.0922   7
   0  13   0 289.276 64.8952   6
   0 -13  -1 436.135 94.3931   1
   0  13   1 283.842 57.1570   6
   0 -13  -1 288.831 69.8463   6
   0  13   1 327.886 63.8265   7
   0 -13  -1 357.461 89.0673  12
   0  13   1 185.698 71.2813  11
   0  13   1 414.722 60.3043   5
   0 -13  -1 291.100 65.4839  10
   0 -13  -1 380.134 93.6420  11
   0 -13  -1 344.292 69.1790   8
   0  13   1 385.153 74.8132   8
   0  13   1 350.415 59.2818   3
   0 -13  -1 296.091 53.5770   3
   0  13   1 418.433 67.3062   4
   0 -13  -2-26.2255 46.4369   1
   0 -13  -2 23.9895 36.3039   6
   0  13   2 2.52693 34.8400   6
   0  13   2 26.0823 30.9303   7
   0  13   2 127.156 72.1614  11
   0 -13  -2-18.1594 47.0967  12
   0  13   2 41.7064 42.6789   5
   0 -13  -2 21.7875 40.6694  10
   0 -13  -2-1.46084 61.2157  11
   0  13   2 62.7695 55.0983  10
   0 -13  -2-72.9757 40.5318   8
   0  13   2 70.4563 49.9509   8
   0  13   2 34.2638 38.1046   4
   0 -13  -2 39.9461 27.4047   3
   0 -13  -3 198.757 41.6493   3
   0 -13  -3 293.082 90.1036   1
   0 -13  -3 220.941 25.9436  13
   0  13   3 501.257 117.121  11
   0 -13  -3 235.487 85.5591  12
   0  13   3 375.820 91.5970   5
   0 -13  -3 703.698 111.617  10
   0 -13  -3 292.959 97.0515  11
   0  13   3 349.143 76.1776  10
   0  13   3 254.008 84.8077   8
   0 -13  -3 198.663 52.9633   8
   0 -13  -3 200.048 53.5314   6
   0  13   3 178.198 50.7129   6
   0 -13  -4 381.713 53.0380   3
   0 -13  -4 300.189 87.6327   1
   0 -13  -4 348.924 37.7185  13
   0 -13  -4 425.734 86.5476  12
   0  13   4 326.278 65.7647   5
   0  13   4 394.231 93.9573  11
   0 -13  -4 392.858 98.8719  11
   0 -13  -4 275.132 63.1906  10
   0  13   4 343.373 76.7628  10
   0  13   4 350.050 70.5099   8
   0 -13  -4 370.214 67.4597   8
   0  13   4 457.461 73.3609   6
   0 -13  -4 353.149 72.9097   6
   0 -13  -5 689.193 67.8164   3
   0 -13  -5 353.062 90.5859   1
   0 -13  -5 661.490 60.7830  13
   0 -13  -5 630.032 108.481  12
   0  13   5 579.389 81.6053   5
   0  13   5 611.007 101.685  10
   0 -13  -5 783.533 127.900  11
   0 -13  -5 871.741 112.769  10
   0  13   5 649.015 116.952  11
   0  13   5 687.995 90.1521   8
   0  13   5 684.222 89.2227   6
   0 -13  -5 627.096 87.6061   6
   0 -13  -6 327.255 49.4269   3
   0 -13  -6 206.513 75.3257   1
   0 -13  -6 376.430 53.6431  13
   0 -13  -6 372.233 81.0786  12
   0  13   6 298.977 64.8766   5
   0 -13  -6 377.399 80.8400  10
   0  13   6 409.724 96.4928  11
   0  13   6 433.718 92.3463  10
   0 -13  -6 560.379 116.775  11
   0  13   6 358.689 66.4877   8
   0 -13  -6 334.780 69.4177   6
   0 -13  -7 2264.21 203.851   1
   0 -13  -7 2398.81 146.251  13
   0 -13  -7 2216.90 183.936  12
   0  13   7 2226.04 174.472   5
   0 -13  -7 2317.78 197.472  10
   0  13   7 2450.10 207.609  10
   0 -13  -7 2110.01 213.601  11
   0  13   7 2201.02 214.018  11
   0  13   7 2125.24 157.484   8
   0 -13  -7 2180.09 167.681   6
   0 -13  -8 358.120 88.9058   1
   0 -13  -8 391.655 62.2560  13
   0 -13  -8 158.372 54.0716  12
   0  13   8 321.534 68.9704   5
   0  13   8 334.903 81.9995  10
   0  13   8 422.920 97.1918  11
   0 -13  -8 594.173 103.070  10
   0  13   8 273.104 55.5611   8
   0 -13  -8 415.168 75.9100   6
   0 -13  -9 11.6258 34.1352   6
   0 -13  -9 5.73909 41.1129  12
   0  13   9 8.50975 41.0623   5
   0  13   9 0.26351 55.8604  11
   0  13   9-80.9184 60.0641  10
   0 -13  -9-16.6748 55.2809  10
   0  13   9 64.5179 40.7761   8
   0 -13  -9-108.864 68.0784   1
   0 -13 -10 509.077 87.6090   6
   0 -13 -10 509.451 95.6638  12
   0  13  10 471.996 97.8779   5
   0  13  10 452.376 115.665  11
   0 -13 -10 565.992 111.211  10
   0  13  10 462.853 120.392  10
   0  13  10 406.441 76.1041   8
   0 -13 -10 544.915 105.727   1
   0 -13 -11 216.653 62.7057   6
   0 -13 -11 143.942 54.6207  12
   0  13  11 117.743 61.8487  11
   0  13  11 100.010 65.2987  10
   0 -13 -11 217.494 69.9389  10
   0 -13 -11 163.808 61.1650   1
   0  13  11 166.379 40.0552   9
   0  13  11 130.803 50.7771   5
   0 -13 -12 1446.21 162.966   1
   0 -13 -12 1632.73 149.496  12
   0  13  12 1674.76 171.583   5
   0  13  12 1688.69 191.634  11
[truncated: 12,278,958 more chars]
